# Supplementary material for: Commercial Plant Production and Consumption Still Follow the Latitudinal Gradient in Species Diversity despite Economic Globalization
Source: PLoS One. 2016 Oct 5;11(10):e0163002. doi: 10.1371/journal.pone.0163002 (PMC5051709; doi:10.1371/journal.pone.0163002)
Supplement: S5 File — (XLSX) [file pone.0163002.s008.xlsx]

## Sheet: outputAltTwo
FAO Country code	Year	FAO Crop code	Concatenation	Production	Imports	Exports	Consumption
1	1992	15	11992015	141483	361393	0	502876
1	1992	27	11992027	0	46291.3	0	46291.3
1	1992	44	11992044	150900	121.552	0	151022
1	1992	56	11992056	4195	225.753	0	4420.75
1	1992	71	11992071	1076	1083.94	0	2159.94
1	1992	75	11992075	2295	0	0	2295
1	1992	103	11992103	0	117.453	0	117.453
1	1992	116	11992116	322427	39112.1	0	361539
1	1992	156	11992156	0	29425.1	0	29425.1
1	1992	157	11992157	800	231719	0	232519
1	1992	176	11992176	2445	0	0	2445
1	1992	187	11992187	22	0	0	22
1	1992	201	11992201	20	0	0	20
1	1992	211	11992211	0	591.259	0	591.259
1	1992	236	11992236	0	5627.02	0	5627.02
1	1992	267	11992267	0	426.49	0	426.49
1	1992	328	11992328	0	2768.64	0	2768.64
1	1992	333	11992333	60	0	0	60
1	1992	358	11992358	131500	0	0	131500
1	1992	388	11992388	220000	0	0	220000
1	1992	393	11992393	4000	0	0	4000
1	1992	397	11992397	43000	0	0	43000
1	1992	403	11992403	50000	0	0	50000
1	1992	406	11992406	6000	0	0	6000
1	1992	417	11992417	3000	0	0	3000
1	1992	426	11992426	15000	0	0	15000
1	1992	463	11992463	25000	0	0	25000
1	1992	515	11992515	68800	25	0	68825
1	1992	521	11992521	17200	0	0	17200
1	1992	526	11992526	16000	0	0	16000
1	1992	534	11992534	12100	0	0	12100
1	1992	536	11992536	8000	0	0	8000
1	1992	541	11992541	7400	0	0	7400
1	1992	558	11992558	300	0	0	300
1	1992	560	11992560	142105	0	0	142105
1	1992	567	11992567	41300	0	0	41300
1	1992	603	11992603	1500	0	0	1500
1	1992	619	11992619	1700	0	11.2	1688.8
1	1992	661	11992661	0	211.205	0	211.205
1	1992	767	11992767	0	2458.74	0	2458.74
1	1992	826	11992826	1484	3043.54	0	4527.54
1	1993	15	11993015	217900	448582	0	666482
1	1993	27	11993027	0	16107.2	0	16107.2
1	1993	44	11993044	83300	68.48	0	83368.5
1	1993	56	11993056	3910	614.817	0	4524.82
1	1993	71	11993071	100	1182.28	0	1282.28
1	1993	75	11993075	1200	950	0	2150
1	1993	103	11993103	0	76.0583	0	76.0583
1	1993	116	11993116	414000	3120.53	0	417121
1	1993	156	11993156	0	23720.4	0	23720.4
1	1993	157	11993157	800	205403	0	206203
1	1993	176	11993176	3599	0	0	3599
1	1993	187	11993187	27	0	0	27
1	1993	201	11993201	10	0	0	10
1	1993	211	11993211	0	98.8619	0	98.8619
1	1993	236	11993236	0	125.367	0	125.367
1	1993	242	11993242	0	41.0291	0	41.0291
1	1993	249	11993249	0	297.195	0	297.195
1	1993	256	11993256	0	69.5052	0	69.5052
1	1993	267	11993267	0	446.488	0	446.488
1	1993	270	11993270	0	109.493	0	109.493
1	1993	289	11993289	0	41.3094	0	41.3094
1	1993	328	11993328	0	2342.96	0	2342.96
1	1993	358	11993358	103000	0	0	103000
1	1993	388	11993388	199000	0	0	199000
1	1993	393	11993393	3000	0	0	3000
1	1993	397	11993397	36000	0	0	36000
1	1993	403	11993403	37500	0	0	37500
1	1993	406	11993406	7000	0	0	7000
1	1993	417	11993417	2500	0	0	2500
1	1993	426	11993426	12000	0	0	12000
1	1993	463	11993463	17000	0	0	17000
1	1993	515	11993515	25300	150	0	25450
1	1993	521	11993521	6300	0	0	6300
1	1993	526	11993526	5900	0	0	5900
1	1993	534	11993534	4400	0	0	4400
1	1993	536	11993536	3000	0	0	3000
1	1993	541	11993541	2700	0	0	2700
1	1993	558	11993558	100	0	0	100
1	1993	560	11993560	134900	236.8	0	135137
1	1993	567	11993567	32800	0	0	32800
1	1993	603	11993603	600	0	0	600
1	1993	619	11993619	600	0	25.2	574.8
1	1993	661	11993661	0	271.641	0	271.641
1	1993	767	11993767	0	750.75	0	750.75
1	1993	826	11993826	1600	2915.86	0	4515.86
1	1993	999	11993999	0	55	0	55
1	1994	15	11994015	152900	377432	517.348	529815
1	1994	27	11994027	0	36140.7	0	36140.7
1	1994	44	11994044	69100	402.172	72.3145	69429.9
1	1994	56	11994056	4900	400.767	0	5300.77
1	1994	71	11994071	120	15922.8	120	15922.8
1	1994	75	11994075	600	0	0	600
1	1994	103	11994103	0	216.686	0	216.686
1	1994	116	11994116	417200	3192.62	643.189	419749
1	1994	156	11994156	0	12407.1	0	12407.1
1	1994	157	11994157	800	45065.4	800	45065.4
1	1994	176	11994176	4800	0	0	4800
1	1994	187	11994187	30	0	0	30
1	1994	201	11994201	10	0	0	10
1	1994	211	11994211	0	1067.19	0	1067.19
1	1994	236	11994236	0	13805.6	0	13805.6
1	1994	242	11994242	0	41.6783	0	41.6783
1	1994	249	11994249	0	153.683	0	153.683
1	1994	254	11994254	0	218.634	0	218.634
1	1994	256	11994256	0	29.9163	0	29.9163
1	1994	267	11994267	0	5530.22	0	5530.22
1	1994	270	11994270	0	925.885	0	925.885
1	1994	289	11994289	0	87.4178	0	87.4178
1	1994	328	11994328	0	7060.32	0	7060.32
1	1994	358	11994358	105000	0	0	105000
1	1994	388	11994388	195000	769	452.109	195317
1	1994	393	11994393	2300	0	0	2300
1	1994	397	11994397	30000	0	0	30000
1	1994	403	11994403	36000	0	0	36000
1	1994	406	11994406	8000	0	0	8000
1	1994	417	11994417	2000	0	0	2000
1	1994	426	11994426	14000	0	0	14000
1	1994	463	11994463	32000	0	0	32000
1	1994	515	11994515	65900	0	0	65900
1	1994	521	11994521	16500	0	0	16500
1	1994	526	11994526	15300	0	0	15300
1	1994	534	11994534	11600	0	0	11600
1	1994	536	11994536	7700	0	0	7700
1	1994	541	11994541	7100	0	70	7030
1	1994	558	11994558	200	0	0	200
1	1994	560	11994560	212400	186.48	0	212586
1	1994	567	11994567	43200	0	0	43200
1	1994	603	11994603	1600	0	0	1600
1	1994	619	11994619	1600	0	11.2	1588.8
1	1994	656	11994656	0	48.6813	0	48.6813
1	1994	661	11994661	0	121.453	0	121.453
1	1994	667	11994667	0	37.4151	0	37.4151
1	1994	767	11994767	0	786.086	0	786.086
1	1994	826	11994826	500	2790.04	0	3290.04
1	1994	999	11994999	0	100	0	100
1	1995	15	11995015	153800	368837	274.181	522362
1	1995	27	11995027	0	6126.35	0	6126.35
1	1995	44	11995044	89300	1023.46	2.51641	90320.9
1	1995	56	11995056	4200	1333.09	252.804	5280.28
1	1995	71	11995071	100	12891.2	0	12991.2
1	1995	75	11995075	800	0	0	800
1	1995	89	11995089	0	62.2142	0	62.2142
1	1995	103	11995103	0	3971.52	0	3971.52
1	1995	116	11995116	427700	21288.4	0	448988
1	1995	125	11995125	0	0.0532126	0	0.0532126
1	1995	156	11995156	0	67032.5	0	67032.5
1	1995	157	11995157	800	169066	800	169066
1	1995	176	11995176	3400	0	0	3400
1	1995	187	11995187	30	51.8364	0	81.8364
1	1995	201	11995201	10	0	0	10
1	1995	211	11995211	0	332.873	0	332.873
1	1995	221	11995221	0	3.03245	0	3.03245
1	1995	223	11995223	0	17.6729	0	17.6729
1	1995	236	11995236	0	21775.6	0	21775.6
1	1995	242	11995242	0	423.669	0	423.669
1	1995	249	11995249	0	904.071	0	904.071
1	1995	254	11995254	0	4528.25	0	4528.25
1	1995	256	11995256	0	398.194	0	398.194
1	1995	257	11995257	0	58.1049	0	58.1049
1	1995	260	11995260	0	280.299	0	280.299
1	1995	263	11995263	0	4484.4	0	4484.4
1	1995	267	11995267	0	12827	0	12827
1	1995	270	11995270	0	483.264	0	483.264
1	1995	289	11995289	0	685.004	0	685.004
1	1995	292	11995292	0	17.7666	0	17.7666
1	1995	328	11995328	0	33956.5	0	33956.5
1	1995	333	11995333	0	4823.74	0	4823.74
1	1995	339	11995339	0	31.9865	0	31.9865
1	1995	358	11995358	106000	0	0	106000
1	1995	388	11995388	203000	717.052	133.448	203584
1	1995	393	11995393	3000	0	0	3000
1	1995	397	11995397	35000	20	0	35020
1	1995	403	11995403	45000	378	0	45378
1	1995	406	11995406	11000	0	0	11000
1	1995	414	11995414	0	371.855	0	371.855
1	1995	417	11995417	1500	2001.75	0	3501.75
1	1995	420	11995420	0	402.029	0	402.029
1	1995	426	11995426	17000	0	0	17000
1	1995	446	11995446	0	126.025	0	126.025
1	1995	461	11995461	0	3.66107	0	3.66107
1	1995	463	11995463	28500	2412.33	24	30888.3
1	1995	486	11995486	0	289.651	0	289.651
1	1995	490	11995490	0	1978.92	0	1978.92
1	1995	495	11995495	0	1583.03	0	1583.03
1	1995	497	11995497	0	13.3097	0	13.3097
1	1995	507	11995507	0	51.2095	0	51.2095
1	1995	515	11995515	75500	1048.47	617.105	75931.4
1	1995	521	11995521	18900	0	0	18900
1	1995	526	11995526	17600	0	218	17382
1	1995	534	11995534	13200	0	0	13200
1	1995	536	11995536	8800	0	0	8800
1	1995	541	11995541	8100	0	520	7580
1	1995	558	11995558	300	0	0	300
1	1995	560	11995560	154900	1032.73	190.962	155742
1	1995	567	11995567	54000	242.673	0	54242.7
1	1995	574	11995574	0	4.71829	0	4.71829
1	1995	577	11995577	0	662.114	0	662.114
1	1995	603	11995603	1800	0	0	1800
1	1995	619	11995619	1900	450.002	56.76	2293.24
1	1995	656	11995656	0	1582.7	0	1582.7
1	1995	661	11995661	0	191.617	0	191.617
1	1995	667	11995667	0	84.0649	0	84.0649
1	1995	767	11995767	0	65.8458	0	65.8458
1	1995	826	11995826	200	1001.89	10.85	1191.04
1	1995	999	11995999	0	11412	0	11412
1	1996	15	11996015	201400	276031	86.116	477345
1	1996	27	11996027	0	100872	0	100872
1	1996	44	11996044	105200	4207.14	4.50903	109403
1	1996	56	11996056	4381	3923.35	0	8304.35
1	1996	71	11996071	26	6765.39	26	6765.39
1	1996	75	11996075	1793	2	0	1795
1	1996	89	11996089	0	102.2	0	102.2
1	1996	103	11996103	0	502.094	0	502.094
1	1996	108	11996108	0	8.7525	0	8.7525
1	1996	116	11996116	423163	7404.42	3038.6	427529
1	1996	125	11996125	0	0.00857668	0	0.00857668
1	1996	156	11996156	0	53911.5	0	53911.5
1	1996	157	11996157	800	168647	800	168647
1	1996	176	11996176	5210	502.213	0	5712.21
1	1996	187	11996187	27	48.9536	0	75.9536
1	1996	201	11996201	10	0	0	10
1	1996	211	11996211	0	22.9424	0	22.9424
1	1996	221	11996221	0	28.944	0	28.944
1	1996	222	11996222	0	3.45651	0	3.45651
1	1996	223	11996223	0	18.9225	0	18.9225
1	1996	236	11996236	0	14824.3	0	14824.3
1	1996	242	11996242	0	706	0	706
1	1996	249	11996249	0	2451.35	0	2451.35
1	1996	254	11996254	0	3051.57	0	3051.57
1	1996	256	11996256	0	647.069	0	647.069
1	1996	257	11996257	0	9.95472	0	9.95472
1	1996	260	11996260	0	26462.8	0	26462.8
1	1996	263	11996263	0	3637.21	0	3637.21
1	1996	267	11996267	0	25664.6	0	25664.6
1	1996	270	11996270	0	553.987	0	553.987
1	1996	289	11996289	0	1394.44	0	1394.44
1	1996	292	11996292	0	2.38871	0	2.38871
1	1996	328	11996328	0	4591.28	0	4591.28
1	1996	339	11996339	0	0.469146	0	0.469146
1	1996	358	11996358	82137	22.2254	0	82159.2
1	1996	388	11996388	180361	5692.36	1331.85	184722
1	1996	393	11996393	3700	0	0	3700
1	1996	397	11996397	48000	1097	0	49097
1	1996	403	11996403	39155	832	0	39987
1	1996	406	11996406	15000	0	0	15000
1	1996	414	11996414	0	104.965	0	104.965
1	1996	417	11996417	1200	371.833	0	1571.83
1	1996	426	11996426	12151	0	0	12151
1	1996	449	11996449	0	121.581	0	121.581
1	1996	463	11996463	62800	482.211	0	63282.2
1	1996	486	11996486	0	634.053	0	634.053
1	1996	490	11996490	0	10203.3	0	10203.3
1	1996	495	11996495	0	1073.49	0	1073.49
1	1996	497	11996497	0	25.7918	0	25.7918
1	1996	507	11996507	0	517.69	0	517.69
1	1996	515	11996515	80400	3138.68	8967.75	74570.9
1	1996	521	11996521	20100	0	0	20100
1	1996	526	11996526	18700	0.89148	134	18566.9
1	1996	531	11996531	3600	0	0	3600
1	1996	534	11996534	14100	0	0	14100
1	1996	536	11996536	9400	0	0	9400
1	1996	541	11996541	8700	0.194256	194	8506.19
1	1996	558	11996558	300	0	0	300
1	1996	560	11996560	158200	2519.14	216.295	160503
1	1996	567	11996567	60600	1657.01	0	62257
1	1996	574	11996574	0	1298.94	0	1298.94
1	1996	577	11996577	0	1306	0	1306
1	1996	592	11996592	0	578.841	0	578.841
1	1996	603	11996603	1900	178.209	0	2078.21
1	1996	619	11996619	2000	740.248	277.223	2463.02
1	1996	656	11996656	0	2835.21	0	2835.21
1	1996	661	11996661	0	1100.93	0	1100.93
1	1996	667	11996667	0	31.7203	0	31.7203
1	1996	687	11996687	0	2.04873	0	2.04873
1	1996	702	11996702	0	0.88111	0	0.88111
1	1996	723	11996723	0	0.867225	0	0.867225
1	1996	767	11996767	0	533.916	0	533.916
1	1996	826	11996826	23	1246.88	5.31471	1264.56
1	1996	836	11996836	0	23.2695	0	23.2695
1	1996	999	11996999	0	13310	0	13310
1	1997	15	11997015	183700	369858	214.977	553343
1	1997	27	11997027	0	15471.5	0	15471.5
1	1997	44	11997044	59327	3122.25	29.0308	62420.2
1	1997	56	11997056	9565	5375.83	16.4697	14924.4
1	1997	71	11997071	385	1472.67	0	1857.67
1	1997	75	11997075	1203	0	0	1203
1	1997	89	11997089	0	117.865	0	117.865
1	1997	103	11997103	0	293.039	0	293.039
1	1997	116	11997116	359800	4873.61	154.474	364519
1	1997	156	11997156	0	44883.6	0	44883.6
1	1997	157	11997157	800	183316	800	183316
1	1997	176	11997176	3900	1610	0	5510
1	1997	187	11997187	30	115	0	145
1	1997	201	11997201	8	0	0	8
1	1997	211	11997211	0	81.2729	0	81.2729
1	1997	221	11997221	0	29.6842	0	29.6842
1	1997	223	11997223	0	14.6673	0	14.6673
1	1997	236	11997236	0	13054	0	13054
1	1997	242	11997242	0	1175.44	0	1175.44
1	1997	249	11997249	0	4824.39	0	4824.39
1	1997	254	11997254	0	7860.34	0	7860.34
1	1997	256	11997256	0	1316.4	0	1316.4
1	1997	257	11997257	0	78.5281	0	78.5281
1	1997	260	11997260	0	13545	0	13545
1	1997	263	11997263	0	11100	0	11100
1	1997	267	11997267	0	8327.9	0	8327.9
1	1997	270	11997270	0	2564.05	0	2564.05
1	1997	289	11997289	0	3124.17	0	3124.17
1	1997	328	11997328	0	10080.5	0	10080.5
1	1997	333	11997333	0	4860.23	0	4860.23
1	1997	358	11997358	88000	27.937	0	88027.9
1	1997	388	11997388	141240	1829.67	935.032	142135
1	1997	393	11997393	3500	0	0	3500
1	1997	397	11997397	35000	1	0	35001
1	1997	403	11997403	32000	241.082	0	32241.1
1	1997	406	11997406	12000	0	0	12000
1	1997	417	11997417	1000	25.5458	0	1025.55
1	1997	426	11997426	10000	0	0	10000
1	1997	449	11997449	0	4.30241	0	4.30241
1	1997	463	11997463	46500	45.4689	2.22	46543.2
1	1997	486	11997486	0	1119.22	0	1119.22
1	1997	490	11997490	0	7383.76	0	7383.76
1	1997	495	11997495	0	894.082	0	894.082
1	1997	497	11997497	0	6.93202	0	6.93202
1	1997	507	11997507	0	607.016	0	607.016
1	1997	512	11997512	0	127.203	0	127.203
1	1997	515	11997515	49470	2451.56	10610.3	41311.3
1	1997	521	11997521	15100	0	0	15100
1	1997	526	11997526	14100	0	359.42	13740.6
1	1997	531	11997531	2700	0	0	2700
1	1997	534	11997534	10600	0	17	10583
1	1997	536	11997536	7100	0	0	7100
1	1997	541	11997541	6500	0	0	6500
1	1997	558	11997558	300	0	0	300
1	1997	560	11997560	107719	5096.84	937.735	111878
1	1997	567	11997567	62120	1000.76	29	63091.8
1	1997	574	11997574	0	1347.78	0	1347.78
1	1997	577	11997577	0	158.049	0	158.049
1	1997	603	11997603	1400	0	0	1400
1	1997	619	11997619	1500	510.66	1500	510.66
1	1997	656	11997656	0	3786.51	0	3786.51
1	1997	661	11997661	0	141.668	0	141.668
1	1997	667	11997667	0	74.537	0	74.537
1	1997	687	11997687	0	1.78562	0	1.78562
1	1997	723	11997723	0	1.00119	0	1.00119
1	1997	767	11997767	0	86.6147	0	86.6147
1	1997	826	11997826	40	1382.47	40	1382.47
1	1997	836	11997836	0	24.5632	0	24.5632
1	1997	999	11997999	0	748	0	748
1	1998	15	11998015	244300	468750	11.44	713039
1	1998	27	11998027	0	18021.5	0	18021.5
1	1998	44	11998044	71211	3885.25	921.556	74174.7
1	1998	56	11998056	5738	3570.66	1477.65	7831.01
1	1998	71	11998071	200	376.344	0	576.344
1	1998	75	11998075	1281	39.3015	0	1320.3
1	1998	89	11998089	0	18.269	0	18.269
1	1998	103	11998103	0	65.9087	0	65.9087
1	1998	116	11998116	440000	1195.36	4442.03	436753
1	1998	156	11998156	0	42069.7	0	42069.7
1	1998	157	11998157	800	146874	800	146874
1	1998	176	11998176	3195	499.144	0	3694.14
1	1998	187	11998187	25	260	0	285
1	1998	201	11998201	5	0	0	5
1	1998	211	11998211	0	1.59427	0	1.59427
1	1998	221	11998221	0	40.2	0	40.2
1	1998	223	11998223	0	10.4462	0	10.4462
1	1998	236	11998236	0	29794.1	0	29794.1
1	1998	242	11998242	0	412.205	0	412.205
1	1998	249	11998249	0	202.52	0	202.52
1	1998	254	11998254	0	3458.82	0	3458.82
1	1998	256	11998256	0	74.1963	0	74.1963
1	1998	260	11998260	0	20450	0	20450
1	1998	267	11998267	0	4153.24	0	4153.24
1	1998	270	11998270	0	5699.45	0	5699.45
1	1998	289	11998289	0	1909.27	0	1909.27
1	1998	328	11998328	0	4147.42	0	4147.42
1	1998	333	11998333	0	4898.89	0	4898.89
1	1998	358	11998358	90200	18.6484	0	90218.6
1	1998	388	11998388	145000	791.3	0	145791
1	1998	393	11998393	3000	0	0	3000
1	1998	397	11998397	40000	0	0	40000
1	1998	403	11998403	36000	95.1588	0	36095.2
1	1998	406	11998406	14000	0	0	14000
1	1998	417	11998417	800	0	0	800
1	1998	426	11998426	12000	0	0	12000
1	1998	463	11998463	54200	13.4053	0	54213.4
1	1998	486	11998486	0	1204.83	0	1204.83
1	1998	490	11998490	0	5581.76	0	5581.76
1	1998	495	11998495	0	1559.98	0	1559.98
1	1998	497	11998497	0	23.7631	0	23.7631
1	1998	507	11998507	0	570.131	0	570.131
1	1998	512	11998512	0	132.641	0	132.641
1	1998	515	11998515	40700	2807.27	15781.1	27726.2
1	1998	521	11998521	16800	0	0	16800
1	1998	526	11998526	22100	0	458.099	21641.9
1	1998	531	11998531	4300	0	0	4300
1	1998	534	11998534	16600	0	61	16539
1	1998	536	11998536	11100	0	1	11099
1	1998	541	11998541	10200	0	0	10200
1	1998	558	11998558	400	0	0	400
1	1998	560	11998560	105900	5237.75	341.813	110796
1	1998	567	11998567	60600	602.141	25	61177.1
1	1998	574	11998574	0	1743.39	0	1743.39
1	1998	577	11998577	0	460	0	460
1	1998	603	11998603	2200	0	0	2200
1	1998	619	11998619	2300	654.087	1394.68	1559.41
1	1998	656	11998656	0	3561.92	0	3561.92
1	1998	661	11998661	0	368.12	0	368.12
1	1998	667	11998667	0	82.0475	0	82.0475
1	1998	767	11998767	0	80.6915	0	80.6915
1	1998	826	11998826	200	1082.03	169.25	1112.78
1	1998	836	11998836	0	22.1333	0	22.1333
1	1998	999	11998999	0	750	0	750
1	1999	15	11999015	219200	282065	268.995	500996
1	1999	27	11999027	0	15288	0	15288
1	1999	44	11999044	65200	5317.91	231.911	70286
1	1999	56	11999056	11450	14850.3	104.121	26196.2
1	1999	71	11999071	130	8273.5	0	8403.5
1	1999	75	11999075	1124	6.2055	0	1130.21
1	1999	79	11999079	0	85.4427	0	85.4427
1	1999	83	11999083	0	528.116	0	528.116
1	1999	103	11999103	0	35.4616	0	35.4616
1	1999	116	11999116	414123	838.959	949.18	414013
1	1999	125	11999125	0	0.0489967	0	0.0489967
1	1999	156	11999156	0	27138.9	0	27138.9
1	1999	157	11999157	800	147355	800	147355
1	1999	176	11999176	3550	10.245	0	3560.24
1	1999	187	11999187	89	845	0	934
1	1999	191	11999191	0	154	0	154
1	1999	201	11999201	5	199.889	0	204.889
1	1999	221	11999221	0	73.864	0	73.864
1	1999	222	11999222	0	1.71128	0	1.71128
1	1999	223	11999223	0	5.00328	0	5.00328
1	1999	234	11999234	0	100.715	0	100.715
1	1999	236	11999236	0	24073.3	0	24073.3
1	1999	242	11999242	0	702.996	0	702.996
1	1999	249	11999249	0	2576.38	0	2576.38
1	1999	254	11999254	0	4958.89	0	4958.89
1	1999	256	11999256	0	637.793	0	637.793
1	1999	260	11999260	0	695.883	0	695.883
1	1999	265	11999265	0	2.5	0	2.5
1	1999	267	11999267	0	14603.1	0	14603.1
1	1999	270	11999270	0	1556.68	0	1556.68
1	1999	280	11999280	0	30.2083	0	30.2083
1	1999	289	11999289	0	1491.26	0	1491.26
1	1999	328	11999328	0	7169.48	0	7169.48
1	1999	333	11999333	0	132.476	0	132.476
1	1999	358	11999358	94019	0	149	93870
1	1999	388	11999388	151400	3141.19	194.651	154347
1	1999	393	11999393	2396	0	0	2396
1	1999	397	11999397	55300	67	0	55367
1	1999	403	11999403	40485	79.7224	5	40559.7
1	1999	406	11999406	6970	0	0	6970
1	1999	417	11999417	150	45.6651	1	194.665
1	1999	420	11999420	0	0.569169	0	0.569169
1	1999	426	11999426	18314	0	0	18314
1	1999	446	11999446	0	19.6773	0	19.6773
1	1999	449	11999449	0	28.4197	0	28.4197
1	1999	463	11999463	80000	254.248	18.528	80235.7
1	1999	486	11999486	0	1394.87	0	1394.87
1	1999	490	11999490	0	9825.8	0	9825.8
1	1999	495	11999495	0	383.87	0	383.87
1	1999	497	11999497	0	2.84702	0	2.84702
1	1999	507	11999507	0	21.0485	0	21.0485
1	1999	512	11999512	0	812.279	0	812.279
1	1999	515	11999515	23522	626.89	13520.6	10628.3
1	1999	521	11999521	16465	0	0	16465
1	1999	526	11999526	15382	163.487	1754.15	13791.3
1	1999	531	11999531	3500	0	0	3500
1	1999	534	11999534	11536	0	0	11536
1	1999	536	11999536	7691	22.25	0	7713.25
1	1999	541	11999541	7100	0	0	7100
1	1999	558	11999558	300	0	0	300
1	1999	560	11999560	114754	3177.28	719.576	117212
1	1999	567	11999567	88500	561.113	0	89061.1
1	1999	574	11999574	0	56.6543	0	56.6543
1	1999	577	11999577	0	357.81	0	357.81
1	1999	592	11999592	0	865.593	0	865.593
1	1999	603	11999603	1500	2.34585	0	1502.35
1	1999	619	11999619	1600	612.402	228.088	1984.31
1	1999	656	11999656	0	5982.52	0	5982.52
1	1999	661	11999661	0	683.014	0	683.014
1	1999	667	11999667	0	147.151	0	147.151
1	1999	677	11999677	0	20.6842	0	20.6842
1	1999	687	11999687	0	6.14598	0	6.14598
1	1999	692	11999692	0	1.68255	0	1.68255
1	1999	711	11999711	0	5.69237	0	5.69237
1	1999	720	11999720	0	3.53803	0	3.53803
1	1999	767	11999767	0	390.153	0	390.153
1	1999	780	11999780	0	5	0	5
1	1999	826	11999826	1855	4653.77	1544.14	4964.64
1	1999	836	11999836	0	0.36341	0	0.36341
1	1999	999	11999999	0	1515	0	1515
1	2000	15	12000015	181561	424827	826.5	605561
1	2000	27	12000027	0	13107.8	0	13107.8
1	2000	44	12000044	32944	3069.19	1702.01	34311.2
1	2000	56	12000056	5915	24801.8	1069.42	29647.4
1	2000	71	12000071	101	10906.2	101	10906.2
1	2000	75	12000075	298	43.4385	0	341.438
1	2000	83	12000083	0	549.191	0	549.191
1	2000	103	12000103	0	22.2919	0	22.2919
1	2000	116	12000116	290260	628.831	4864.03	286025
1	2000	125	12000125	0	0.0282794	0	0.0282794
1	2000	156	12000156	0	29756	0	29756
1	2000	157	12000157	800	176527	800	176527
1	2000	176	12000176	3838	253	0	4091
1	2000	187	12000187	22	1059	0	1081
1	2000	191	12000191	0	57.7062	0	57.7062
1	2000	201	12000201	3	805.945	0	808.945
1	2000	221	12000221	0	58.672	0	58.672
1	2000	223	12000223	0	152.374	0	152.374
1	2000	225	12000225	0	50.2575	0	50.2575
1	2000	234	12000234	0	83.6111	0	83.6111
1	2000	236	12000236	0	14313.2	0	14313.2
1	2000	242	12000242	0	957.705	0	957.705
1	2000	249	12000249	0	2524.25	0	2524.25
1	2000	254	12000254	0	6237.36	0	6237.36
1	2000	256	12000256	0	378.699	0	378.699
1	2000	257	12000257	0	10.932	0	10.932
1	2000	260	12000260	0	806.476	0	806.476
1	2000	265	12000265	0	2.24991	0	2.24991
1	2000	267	12000267	0	27707.2	0	27707.2
1	2000	270	12000270	0	951.859	0	951.859
1	2000	280	12000280	0	25.5697	0	25.5697
1	2000	289	12000289	0	1608.19	0	1608.19
1	2000	292	12000292	0	0.630177	0	0.630177
1	2000	328	12000328	0	7362.5	0	7362.5
1	2000	333	12000333	0	72.2255	0	72.2255
1	2000	358	12000358	51540	0	0	51540
1	2000	388	12000388	143667	1067.9	5519.32	139216
1	2000	393	12000393	2240	0	0	2240
1	2000	397	12000397	30000	4	0	30004
1	2000	403	12000403	31328	15.4482	0	31343.4
1	2000	406	12000406	6081	0	0	6081
1	2000	417	12000417	1228	0	0	1228
1	2000	420	12000420	0	13.682	0	13.682
1	2000	426	12000426	6631	0	0	6631
1	2000	446	12000446	0	110.984	0	110.984
1	2000	449	12000449	0	5.65702	0	5.65702
1	2000	463	12000463	103000	94.0559	53.22	103041
1	2000	486	12000486	0	726.272	0	726.272
1	2000	490	12000490	0	804.988	0	804.988
1	2000	495	12000495	0	330.167	0	330.167
1	2000	497	12000497	0	7.52151	0	7.52151
1	2000	507	12000507	0	38.92	0	38.92
1	2000	512	12000512	0	76.3681	0	76.3681
1	2000	515	12000515	23230	54.8123	5356.5	17928.3
1	2000	521	12000521	16261	0	0	16261
1	2000	526	12000526	36720	18.8639	102.415	36636.4
1	2000	531	12000531	3000	0	0	3000
1	2000	534	12000534	26800	0	139.503	26660.5
1	2000	536	12000536	11800	48.9005	3	11845.9
1	2000	541	12000541	7000	0	0	7000
1	2000	558	12000558	400	0	0	400
1	2000	560	12000560	115841	2996.64	410.936	118427
1	2000	567	12000567	52844	202.922	0	53046.9
1	2000	569	12000569	0	9.44172	0	9.44172
1	2000	574	12000574	0	96.9489	0	96.9489
1	2000	577	12000577	0	251	0	251
1	2000	592	12000592	0	46.487	0	46.487
1	2000	603	12000603	1600	0	0	1600
1	2000	619	12000619	1700	301.828	1247.16	754.668
1	2000	656	12000656	0	6930.71	0	6930.71
1	2000	661	12000661	0	835.01	0	835.01
1	2000	667	12000667	0	115.411	0	115.411
1	2000	677	12000677	0	8.89883	0	8.89883
1	2000	687	12000687	0	17.074	0	17.074
1	2000	689	12000689	0	4.6298	0	4.6298
1	2000	692	12000692	0	1.86384	0	1.86384
1	2000	702	12000702	0	0.802476	0	0.802476
1	2000	723	12000723	0	0.654333	0	0.654333
1	2000	767	12000767	0	181.306	0	181.306
1	2000	780	12000780	0	12	0	12
1	2000	826	12000826	4577	1492.97	121.5	5948.47
1	2000	999	12000999	0	1766	0	1766
1	2001	15	12001015	245579	319874	102.696	565350
1	2001	27	12001027	0	17144.9	0	17144.9
1	2001	44	12001044	107451	2583.54	526.158	109508
1	2001	56	12001056	9865	25198.1	2012.7	33050.4
1	2001	71	12001071	182	146.453	182	146.453
1	2001	75	12001075	967	89.8137	0	1056.81
1	2001	83	12001083	0	579.066	0	579.066
1	2001	103	12001103	0	16.2792	0	16.2792
1	2001	116	12001116	363834	2728.36	1002.69	365560
1	2001	125	12001125	0	0.0079035	0	0.0079035
1	2001	156	12001156	0	34074.7	0	34074.7
1	2001	157	12001157	800	161121	800	161121
1	2001	176	12001176	3067	14	0	3081
1	2001	187	12001187	27	2727.86	0	2754.86
1	2001	191	12001191	0	1.80119	0	1.80119
1	2001	201	12001201	14	862.413	0	876.413
1	2001	211	12001211	0	2.34326	0	2.34326
1	2001	221	12001221	0	105.915	0	105.915
1	2001	223	12001223	0	432.899	0	432.899
1	2001	225	12001225	0	8.94674	0	8.94674
1	2001	234	12001234	0	52.9476	0	52.9476
1	2001	236	12001236	0	19363.8	0	19363.8
1	2001	242	12001242	0	820.095	0	820.095
1	2001	249	12001249	0	2180	0	2180
1	2001	254	12001254	0	1980.16	0	1980.16
1	2001	256	12001256	0	448.951	0	448.951
1	2001	257	12001257	0	258.479	0	258.479
1	2001	260	12001260	0	1031.18	0	1031.18
1	2001	265	12001265	0	50.6011	0	50.6011
1	2001	267	12001267	0	26121.6	0	26121.6
1	2001	270	12001270	0	264.578	0	264.578
1	2001	289	12001289	0	2489.73	0	2489.73
1	2001	292	12001292	0	1.38108	0	1.38108
1	2001	328	12001328	0	10646.9	0	10646.9
1	2001	333	12001333	0	53.6315	0	53.6315
1	2001	358	12001358	80356	0	0	80356
1	2001	388	12001388	158277	1617.15	5852.91	154041
1	2001	393	12001393	3795	0	0	3795
1	2001	397	12001397	39100	4	0	39104
1	2001	403	12001403	32979	3.48943	0	32982.5
1	2001	406	12001406	6686	5.56715	0	6691.57
1	2001	417	12001417	730	7.18202	0	737.182
1	2001	426	12001426	14114	0	0	14114
1	2001	446	12001446	0	102.389	0	102.389
1	2001	449	12001449	0	8.78711	0	8.78711
1	2001	463	12001463	120000	4512.39	114.454	124398
1	2001	486	12001486	0	930.134	0	930.134
1	2001	490	12001490	0	1800.87	0	1800.87
1	2001	495	12001495	0	732.47	0	732.47
1	2001	497	12001497	0	39.8112	0	39.8112
1	2001	507	12001507	0	223.597	0	223.597
1	2001	512	12001512	0	181.601	0	181.601
1	2001	515	12001515	35380	216.349	1432.39	34164
1	2001	521	12001521	9780	0	0	9780
1	2001	526	12001526	10800	22.0079	54.0253	10768
1	2001	531	12001531	2000	0	2	1998
1	2001	534	12001534	16000	0	0	16000
1	2001	536	12001536	10500	54.7757	0	10554.8
1	2001	541	12001541	14700	0	0	14700
1	2001	558	12001558	400	0	0	400
1	2001	560	12001560	116500	3782.92	1028.03	119255
1	2001	567	12001567	54797	17.5952	0	54814.6
1	2001	574	12001574	0	1084.61	0	1084.61
1	2001	577	12001577	0	296.36	0	296.36
1	2001	592	12001592	0	25.8411	0	25.8411
1	2001	603	12001603	1400	0	0	1400
1	2001	619	12001619	1500	226.027	1385.46	340.567
1	2001	656	12001656	0	8983.08	0	8983.08
1	2001	661	12001661	0	1044.28	0	1044.28
1	2001	667	12001667	0	124.477	0	124.477
1	2001	677	12001677	0	13.8797	0	13.8797
1	2001	687	12001687	0	35.9535	0	35.9535
1	2001	689	12001689	0	7.44207	0	7.44207
1	2001	692	12001692	0	3.7518	0	3.7518
1	2001	693	12001693	0	1.60255	0	1.60255
1	2001	702	12001702	0	2.55026	0	2.55026
1	2001	723	12001723	0	2.84123	0	2.84123
1	2001	754	12001754	0	0.791106	0	0.791106
1	2001	767	12001767	0	496.335	0	496.335
1	2001	826	12001826	2541	2339.25	720.168	4160.08
1	2001	999	12001999	0	1442	0	1442
1	2002	15	12002015	289170	356009	1244.35	643935
1	2002	27	12002027	0	20058	0	20058
1	2002	44	12002044	109495	2499.9	319.73	111675
1	2002	56	12002056	12156	33819.8	3370.67	42605.2
1	2002	71	12002071	298	329.288	298	329.288
1	2002	75	12002075	964	183.985	0	1147.98
1	2002	83	12002083	0	533.866	0	533.866
1	2002	103	12002103	0	56.9472	0	56.9472
1	2002	116	12002116	374263	2851.97	1044.65	376070
1	2002	125	12002125	0	0.0627657	0	0.0627657
1	2002	156	12002156	0	37224.8	0	37224.8
1	2002	157	12002157	811	180503	811	180503
1	2002	176	12002176	3309	3	0	3312
1	2002	187	12002187	48	1388.43	0	1436.43
1	2002	201	12002201	11	2274.92	0	2285.92
1	2002	211	12002211	0	16.2167	0	16.2167
1	2002	221	12002221	0	66.944	0	66.944
1	2002	222	12002222	0	12.9686	0	12.9686
1	2002	223	12002223	0	341.704	0	341.704
1	2002	234	12002234	0	34.1256	0	34.1256
1	2002	236	12002236	0	12413.1	0	12413.1
1	2002	242	12002242	0	745.643	0	745.643
1	2002	249	12002249	0	3006.35	0	3006.35
1	2002	254	12002254	0	578.613	0	578.613
1	2002	256	12002256	0	911.344	0	911.344
1	2002	257	12002257	0	146.771	0	146.771
1	2002	260	12002260	0	1484.67	0	1484.67
1	2002	265	12002265	0	9.38863	0	9.38863
1	2002	267	12002267	0	42445.9	0	42445.9
1	2002	289	12002289	0	1974.84	0	1974.84
1	2002	292	12002292	0	2.56897	0	2.56897
1	2002	296	12002296	0	1.25175	0	1.25175
1	2002	328	12002328	0	10953.1	0	10953.1
1	2002	333	12002333	0	88.7781	0	88.7781
1	2002	358	12002358	82688	0	0	82688
1	2002	388	12002388	170008	1572.59	8919.97	162661
1	2002	393	12002393	3605	0	0	3605
1	2002	397	12002397	36580	8	0	36588
1	2002	403	12002403	37319	93.5401	0	37412.5
1	2002	406	12002406	5119	1.65058	0	5120.65
1	2002	417	12002417	622	0	0	622
1	2002	426	12002426	12420	0	0	12420
1	2002	446	12002446	0	272.45	0	272.45
1	2002	449	12002449	0	26.5487	0	26.5487
1	2002	463	12002463	118300	54.7048	191.184	118164
1	2002	486	12002486	0	1648.73	0	1648.73
1	2002	490	12002490	0	1423.42	0	1423.42
1	2002	495	12002495	0	414.461	0	414.461
1	2002	497	12002497	0	11.8441	0	11.8441
1	2002	507	12002507	0	332.232	0	332.232
1	2002	512	12002512	0	42.8381	0	42.8381
1	2002	515	12002515	35200	263.589	967.444	34496.1
1	2002	521	12002521	8960	4.34588	0	8964.35
1	2002	526	12002526	5000	18.8639	35.0868	4983.78
1	2002	531	12002531	2800	0	110.547	2689.45
1	2002	534	12002534	10500	1.92558	2	10499.9
1	2002	536	12002536	10000	32.7817	0	10032.8
1	2002	541	12002541	7200	0	0	7200
1	2002	558	12002558	378	0	0	378
1	2002	560	12002560	103962	2935.53	605.811	106292
1	2002	567	12002567	89742	225.646	0	89967.6
1	2002	569	12002569	0	6.18286	0	6.18286
1	2002	574	12002574	0	1165.8	0	1165.8
1	2002	577	12002577	0	279	0	279
1	2002	592	12002592	0	37.3839	0	37.3839
1	2002	603	12002603	1026	0	0	1026
1	2002	619	12002619	1153	438.73	947.58	644.15
1	2002	656	12002656	0	9029.02	0	9029.02
1	2002	661	12002661	0	1263.7	0	1263.7
1	2002	667	12002667	0	149.452	0	149.452
1	2002	677	12002677	0	8.678	0	8.678
1	2002	687	12002687	0	24.5979	0	24.5979
1	2002	689	12002689	0	14.8979	0	14.8979
1	2002	692	12002692	0	15.2708	0	15.2708
1	2002	693	12002693	0	1.44585	0	1.44585
1	2002	698	12002698	0	0.713409	0	0.713409
1	2002	702	12002702	0	0.839352	0	0.839352
1	2002	720	12002720	0	0.26353	0	0.26353
1	2002	723	12002723	0	5.87468	0	5.87468
1	2002	767	12002767	0	144.828	0	144.828
1	2002	777	12002777	0	0.390206	0	0.390206
1	2002	826	12002826	2714	2070.63	476.051	4308.58
1	2002	999	12002999	0	2405	0	2405
1	2003	15	12003015	220977	296884	118.199	517742
1	2003	27	12003027	0	18690.4	0	18690.4
1	2003	44	12003044	68273	3240.15	7658.96	63854.2
1	2003	56	12003056	15241	32134.6	0	47375.6
1	2003	71	12003071	158	1004.99	158	1004.99
1	2003	75	12003075	594	150.926	0	744.926
1	2003	79	12003079	0	21.9834	0	21.9834
1	2003	83	12003083	0	402.762	0	402.762
1	2003	103	12003103	0	106.213	0	106.213
1	2003	108	12003108	4339	0	0	4339
1	2003	116	12003116	507518	4510.06	11077.5	500951
1	2003	125	12003125	0	0.0155008	0	0.0155008
1	2003	156	12003156	0	50150.6	0	50150.6
1	2003	157	12003157	1500	216219	1500	216219
1	2003	176	12003176	4470	27.5994	0	4497.6
1	2003	187	12003187	81	1024.9	0	1105.9
1	2003	191	12003191	0	17.6388	0	17.6388
1	2003	201	12003201	78	839.355	0	917.355
1	2003	211	12003211	81	0	0	81
1	2003	221	12003221	0	218.112	0	218.112
1	2003	223	12003223	0	482.497	0	482.497
1	2003	225	12003225	0	5.82852	0	5.82852
1	2003	234	12003234	0	39.3442	0	39.3442
1	2003	236	12003236	0	32118.9	0	32118.9
1	2003	242	12003242	0	822.214	0	822.214
1	2003	249	12003249	0	4318.03	0	4318.03
1	2003	254	12003254	0	7711.75	0	7711.75
1	2003	256	12003256	0	1486.01	0	1486.01
1	2003	257	12003257	0	177.503	0	177.503
1	2003	260	12003260	0	2398.46	0	2398.46
1	2003	265	12003265	0	7.60322	0	7.60322
1	2003	267	12003267	0	30940.8	0	30940.8
1	2003	270	12003270	0	30.7831	0	30.7831
1	2003	289	12003289	0	1848.16	0	1848.16
1	2003	292	12003292	0	3.42137	0	3.42137
1	2003	296	12003296	0	1.45268	0	1.45268
1	2003	328	12003328	0	8422.9	0	8422.9
1	2003	333	12003333	0	41.2527	0	41.2527
1	2003	358	12003358	92585	0.734097	20	92565.7
1	2003	388	12003388	225573	1958.74	7712.59	219819
1	2003	393	12003393	4943	0	0	4943
1	2003	397	12003397	36582	6	0	36588
1	2003	403	12003403	33521	93.9764	0	33615
1	2003	406	12003406	6504	0.361551	0	6504.36
1	2003	417	12003417	274	0	0	274
1	2003	426	12003426	11811	0	0	11811
1	2003	446	12003446	0	378.721	0	378.721
1	2003	449	12003449	0	44.396	0	44.396
1	2003	463	12003463	157534	510.664	153.544	157891
1	2003	486	12003486	0	2491.33	0	2491.33
1	2003	490	12003490	0	2683.34	0	2683.34
1	2003	495	12003495	0	183.259	0	183.259
1	2003	497	12003497	0	43.1362	0	43.1362
1	2003	507	12003507	0	304.241	0	304.241
1	2003	512	12003512	0	20.0959	0	20.0959
1	2003	515	12003515	52800	418.434	294.289	52924.1
1	2003	521	12003521	19900	4.13908	0	19904.1
1	2003	526	12003526	4500	34.5839	176.5	4358.08
1	2003	531	12003531	2300	0	210	2090
1	2003	534	12003534	9500	1.94805	23	9478.95
1	2003	536	12003536	9100	169.091	0	9269.09
1	2003	541	12003541	2300	0	0	2300
1	2003	558	12003558	428	0	0	428
1	2003	560	12003560	81600	3540.78	938.865	84201.9
1	2003	567	12003567	115417	36.1335	0	115453
1	2003	568	12003568	0	2.94649	0	2.94649
1	2003	569	12003569	0	17.7528	0	17.7528
1	2003	574	12003574	0	782.912	0	782.912
1	2003	577	12003577	0	335	0	335
1	2003	592	12003592	0	16.2233	0	16.2233
1	2003	603	12003603	569	0	0	569
1	2003	619	12003619	1730	809.74	1429.93	1109.81
1	2003	656	12003656	0	8160.28	0	8160.28
1	2003	661	12003661	0	1590.89	0	1590.89
1	2003	667	12003667	0	158.037	0	158.037
1	2003	677	12003677	0	14.0545	0	14.0545
1	2003	687	12003687	0	40.9192	0	40.9192
1	2003	689	12003689	0	36.5767	0	36.5767
1	2003	692	12003692	0	6.06829	0	6.06829
1	2003	693	12003693	0	1.4256	0	1.4256
1	2003	698	12003698	0	1.46184	0	1.46184
1	2003	702	12003702	0	1.85922	0	1.85922
1	2003	711	12003711	0	15.4788	0	15.4788
1	2003	723	12003723	0	4.41763	0	4.41763
1	2003	767	12003767	0	258.882	0	258.882
1	2003	777	12003777	0	0.314978	0	0.314978
1	2003	826	12003826	1204	2730.49	516.25	3418.24
1	2003	836	12003836	0	24.6902	0	24.6902
1	2003	999	12003999	0	4453	0	4453
1	2004	15	12004015	299900	386659	453.331	686106
1	2004	27	12004027	0	20626.3	0	20626.3
1	2004	44	12004044	131138	7885.11	484.9	138538
1	2004	56	12004056	19322	56378.4	1888.89	73811.5
1	2004	71	12004071	404	1399.22	0	1803.22
1	2004	75	12004075	884	91.014	0	975.014
1	2004	79	12004079	0	18.1612	0	18.1612
1	2004	83	12004083	0	645.414	0	645.414
1	2004	97	12004097	0	16.2525	0	16.2525
1	2004	103	12004103	0	191.347	0	191.347
1	2004	108	12004108	8337	0.621559	0	8337.62
1	2004	116	12004116	576427	5260.77	3848.9	577839
1	2004	125	12004125	0	0.106145	0	0.106145
1	2004	156	12004156	0	59113.7	0	59113.7
1	2004	157	12004157	6000	195429	6000	195429
1	2004	176	12004176	4959	79.6264	0	5038.63
1	2004	187	12004187	149	1235.23	0	1384.23
1	2004	191	12004191	0	38.1469	0	38.1469
1	2004	201	12004201	18	1144.12	0	1162.12
1	2004	211	12004211	108	23.6577	0	131.658
1	2004	221	12004221	0	148.992	0	148.992
1	2004	222	12004222	0	476.14	0	476.14
1	2004	223	12004223	0	479.398	0	479.398
1	2004	225	12004225	0	24	0	24
1	2004	234	12004234	0	8.71863	0	8.71863
1	2004	236	12004236	0	7238.13	0	7238.13
1	2004	242	12004242	0	888.624	0	888.624
1	2004	249	12004249	0	4980.86	0	4980.86
1	2004	254	12004254	0	8177.95	0	8177.95
1	2004	256	12004256	0	1648.29	0	1648.29
1	2004	257	12004257	0	10.6417	0	10.6417
1	2004	260	12004260	0	1872.03	0	1872.03
1	2004	267	12004267	0	31012.8	0	31012.8
1	2004	270	12004270	0	28.5091	0	28.5091
1	2004	289	12004289	0	2025.3	0	2025.3
1	2004	292	12004292	0	7.20592	0	7.20592
1	2004	328	12004328	0	9182.53	0	9182.53
1	2004	333	12004333	0	5.33819	0	5.33819
1	2004	358	12004358	93789	0	0	93789
1	2004	388	12004388	229478	2551.97	26192.7	205837
1	2004	393	12004393	6219	0	0	6219
1	2004	397	12004397	60250	67	0	60317
1	2004	401	12004401	0	0.980699	0	0.980699
1	2004	403	12004403	42789	1117.79	0	43906.8
1	2004	406	12004406	7288	0.553441	0	7288.55
1	2004	417	12004417	296	0	0	296
1	2004	426	12004426	14382	0	0	14382
1	2004	446	12004446	0	605.597	0	605.597
1	2004	449	12004449	0	64.5604	0	64.5604
1	2004	463	12004463	146199	180.031	124.323	146255
1	2004	486	12004486	0	3457.9	0	3457.9
1	2004	490	12004490	0	6922.43	0	6922.43
1	2004	495	12004495	0	193.144	0	193.144
1	2004	497	12004497	0	257.647	0	257.647
1	2004	507	12004507	0	568.78	0	568.78
1	2004	512	12004512	0	59.6408	0	59.6408
1	2004	515	12004515	56000	928.673	558.936	56369.7
1	2004	521	12004521	21270	0	0	21270
1	2004	526	12004526	5400	37.5553	68.4483	5369.11
1	2004	531	12004531	2700	0	17	2683
1	2004	534	12004534	11400	0	0	11400
1	2004	536	12004536	11000	111.528	0	11111.5
1	2004	541	12004541	2600	0	0	2600
1	2004	558	12004558	2381	0	0	2381
1	2004	560	12004560	148892	2956.32	117.263	151731
1	2004	567	12004567	112900	26	0	112926
1	2004	569	12004569	0	106.517	0	106.517
1	2004	574	12004574	0	709.042	0	709.042
1	2004	577	12004577	0	175.67	0	175.67
1	2004	592	12004592	0	97.939	0	97.939
1	2004	603	12004603	2250	0	0	2250
1	2004	619	12004619	3500	1236.39	901.66	3834.73
1	2004	656	12004656	0	9619.47	0	9619.47
1	2004	661	12004661	0	1799.56	0	1799.56
1	2004	667	12004667	0	149.149	0	149.149
1	2004	677	12004677	0	17	0	17
1	2004	687	12004687	0	31.1946	0	31.1946
1	2004	689	12004689	0	20.5378	0	20.5378
1	2004	692	12004692	0	10.0148	0	10.0148
1	2004	693	12004693	0	4.08667	0	4.08667
1	2004	698	12004698	0	0.688889	0	0.688889
1	2004	702	12004702	0	0.681554	0	0.681554
1	2004	711	12004711	0	39.1709	0	39.1709
1	2004	723	12004723	0	15.1495	0	15.1495
1	2004	767	12004767	0	256.767	0	256.767
1	2004	780	12004780	0	2.67917	0	2.67917
1	2004	826	12004826	1100	2679.28	702.75	3076.53
1	2004	836	12004836	0	73.8142	0	73.8142
1	2004	999	12004999	0	8110	0	8110
1	2005	15	12005015	265700	315123	5534.78	575288
1	2005	27	12005027	0	92900.2	0	92900.2
1	2005	44	12005044	110771	5120.19	4662.18	111229
1	2005	56	12005056	14127	19231.8	14127	19231.8
1	2005	71	12005071	587	2013.7	587	2013.7
1	2005	75	12005075	650	52.5515	0	702.551
1	2005	79	12005079	0	19	0	19
1	2005	83	12005083	0	211.711	0	211.711
1	2005	89	12005089	0	1.03707	0	1.03707
1	2005	103	12005103	0	302.205	0	302.205
1	2005	108	12005108	7333	0	0	7333
1	2005	116	12005116	564211	9260.52	25618.9	547853
1	2005	125	12005125	0	0.0975565	0	0.0975565
1	2005	156	12005156	0	71237.7	0	71237.7
1	2005	157	12005157	16000	262257	16000	262257
1	2005	176	12005176	4085	0	0	4085
1	2005	187	12005187	166	1589.77	0	1755.77
1	2005	191	12005191	0	89.0712	0	89.0712
1	2005	201	12005201	24	1345	0	1369
1	2005	211	12005211	74	9.30423	0	83.3042
1	2005	220	12005220	0	0.494116	0	0.494116
1	2005	221	12005221	0	104.912	0	104.912
1	2005	222	12005222	0	18	0	18
1	2005	223	12005223	0	519.534	0	519.534
1	2005	225	12005225	0	46	0	46
1	2005	234	12005234	0	11.3353	0	11.3353
1	2005	236	12005236	0	12944.9	0	12944.9
1	2005	242	12005242	0	1496.31	0	1496.31
1	2005	249	12005249	0	6087.27	0	6087.27
1	2005	254	12005254	0	8677.24	0	8677.24
1	2005	256	12005256	0	1502.94	0	1502.94
1	2005	257	12005257	0	74.0954	0	74.0954
1	2005	260	12005260	0	5000.67	0	5000.67
1	2005	265	12005265	0	10.3756	0	10.3756
1	2005	267	12005267	0	43684.2	0	43684.2
1	2005	270	12005270	0	166.137	0	166.137
1	2005	289	12005289	0	2368.48	0	2368.48
1	2005	292	12005292	0	3.39794	0	3.39794
1	2005	296	12005296	0	3.10236	0	3.10236
1	2005	328	12005328	0	8496.13	0	8496.13
1	2005	333	12005333	0	118.492	0	118.492
1	2005	339	12005339	0	0.831331	0	0.831331
1	2005	358	12005358	107172	0	0	107172
1	2005	388	12005388	234948	2834.44	8476.79	229306
1	2005	393	12005393	5621	0	0	5621
1	2005	397	12005397	64407	311	0	64718
1	2005	399	12005399	0	13.4388	0	13.4388
1	2005	401	12005401	0	7.92279	0	7.92279
1	2005	402	12005402	0	0.507474	0	0.507474
1	2005	403	12005403	48787	1175.57	0	49962.6
1	2005	406	12005406	8681	6.70335	0	8687.7
1	2005	414	12005414	0	0.649159	0	0.649159
1	2005	417	12005417	619	1.33396	0	620.334
1	2005	426	12005426	17075	0	0	17075
1	2005	446	12005446	0	833.429	0	833.429
1	2005	449	12005449	0	68.1466	0	68.1466
1	2005	463	12005463	176377	633.123	66.967	176943
1	2005	486	12005486	0	7436.31	0	7436.31
1	2005	490	12005490	0	8331.08	0	8331.08
1	2005	495	12005495	0	1637.59	0	1637.59
1	2005	497	12005497	0	364.434	0	364.434
1	2005	507	12005507	0	480.624	0	480.624
1	2005	512	12005512	0	55.8288	0	55.8288
1	2005	515	12005515	210000	1431.51	535.636	210896
1	2005	521	12005521	30000	1.64707	0	30001.6
1	2005	523	12005523	0	8	0	8
1	2005	526	12005526	10000	45.5878	630.354	9415.23
1	2005	531	12005531	7500	0	144	7356
1	2005	534	12005534	25600	0	57	25543
1	2005	536	12005536	15400	84.4392	14	15470.4
1	2005	541	12005541	7200	0	0	7200
1	2005	558	12005558	2700	0	0	2700
1	2005	560	12005560	164353	4019.17	342.081	168030
1	2005	567	12005567	117798	8	0	117806
1	2005	569	12005569	0	90.7642	0	90.7642
1	2005	574	12005574	0	1836.41	0	1836.41
1	2005	577	12005577	0	546.063	0	546.063
1	2005	592	12005592	0	397.503	0	397.503
1	2005	603	12005603	1800	4.86843	0	1804.87
1	2005	619	12005619	5400	1163.34	1902.42	4660.92
1	2005	656	12005656	0	9094.44	0	9094.44
1	2005	661	12005661	0	1995.38	0	1995.38
1	2005	667	12005667	0	242.29	0	242.29
1	2005	677	12005677	0	21.3314	0	21.3314
1	2005	687	12005687	0	42.1266	0	42.1266
1	2005	689	12005689	0	18.0664	0	18.0664
1	2005	692	12005692	0	8.5626	0	8.5626
1	2005	693	12005693	0	4.86499	0	4.86499
1	2005	698	12005698	0	1.05739	0	1.05739
1	2005	702	12005702	0	0.768817	0	0.768817
1	2005	711	12005711	0	4.2014	0	4.2014
1	2005	723	12005723	0	39.6359	0	39.6359
1	2005	767	12005767	0	187.238	0	187.238
1	2005	780	12005780	0	0.906686	0	0.906686
1	2005	826	12005826	500	2556.64	286.713	2769.93
1	2005	836	12005836	0	118.626	0	118.626
1	2005	999	12005999	0	4833	0	4833
1	2006	15	12006015	152900	303087	1156.88	454830
1	2006	27	12006027	0	79786.4	0	79786.4
1	2006	44	12006044	49476	19586.9	11924	57138.9
1	2006	56	12006056	8421	30740.5	8421	30740.5
1	2006	71	12006071	246	2406.17	246	2406.17
1	2006	75	12006075	739	100.85	0	839.85
1	2006	79	12006079	0	13.7013	0	13.7013
1	2006	83	12006083	0	249.55	0	249.55
1	2006	89	12006089	0	3.20535	0	3.20535
1	2006	103	12006103	0	513.694	0	513.694
1	2006	108	12006108	3161	0	0	3161
1	2006	116	12006116	539477	15242.1	28070.5	526649
1	2006	125	12006125	0	0.542314	0	0.542314
1	2006	156	12006156	0	65713.3	0	65713.3
1	2006	157	12006157	18000	149054	158.889	166895
1	2006	160	12006160	0	1	0	1
1	2006	176	12006176	3717	170.183	0	3887.18
1	2006	187	12006187	127	1923.39	0	2050.39
1	2006	191	12006191	0	214	0	214
1	2006	201	12006201	22	1934	0	1956
1	2006	211	12006211	100	4.20343	0	104.203
1	2006	217	12006217	0	2.60431	0	2.60431
1	2006	221	12006221	0	86.224	0	86.224
1	2006	222	12006222	0	14.96	0	14.96
1	2006	223	12006223	0	209.745	0	209.745
1	2006	225	12006225	0	290	0	290
1	2006	234	12006234	0	35.8052	0	35.8052
1	2006	236	12006236	0	9887.61	0	9887.61
1	2006	242	12006242	0	1252.63	0	1252.63
1	2006	249	12006249	0	7035.8	0	7035.8
1	2006	254	12006254	0	7780.99	0	7780.99
1	2006	256	12006256	0	1840.57	0	1840.57
1	2006	257	12006257	0	27.6275	0	27.6275
1	2006	260	12006260	0	5112.79	0	5112.79
1	2006	265	12006265	0	17.335	0	17.335
1	2006	267	12006267	0	50534.3	0	50534.3
1	2006	270	12006270	0	481.952	0	481.952
1	2006	289	12006289	0	2062.92	0	2062.92
1	2006	292	12006292	0	13.6867	0	13.6867
1	2006	296	12006296	0	0.676926	0	0.676926
1	2006	328	12006328	0	7777.62	0	7777.62
1	2006	333	12006333	0	16.9918	0	16.9918
1	2006	339	12006339	0	157.098	0	157.098
1	2006	358	12006358	115934	0	0	115934
1	2006	388	12006388	319285	3848.43	22052.6	301081
1	2006	393	12006393	7043	0	0	7043
1	2006	397	12006397	72629	116.055	0	72745.1
1	2006	399	12006399	0	15.4471	0	15.4471
1	2006	401	12006401	0	16.0178	0	16.0178
1	2006	403	12006403	62234	4995.39	0	67229.4
1	2006	406	12006406	9198	10.0901	0	9208.09
1	2006	417	12006417	796	0	0	796
1	2006	426	12006426	16030	0	0	16030
1	2006	446	12006446	0	723.055	0	723.055
1	2006	449	12006449	0	95.1623	0	95.1623
1	2006	463	12006463	176900	435.094	156.448	177179
1	2006	486	12006486	0	7686.01	0	7686.01
1	2006	490	12006490	0	14200.2	0	14200.2
1	2006	495	12006495	0	2432	0	2432
1	2006	497	12006497	0	535.588	0	535.588
1	2006	507	12006507	0	645.83	0	645.83
1	2006	512	12006512	0	25.7755	0	25.7755
1	2006	515	12006515	160800	1754.73	789.048	161766
1	2006	521	12006521	36100	2.41476	0	36102.4
1	2006	523	12006523	0	0.961856	0	0.961856
1	2006	526	12006526	13000	55.0198	1718.6	11336.4
1	2006	531	12006531	8000	0	264	7736
1	2006	534	12006534	30000	0	135	29865
1	2006	536	12006536	15000	9.04726	91	14918
1	2006	541	12006541	11800	0	0	11800
1	2006	558	12006558	3000	5	0	3005
1	2006	560	12006560	201371	5182.92	738.073	205816
1	2006	567	12006567	134935	528	0	135463
1	2006	568	12006568	0	16.4603	0	16.4603
1	2006	569	12006569	0	10.6517	0	10.6517
1	2006	571	12006571	0	1.36304	0	1.36304
1	2006	574	12006574	0	3909.33	0	3909.33
1	2006	577	12006577	0	422.599	0	422.599
1	2006	592	12006592	0	336.497	0	336.497
1	2006	603	12006603	2000	43	0	2043
1	2006	619	12006619	6300	1196.51	3271.12	4225.39
1	2006	656	12006656	0	8195.59	0	8195.59
1	2006	661	12006661	0	2369.94	0	2369.94
1	2006	667	12006667	0	187.343	0	187.343
1	2006	677	12006677	0	28.4689	0	28.4689
1	2006	687	12006687	0	53.6103	0	53.6103
1	2006	689	12006689	0	14.2372	0	14.2372
1	2006	692	12006692	0	3.96861	0	3.96861
1	2006	693	12006693	0	2.79916	0	2.79916
1	2006	698	12006698	0	1.4147	0	1.4147
1	2006	702	12006702	0	0.905084	0	0.905084
1	2006	711	12006711	0	7.14439	0	7.14439
1	2006	723	12006723	0	16.4409	0	16.4409
1	2006	767	12006767	0	277.812	0	277.812
1	2006	777	12006777	0	0.220517	0	0.220517
1	2006	780	12006780	0	1	0	1
1	2006	826	12006826	171	3231.83	171	3231.83
1	2006	836	12006836	0	23.0596	0	23.0596
1	2006	999	12006999	0	5238	0	5238
1	2007	15	12007015	254233	497388	6461.81	745159
1	2007	27	12007027	0	56529.7	0	56529.7
1	2007	44	12007044	162533	11311.3	7287.55	166557
1	2007	56	12007056	18860	94450.4	18860	94450.4
1	2007	71	12007071	895	4642.11	895	4642.11
1	2007	75	12007075	1470	175.595	0	1645.6
1	2007	79	12007079	0	72.7315	0	72.7315
1	2007	89	12007089	0	1.77026	0	1.77026
1	2007	97	12007097	0	5801	0	5801
1	2007	103	12007103	0	969.773	0	969.773
1	2007	108	12007108	9530	0	0	9530
1	2007	116	12007116	583934	25786.6	42439.2	567281
1	2007	125	12007125	0	0.0327147	0	0.0327147
1	2007	156	12007156	0	92199.2	0	92199.2
1	2007	157	12007157	27000	224382	27000	224382
1	2007	176	12007176	4951	211.334	1	5161.33
1	2007	187	12007187	78	2425.01	0	2503.01
1	2007	191	12007191	0	115.921	0	115.921
1	2007	201	12007201	25	2064.39	0	2089.39
1	2007	211	12007211	109	3.20755	0	112.208
1	2007	217	12007217	0	41.6575	0	41.6575
1	2007	220	12007220	0	0.472156	0	0.472156
1	2007	221	12007221	0	81.792	0	81.792
1	2007	222	12007222	4566	82.28	0	4648.28
1	2007	223	12007223	0	352.196	0	352.196
1	2007	225	12007225	414	116.65	0	530.65
1	2007	234	12007234	0	36.3132	0	36.3132
1	2007	236	12007236	0	21040.5	0	21040.5
1	2007	242	12007242	0	1488.96	0	1488.96
1	2007	249	12007249	0	9449.16	0	9449.16
1	2007	254	12007254	0	8038.05	0	8038.05
1	2007	256	12007256	0	2273.31	0	2273.31
1	2007	257	12007257	0	229.772	0	229.772
1	2007	260	12007260	0	9931.5	0	9931.5
1	2007	265	12007265	0	1.7429	0	1.7429
1	2007	267	12007267	0	61725.9	0	61725.9
1	2007	270	12007270	0	1484.02	0	1484.02
1	2007	289	12007289	0	1961.61	0	1961.61
1	2007	292	12007292	0	5.32645	0	5.32645
1	2007	296	12007296	0	0.641701	0	0.641701
1	2007	328	12007328	0	7511.91	0	7511.91
1	2007	333	12007333	0	118.832	0	118.832
1	2007	339	12007339	0	470.091	0	470.091
1	2007	358	12007358	132443	0	0	132443
1	2007	388	12007388	321472	3280.79	7056.05	317697
1	2007	393	12007393	8914	0	0	8914
1	2007	397	12007397	72109	368	0	72477
1	2007	399	12007399	0	22	0	22
1	2007	401	12007401	0	21.2478	0	21.2478
1	2007	403	12007403	56847	5796.22	0	62643.2
1	2007	406	12007406	9058	21.088	0	9079.09
1	2007	414	12007414	0	1.24653	0	1.24653
1	2007	417	12007417	437	1.37286	0	438.373
1	2007	420	12007420	0	20	0	20
1	2007	426	12007426	27236	0	0	27236
1	2007	446	12007446	0	1091.32	0	1091.32
1	2007	449	12007449	0	137.618	0	137.618
1	2007	463	12007463	216771	217.807	50.525	216938
1	2007	486	12007486	0	15088.2	0	15088.2
1	2007	490	12007490	0	10028.4	0	10028.4
1	2007	495	12007495	0	1250.15	0	1250.15
1	2007	497	12007497	0	577.936	0	577.936
1	2007	507	12007507	0	932.135	0	932.135
1	2007	512	12007512	0	42.445	0	42.445
1	2007	515	12007515	111836	1888.8	1168.93	112556
1	2007	521	12007521	27106	21.8024	0	27127.8
1	2007	523	12007523	1917	78	0	1995
1	2007	526	12007526	15681	63.8798	634.691	15110.2
1	2007	530	12007530	3586	0	0	3586
1	2007	531	12007531	3901	0	96	3805
1	2007	534	12007534	63868	9.47109	315	63562.5
1	2007	536	12007536	11226	179.344	214	11191.3
1	2007	541	12007541	833	0	0	833
1	2007	558	12007558	12949	0	0	12949
1	2007	560	12007560	218883	2886.58	1510.39	220259
1	2007	567	12007567	206295	392	0	206687
1	2007	568	12007568	0	55.4685	0	55.4685
1	2007	569	12007569	803	11.1011	0	814.101
1	2007	574	12007574	0	2977.5	0	2977.5
1	2007	577	12007577	0	462.065	0	462.065
1	2007	592	12007592	0	423.269	0	423.269
1	2007	603	12007603	4900	26.9421	0	4926.94
1	2007	619	12007619	1554	1591.75	1554	1591.75
1	2007	656	12007656	0	9175.54	0	9175.54
1	2007	661	12007661	0	2733.7	0	2733.7
1	2007	667	12007667	0	230.699	0	230.699
1	2007	677	12007677	0	27.8746	0	27.8746
1	2007	687	12007687	0	48.0804	0	48.0804
1	2007	689	12007689	0	13.636	0	13.636
1	2007	693	12007693	0	0.64842	0	0.64842
1	2007	702	12007702	0	2.86763	0	2.86763
1	2007	711	12007711	0	7.36081	0	7.36081
1	2007	723	12007723	0	25.6899	0	25.6899
1	2007	767	12007767	0	463.562	0	463.562
1	2007	780	12007780	0	1	0	1
1	2007	826	12007826	268	4052.14	268	4052.14
1	2007	999	12007999	0	8373	0	8373
1	2008	15	12008015	225734	335007	25592.2	535149
1	2008	27	12008027	0	32734.2	0	32734.2
1	2008	44	12008044	149091	6235.59	1113.02	154214
1	2008	56	12008056	21172	94948	14672.7	101447
1	2008	71	12008071	864	7154.18	864	7154.18
1	2008	75	12008075	1624	312.747	4.5	1932.25
1	2008	79	12008079	0	21.5125	0	21.5125
1	2008	89	12008089	0	10.1571	0	10.1571
1	2008	103	12008103	0	1149.73	0	1149.73
1	2008	108	12008108	10697	0	7.41237	10689.6
1	2008	116	12008116	648562	26952.7	2237.17	673278
1	2008	125	12008125	0	0.275317	0	0.275317
1	2008	156	12008156	0	109170	0	109170
1	2008	157	12008157	30000	219440	30000	219440
1	2008	176	12008176	5903	65.5587	0	5968.56
1	2008	187	12008187	125	2461	0	2586
1	2008	191	12008191	0	138.166	0	138.166
1	2008	201	12008201	11	1622.51	0	1633.51
1	2008	211	12008211	132	4.97932	0	136.979
1	2008	217	12008217	0	46.7825	0	46.7825
1	2008	221	12008221	0	102.92	0	102.92
1	2008	222	12008222	3974	72.93	5.59536	4041.33
1	2008	223	12008223	0	203.144	0	203.144
1	2008	225	12008225	497	153.41	0	650.41
1	2008	234	12008234	0	43.3636	0	43.3636
1	2008	236	12008236	0	19755.9	0	19755.9
1	2008	242	12008242	0	1716.41	0	1716.41
1	2008	249	12008249	0	8941.11	0	8941.11
1	2008	254	12008254	0	2618.95	0	2618.95
1	2008	256	12008256	0	1518.39	0	1518.39
1	2008	257	12008257	0	885.516	0	885.516
1	2008	260	12008260	0	3863.11	0	3863.11
1	2008	265	12008265	0	11.2388	0	11.2388
1	2008	267	12008267	0	74460.5	0	74460.5
1	2008	270	12008270	0	893.12	0	893.12
1	2008	289	12008289	0	1919.02	0	1919.02
1	2008	292	12008292	0	17.0955	0	17.0955
1	2008	328	12008328	0	9491.13	0	9491.13
1	2008	333	12008333	0	71.9138	0	71.9138
1	2008	339	12008339	0	8.90777	0	8.90777
1	2008	358	12008358	122702	14.951	0	122717
1	2008	388	12008388	293784	3560.29	4004.78	293340
1	2008	393	12008393	6849	0	0	6849
1	2008	397	12008397	81819	161	5.80446	81974.2
1	2008	399	12008399	0	20	0	20
1	2008	401	12008401	0	23.2236	0	23.2236
1	2008	403	12008403	61449	4282.55	0	65731.6
1	2008	406	12008406	9180	37.627	0	9217.63
1	2008	417	12008417	284	0	0	284
1	2008	426	12008426	26970	2.3778	0	26972.4
1	2008	446	12008446	0	1915.29	0	1915.29
1	2008	449	12008449	0	190.995	0	190.995
1	2008	463	12008463	222301	172.964	138.829	222335
1	2008	486	12008486	0	7040.87	0	7040.87
1	2008	490	12008490	0	10286	0	10286
1	2008	495	12008495	0	1369.31	0	1369.31
1	2008	497	12008497	0	873.07	0	873.07
1	2008	507	12008507	0	959.908	0	959.908
1	2008	512	12008512	0	29.6053	0	29.6053
1	2008	515	12008515	117199	2409.32	1203.28	118405
1	2008	521	12008521	29322	36.1001	0	29358.1
1	2008	523	12008523	1332	1	0	1333
1	2008	526	12008526	83089	76.4557	4417.34	78748.1
1	2008	530	12008530	3799	0	0	3799
1	2008	531	12008531	6598	0	201	6397
1	2008	534	12008534	41651	16.8939	271	41396.9
1	2008	536	12008536	12077	120.62	270	11927.6
1	2008	541	12008541	1271	0	0	1271
1	2008	558	12008558	15506	0	0	15506
1	2008	560	12008560	185832	2843.31	2256.64	186419
1	2008	567	12008567	182159	529	0	182688
1	2008	568	12008568	0	23.757	0	23.757
1	2008	569	12008569	313	67.4608	0	380.461
1	2008	574	12008574	0	2500.37	0	2500.37
1	2008	577	12008577	0	527	0	527
1	2008	592	12008592	0	241.852	0	241.852
1	2008	603	12008603	4400	46.6202	0	4446.62
1	2008	619	12008619	1206	1795.94	1206	1795.94
1	2008	656	12008656	0	9839.95	0	9839.95
1	2008	661	12008661	0	3596.23	0	3596.23
1	2008	667	12008667	0	258.243	0	258.243
1	2008	677	12008677	0	31.0247	0	31.0247
1	2008	687	12008687	0	93.4263	0	93.4263
1	2008	689	12008689	0	15.2466	0	15.2466
1	2008	692	12008692	0	1.90025	0	1.90025
1	2008	693	12008693	0	3.66784	0	3.66784
1	2008	698	12008698	0	0.613437	0	0.613437
1	2008	702	12008702	0	2.86846	0	2.86846
1	2008	711	12008711	0	1.62115	0	1.62115
1	2008	723	12008723	0	29.9935	0	29.9935
1	2008	767	12008767	0	159.125	0	159.125
1	2008	780	12008780	0	8.45476	0	8.45476
1	2008	821	12008821	0	0.259492	0	0.259492
1	2008	826	12008826	538	2807.67	538	2807.67
1	2008	999	12008999	0	7460	0	7460
1	2009	15	12009015	198080	387982	8794.2	577268
1	2009	27	12009027	0	21358	0	21358
1	2009	44	12009044	145141	8196.78	9756.68	143581
1	2009	56	12009056	15232	80250.9	650.95	94832
1	2009	71	12009071	543	3754.64	543	3754.64
1	2009	75	12009075	1655.3	643.502	0	2298.8
1	2009	79	12009079	0	17.556	0	17.556
1	2009	89	12009089	0	20.6658	0	20.6658
1	2009	103	12009103	0	535.682	0	535.682
1	2009	108	12009108	8425.3	0	7.5	8417.8
1	2009	116	12009116	593551	16019	20603.5	588967
1	2009	122	12009122	0	0.727671	0	0.727671
1	2009	125	12009125	0	1.11654	0	1.11654
1	2009	156	12009156	0	83601.3	0	83601.3
1	2009	157	12009157	10000	179976	10000	179976
1	2009	176	12009176	5549.4	95.3912	0	5644.79
1	2009	187	12009187	124	2024	0	2148
1	2009	191	12009191	0	287.599	0	287.599
1	2009	201	12009201	5.3	1636	0	1641.3
1	2009	211	12009211	104	0.345654	0	104.346
1	2009	216	12009216	0	1.37927	0	1.37927
1	2009	217	12009217	0	47.4063	0	47.4063
1	2009	220	12009220	0	1.02062	0	1.02062
1	2009	221	12009221	0	194.84	0	194.84
1	2009	222	12009222	3789	147.73	0	3936.73
1	2009	223	12009223	0	17.8717	0	17.8717
1	2009	225	12009225	544	138.274	0	682.274
1	2009	234	12009234	0	28.3473	0	28.3473
1	2009	236	12009236	0	18048.3	0	18048.3
1	2009	242	12009242	0	1725.1	0	1725.1
1	2009	249	12009249	0	12972.7	0	12972.7
1	2009	254	12009254	0	10585.5	0	10585.5
1	2009	256	12009256	0	2723.67	0	2723.67
1	2009	257	12009257	0	425.019	0	425.019
1	2009	260	12009260	0	3402.05	0	3402.05
1	2009	265	12009265	0	15	0	15
1	2009	267	12009267	0	62336.7	0	62336.7
1	2009	270	12009270	0	20.9927	0	20.9927
1	2009	289	12009289	0	3036.24	0	3036.24
1	2009	292	12009292	0	14.6135	0	14.6135
1	2009	328	12009328	0	12832.1	0	12832.1
1	2009	333	12009333	0	1.41755	0	1.41755
1	2009	358	12009358	115889	138.997	0	116028
1	2009	388	12009388	278582	2770.85	3323.97	278029
1	2009	393	12009393	9187	0	0	9187
1	2009	397	12009397	80944	127.433	6	81065.4
1	2009	399	12009399	0	7	0	7
1	2009	401	12009401	0	13.9117	0	13.9117
1	2009	403	12009403	50416.2	4880.89	20	55277.1
1	2009	406	12009406	9261.9	14.8028	0	9276.7
1	2009	417	12009417	334.6	0	0	334.6
1	2009	426	12009426	23404.8	22.8889	0	23427.7
1	2009	446	12009446	0	1075.87	0	1075.87
1	2009	449	12009449	0	137.175	0	137.175
1	2009	463	12009463	251785	180.194	66.095	251899
1	2009	486	12009486	0	7382.15	0	7382.15
1	2009	490	12009490	0	6073.44	0	6073.44
1	2009	495	12009495	0	2030.45	0	2030.45
1	2009	497	12009497	0	583.01	0	583.01
1	2009	507	12009507	0	596.348	0	596.348
1	2009	512	12009512	0	363.984	0	363.984
1	2009	515	12009515	120844	1676	1788.39	120732
1	2009	521	12009521	28247	66.9039	1	28312.9
1	2009	523	12009523	1432	41	0	1473
1	2009	526	12009526	80643	72.3118	8901.26	71814.1
1	2009	530	12009530	3698	0	0	3698
1	2009	531	12009531	7682	0	599	7083
1	2009	534	12009534	57883	0	654	57229
1	2009	536	12009536	10344	85.2997	314	10115.3
1	2009	541	12009541	854	0	0	854
1	2009	558	12009558	14140	0	0	14140
1	2009	560	12009560	208649	4561.11	3413.97	209796
1	2009	567	12009567	216101	140	0	216241
1	2009	568	12009568	0	1.96959	0	1.96959
1	2009	569	12009569	520	122.719	64.2556	578.464
1	2009	571	12009571	0	3.87236	0	3.87236
1	2009	574	12009574	0	926.195	0	926.195
1	2009	577	12009577	0	389.258	0	389.258
1	2009	592	12009592	0	438.612	0	438.612
1	2009	603	12009603	4400	28.1794	0	4428.18
1	2009	619	12009619	1532	1446.14	1532	1446.14
1	2009	656	12009656	0	8733.24	0	8733.24
1	2009	661	12009661	0	2961.91	0	2961.91
1	2009	667	12009667	0	196.937	0	196.937
1	2009	677	12009677	0	2.76126	0	2.76126
1	2009	687	12009687	0	77.6797	0	77.6797
1	2009	689	12009689	0	22.1462	0	22.1462
1	2009	692	12009692	0	0.90906	0	0.90906
1	2009	693	12009693	0	2.25836	0	2.25836
1	2009	698	12009698	0	0.470377	0	0.470377
1	2009	702	12009702	0	3.16466	0	3.16466
1	2009	711	12009711	0	11.9277	0	11.9277
1	2009	720	12009720	0	0.254833	0	0.254833
1	2009	723	12009723	0	12.8856	0	12.8856
1	2009	767	12009767	0	317.608	0	317.608
1	2009	780	12009780	0	0.870069	0	0.870069
1	2009	826	12009826	1054.8	2623.87	901.842	2776.83
1	2009	999	12009999	0	6878	0	6878
1	2010	15	12010015	183500	371298	8762.1	546036
1	2010	27	12010027	0	23509.9	0	23509.9
1	2010	44	12010044	118574	38815.2	9928.6	147461
1	2010	56	12010056	12751	80963.1	1964.32	91749.7
1	2010	71	12010071	345	4247.07	345	4247.07
1	2010	75	12010075	2601	773.257	0	3374.26
1	2010	79	12010079	0	134.357	0	134.357
1	2010	103	12010103	0	1142.7	0	1142.7
1	2010	108	12010108	4200	0.358927	54.5	4145.86
1	2010	116	12010116	481956	25144.7	3071.22	504030
1	2010	125	12010125	0	6.82814	0	6.82814
1	2010	156	12010156	0	78364.6	0	78364.6
1	2010	157	12010157	10000	186253	10000	186253
1	2010	176	12010176	4185	161.548	0	4346.55
1	2010	187	12010187	164	2569	0	2733
1	2010	191	12010191	0	1139	0	1139
1	2010	201	12010201	36	2304.98	18	2322.98
1	2010	211	12010211	84	7.16656	0	91.1666
1	2010	217	12010217	0	105.521	0	105.521
1	2010	220	12010220	0	2.75133	0	2.75133
1	2010	221	12010221	0	138.736	0	138.736
1	2010	222	12010222	3800	46.18	0	3846.18
1	2010	223	12010223	0	102.155	0	102.155
1	2010	225	12010225	500	302.529	0	802.529
1	2010	234	12010234	0	23.1534	0	23.1534
1	2010	236	12010236	0	24334.8	0	24334.8
1	2010	242	12010242	0	1806.95	0	1806.95
1	2010	249	12010249	0	17946.8	0	17946.8
1	2010	254	12010254	0	2701.75	0	2701.75
1	2010	256	12010256	0	2796.88	0	2796.88
1	2010	257	12010257	0	772.992	0	772.992
1	2010	260	12010260	0	3007.96	0	3007.96
1	2010	265	12010265	0	6.29505	0	6.29505
1	2010	267	12010267	0	51358.6	0	51358.6
1	2010	270	12010270	0	33.6143	0	33.6143
1	2010	289	12010289	0	2846.49	0	2846.49
1	2010	292	12010292	0	12.8409	0	12.8409
1	2010	328	12010328	0	8546.51	0	8546.51
1	2010	333	12010333	0	31.0177	0	31.0177
1	2010	358	12010358	114279	0	629	113650
1	2010	388	12010388	251916	3133.26	2028.17	253021
1	2010	393	12010393	9931	0	0	9931
1	2010	394	12010394	0	6.89973	0	6.89973
1	2010	397	12010397	63282	355.546	1551	62086.5
1	2010	399	12010399	0	230	0	230
1	2010	401	12010401	0	58.9626	0	58.9626
1	2010	403	12010403	38282	7662.26	0	45944.3
1	2010	406	12010406	8810	346.904	19	9137.9
1	2010	407	12010407	0	0.685333	0	0.685333
1	2010	414	12010414	0	1.56014	0	1.56014
1	2010	417	12010417	163	0	0	163
1	2010	426	12010426	20414	0	0	20414
1	2010	446	12010446	0	1506.58	0	1506.58
1	2010	449	12010449	0	78.1639	0	78.1639
1	2010	463	12010463	200517	218.226	179.072	200556
1	2010	486	12010486	0	6717.38	0	6717.38
1	2010	490	12010490	0	10495.9	0	10495.9
1	2010	495	12010495	0	3399.05	0	3399.05
1	2010	497	12010497	0	1013.34	0	1013.34
1	2010	507	12010507	0	1154.5	0	1154.5
1	2010	512	12010512	0	483.21	0	483.21
1	2010	515	12010515	56487	2913.88	2326.44	57074.4
1	2010	521	12010521	16575	88.7469	0	16663.7
1	2010	523	12010523	739	8.12837	0	747.128
1	2010	526	12010526	7671	112.777	2020.48	5763.3
1	2010	530	12010530	1561	0	0	1561
1	2010	531	12010531	1672	56.831	243	1485.83
1	2010	534	12010534	23805	182.156	106	23881.2
1	2010	536	12010536	4014	199.685	152	4061.68
1	2010	541	12010541	300	0	0	300
1	2010	558	12010558	10084	0	0	10084
1	2010	560	12010560	222905	4365.2	6861.49	220409
1	2010	567	12010567	132506	455	0	132961
1	2010	568	12010568	0	12	0	12
1	2010	569	12010569	200	7.10114	0	207.101
1	2010	571	12010571	0	7	0	7
1	2010	572	12010572	0	6.25726	0	6.25726
1	2010	574	12010574	0	816.281	0	816.281
1	2010	577	12010577	0	599	0	599
1	2010	592	12010592	0	364.16	0	364.16
1	2010	600	12010600	0	0.926125	0	0.926125
1	2010	603	12010603	5800	298.062	0	6098.06
1	2010	619	12010619	500	1518.19	500	1518.19
1	2010	656	12010656	0	9314.57	0	9314.57
1	2010	661	12010661	0	2622.83	0	2622.83
1	2010	667	12010667	0	278.36	0	278.36
1	2010	677	12010677	0	21.78	0	21.78
1	2010	687	12010687	0	117.311	0	117.311
1	2010	689	12010689	0	32.5404	0	32.5404
1	2010	692	12010692	0	1.79791	0	1.79791
1	2010	693	12010693	0	2.98208	0	2.98208
1	2010	698	12010698	0	1.4801	0	1.4801
1	2010	702	12010702	0	2.48342	0	2.48342
1	2010	711	12010711	0	3.69091	0	3.69091
1	2010	720	12010720	0	2.40654	0	2.40654
1	2010	723	12010723	0	52.0408	0	52.0408
1	2010	767	12010767	0	119.418	0	119.418
1	2010	780	12010780	0	7.05494	0	7.05494
1	2010	821	12010821	0	1.68617	0	1.68617
1	2010	826	12010826	1376	2821.98	533.639	3664.34
1	2010	836	12010836	0	8.65573	0	8.65573
1	2010	999	12010999	0	7362	0	7362
2	1992	15	21992015	1650000	71758.8	0	1.72176e+06
2	1992	27	21992027	300000	93855.3	0	393855
2	1992	44	21992044	200000	0	0	200000
2	1992	56	21992056	300000	37825.7	0	337826
2	1992	79	21992079	20000	0	0	20000
2	1992	116	21992116	224000	5000	0	229000
2	1992	156	21992156	38000	22909.3	0	60909.3
2	1992	157	21992157	1000	149540	0	150540
2	1992	211	21992211	35000	0	1300	33700
2	1992	221	21992221	9900	0	351	9549
2	1992	222	21992222	5000	0	155.21	4844.79
2	1992	223	21992223	2100	0	104	1996
2	1992	234	21992234	1000	0	0	1000
2	1992	236	21992236	0	12155.1	0	12155.1
2	1992	242	21992242	0	3354.81	0	3354.81
2	1992	249	21992249	0	30367.2	0	30367.2
2	1992	254	21992254	0	779.34	0	779.34
2	1992	256	21992256	0	5801.34	0	5801.34
2	1992	257	21992257	0	2283.1	0	2283.1
2	1992	260	21992260	1100	0	0	1100
2	1992	267	21992267	16028	0	0	16028
2	1992	289	21992289	28000	4160.45	500	31660.4
2	1992	328	21992328	68000	29009.3	0	97009.3
2	1992	329	21992329	44000	0	0	44000
2	1992	333	21992333	13524	0	0	13524
2	1992	402	21992402	0	129.957	0	129.957
2	1992	463	21992463	380000	0	0	380000
2	1992	486	21992486	0	3424.82	0	3424.82
2	1992	490	21992490	11600	0	0	11600
2	1992	495	21992495	0	1181.32	0	1181.32
2	1992	512	21992512	5700	0	0	5700
2	1992	515	21992515	17200	0	1342.75	15857.3
2	1992	521	21992521	2081	0	0	2081
2	1992	526	21992526	36700	0	396.85	36303.2
2	1992	534	21992534	13800	0	0	13800
2	1992	536	21992536	34400	0	0	34400
2	1992	541	21992541	20700	0	0	20700
2	1992	558	21992558	51575	0	0	51575
2	1992	560	21992560	330000	0	103194	226806
2	1992	567	21992567	90000	0	0	90000
2	1992	568	21992568	22400	0	2500	19900
2	1992	569	21992569	9100	0	535.5	8564.5
2	1992	619	21992619	77000	0.66635	4938.3	72062.4
2	1992	667	21992667	0	5436.82	0	5436.82
2	1992	711	21992711	500	0	420	80
2	1992	767	21992767	22000	0	7000	15000
2	1992	826	21992826	0	483.085	0	483.085
2	1993	15	21993015	1940000	161899	0	2.1019e+06
2	1993	27	21993027	300000	60474.4	0	360474
2	1993	44	21993044	250000	0	0	250000
2	1993	56	21993056	470000	12968.8	0	482969
2	1993	79	21993079	24163	0	0	24163
2	1993	116	21993116	228000	4000	0	232000
2	1993	156	21993156	38000	16250.9	0	54250.9
2	1993	157	21993157	1000	146098	0	147098
2	1993	211	21993211	40000	211.847	1000	39211.8
2	1993	221	21993221	9000	0	728.702	8271.3
2	1993	222	21993222	5000	0	110.33	4889.67
2	1993	223	21993223	2200	0	108	2092
2	1993	234	21993234	1000	0	0	1000
2	1993	236	21993236	0	4178.9	0	4178.9
2	1993	242	21993242	0	1367.64	0	1367.64
2	1993	249	21993249	0	9906.51	0	9906.51
2	1993	256	21993256	0	2316.84	0	2316.84
2	1993	260	21993260	900	0	0	900
2	1993	267	21993267	15551	0	0	15551
2	1993	289	21993289	24000	1376.98	1200	24177
2	1993	328	21993328	68000	8722.86	0	76722.9
2	1993	329	21993329	44000	0	0	44000
2	1993	333	21993333	13121	0	0	13121
2	1993	402	21993402	0	63.0934	0	63.0934
2	1993	463	21993463	400000	432.074	1250	399182
2	1993	486	21993486	0	2915.83	0	2915.83
2	1993	490	21993490	10627	0	0	10627
2	1993	495	21993495	0	1822.83	0	1822.83
2	1993	512	21993512	6417	0	0	6417
2	1993	515	21993515	17000	0	1839.78	15160.2
2	1993	521	21993521	2051	0	0	2051
2	1993	526	21993526	37000	0	994.346	36005.7
2	1993	534	21993534	13500	0	0	13500
2	1993	536	21993536	34000	0	0	34000
2	1993	541	21993541	20500	0	0	20500
2	1993	558	21993558	53590	0	0	53590
2	1993	560	21993560	330000	0	75339.2	254661
2	1993	567	21993567	91533	0	0	91533
2	1993	568	21993568	22000	0	1500	20500
2	1993	569	21993569	9000	0	406.692	8593.31
2	1993	577	21993577	0	87.8611	0	87.8611
2	1993	619	21993619	97601	0	4400	93201
2	1993	667	21993667	0	8979.56	0	8979.56
2	1993	687	21993687	0	22.2688	0	22.2688
2	1993	711	21993711	582	0	330	252
2	1993	767	21993767	22000	0	7000	15000
2	1993	826	21993826	0	739.933	0	739.933
2	1994	15	21994015	2050000	67593.8	0	2.11759e+06
2	1994	27	21994027	342000	80663.3	0	422663
2	1994	44	21994044	230000	0	0	230000
2	1994	56	21994056	500000	5288.71	0	505289
2	1994	79	21994079	22000	0	0	22000
2	1994	116	21994116	219796	3300	0	223096
2	1994	156	21994156	38000	15788.6	0	53788.6
2	1994	157	21994157	1000	129101	0	130101
2	1994	211	21994211	45000	592.886	1700	43892.9
2	1994	221	21994221	9000	0	635	8365
2	1994	222	21994222	5000	0	0	5000
2	1994	223	21994223	2300	0	275	2025
2	1994	234	21994234	1000	0	0	1000
2	1994	236	21994236	0	1790.8	0	1790.8
2	1994	242	21994242	0	536.596	0	536.596
2	1994	249	21994249	0	4404.3	0	4404.3
2	1994	254	21994254	0	333.284	0	333.284
2	1994	256	21994256	0	879.89	0	879.89
2	1994	257	21994257	0	51.5748	0	51.5748
2	1994	260	21994260	1100	0	0	1100
2	1994	267	21994267	15000	0	0	15000
2	1994	289	21994289	26000	699.266	1000	25699.3
2	1994	328	21994328	68000	5246.19	0	73246.2
2	1994	329	21994329	44000	0	0	44000
2	1994	333	21994333	13332	0	0	13332
2	1994	402	21994402	0	7.28436	0	7.28436
2	1994	463	21994463	420000	237.091	9600	410637
2	1994	486	21994486	0	867.728	0	867.728
2	1994	490	21994490	11413	0	876.464	10536.5
2	1994	495	21994495	0	554.764	0	554.764
2	1994	512	21994512	6953	0	0	6953
2	1994	515	21994515	17500	0	2151.06	15348.9
2	1994	521	21994521	2073	0	0	2073
2	1994	526	21994526	43184	0	1259.5	41924.5
2	1994	534	21994534	13700	0	0	13700
2	1994	536	21994536	34400	0	0	34400
2	1994	541	21994541	20700	0	0	20700
2	1994	558	21994558	58065	0	0	58065
2	1994	560	21994560	330000	0	91231.8	238768
2	1994	567	21994567	72850	0	0	72850
2	1994	568	21994568	15180	0	6	15174
2	1994	569	21994569	9100	0	1269.64	7830.36
2	1994	577	21994577	0	26.4254	0	26.4254
2	1994	619	21994619	110941	41.6359	6230.4	104752
2	1994	667	21994667	0	5612.27	0	5612.27
2	1994	687	21994687	0	55.5136	0	55.5136
2	1994	711	21994711	353	0	140	213
2	1994	723	21994723	0	141.062	0	141.062
2	1994	767	21994767	22000	0	7000	15000
2	1994	826	21994826	0	783.194	0	783.194
2	1995	15	21995015	2000000	104333	0	2.10433e+06
2	1995	27	21995027	390000	133418	0	523418
2	1995	44	21995044	200000	3800	0	203800
2	1995	56	21995056	530000	15844.9	0	545845
2	1995	79	21995079	22985	0	0	22985
2	1995	116	21995116	235000	1700	0	236700
2	1995	156	21995156	38000	13402.5	0	51402.5
2	1995	157	21995157	1000	130581	0	131581
2	1995	211	21995211	50000	234.653	14500	35734.7
2	1995	221	21995221	9000	0	1332	7668
2	1995	222	21995222	5000	0	0	5000
2	1995	223	21995223	2400	0	150	2250
2	1995	234	21995234	1000	0	0	1000
2	1995	236	21995236	0	149469	0	149469
2	1995	242	21995242	0	1774.49	0	1774.49
2	1995	249	21995249	0	10371.9	0	10371.9
2	1995	254	21995254	0	24744.4	0	24744.4
2	1995	256	21995256	0	5460.94	0	5460.94
2	1995	257	21995257	0	194.446	0	194.446
2	1995	260	21995260	900	0	0	900
2	1995	267	21995267	12000	29971.6	0	41971.6
2	1995	289	21995289	24000	1451	51	25400
2	1995	328	21995328	68000	16906.5	0	84906.5
2	1995	329	21995329	44000	0	0	44000
2	1995	333	21995333	13121	0	0	13121
2	1995	402	21995402	0	49.95	0	49.95
2	1995	463	21995463	460000	67.3555	13400	446667
2	1995	486	21995486	0	1865.85	0	1865.85
2	1995	490	21995490	10709	0	0	10709
2	1995	495	21995495	0	904.587	0	904.587
2	1995	512	21995512	6762	0	0	6762
2	1995	515	21995515	17053	0	4859.85	12193.2
2	1995	521	21995521	2115	0	0	2115
2	1995	526	21995526	37500	0	787.98	36712
2	1995	534	21995534	14000	0	0	14000
2	1995	536	21995536	34500	0	0	34500
2	1995	541	21995541	20132	0	0	20132
2	1995	558	21995558	56471	0	0	56471
2	1995	560	21995560	330000	0	60531.9	269468
2	1995	567	21995567	77047	0	0	77047
2	1995	568	21995568	16376	0	0	16376
2	1995	569	21995569	8850	0	2399.61	6450.39
2	1995	577	21995577	0	4.96337	0	4.96337
2	1995	619	21995619	112716	0	3400	109316
2	1995	667	21995667	0	12381.6	0	12381.6
2	1995	687	21995687	0	80.4699	0	80.4699
2	1995	711	21995711	2000	0	1800	200
2	1995	723	21995723	0	16.937	0	16.937
2	1995	767	21995767	22000	0	7000	15000
2	1995	826	21995826	0	928.993	0	928.993
2	1996	15	21996015	2300000	117820	0	2.41782e+06
2	1996	27	21996027	340000	68823.4	0	408823
2	1996	44	21996044	220000	0	0	220000
2	1996	56	21996056	360000	5511.74	0	365512
2	1996	79	21996079	18881	0	0	18881
2	1996	116	21996116	250373	1500	0	251873
2	1996	156	21996156	38000	11851.6	0	49851.6
2	1996	157	21996157	1000	98138.4	0	99138.4
2	1996	211	21996211	65000	0	27000	38000
2	1996	221	21996221	9000	0	1453.38	7546.62
2	1996	222	21996222	5000	0	3.74	4996.26
2	1996	223	21996223	2500	0	230	2270
2	1996	234	21996234	1000	0	0	1000
2	1996	236	21996236	0	159574	0	159574
2	1996	242	21996242	0	865.858	0	865.858
2	1996	249	21996249	0	4593.47	0	4593.47
2	1996	254	21996254	0	12313.9	0	12313.9
2	1996	256	21996256	0	2874.19	0	2874.19
2	1996	257	21996257	0	74.928	0	74.928
2	1996	260	21996260	1100	0	0	1100
2	1996	267	21996267	13000	21768.8	0	34768.8
2	1996	289	21996289	22000	569.059	0	22569.1
2	1996	328	21996328	68000	5206.7	0	73206.7
2	1996	329	21996329	44000	0	0	44000
2	1996	333	21996333	12948	0	0	12948
2	1996	463	21996463	480000	31.3741	26700	453331
2	1996	486	21996486	0	883.082	0	883.082
2	1996	490	21996490	12099	0	0	12099
2	1996	495	21996495	0	320.254	0	320.254
2	1996	512	21996512	7113	0	0	7113
2	1996	515	21996515	16880	0	2499.9	14380.1
2	1996	521	21996521	2239	0	0	2239
2	1996	526	21996526	39392	0	721.34	38670.7
2	1996	534	21996534	14734	0	0	14734
2	1996	536	21996536	34658	0	0	34658
2	1996	541	21996541	21178	0	0	21178
2	1996	558	21996558	59404	0	0	59404
2	1996	560	21996560	330000	0	79158	250842
2	1996	567	21996567	88596	0	0	88596
2	1996	568	21996568	21495	0	0	21495
2	1996	569	21996569	9310	0	285.714	9024.29
2	1996	577	21996577	0	4	0	4
2	1996	619	21996619	115358	307.918	6400	109266
2	1996	667	21996667	0	7930.09	0	7930.09
2	1996	711	21996711	4200	0	4100	100
2	1996	723	21996723	0	10.8403	0	10.8403
2	1996	767	21996767	22000	0	7000	15000
2	1996	826	21996826	0	1380.56	0	1380.56
2	1997	15	21997015	2711000	153608	0	2.86461e+06
2	1997	27	21997027	400000	135590	0	535590
2	1997	44	21997044	250000	0	0	250000
2	1997	56	21997056	300000	4322.93	0	304323
2	1997	71	21997071	0	16.1141	0	16.1141
2	1997	79	21997079	21467	0	0	21467
2	1997	103	21997103	0	14.1504	0	14.1504
2	1997	116	21997116	235000	141.106	0	235141
2	1997	156	21997156	38000	24144.8	0	62144.8
2	1997	157	21997157	1000	142315	0	143315
2	1997	211	21997211	50000	0	16500	33500
2	1997	221	21997221	9000	0	1990	7010
2	1997	222	21997222	5000	0	1.887	4998.11
2	1997	223	21997223	2600	0	620	1980
2	1997	234	21997234	1000	0	0	1000
2	1997	236	21997236	0	24392.7	0	24392.7
2	1997	242	21997242	0	592.688	0	592.688
2	1997	249	21997249	0	4728.47	0	4728.47
2	1997	254	21997254	0	8412.49	0	8412.49
2	1997	256	21997256	0	2118.52	0	2118.52
2	1997	257	21997257	0	549.697	0	549.697
2	1997	260	21997260	900	0	0	900
2	1997	267	21997267	14000	4263.65	0	18263.7
2	1997	289	21997289	22000	622.427	126	22496.4
2	1997	328	21997328	68000	4560.07	0	72560.1
2	1997	329	21997329	44000	0	0	44000
2	1997	333	21997333	12929	0	0	12929
2	1997	463	21997463	500000	348.772	21000	479349
2	1997	486	21997486	0	2293.49	0	2293.49
2	1997	490	21997490	13483	0	0	13483
2	1997	495	21997495	0	3450.84	0	3450.84
2	1997	512	21997512	7980	0	0	7980
2	1997	515	21997515	17674	0	9157.53	8516.47
2	1997	521	21997521	2303	0	0	2303
2	1997	526	21997526	40496	0	2549.49	37946.5
2	1997	534	21997534	16171	0	0	16171
2	1997	536	21997536	34343	0	0	34343
2	1997	541	21997541	23761	0	0	23761
2	1997	558	21997558	66649	0	0	66649
2	1997	560	21997560	330000	0	69841.2	260159
2	1997	567	21997567	83969	0	0	83969
2	1997	568	21997568	29756	0	100	29656
2	1997	569	21997569	10000	0	1840.64	8159.36
2	1997	577	21997577	0	9.35202	0	9.35202
2	1997	619	21997619	116579	132.951	5900	110812
2	1997	656	21997656	0	66.7006	0	66.7006
2	1997	667	21997667	0	19775.1	0	19775.1
2	1997	711	21997711	2500	0	2400	100
2	1997	723	21997723	0	200.238	0	200.238
2	1997	767	21997767	22000	0	3000	19000
2	1997	826	21997826	0	394.61	0	394.61
2	1998	15	21998015	2834000	86097.3	0	2.9201e+06
2	1998	27	21998027	450000	109572	0	559572
2	1998	44	21998044	240000	0	0	240000
2	1998	56	21998056	330000	3458.35	0	333458
2	1998	71	21998071	0	15.6548	0	15.6548
2	1998	79	21998079	22599	0	0	22599
2	1998	103	21998103	0	13.3304	0	13.3304
2	1998	116	21998116	235000	189.532	0	235190
2	1998	156	21998156	38000	18042.2	0	56042.2
2	1998	157	21998157	1000	102631	0	103631
2	1998	211	21998211	41979	0	4500	37479
2	1998	221	21998221	9000	0	3018.95	5981.05
2	1998	222	21998222	5000	0	1.71363	4998.29
2	1998	223	21998223	2600	0	2050	550
2	1998	234	21998234	1000	0	0	1000
2	1998	236	21998236	0	59097.5	0	59097.5
2	1998	242	21998242	0	1687.93	0	1687.93
2	1998	249	21998249	0	3567.44	0	3567.44
2	1998	254	21998254	0	13557.7	0	13557.7
2	1998	256	21998256	0	923.661	0	923.661
2	1998	257	21998257	0	1254.37	0	1254.37
2	1998	260	21998260	1100	0	0	1100
2	1998	267	21998267	16000	2471.54	0	18471.5
2	1998	289	21998289	22000	3676.94	45	25631.9
2	1998	328	21998328	68000	17869.7	0	85869.7
2	1998	329	21998329	44000	0	0	44000
2	1998	333	21998333	12948	0	0	12948
2	1998	463	21998463	520000	0.690995	57000	463001
2	1998	486	21998486	0	2231.17	0	2231.17
2	1998	490	21998490	12798	0	0	12798
2	1998	512	21998512	8542	0	0	8542
2	1998	515	21998515	17555	0	3891.91	13663.1
2	1998	521	21998521	2228	0	0	2228
2	1998	526	21998526	42462	0	7847.41	34614.6
2	1998	534	21998534	18485	0	0	18485
2	1998	536	21998536	35864	0	0	35864
2	1998	541	21998541	25435	0	0	25435
2	1998	558	21998558	71345	0	0	71345
2	1998	560	21998560	330000	0	68269.6	261730
2	1998	567	21998567	100974	0	0	100974
2	1998	568	21998568	36766	0	13.9338	36752.1
2	1998	569	21998569	17000	0	4755.56	12244.4
2	1998	577	21998577	0	20	0	20
2	1998	619	21998619	124793	71.9251	4207	120658
2	1998	667	21998667	0	18753.7	0	18753.7
2	1998	711	21998711	7100	0	7000	100
2	1998	723	21998723	0	11.8469	0	11.8469
2	1998	767	21998767	22000	0	4500	17500
2	1998	826	21998826	0	547.214	0	547.214
2	1999	15	21999015	2499000	189668	0	2.68867e+06
2	1999	27	21999027	280000	139237	0	419237
2	1999	44	21999044	216000	0	0	216000
2	1999	56	21999056	240000	2593.76	0	242594
2	1999	71	21999071	0	74.9329	0	74.9329
2	1999	79	21999079	18969	0	0	18969
2	1999	103	21999103	0	55.198	0	55.198
2	1999	116	21999116	235000	4005.53	0	239006
2	1999	156	21999156	38000	24973.3	0	62973.3
2	1999	157	21999157	1000	136750	0	137750
2	1999	211	21999211	44624	34.2918	14600	30058.3
2	1999	221	21999221	11000	0	2359.99	8640.01
2	1999	222	21999222	5000	0	15.0339	4984.97
2	1999	223	21999223	2800	0	560	2240
2	1999	234	21999234	1000	0	0	1000
2	1999	236	21999236	0	125504	0	125504
2	1999	242	21999242	0	2078.37	0	2078.37
2	1999	249	21999249	0	2677.61	0	2677.61
2	1999	254	21999254	0	24300.5	0	24300.5
2	1999	256	21999256	0	796.125	0	796.125
2	1999	257	21999257	0	896.932	0	896.932
2	1999	260	21999260	900	0	0	900
2	1999	267	21999267	16095	1661.84	0	17756.8
2	1999	289	21999289	23000	6081.87	158	28923.9
2	1999	328	21999328	68000	25739.1	0	93739.1
2	1999	329	21999329	44000	0	0	44000
2	1999	333	21999333	13025	0	0	13025
2	1999	463	21999463	540000	809.766	32200	508610
2	1999	486	21999486	0	1372.56	0	1372.56
2	1999	490	21999490	13427	0	0	13427
2	1999	495	21999495	0	232.878	0	232.878
2	1999	512	21999512	8676	0	0	8676
2	1999	515	21999515	17772	0	6307.92	11464.1
2	1999	521	21999521	2198	0	0	2198
2	1999	526	21999526	35558	0	9699	25859
2	1999	534	21999534	20618	0	0	20618
2	1999	536	21999536	36047	0	0	36047
2	1999	541	21999541	25833	0	0	25833
2	1999	558	21999558	72462	0	0	72462
2	1999	560	21999560	330000	0	94009.7	235990
2	1999	567	21999567	111318	0	0	111318
2	1999	568	21999568	34066	0	300	33766
2	1999	569	21999569	15590	0	4606.38	10983.6
2	1999	577	21999577	0	931.796	0	931.796
2	1999	619	21999619	126747	628.409	19366	108009
2	1999	656	21999656	0	78.0333	0	78.0333
2	1999	667	21999667	0	12199.1	0	12199.1
2	1999	711	21999711	7000	0	6800	200
2	1999	723	21999723	0	0.609514	0	0.609514
2	1999	767	21999767	22000	0	7000	15000
2	1999	826	21999826	0	80.7051	0	80.7051
2	2000	15	22000015	1469000	926453	0	2.39545e+06
2	2000	27	22000027	260000	263189	0	523189
2	2000	44	22000044	74000	5402	0	79402
2	2000	56	22000056	115000	2661.07	0	117661
2	2000	71	22000071	0	132.781	0	132.781
2	2000	79	22000079	22000	0	0	22000
2	2000	103	22000103	0	86.2729	0	86.2729
2	2000	116	22000116	235000	14017.3	8600	240417
2	2000	156	22000156	38000	29572.2	0	67572.2
2	2000	157	22000157	1000	130038	0	131038
2	2000	211	22000211	45325	1263.07	23600	22988.1
2	2000	221	22000221	12000	0	6196.71	5803.29
2	2000	222	22000222	5000	0	34.8864	4965.11
2	2000	223	22000223	2800	0	1050	1750
2	2000	234	22000234	1000	0	0	1000
2	2000	236	22000236	0	115862	0	115862
2	2000	242	22000242	0	4519.63	0	4519.63
2	2000	249	22000249	0	3244.75	0	3244.75
2	2000	254	22000254	0	40050	0	40050
2	2000	256	22000256	0	851.8	0	851.8
2	2000	257	22000257	0	1093.2	0	1093.2
2	2000	260	22000260	1100	0	0	1100
2	2000	267	22000267	13987	3398.82	0	17385.8
2	2000	289	22000289	23000	8650.83	25	31625.8
2	2000	328	22000328	57000	37433.8	0	94433.8
2	2000	329	22000329	37000	0	0	37000
2	2000	333	22000333	11319	0	0	11319
2	2000	463	22000463	573415	3205.63	25300	551321
2	2000	486	22000486	0	516.347	0	516.347
2	2000	490	22000490	13840	0	0	13840
2	2000	495	22000495	0	2221.12	0	2221.12
2	2000	512	22000512	8363	0	0	8363
2	2000	515	22000515	16555	0	16270.3	284.722
2	2000	521	22000521	2398	0	0	2398
2	2000	526	22000526	38207	0	4798.67	33408.3
2	2000	534	22000534	21451	0	0	21451
2	2000	536	22000536	38494	0	0	38494
2	2000	541	22000541	24900	0	0	24900
2	2000	558	22000558	69846	0	0	69846
2	2000	560	22000560	330000	0	84514.2	245486
2	2000	567	22000567	111819	0	4100	107719
2	2000	568	22000568	22500	0	1050	21450
2	2000	569	22000569	20000	0	5000	15000
2	2000	577	22000577	0	2200	0	2200
2	2000	619	22000619	122170	2721.01	9400	115491
2	2000	656	22000656	0	17.4314	0	17.4314
2	2000	667	22000667	0	15026.6	0	15026.6
2	2000	711	22000711	2500	0	2400	100
2	2000	767	22000767	18500	0	12000	6500
2	2000	826	22000826	0	722.786	0	722.786
2	2001	15	22001015	1597000	1.25467e+06	0	2.85167e+06
2	2001	27	22001027	242000	405280	0	647280
2	2001	44	22001044	87000	8600	0	95600
2	2001	56	22001056	160000	2701.83	0	162702
2	2001	71	22001071	0	151.943	0	151.943
2	2001	79	22001079	22000	0	0	22000
2	2001	103	22001103	0	110.507	0	110.507
2	2001	116	22001116	235000	7295.32	4971.42	237324
2	2001	156	22001156	38000	25859.5	0	63859.5
2	2001	157	22001157	1000	121713	0	122713
2	2001	211	22001211	49096	1015.41	13600	36511.4
2	2001	221	22001221	15000	0	11093	3907.04
2	2001	222	22001222	5000	0	94.1348	4905.87
2	2001	223	22001223	2800	0	920	1880
2	2001	234	22001234	1000	0	0	1000
2	2001	236	22001236	0	119692	0	119692
2	2001	242	22001242	0	2102.82	0	2102.82
2	2001	249	22001249	0	2364.35	0	2364.35
2	2001	254	22001254	0	5825.2	0	5825.2
2	2001	256	22001256	0	736.455	0	736.455
2	2001	257	22001257	0	652.314	0	652.314
2	2001	260	22001260	900	0	0	900
2	2001	267	22001267	13963	3386.33	0	17349.3
2	2001	289	22001289	23000	6724.65	0	29724.6
2	2001	328	22001328	57000	27544.2	0	84544.2
2	2001	329	22001329	37000	0	0	37000
2	2001	333	22001333	11300	0	0	11300
2	2001	463	22001463	688834	5127.47	23000	670961
2	2001	486	22001486	0	3468.61	0	3468.61
2	2001	490	22001490	13578	0	0	13578
2	2001	495	22001495	0	4735.79	0	4735.79
2	2001	512	22001512	8600	0	0	8600
2	2001	515	22001515	18016	0	17228	788.008
2	2001	521	22001521	2389	0	0	2389
2	2001	526	22001526	38000	0	5005.03	32995
2	2001	534	22001534	24432	0	0	24432
2	2001	536	22001536	38460	0	0	38460
2	2001	541	22001541	25606	0	0	25606
2	2001	558	22001558	71826	0	0	71826
2	2001	560	22001560	365000	0	64963.8	300036
2	2001	567	22001567	119957	0	4700	115257
2	2001	568	22001568	28000	0	3126.69	24873.3
2	2001	569	22001569	17000	0	5401.46	11598.5
2	2001	577	22001577	0	1846.48	0	1846.48
2	2001	619	22001619	125634	1939.56	6000	121574
2	2001	667	22001667	0	15829.4	0	15829.4
2	2001	711	22001711	1000	0	650	350
2	2001	767	22001767	18500	0	6400	12100
2	2001	826	22001826	0	1365.45	0	1365.45
2	2001	999	22001999	0	1000	0	1000
[truncated: 359,830+ more rows]
