# Supplementary material for: Commercial Plant Production and Consumption Still Follow the Latitudinal Gradient in Species Diversity despite Economic Globalization
Source: PLoS One. 2016 Oct 5;11(10):e0163002. doi: 10.1371/journal.pone.0163002 (PMC5051709; doi:10.1371/journal.pone.0163002)
Supplement: S6 File — (XLSX) [file pone.0163002.s009.xlsx]

## Sheet: outputAltThree
FAO Country code	Year	FAO Crop code	Concatenation	Production	Imports	Exports	Consumption
1	1992	15	11992015	141483	365347	0	506830
1	1992	27	11992027	0	50949	0	50949
1	1992	44	11992044	150900	183.516	0	151084
1	1992	56	11992056	4195	639.908	0	4834.91
1	1992	71	11992071	1076	920.003	0	1996
1	1992	75	11992075	2295	0	0	2295
1	1992	103	11992103	0	100.357	0	100.357
1	1992	116	11992116	322427	37000	0	359427
1	1992	156	11992156	0	19457.9	0	19457.9
1	1992	157	11992157	800	212606	0	213406
1	1992	176	11992176	2445	0	0	2445
1	1992	187	11992187	22	0	0	22
1	1992	201	11992201	20	0	0	20
1	1992	211	11992211	0	591.259	0	591.259
1	1992	236	11992236	0	5778.28	0	5778.28
1	1992	267	11992267	0	383.921	0	383.921
1	1992	328	11992328	0	3733.79	0	3733.79
1	1992	333	11992333	60	0	0	60
1	1992	358	11992358	131500	0	0	131500
1	1992	388	11992388	220000	0	0	220000
1	1992	393	11992393	4000	0	0	4000
1	1992	397	11992397	43000	0	0	43000
1	1992	403	11992403	50000	0	0	50000
1	1992	406	11992406	6000	0	0	6000
1	1992	417	11992417	3000	0	0	3000
1	1992	426	11992426	15000	0	0	15000
1	1992	463	11992463	25000	0	0	25000
1	1992	515	11992515	68800	19.4233	0	68819.4
1	1992	521	11992521	17200	0	0	17200
1	1992	526	11992526	16000	0	0	16000
1	1992	534	11992534	12100	0	0	12100
1	1992	536	11992536	8000	0	0	8000
1	1992	541	11992541	7400	0	0	7400
1	1992	558	11992558	300	0	0	300
1	1992	560	11992560	142105	0	0	142105
1	1992	567	11992567	41300	0	0	41300
1	1992	603	11992603	1500	0	0	1500
1	1992	619	11992619	1700	0	11.2	1688.8
1	1992	661	11992661	0	211.297	0	211.297
1	1992	767	11992767	0	2458.74	0	2458.74
1	1992	826	11992826	1484	3066.24	0	4550.24
1	1993	15	11993015	217900	445137	0	663037
1	1993	27	11993027	0	15076.8	0	15076.8
1	1993	44	11993044	83300	137.232	0	83437.2
1	1993	56	11993056	3910	2091.39	0	6001.39
1	1993	71	11993071	100	867.222	0	967.222
1	1993	75	11993075	1200	950	0	2150
1	1993	103	11993103	0	137.757	0	137.757
1	1993	116	11993116	414000	1000	0	415000
1	1993	156	11993156	0	14828.2	0	14828.2
1	1993	157	11993157	800	204153	0	204953
1	1993	176	11993176	3599	0	0	3599
1	1993	187	11993187	27	0	0	27
1	1993	201	11993201	10	0	0	10
1	1993	211	11993211	0	98.8619	0	98.8619
1	1993	236	11993236	0	207.553	0	207.553
1	1993	249	11993249	0	273.539	0	273.539
1	1993	267	11993267	0	386.888	0	386.888
1	1993	270	11993270	0	235.808	0	235.808
1	1993	289	11993289	0	85.4323	0	85.4323
1	1993	328	11993328	0	3186.28	0	3186.28
1	1993	358	11993358	103000	0	0	103000
1	1993	388	11993388	199000	0	0	199000
1	1993	393	11993393	3000	0	0	3000
1	1993	397	11993397	36000	0	0	36000
1	1993	403	11993403	37500	0	0	37500
1	1993	406	11993406	7000	0	0	7000
1	1993	417	11993417	2500	0	0	2500
1	1993	426	11993426	12000	0	0	12000
1	1993	463	11993463	17000	0	0	17000
1	1993	515	11993515	25300	123.451	0	25423.5
1	1993	521	11993521	6300	0	0	6300
1	1993	526	11993526	5900	0	0	5900
1	1993	534	11993534	4400	0	0	4400
1	1993	536	11993536	3000	0	0	3000
1	1993	541	11993541	2700	0	0	2700
1	1993	558	11993558	100	0	0	100
1	1993	560	11993560	134900	236.8	0	135137
1	1993	567	11993567	32800	0	0	32800
1	1993	603	11993603	600	0	0	600
1	1993	619	11993619	600	0	25.2	574.8
1	1993	661	11993661	0	271.331	0	271.331
1	1993	767	11993767	0	750.75	0	750.75
1	1993	826	11993826	1600	2858.8	0	4458.8
1	1993	999	11993999	0	55	0	55
1	1994	15	11994015	152900	376003	0	528903
1	1994	27	11994027	0	37315.3	0	37315.3
1	1994	44	11994044	69100	863.516	0	69963.5
1	1994	56	11994056	4900	2484.63	506.768	6877.87
1	1994	71	11994071	120	17215.4	0	17335.4
1	1994	75	11994075	600	0	0	600
1	1994	103	11994103	0	222.01	0	222.01
1	1994	116	11994116	417200	120	1683.29	415637
1	1994	156	11994156	0	4625.01	0	4625.01
1	1994	157	11994157	800	53565.3	800	53565.3
1	1994	176	11994176	4800	0	0	4800
1	1994	187	11994187	30	0	0	30
1	1994	201	11994201	10	0	0	10
1	1994	211	11994211	0	1067.19	0	1067.19
1	1994	236	11994236	0	14392.2	0	14392.2
1	1994	249	11994249	0	204.545	0	204.545
1	1994	254	11994254	0	132.104	0	132.104
1	1994	267	11994267	0	5264.82	0	5264.82
1	1994	270	11994270	0	1038.99	0	1038.99
1	1994	289	11994289	0	43.0654	0	43.0654
1	1994	328	11994328	0	11167.1	0	11167.1
1	1994	358	11994358	105000	0	0	105000
1	1994	388	11994388	195000	650.685	538.3	195112
1	1994	393	11994393	2300	0	0	2300
1	1994	397	11994397	30000	0	0	30000
1	1994	403	11994403	36000	0	0	36000
1	1994	406	11994406	8000	0	0	8000
1	1994	417	11994417	2000	0	0	2000
1	1994	426	11994426	14000	0	0	14000
1	1994	463	11994463	32000	0	0	32000
1	1994	515	11994515	65900	0	0	65900
1	1994	521	11994521	16500	0	0	16500
1	1994	526	11994526	15300	0	0	15300
1	1994	534	11994534	11600	0	0	11600
1	1994	536	11994536	7700	0	0	7700
1	1994	541	11994541	7100	0	70	7030
1	1994	558	11994558	200	0	0	200
1	1994	560	11994560	212400	186.48	0	212586
1	1994	567	11994567	43200	0	0	43200
1	1994	603	11994603	1600	0	0	1600
1	1994	619	11994619	1600	0	11.2	1588.8
1	1994	656	11994656	0	49.1546	0	49.1546
1	1994	661	11994661	0	123.322	0	123.322
1	1994	667	11994667	0	37.4151	0	37.4151
1	1994	767	11994767	0	786.086	0	786.086
1	1994	826	11994826	500	2853.22	0	3353.22
1	1994	999	11994999	0	100	0	100
1	1995	15	11995015	153800	359679	161.395	513317
1	1995	27	11995027	0	5795.52	0	5795.52
1	1995	44	11995044	89300	8741.72	1.0531	98040.7
1	1995	56	11995056	4200	18788.4	326.04	22662.3
1	1995	71	11995071	100	12877.5	100	12877.5
1	1995	75	11995075	800	0	0	800
1	1995	89	11995089	0	62.2142	0	62.2142
1	1995	103	11995103	0	3612.04	0	3612.04
1	1995	108	11995108	0	0.532744	0	0.532744
1	1995	116	11995116	427700	59.9596	0	427760
1	1995	156	11995156	0	23242.4	0	23242.4
1	1995	157	11995157	800	265048	800	265048
1	1995	176	11995176	3400	0	0	3400
1	1995	187	11995187	30	51.8364	0	81.8364
1	1995	201	11995201	10	0	0	10
1	1995	211	11995211	0	332.873	0	332.873
1	1995	221	11995221	0	3.1512	0	3.1512
1	1995	223	11995223	0	25	0	25
1	1995	236	11995236	0	22595.8	0	22595.8
1	1995	242	11995242	0	411.248	0	411.248
1	1995	249	11995249	0	1480.27	0	1480.27
1	1995	254	11995254	0	3924.34	0	3924.34
1	1995	256	11995256	0	307.18	0	307.18
1	1995	260	11995260	0	279.078	0	279.078
1	1995	263	11995263	0	4484.4	0	4484.4
1	1995	267	11995267	0	12690.9	0	12690.9
1	1995	270	11995270	0	2257.64	0	2257.64
1	1995	289	11995289	0	202.812	0	202.812
1	1995	292	11995292	0	17.7666	0	17.7666
1	1995	328	11995328	0	47881.9	0	47881.9
1	1995	333	11995333	0	5140.02	0	5140.02
1	1995	339	11995339	0	31.9865	0	31.9865
1	1995	358	11995358	106000	0	0	106000
1	1995	388	11995388	203000	783.699	154.639	203629
1	1995	393	11995393	3000	0	0	3000
1	1995	397	11995397	35000	20	0	35020
1	1995	403	11995403	45000	378	0	45378
1	1995	406	11995406	11000	0	0	11000
1	1995	414	11995414	0	371.855	0	371.855
1	1995	417	11995417	1500	2001.75	0	3501.75
1	1995	420	11995420	0	402.029	0	402.029
1	1995	426	11995426	17000	0	0	17000
1	1995	446	11995446	0	167.377	0	167.377
1	1995	461	11995461	0	3.66107	0	3.66107
1	1995	463	11995463	28500	2412.33	24	30888.3
1	1995	486	11995486	0	289.651	0	289.651
1	1995	490	11995490	0	1978.92	0	1978.92
1	1995	495	11995495	0	2100	0	2100
1	1995	497	11995497	0	30	0	30
1	1995	507	11995507	0	88	0	88
1	1995	515	11995515	75500	1497	404.679	76592.3
1	1995	521	11995521	18900	0	0	18900
1	1995	526	11995526	17600	0	140.512	17459.5
1	1995	534	11995534	13200	0	0	13200
1	1995	536	11995536	8800	0	0	8800
1	1995	541	11995541	8100	0	520	7580
1	1995	558	11995558	300	0	0	300
1	1995	560	11995560	154900	1032.73	42.9626	155890
1	1995	567	11995567	54000	242.673	0	54242.7
1	1995	574	11995574	0	3.80818	0	3.80818
1	1995	577	11995577	0	662.114	0	662.114
1	1995	603	11995603	1800	0	0	1800
1	1995	619	11995619	1900	81.5194	298.508	1683.01
1	1995	656	11995656	0	1448.5	0	1448.5
1	1995	661	11995661	0	194.929	0	194.929
1	1995	667	11995667	0	84.0649	0	84.0649
1	1995	767	11995767	0	65.8458	0	65.8458
1	1995	826	11995826	200	1187.38	10.85	1376.53
1	1995	999	11995999	0	11412	0	11412
1	1996	15	11996015	201400	296133	90.6008	497442
1	1996	27	11996027	0	86373.5	0	86373.5
1	1996	44	11996044	105200	5401.71	1754.72	108847
1	1996	56	11996056	4381	27743.8	0.782154	32124.1
1	1996	71	11996071	26	6583.82	26	6583.82
1	1996	75	11996075	1793	2	0	1795
1	1996	89	11996089	0	102.2	0	102.2
1	1996	103	11996103	0	493.675	0	493.675
1	1996	108	11996108	0	31.0005	0	31.0005
1	1996	116	11996116	423163	2027.87	4385.32	420806
1	1996	156	11996156	0	18762.1	0	18762.1
1	1996	157	11996157	800	175548	800	175548
1	1996	176	11996176	5210	502.213	0	5712.21
1	1996	187	11996187	27	48.9536	0	75.9536
1	1996	201	11996201	10	0	0	10
1	1996	211	11996211	0	22.9424	0	22.9424
1	1996	221	11996221	0	35.701	0	35.701
1	1996	222	11996222	0	3.46951	0	3.46951
1	1996	223	11996223	0	26.1546	0	26.1546
1	1996	236	11996236	0	16533.6	0	16533.6
1	1996	242	11996242	0	264.568	0	264.568
1	1996	249	11996249	0	3176.34	0	3176.34
1	1996	254	11996254	0	132.609	0	132.609
1	1996	256	11996256	0	109.921	0	109.921
1	1996	260	11996260	0	26286.2	0	26286.2
1	1996	263	11996263	0	3637.21	0	3637.21
1	1996	267	11996267	0	23762.9	0	23762.9
1	1996	270	11996270	0	2268.9	0	2268.9
1	1996	289	11996289	0	1379.25	0	1379.25
1	1996	292	11996292	0	2.38871	0	2.38871
1	1996	328	11996328	0	1400.56	0	1400.56
1	1996	339	11996339	0	0.469146	0	0.469146
1	1996	358	11996358	82137	22.2254	0	82159.2
1	1996	388	11996388	180361	8259.17	1382.28	187238
1	1996	393	11996393	3700	0	0	3700
1	1996	397	11996397	48000	1097	0	49097
1	1996	403	11996403	39155	832	0	39987
1	1996	406	11996406	15000	0	0	15000
1	1996	414	11996414	0	104.965	0	104.965
1	1996	417	11996417	1200	371.833	0	1571.83
1	1996	426	11996426	12151	0	0	12151
1	1996	449	11996449	0	64.083	0	64.083
1	1996	463	11996463	62800	482.211	0	63282.2
1	1996	486	11996486	0	634.053	0	634.053
1	1996	490	11996490	0	10722.3	0	10722.3
1	1996	495	11996495	0	1676	0	1676
1	1996	497	11996497	0	71	0	71
1	1996	507	11996507	0	637.752	0	637.752
1	1996	515	11996515	80400	4361.18	9135.89	75625.3
1	1996	521	11996521	20100	0	0	20100
1	1996	526	11996526	18700	0.979198	134	18567
1	1996	531	11996531	3600	0	0	3600
1	1996	534	11996534	14100	0	0	14100
1	1996	536	11996536	9400	0	0	9400
1	1996	541	11996541	8700	0.194256	194	8506.19
1	1996	558	11996558	300	0	0	300
1	1996	560	11996560	158200	2508.7	143.016	160566
1	1996	567	11996567	60600	1657.01	0	62257
1	1996	574	11996574	0	1413.3	0	1413.3
1	1996	577	11996577	0	1306	0	1306
1	1996	592	11996592	0	578.841	0	578.841
1	1996	603	11996603	1900	178.209	0	2078.21
1	1996	619	11996619	2000	236.042	177.547	2058.5
1	1996	656	11996656	0	2707.16	0	2707.16
1	1996	661	11996661	0	1101.25	0	1101.25
1	1996	667	11996667	0	31.7203	0	31.7203
1	1996	687	11996687	0	2.04873	0	2.04873
1	1996	702	11996702	0	0.88111	0	0.88111
1	1996	723	11996723	0	0.867225	0	0.867225
1	1996	767	11996767	0	533.916	0	533.916
1	1996	826	11996826	23	1428.08	3.624	1447.45
1	1996	836	11996836	0	23.2695	0	23.2695
1	1996	999	11996999	0	13310	0	13310
1	1997	15	11997015	183700	370319	26.2354	553993
1	1997	27	11997027	0	12630.4	0	12630.4
1	1997	44	11997044	59327	3604.77	43.3699	62888.4
1	1997	56	11997056	9565	65296.7	17.5261	74844.1
1	1997	71	11997071	385	1288.4	15.7922	1657.61
1	1997	75	11997075	1203	0	0	1203
1	1997	89	11997089	0	117.865	0	117.865
1	1997	103	11997103	0	336.892	0	336.892
1	1997	108	11997108	0	83.7145	0	83.7145
1	1997	116	11997116	359800	890.668	187.425	360503
1	1997	156	11997156	0	19530.5	0	19530.5
1	1997	157	11997157	800	171813	800	171813
1	1997	176	11997176	3900	1610	0	5510
1	1997	187	11997187	30	115	0	145
1	1997	201	11997201	8	0	0	8
1	1997	211	11997211	0	81.2729	0	81.2729
1	1997	221	11997221	0	31.0364	0	31.0364
1	1997	223	11997223	0	28.3872	0	28.3872
1	1997	236	11997236	0	15383.8	0	15383.8
1	1997	242	11997242	0	297.331	0	297.331
1	1997	249	11997249	0	7040.42	0	7040.42
1	1997	254	11997254	0	8707.7	0	8707.7
1	1997	256	11997256	0	303.014	0	303.014
1	1997	260	11997260	0	12352.4	0	12352.4
1	1997	263	11997263	0	11100	0	11100
1	1997	267	11997267	0	10741.5	0	10741.5
1	1997	270	11997270	0	6168.78	0	6168.78
1	1997	289	11997289	0	2724.94	0	2724.94
1	1997	328	11997328	0	2949.97	0	2949.97
1	1997	333	11997333	0	5268.64	0	5268.64
1	1997	358	11997358	88000	27.937	0	88027.9
1	1997	388	11997388	141240	3171.93	1102.2	143310
1	1997	393	11997393	3500	0	0	3500
1	1997	397	11997397	35000	1	0	35001
1	1997	403	11997403	32000	241.082	0	32241.1
1	1997	406	11997406	12000	0	0	12000
1	1997	417	11997417	1000	25.5458	0	1025.55
1	1997	426	11997426	10000	0	0	10000
1	1997	449	11997449	0	13.322	0	13.322
1	1997	463	11997463	46500	45.4689	2.22	46543.2
1	1997	486	11997486	0	1119.22	0	1119.22
1	1997	490	11997490	0	7767.41	0	7767.41
1	1997	495	11997495	0	1319.1	0	1319.1
1	1997	497	11997497	0	15	0	15
1	1997	507	11997507	0	758.752	0	758.752
1	1997	512	11997512	0	99.5042	0	99.5042
1	1997	515	11997515	49470	3420.64	11241.4	41649.3
1	1997	521	11997521	15100	0	0	15100
1	1997	526	11997526	14100	0	403	13697
1	1997	531	11997531	2700	0	0	2700
1	1997	534	11997534	10600	0	17	10583
1	1997	536	11997536	7100	0	0	7100
1	1997	541	11997541	6500	0	0	6500
1	1997	558	11997558	300	0	0	300
1	1997	560	11997560	107719	5055.44	305.759	112469
1	1997	567	11997567	62120	1000.76	29	63091.8
1	1997	574	11997574	0	1575.13	0	1575.13
1	1997	577	11997577	0	158.049	0	158.049
1	1997	603	11997603	1400	0	0	1400
1	1997	619	11997619	1500	218.954	1500	218.954
1	1997	656	11997656	0	3698.5	0	3698.5
1	1997	661	11997661	0	142.494	0	142.494
1	1997	667	11997667	0	74.537	0	74.537
1	1997	687	11997687	0	1.78562	0	1.78562
1	1997	723	11997723	0	1.00119	0	1.00119
1	1997	767	11997767	0	86.6147	0	86.6147
1	1997	826	11997826	40	1517.49	40	1517.49
1	1997	836	11997836	0	24.5632	0	24.5632
1	1997	999	11997999	0	748	0	748
1	1998	15	11998015	244300	464945	589.075	708656
1	1998	27	11998027	0	18446.3	0	18446.3
1	1998	44	11998044	71211	3903.84	0	75114.8
1	1998	56	11998056	5738	30313.5	46.511	36005
1	1998	71	11998071	200	398.271	200	398.271
1	1998	75	11998075	1281	35.853	0	1316.85
1	1998	89	11998089	0	18.269	0	18.269
1	1998	103	11998103	0	45.4298	0	45.4298
1	1998	108	11998108	0	0.212975	0	0.212975
1	1998	116	11998116	440000	100	440.656	439659
1	1998	156	11998156	0	17296.1	0	17296.1
1	1998	157	11998157	800	147746	800	147746
1	1998	176	11998176	3195	499.144	0	3694.14
1	1998	187	11998187	25	260	0	285
1	1998	201	11998201	5	0	0	5
1	1998	211	11998211	0	1.59427	0	1.59427
1	1998	221	11998221	0	40.4739	0	40.4739
1	1998	223	11998223	0	15	0	15
1	1998	236	11998236	0	31216.4	0	31216.4
1	1998	242	11998242	0	134.837	0	134.837
1	1998	249	11998249	0	1503.16	0	1503.16
1	1998	254	11998254	0	7529.27	0	7529.27
1	1998	256	11998256	0	129.062	0	129.062
1	1998	260	11998260	0	20450	0	20450
1	1998	267	11998267	0	7057.84	0	7057.84
1	1998	270	11998270	0	3394.01	0	3394.01
1	1998	289	11998289	0	1705.45	0	1705.45
1	1998	333	11998333	0	5275	0	5275
1	1998	358	11998358	90200	18.6484	0	90218.6
1	1998	388	11998388	145000	1610.93	0	146611
1	1998	393	11998393	3000	0	0	3000
1	1998	397	11998397	40000	0	0	40000
1	1998	403	11998403	36000	95.1588	0	36095.2
1	1998	406	11998406	14000	0	0	14000
1	1998	417	11998417	800	0	0	800
1	1998	426	11998426	12000	0	0	12000
1	1998	463	11998463	54200	13.4053	0	54213.4
1	1998	486	11998486	0	1204.83	0	1204.83
1	1998	490	11998490	0	5850.99	0	5850.99
1	1998	495	11998495	0	2037.2	0	2037.2
1	1998	497	11998497	0	49	0	49
1	1998	507	11998507	0	613.178	0	613.178
1	1998	512	11998512	0	100.055	0	100.055
1	1998	515	11998515	40700	4247.69	21122.7	23825
1	1998	521	11998521	16800	0	0	16800
1	1998	526	11998526	22100	0	407.835	21692.2
1	1998	531	11998531	4300	0	0	4300
1	1998	534	11998534	16600	0	61	16539
1	1998	536	11998536	11100	0	1	11099
1	1998	541	11998541	10200	0	0	10200
1	1998	558	11998558	400	0	0	400
1	1998	560	11998560	105900	5195.9	401.434	110694
1	1998	567	11998567	60600	602.141	25	61177.1
1	1998	574	11998574	0	1940.61	0	1940.61
1	1998	577	11998577	0	460	0	460
1	1998	603	11998603	2200	0	0	2200
1	1998	619	11998619	2300	343.396	1392.6	1250.8
1	1998	656	11998656	0	3521.41	0	3521.41
1	1998	661	11998661	0	366.268	0	366.268
1	1998	667	11998667	0	82.0475	0	82.0475
1	1998	767	11998767	0	80.6915	0	80.6915
1	1998	826	11998826	200	1192.67	164.795	1227.87
1	1998	836	11998836	0	22.1333	0	22.1333
1	1998	999	11998999	0	750	0	750
1	1999	15	11999015	219200	277207	24.31	496383
1	1999	27	11999027	0	15635.8	0	15635.8
1	1999	44	11999044	65200	5439.72	261.531	70378.2
1	1999	56	11999056	11450	57718.8	297.15	68871.6
1	1999	71	11999071	130	8549.94	130	8549.94
1	1999	75	11999075	1124	5.661	0	1129.66
1	1999	79	11999079	0	85.4427	0	85.4427
1	1999	103	11999103	0	29.1584	0	29.1584
1	1999	108	11999108	0	0.26983	0	0.26983
1	1999	116	11999116	414123	513.386	495.445	414141
1	1999	156	11999156	0	22570.7	0	22570.7
1	1999	157	11999157	800	157995	800	157995
1	1999	176	11999176	3550	10.245	0	3560.24
1	1999	187	11999187	89	845	0	934
1	1999	191	11999191	0	154	0	154
1	1999	201	11999201	5	199.889	0	204.889
1	1999	221	11999221	0	65.2914	0	65.2914
1	1999	222	11999222	0	1.71785	0	1.71785
1	1999	223	11999223	0	7.11431	0	7.11431
1	1999	234	11999234	0	76.7778	0	76.7778
1	1999	236	11999236	0	26026.2	0	26026.2
1	1999	242	11999242	0	353.119	0	353.119
1	1999	249	11999249	0	3237.91	0	3237.91
1	1999	254	11999254	0	5623.02	0	5623.02
1	1999	256	11999256	0	163.48	0	163.48
1	1999	260	11999260	0	698.344	0	698.344
1	1999	265	11999265	0	2.5	0	2.5
1	1999	267	11999267	0	16360	0	16360
1	1999	270	11999270	0	4902.46	0	4902.46
1	1999	280	11999280	0	27.5877	0	27.5877
1	1999	289	11999289	0	621.705	0	621.705
1	1999	328	11999328	0	1742.78	0	1742.78
1	1999	333	11999333	0	142.078	0	142.078
1	1999	358	11999358	94019	0	149	93870
1	1999	388	11999388	151400	4690.58	118.34	155972
1	1999	393	11999393	2396	0	0	2396
1	1999	397	11999397	55300	67	0	55367
1	1999	403	11999403	40485	79.7224	5	40559.7
1	1999	406	11999406	6970	0	0	6970
1	1999	417	11999417	150	45.6651	1	194.665
1	1999	420	11999420	0	0.569169	0	0.569169
1	1999	426	11999426	18314	0	0	18314
1	1999	446	11999446	0	20.5954	0	20.5954
1	1999	449	11999449	0	44.8428	0	44.8428
1	1999	463	11999463	80000	254.248	18.528	80235.7
1	1999	486	11999486	0	1394.87	0	1394.87
1	1999	490	11999490	0	9970.51	0	9970.51
1	1999	495	11999495	0	376.401	0	376.401
1	1999	497	11999497	0	4.5394	0	4.5394
1	1999	507	11999507	0	32.64	0	32.64
1	1999	512	11999512	0	607.544	0	607.544
1	1999	515	11999515	23522	618.121	13226.7	10913.4
1	1999	521	11999521	16465	0	0	16465
1	1999	526	11999526	15382	123.76	1594.11	13911.7
1	1999	531	11999531	3500	0	0	3500
1	1999	534	11999534	11536	0	0	11536
1	1999	536	11999536	7691	21.4844	0	7712.48
1	1999	541	11999541	7100	0	0	7100
1	1999	558	11999558	300	0	0	300
1	1999	560	11999560	114754	3145.36	647.1	117252
1	1999	567	11999567	88500	561.113	0	89061.1
1	1999	574	11999574	0	54.5836	0	54.5836
1	1999	577	11999577	0	357.81	0	357.81
1	1999	592	11999592	0	865.593	0	865.593
1	1999	603	11999603	1500	2.34585	0	1502.35
1	1999	619	11999619	1600	259.48	228.088	1631.39
1	1999	656	11999656	0	6032.95	0	6032.95
1	1999	661	11999661	0	676.632	0	676.632
1	1999	667	11999667	0	147.151	0	147.151
1	1999	677	11999677	0	20.6842	0	20.6842
1	1999	687	11999687	0	6.14598	0	6.14598
1	1999	692	11999692	0	1.68255	0	1.68255
1	1999	711	11999711	0	5.69237	0	5.69237
1	1999	720	11999720	0	3.53803	0	3.53803
1	1999	767	11999767	0	390.153	0	390.153
1	1999	780	11999780	0	5	0	5
1	1999	826	11999826	1855	4571.71	1539.39	4887.33
1	1999	836	11999836	0	0.36341	0	0.36341
1	1999	999	11999999	0	1515	0	1515
1	2000	15	12000015	181561	426323	12.9213	607871
1	2000	27	12000027	0	15834.4	0	15834.4
1	2000	44	12000044	32944	2977.21	771.232	35150
1	2000	56	12000056	5915	64370.8	1151.03	69134.8
1	2000	71	12000071	101	12299.7	101	12299.7
1	2000	75	12000075	298	39.627	0	337.627
1	2000	103	12000103	0	23.3301	0	23.3301
1	2000	108	12000108	0	0.533724	0	0.533724
1	2000	116	12000116	290260	430.833	3819.17	286872
1	2000	156	12000156	0	21553.4	0	21553.4
1	2000	157	12000157	800	182521	800	182521
1	2000	176	12000176	3838	253	0	4091
1	2000	187	12000187	22	1059	0	1081
1	2000	191	12000191	0	57.7062	0	57.7062
1	2000	201	12000201	3	805.945	0	808.945
1	2000	221	12000221	0	63.9583	0	63.9583
1	2000	223	12000223	0	322.091	0	322.091
1	2000	225	12000225	0	48.0311	0	48.0311
1	2000	234	12000234	0	48.8099	0	48.8099
1	2000	236	12000236	0	16547.4	0	16547.4
1	2000	242	12000242	0	105.421	0	105.421
1	2000	249	12000249	0	4819.47	0	4819.47
1	2000	254	12000254	0	182.541	0	182.541
1	2000	256	12000256	0	88.8453	0	88.8453
1	2000	260	12000260	0	808.805	0	808.805
1	2000	265	12000265	0	2.24991	0	2.24991
1	2000	267	12000267	0	29227.1	0	29227.1
1	2000	270	12000270	0	3870.87	0	3870.87
1	2000	280	12000280	0	25.1752	0	25.1752
1	2000	289	12000289	0	417.585	0	417.585
1	2000	292	12000292	0	0.630177	0	0.630177
1	2000	328	12000328	0	1247.68	0	1247.68
1	2000	333	12000333	0	77.3833	0	77.3833
1	2000	358	12000358	51540	0	0	51540
1	2000	388	12000388	143667	1241.78	2023.53	142885
1	2000	393	12000393	2240	0	0	2240
1	2000	397	12000397	30000	4	0	30004
1	2000	403	12000403	31328	15.4482	0	31343.4
1	2000	406	12000406	6081	0	0	6081
1	2000	417	12000417	1228	0	0	1228
1	2000	420	12000420	0	13.682	0	13.682
1	2000	426	12000426	6631	0	0	6631
1	2000	446	12000446	0	110.192	0	110.192
1	2000	449	12000449	0	17.5203	0	17.5203
1	2000	463	12000463	103000	94.0559	53.22	103041
1	2000	486	12000486	0	726.272	0	726.272
1	2000	490	12000490	0	838.641	0	838.641
1	2000	495	12000495	0	404.201	0	404.201
1	2000	497	12000497	0	13.3072	0	13.3072
1	2000	507	12000507	0	38.92	0	38.92
1	2000	512	12000512	0	59.8086	0	59.8086
1	2000	515	12000515	23230	61.7659	6159.96	17131.8
1	2000	521	12000521	16261	0	0	16261
1	2000	526	12000526	36720	14.28	138.335	36595.9
1	2000	531	12000531	3000	0	0	3000
1	2000	534	12000534	26800	0	139.503	26660.5
1	2000	536	12000536	11800	47.8641	3	11844.9
1	2000	541	12000541	7000	0	0	7000
1	2000	558	12000558	400	0	0	400
1	2000	560	12000560	115841	2966.47	518.857	118289
1	2000	567	12000567	52844	202.922	0	53046.9
1	2000	569	12000569	0	9.37914	0	9.37914
1	2000	574	12000574	0	94.7418	0	94.7418
1	2000	577	12000577	0	251	0	251
1	2000	592	12000592	0	46.487	0	46.487
1	2000	603	12000603	1600	0	0	1600
1	2000	619	12000619	1700	135.981	1314.18	521.804
1	2000	656	12000656	0	6999.74	0	6999.74
1	2000	661	12000661	0	830.881	0	830.881
1	2000	667	12000667	0	115.411	0	115.411
1	2000	677	12000677	0	8.89883	0	8.89883
1	2000	687	12000687	0	17.074	0	17.074
1	2000	689	12000689	0	4.6298	0	4.6298
1	2000	692	12000692	0	1.86384	0	1.86384
1	2000	702	12000702	0	0.802476	0	0.802476
1	2000	723	12000723	0	0.654333	0	0.654333
1	2000	767	12000767	0	181.306	0	181.306
1	2000	780	12000780	0	12	0	12
1	2000	826	12000826	4577	1595.53	121.5	6051.03
1	2000	999	12000999	0	1766	0	1766
1	2001	15	12001015	245579	319197	919.851	563857
1	2001	27	12001027	0	16426.9	0	16426.9
1	2001	44	12001044	107451	2317.79	8364.82	101404
1	2001	56	12001056	9865	85678.8	2268.39	93275.4
1	2001	71	12001071	182	137.618	182	137.618
1	2001	75	12001075	967	82.254	0	1049.25
1	2001	103	12001103	0	12.5193	0	12.5193
1	2001	108	12001108	0	2.07518	0	2.07518
1	2001	116	12001116	363834	2325.69	0	366160
1	2001	156	12001156	0	23466.9	0	23466.9
1	2001	157	12001157	800	159299	800	159299
1	2001	176	12001176	3067	14	0	3081
1	2001	187	12001187	27	2727.86	0	2754.86
1	2001	191	12001191	0	1.80119	0	1.80119
1	2001	201	12001201	14	862.413	0	876.413
1	2001	211	12001211	0	2.34326	0	2.34326
1	2001	221	12001221	0	122.664	0	122.664
1	2001	223	12001223	0	835	0	835
1	2001	225	12001225	0	9.04137	0	9.04137
1	2001	234	12001234	0	26.4821	0	26.4821
1	2001	236	12001236	0	22476.3	0	22476.3
1	2001	242	12001242	0	101.959	0	101.959
1	2001	249	12001249	0	4338.72	0	4338.72
1	2001	254	12001254	0	5914.05	0	5914.05
1	2001	256	12001256	0	98.9519	0	98.9519
1	2001	260	12001260	0	1073.9	0	1073.9
1	2001	265	12001265	0	50.6011	0	50.6011
1	2001	267	12001267	0	26780.2	0	26780.2
1	2001	270	12001270	0	5246.85	0	5246.85
1	2001	289	12001289	0	563.935	0	563.935
1	2001	292	12001292	0	1.38108	0	1.38108
1	2001	328	12001328	0	1757.59	0	1757.59
1	2001	333	12001333	0	56.9909	0	56.9909
1	2001	358	12001358	80356	0	0	80356
1	2001	388	12001388	158277	1525.72	20578.3	139224
1	2001	393	12001393	3795	0	0	3795
1	2001	397	12001397	39100	4	0	39104
1	2001	403	12001403	32979	3.48943	0	32982.5
1	2001	406	12001406	6686	5.56715	0	6691.57
1	2001	417	12001417	730	7.18202	0	737.182
1	2001	426	12001426	14114	0	0	14114
1	2001	446	12001446	0	79.6252	0	79.6252
1	2001	449	12001449	0	30.0135	0	30.0135
1	2001	463	12001463	120000	4512.39	114.454	124398
1	2001	486	12001486	0	930.134	0	930.134
1	2001	490	12001490	0	1864.14	0	1864.14
1	2001	495	12001495	0	570.945	0	570.945
1	2001	497	12001497	0	52.8734	0	52.8734
1	2001	507	12001507	0	266.465	0	266.465
1	2001	512	12001512	0	166.981	0	166.981
1	2001	515	12001515	35380	249.393	1158.84	34470.6
1	2001	521	12001521	9780	0	0	9780
1	2001	526	12001526	10800	16.0607	51.9578	10764.1
1	2001	531	12001531	2000	0	2	1998
1	2001	534	12001534	16000	0	0	16000
1	2001	536	12001536	10500	53.0907	0	10553.1
1	2001	541	12001541	14700	0	0	14700
1	2001	558	12001558	400	0	0	400
1	2001	560	12001560	116500	3743.8	1003.37	119240
1	2001	567	12001567	54797	17.5952	0	54814.6
1	2001	574	12001574	0	1370.83	0	1370.83
1	2001	577	12001577	0	296.36	0	296.36
1	2001	592	12001592	0	25.8411	0	25.8411
1	2001	603	12001603	1400	0	0	1400
1	2001	619	12001619	1500	100.392	1216.28	384.112
1	2001	656	12001656	0	9052.28	0	9052.28
1	2001	661	12001661	0	1044.14	0	1044.14
1	2001	667	12001667	0	124.477	0	124.477
1	2001	677	12001677	0	13.8797	0	13.8797
1	2001	687	12001687	0	35.9535	0	35.9535
1	2001	689	12001689	0	7.44207	0	7.44207
1	2001	692	12001692	0	3.7518	0	3.7518
1	2001	693	12001693	0	1.60255	0	1.60255
1	2001	702	12001702	0	2.55026	0	2.55026
1	2001	723	12001723	0	2.84123	0	2.84123
1	2001	754	12001754	0	0.791106	0	0.791106
1	2001	767	12001767	0	496.335	0	496.335
1	2001	826	12001826	2541	2501.96	714.729	4328.24
1	2001	999	12001999	0	1442	0	1442
1	2002	15	12002015	289170	352283	7277.01	634176
1	2002	27	12002027	0	20726.7	0	20726.7
1	2002	44	12002044	109495	2487.07	1706.19	110276
1	2002	56	12002056	12156	87850.3	0	100006
1	2002	71	12002071	298	344.773	258.877	383.896
1	2002	75	12002075	964	169.83	0	1133.83
1	2002	103	12002103	0	53.5293	0	53.5293
1	2002	108	12002108	0	2.4579	0	2.4579
1	2002	116	12002116	374263	1991.79	5407.32	370847
1	2002	156	12002156	0	25923.8	0	25923.8
1	2002	157	12002157	811	167154	811	167154
1	2002	176	12002176	3309	3	0	3312
1	2002	187	12002187	48	1388.43	0	1436.43
1	2002	201	12002201	11	2274.92	0	2285.92
1	2002	211	12002211	0	16.2167	0	16.2167
1	2002	221	12002221	0	65.4595	0	65.4595
1	2002	222	12002222	0	13.0346	0	13.0346
1	2002	223	12002223	0	557	0	557
1	2002	234	12002234	0	26.0141	0	26.0141
1	2002	236	12002236	0	15312.1	0	15312.1
1	2002	242	12002242	0	26.4576	0	26.4576
1	2002	249	12002249	0	6608.11	0	6608.11
1	2002	254	12002254	0	227.274	0	227.274
1	2002	256	12002256	0	371.97	0	371.97
1	2002	260	12002260	0	1480.58	0	1480.58
1	2002	265	12002265	0	9.38863	0	9.38863
1	2002	267	12002267	0	41860.9	0	41860.9
1	2002	270	12002270	0	5356.78	0	5356.78
1	2002	289	12002289	0	494.399	0	494.399
1	2002	292	12002292	0	2.56897	0	2.56897
1	2002	296	12002296	0	1.25175	0	1.25175
1	2002	328	12002328	0	1668.58	0	1668.58
1	2002	333	12002333	0	93.4218	0	93.4218
1	2002	358	12002358	82688	0	0	82688
1	2002	388	12002388	170008	2018.79	28020.1	144007
1	2002	393	12002393	3605	0	0	3605
1	2002	397	12002397	36580	8	0	36588
1	2002	403	12002403	37319	93.5401	0	37412.5
1	2002	406	12002406	5119	1.65058	0	5120.65
1	2002	417	12002417	622	0	0	622
1	2002	426	12002426	12420	0	0	12420
1	2002	446	12002446	0	243.395	0	243.395
1	2002	449	12002449	0	74.9713	0	74.9713
1	2002	463	12002463	118300	54.7048	191.184	118164
1	2002	486	12002486	0	1648.73	0	1648.73
1	2002	490	12002490	0	1487.36	0	1487.36
1	2002	495	12002495	0	208.988	0	208.988
1	2002	497	12002497	0	15.222	0	15.222
1	2002	507	12002507	0	349.895	0	349.895
1	2002	512	12002512	0	49.9549	0	49.9549
1	2002	515	12002515	35200	312.908	758.322	34754.6
1	2002	521	12002521	8960	4.34588	0	8964.35
1	2002	526	12002526	5000	13.3398	42.5092	4970.83
1	2002	531	12002531	2800	0	110.547	2689.45
1	2002	534	12002534	10500	1.92558	2	10499.9
1	2002	536	12002536	10000	31.8084	0	10031.8
1	2002	541	12002541	7200	0	0	7200
1	2002	558	12002558	378	0	0	378
1	2002	560	12002560	103962	2906.52	1141.33	105727
1	2002	567	12002567	89742	225.646	0	89967.6
1	2002	569	12002569	0	5.82019	0	5.82019
1	2002	574	12002574	0	1263.11	0	1263.11
1	2002	577	12002577	0	279	0	279
1	2002	592	12002592	0	37.3839	0	37.3839
1	2002	603	12002603	1026	0	0	1026
1	2002	619	12002619	1153	303.603	1101.38	355.223
1	2002	656	12002656	0	9103.34	0	9103.34
1	2002	661	12002661	0	1253.16	0	1253.16
1	2002	667	12002667	0	149.452	0	149.452
1	2002	677	12002677	0	8.678	0	8.678
1	2002	687	12002687	0	24.5979	0	24.5979
1	2002	689	12002689	0	14.8979	0	14.8979
1	2002	692	12002692	0	15.2708	0	15.2708
1	2002	693	12002693	0	1.44585	0	1.44585
1	2002	698	12002698	0	0.713409	0	0.713409
1	2002	702	12002702	0	0.839352	0	0.839352
1	2002	720	12002720	0	0.26353	0	0.26353
1	2002	723	12002723	0	5.87468	0	5.87468
1	2002	767	12002767	0	144.828	0	144.828
1	2002	777	12002777	0	0.390206	0	0.390206
1	2002	826	12002826	2714	2196.25	533.5	4376.75
1	2002	999	12002999	0	2405	0	2405
1	2003	15	12003015	220977	300907	5236.87	516647
1	2003	27	12003027	0	20017.1	0	20017.1
1	2003	44	12003044	68273	3296.85	1749.22	69820.6
1	2003	56	12003056	15241	76264.5	5408.29	86097.2
1	2003	71	12003071	158	889.068	158	889.068
1	2003	75	12003075	594	141.542	0	735.542
1	2003	79	12003079	0	21.9834	0	21.9834
1	2003	103	12003103	0	97.2154	0	97.2154
1	2003	108	12003108	4339	2.96965	0	4341.97
1	2003	116	12003116	507518	2858.44	6.15912	510370
1	2003	156	12003156	0	32532.6	0	32532.6
1	2003	157	12003157	1500	185808	1500	185808
1	2003	176	12003176	4470	27.5994	0	4497.6
1	2003	187	12003187	81	1024.9	0	1105.9
1	2003	191	12003191	0	17.6388	0	17.6388
1	2003	201	12003201	78	839.355	0	917.355
1	2003	211	12003211	81	0	0	81
1	2003	221	12003221	0	231.907	0	231.907
1	2003	223	12003223	0	699.038	0	699.038
1	2003	225	12003225	0	6.23708	0	6.23708
1	2003	234	12003234	0	34.3772	0	34.3772
1	2003	236	12003236	0	35736	0	35736
1	2003	242	12003242	0	119.491	0	119.491
1	2003	249	12003249	0	5941.36	0	5941.36
1	2003	254	12003254	0	1518.48	0	1518.48
1	2003	256	12003256	0	817.117	0	817.117
1	2003	260	12003260	0	2293.93	0	2293.93
1	2003	265	12003265	0	7.60322	0	7.60322
1	2003	267	12003267	0	31536.8	0	31536.8
1	2003	270	12003270	0	5743.84	0	5743.84
1	2003	289	12003289	0	628.522	0	628.522
1	2003	292	12003292	0	3.42137	0	3.42137
1	2003	296	12003296	0	1.45268	0	1.45268
1	2003	328	12003328	0	2228.72	0	2228.72
1	2003	333	12003333	0	45.5857	0	45.5857
1	2003	358	12003358	92585	0.734097	20	92565.7
1	2003	388	12003388	225573	1845.4	27153.4	200265
1	2003	393	12003393	4943	0	0	4943
1	2003	397	12003397	36582	6	0	36588
1	2003	403	12003403	33521	93.9764	0	33615
1	2003	406	12003406	6504	0.361551	0	6504.36
1	2003	417	12003417	274	0	0	274
1	2003	426	12003426	11811	0	0	11811
1	2003	446	12003446	0	351.336	0	351.336
1	2003	449	12003449	0	154.991	0	154.991
1	2003	463	12003463	157534	510.664	153.544	157891
1	2003	486	12003486	0	2491.33	0	2491.33
1	2003	490	12003490	0	2843.53	0	2843.53
1	2003	495	12003495	0	136.029	0	136.029
1	2003	497	12003497	0	68.222	0	68.222
1	2003	507	12003507	0	409.951	0	409.951
1	2003	512	12003512	0	22.4929	0	22.4929
1	2003	515	12003515	52800	438.874	365.694	52873.2
1	2003	521	12003521	19900	4.13908	0	19904.1
1	2003	526	12003526	4500	25.3067	237.448	4287.86
1	2003	531	12003531	2300	0	210	2090
1	2003	534	12003534	9500	1.94805	23	9478.95
1	2003	536	12003536	9100	159.911	0	9259.91
1	2003	541	12003541	2300	0	0	2300
1	2003	558	12003558	428	0	0	428
1	2003	560	12003560	81600	3506.58	1185.68	83920.9
1	2003	567	12003567	115417	36.1335	0	115453
1	2003	568	12003568	0	2.94649	0	2.94649
1	2003	569	12003569	0	14.3376	0	14.3376
1	2003	574	12003574	0	692.293	0	692.293
1	2003	577	12003577	0	335	0	335
1	2003	592	12003592	0	16.2233	0	16.2233
1	2003	603	12003603	569	0	0	569
1	2003	619	12003619	1730	510.434	1403.07	837.365
1	2003	656	12003656	0	8257.72	0	8257.72
1	2003	661	12003661	0	1599.88	0	1599.88
1	2003	667	12003667	0	158.037	0	158.037
1	2003	677	12003677	0	14.0545	0	14.0545
1	2003	687	12003687	0	40.9192	0	40.9192
1	2003	689	12003689	0	36.5767	0	36.5767
1	2003	692	12003692	0	6.06829	0	6.06829
1	2003	693	12003693	0	1.4256	0	1.4256
1	2003	698	12003698	0	1.46184	0	1.46184
1	2003	702	12003702	0	1.85922	0	1.85922
1	2003	711	12003711	0	15.4788	0	15.4788
1	2003	723	12003723	0	4.41763	0	4.41763
1	2003	767	12003767	0	258.882	0	258.882
1	2003	777	12003777	0	0.314978	0	0.314978
1	2003	826	12003826	1204	2885.39	427.831	3661.56
1	2003	836	12003836	0	24.6902	0	24.6902
1	2003	999	12003999	0	4453	0	4453
1	2004	15	12004015	299900	388287	157.256	688030
1	2004	27	12004027	0	20521.5	0	20521.5
1	2004	44	12004044	131138	8226.4	7628.77	131736
1	2004	56	12004056	19322	110055	2843.38	126533
1	2004	71	12004071	404	1506.29	404	1506.29
1	2004	75	12004075	884	83.028	0	967.028
1	2004	79	12004079	0	18.1612	0	18.1612
1	2004	97	12004097	0	16.2525	0	16.2525
1	2004	103	12004103	0	202.571	0	202.571
1	2004	108	12004108	8337	8.1107	0	8345.11
1	2004	116	12004116	576427	1609.5	5584.16	572452
1	2004	156	12004156	0	36198	0	36198
1	2004	157	12004157	6000	147819	6000	147819
1	2004	176	12004176	4959	79.6264	0	5038.63
1	2004	187	12004187	149	1235.23	0	1384.23
1	2004	191	12004191	0	38.1469	0	38.1469
1	2004	201	12004201	18	1144.12	0	1162.12
1	2004	211	12004211	108	23.6577	0	131.658
1	2004	221	12004221	0	151.477	0	151.477
1	2004	222	12004222	0	476.839	0	476.839
1	2004	223	12004223	0	845.906	0	845.906
1	2004	225	12004225	0	26.7508	0	26.7508
1	2004	234	12004234	0	6.32551	0	6.32551
1	2004	236	12004236	0	9780.71	0	9780.71
1	2004	242	12004242	0	81.0921	0	81.0921
1	2004	249	12004249	0	6770.43	0	6770.43
1	2004	254	12004254	0	449.183	0	449.183
1	2004	256	12004256	0	978.137	0	978.137
1	2004	260	12004260	0	1819.42	0	1819.42
1	2004	267	12004267	0	32224.6	0	32224.6
1	2004	270	12004270	0	5913.77	0	5913.77
1	2004	289	12004289	0	823.651	0	823.651
1	2004	292	12004292	0	7.20592	0	7.20592
1	2004	328	12004328	0	2573.57	0	2573.57
1	2004	333	12004333	0	5.48847	0	5.48847
1	2004	358	12004358	93789	0	0	93789
1	2004	388	12004388	229478	1866.1	15070.6	216273
1	2004	393	12004393	6219	0	0	6219
1	2004	397	12004397	60250	67	0	60317
1	2004	401	12004401	0	0.980699	0	0.980699
1	2004	403	12004403	42789	1117.79	0	43906.8
1	2004	406	12004406	7288	0.553441	0	7288.55
1	2004	417	12004417	296	0	0	296
1	2004	426	12004426	14382	0	0	14382
1	2004	446	12004446	0	528.617	0	528.617
1	2004	449	12004449	0	214.889	0	214.889
1	2004	463	12004463	146199	180.031	124.323	146255
1	2004	486	12004486	0	3457.9	0	3457.9
1	2004	490	12004490	0	7297.33	0	7297.33
1	2004	495	12004495	0	229.34	0	229.34
1	2004	497	12004497	0	284	0	284
1	2004	507	12004507	0	782.689	0	782.689
1	2004	512	12004512	0	59.6082	0	59.6082
1	2004	515	12004515	56000	872.583	325.351	56547.2
1	2004	521	12004521	21270	0	0	21270
1	2004	526	12004526	5400	32.4733	66.19	5366.28
1	2004	531	12004531	2700	0	17	2683
1	2004	534	12004534	11400	0	0	11400
1	2004	536	12004536	11000	116.445	0	11116.4
1	2004	541	12004541	2600	0	0	2600
1	2004	558	12004558	2381	0	0	2381
1	2004	560	12004560	148892	2929.89	442.312	151380
1	2004	567	12004567	112900	26	0	112926
1	2004	569	12004569	0	93.7914	0	93.7914
1	2004	574	12004574	0	748.972	0	748.972
1	2004	577	12004577	0	175.67	0	175.67
1	2004	592	12004592	0	97.939	0	97.939
1	2004	603	12004603	2250	0	0	2250
1	2004	619	12004619	3500	726.77	1093.91	3132.86
1	2004	656	12004656	0	9479.5	0	9479.5
1	2004	661	12004661	0	1807.71	0	1807.71
1	2004	667	12004667	0	149.149	0	149.149
1	2004	677	12004677	0	17	0	17
1	2004	687	12004687	0	31.1946	0	31.1946
1	2004	689	12004689	0	20.5378	0	20.5378
1	2004	692	12004692	0	10.0148	0	10.0148
1	2004	693	12004693	0	4.08667	0	4.08667
1	2004	698	12004698	0	0.688889	0	0.688889
1	2004	702	12004702	0	0.681554	0	0.681554
1	2004	711	12004711	0	39.1709	0	39.1709
1	2004	723	12004723	0	15.1495	0	15.1495
1	2004	767	12004767	0	256.767	0	256.767
1	2004	780	12004780	0	2.67917	0	2.67917
1	2004	826	12004826	1100	2821.41	702.75	3218.66
1	2004	836	12004836	0	73.8142	0	73.8142
1	2004	999	12004999	0	8110	0	8110
1	2005	15	12005015	265700	320865	387.872	586177
1	2005	27	12005027	0	76219.1	0	76219.1
1	2005	44	12005044	110771	7113.35	2731	115153
1	2005	56	12005056	14127	76880.9	14127	76880.9
1	2005	71	12005071	587	2277.64	587	2277.64
1	2005	75	12005075	650	49.627	0	699.627
1	2005	79	12005079	0	19	0	19
1	2005	89	12005089	0	1.03707	0	1.03707
1	2005	103	12005103	0	368.258	0	368.258
1	2005	108	12005108	7333	7.20371	0	7340.2
1	2005	116	12005116	564211	983.075	42941.5	522253
1	2005	156	12005156	0	46347.3	0	46347.3
1	2005	157	12005157	16000	238757	16000	238757
1	2005	176	12005176	4085	0	0	4085
1	2005	187	12005187	166	1589.77	0	1755.77
1	2005	191	12005191	0	89.0712	0	89.0712
1	2005	201	12005201	24	1345	0	1369
1	2005	211	12005211	74	9.30423	0	83.3042
1	2005	220	12005220	0	0.494116	0	0.494116
1	2005	221	12005221	0	125.304	0	125.304
1	2005	222	12005222	0	18	0	18
1	2005	223	12005223	0	972	0	972
1	2005	225	12005225	0	48.5543	0	48.5543
1	2005	234	12005234	0	6.85566	0	6.85566
1	2005	236	12005236	0	15778.6	0	15778.6
1	2005	242	12005242	0	390.749	0	390.749
1	2005	249	12005249	0	9166.62	0	9166.62
1	2005	254	12005254	0	7853.45	0	7853.45
1	2005	256	12005256	0	873.649	0	873.649
1	2005	260	12005260	0	5125.25	0	5125.25
1	2005	265	12005265	0	10.3756	0	10.3756
1	2005	267	12005267	0	42041.5	0	42041.5
1	2005	270	12005270	0	6509.39	0	6509.39
1	2005	289	12005289	0	967.28	0	967.28
1	2005	292	12005292	0	3.39794	0	3.39794
1	2005	296	12005296	0	3.10236	0	3.10236
1	2005	328	12005328	0	3066.46	0	3066.46
1	2005	333	12005333	0	127.355	0	127.355
1	2005	339	12005339	0	0.831331	0	0.831331
1	2005	358	12005358	107172	0	0	107172
1	2005	388	12005388	234948	2443.71	29112.2	208279
1	2005	393	12005393	5621	0	0	5621
1	2005	397	12005397	64407	311	0	64718
1	2005	399	12005399	0	13.4388	0	13.4388
1	2005	401	12005401	0	7.92279	0	7.92279
1	2005	402	12005402	0	0.507474	0	0.507474
1	2005	403	12005403	48787	1175.57	0	49962.6
1	2005	406	12005406	8681	6.70335	0	8687.7
1	2005	414	12005414	0	0.649159	0	0.649159
1	2005	417	12005417	619	1.33396	0	620.334
1	2005	426	12005426	17075	0	0	17075
1	2005	446	12005446	0	722.771	0	722.771
1	2005	449	12005449	0	195.768	0	195.768
1	2005	463	12005463	176377	633.123	66.967	176943
1	2005	486	12005486	0	7436.31	0	7436.31
1	2005	490	12005490	0	8788.77	0	8788.77
1	2005	495	12005495	0	1904.61	0	1904.61
1	2005	497	12005497	0	384	0	384
1	2005	507	12005507	0	656.344	0	656.344
1	2005	512	12005512	0	66.9826	0	66.9826
1	2005	515	12005515	210000	1340.85	645.061	210696
1	2005	521	12005521	30000	1.64707	0	30001.6
1	2005	523	12005523	0	8	0	8
1	2005	526	12005526	10000	33.0192	707.241	9325.78
1	2005	531	12005531	7500	0	144	7356
1	2005	534	12005534	25600	0	57	25543
1	2005	536	12005536	15400	84.7221	12.7143	15472
1	2005	541	12005541	7200	0	0	7200
1	2005	558	12005558	2700	0	0	2700
1	2005	560	12005560	164353	3984.47	333.955	168004
1	2005	567	12005567	117798	8	0	117806
1	2005	569	12005569	0	80.1595	0	80.1595
1	2005	574	12005574	0	1726.84	0	1726.84
1	2005	577	12005577	0	546.063	0	546.063
1	2005	592	12005592	0	397.503	0	397.503
1	2005	603	12005603	1800	4.86843	0	1804.87
1	2005	619	12005619	5400	763.797	1854.46	4309.33
1	2005	656	12005656	0	9162.56	0	9162.56
1	2005	661	12005661	0	1956.82	0	1956.82
1	2005	667	12005667	0	242.29	0	242.29
1	2005	677	12005677	0	21.3314	0	21.3314
1	2005	687	12005687	0	42.1266	0	42.1266
1	2005	689	12005689	0	18.0664	0	18.0664
1	2005	692	12005692	0	8.5626	0	8.5626
1	2005	693	12005693	0	4.86499	0	4.86499
1	2005	698	12005698	0	1.05739	0	1.05739
1	2005	702	12005702	0	0.768817	0	0.768817
1	2005	711	12005711	0	4.2014	0	4.2014
1	2005	723	12005723	0	39.6359	0	39.6359
1	2005	767	12005767	0	187.238	0	187.238
1	2005	780	12005780	0	0.906686	0	0.906686
1	2005	826	12005826	500	2775.19	286.713	2988.48
1	2005	836	12005836	0	118.626	0	118.626
1	2005	999	12005999	0	4833	0	4833
1	2006	15	12006015	152900	312225	528.565	464596
1	2006	27	12006027	0	76301.6	0	76301.6
1	2006	44	12006044	49476	21417.2	2098.23	68795
1	2006	56	12006056	8421	81890.1	8421	81890.1
1	2006	71	12006071	246	2864.22	246	2864.22
1	2006	75	12006075	739	95.949	0	834.949
1	2006	79	12006079	0	13.7013	0	13.7013
1	2006	89	12006089	0	3.20535	0	3.20535
1	2006	103	12006103	0	671.745	0	671.745
1	2006	108	12006108	3161	5.39515	0	3166.4
1	2006	116	12006116	539477	1895.83	11855.8	529517
1	2006	156	12006156	0	40351.5	0	40351.5
1	2006	157	12006157	18000	155268	18000	155268
1	2006	160	12006160	0	1	0	1
1	2006	176	12006176	3717	170.183	0	3887.18
1	2006	187	12006187	127	1923.39	0	2050.39
1	2006	191	12006191	0	214	0	214
1	2006	201	12006201	22	1934	0	1956
1	2006	211	12006211	100	4.20343	0	104.203
1	2006	217	12006217	0	2.04316	0	2.04316
1	2006	221	12006221	0	89.6778	0	89.6778
1	2006	222	12006222	0	15.096	0	15.096
1	2006	223	12006223	0	314.452	0	314.452
1	2006	225	12006225	0	309.648	0	309.648
1	2006	234	12006234	0	25.4811	0	25.4811
1	2006	236	12006236	0	12444.9	0	12444.9
1	2006	242	12006242	0	405.104	0	405.104
1	2006	249	12006249	0	10198.4	0	10198.4
1	2006	254	12006254	0	2502.92	0	2502.92
1	2006	256	12006256	0	1064.87	0	1064.87
1	2006	260	12006260	0	4792.67	0	4792.67
1	2006	265	12006265	0	17.335	0	17.335
1	2006	267	12006267	0	49194.8	0	49194.8
1	2006	270	12006270	0	5817.28	0	5817.28
1	2006	289	12006289	0	1291.24	0	1291.24
1	2006	292	12006292	0	13.6867	0	13.6867
1	2006	296	12006296	0	0.676926	0	0.676926
1	2006	328	12006328	0	3554.65	0	3554.65
1	2006	333	12006333	0	18.2524	0	18.2524
1	2006	339	12006339	0	157.098	0	157.098
1	2006	358	12006358	115934	0	0	115934
1	2006	388	12006388	319285	3070.35	23075.3	299280
1	2006	393	12006393	7043	0	0	7043
1	2006	397	12006397	72629	116.055	0	72745.1
1	2006	399	12006399	0	15.4471	0	15.4471
1	2006	401	12006401	0	16.0178	0	16.0178
1	2006	403	12006403	62234	4995.39	0	67229.4
1	2006	406	12006406	9198	10.0901	0	9208.09
1	2006	417	12006417	796	0	0	796
1	2006	426	12006426	16030	0	0	16030
1	2006	446	12006446	0	676.578	0	676.578
1	2006	449	12006449	0	296.841	0	296.841
1	2006	463	12006463	176900	435.094	156.448	177179
1	2006	486	12006486	0	7686.01	0	7686.01
1	2006	490	12006490	0	14900.2	0	14900.2
1	2006	495	12006495	0	2293.01	0	2293.01
1	2006	497	12006497	0	688	0	688
1	2006	507	12006507	0	784.977	0	784.977
1	2006	512	12006512	0	33.0786	0	33.0786
1	2006	515	12006515	160800	1616.66	816.28	161600
1	2006	521	12006521	36100	2.41476	0	36102.4
1	2006	523	12006523	0	0.961856	0	0.961856
1	2006	526	12006526	13000	40.133	1930.19	11109.9
1	2006	531	12006531	8000	0	264	7736
1	2006	534	12006534	30000	0	135	29865
1	2006	536	12006536	15000	8.78827	91	14917.8
1	2006	541	12006541	11800	0	0	11800
1	2006	558	12006558	3000	5	0	3005
1	2006	560	12006560	201371	5135.31	746.195	205760
1	2006	567	12006567	134935	528	0	135463
1	2006	568	12006568	0	16.4603	0	16.4603
1	2006	569	12006569	0	9.37914	0	9.37914
1	2006	571	12006571	0	0.977547	0	0.977547
1	2006	574	12006574	0	3684.63	0	3684.63
1	2006	577	12006577	0	422.599	0	422.599
1	2006	592	12006592	0	336.497	0	336.497
1	2006	603	12006603	2000	43	0	2043
1	2006	619	12006619	6300	915.11	3253.14	3961.97
1	2006	656	12006656	0	8294.13	0	8294.13
1	2006	661	12006661	0	2357.17	0	2357.17
1	2006	667	12006667	0	187.343	0	187.343
1	2006	677	12006677	0	28.4689	0	28.4689
1	2006	687	12006687	0	53.6103	0	53.6103
1	2006	689	12006689	0	14.2372	0	14.2372
1	2006	692	12006692	0	3.96861	0	3.96861
1	2006	693	12006693	0	2.79916	0	2.79916
1	2006	698	12006698	0	1.4147	0	1.4147
1	2006	702	12006702	0	0.905084	0	0.905084
1	2006	711	12006711	0	7.14439	0	7.14439
1	2006	723	12006723	0	16.4409	0	16.4409
1	2006	767	12006767	0	277.812	0	277.812
1	2006	777	12006777	0	0.220517	0	0.220517
1	2006	780	12006780	0	1	0	1
1	2006	826	12006826	171	3372.57	171	3372.57
1	2006	836	12006836	0	23.0596	0	23.0596
1	2006	999	12006999	0	5238	0	5238
1	2007	15	12007015	254233	494116	4690.22	743658
1	2007	27	12007027	0	55534.3	0	55534.3
1	2007	44	12007044	162533	14465.6	8260.86	168738
1	2007	56	12007056	18860	131737	8196.92	142400
1	2007	71	12007071	895	4318.8	895	4318.8
1	2007	75	12007075	1470	163.96	0	1633.96
1	2007	79	12007079	0	72.7315	0	72.7315
1	2007	89	12007089	0	1.77026	0	1.77026
1	2007	97	12007097	0	5801	0	5801
1	2007	103	12007103	0	1149.98	0	1149.98
1	2007	108	12007108	9530	41.4175	0.59386	9570.82
1	2007	116	12007116	583934	6093.38	24266.7	565761
1	2007	156	12007156	0	58376.5	0	58376.5
1	2007	157	12007157	27000	230686	27000	230686
1	2007	176	12007176	4951	211.334	1	5161.33
1	2007	187	12007187	78	2425.01	0	2503.01
1	2007	191	12007191	0	115.921	0	115.921
1	2007	201	12007201	25	2064.39	0	2089.39
1	2007	211	12007211	109	3.20755	0	112.208
1	2007	217	12007217	0	41.3648	0	41.3648
1	2007	220	12007220	0	0.472156	0	0.472156
1	2007	221	12007221	0	94.6554	0	94.6554
1	2007	222	12007222	4566	83.028	0	4649.03
1	2007	223	12007223	0	551	0	551
1	2007	225	12007225	414	131.578	0	545.578
1	2007	234	12007234	0	28.9519	0	28.9519
1	2007	236	12007236	0	22884.3	0	22884.3
1	2007	242	12007242	0	531.333	0	531.333
1	2007	249	12007249	0	8923.46	0	8923.46
1	2007	254	12007254	0	3675.41	0	3675.41
1	2007	256	12007256	0	1688.87	0	1688.87
1	2007	260	12007260	0	9876.36	0	9876.36
1	2007	265	12007265	0	1.7429	0	1.7429
1	2007	267	12007267	0	59506.4	0	59506.4
1	2007	270	12007270	0	6013.93	0	6013.93
1	2007	289	12007289	0	1446.43	0	1446.43
1	2007	292	12007292	0	5.32645	0	5.32645
1	2007	296	12007296	0	0.641701	0	0.641701
1	2007	328	12007328	0	4420.25	0	4420.25
1	2007	333	12007333	0	123.088	0	123.088
1	2007	339	12007339	0	470.091	0	470.091
1	2007	358	12007358	132443	0	0	132443
1	2007	388	12007388	321472	2839.58	17567.6	306744
1	2007	393	12007393	8914	0	0	8914
1	2007	397	12007397	72109	368	0	72477
1	2007	399	12007399	0	22	0	22
1	2007	401	12007401	0	21.2478	0	21.2478
1	2007	403	12007403	56847	5796.22	0	62643.2
1	2007	406	12007406	9058	21.088	0	9079.09
1	2007	414	12007414	0	1.24653	0	1.24653
1	2007	417	12007417	437	1.37286	0	438.373
1	2007	420	12007420	0	20	0	20
1	2007	426	12007426	27236	0	0	27236
1	2007	446	12007446	0	912.107	0	912.107
1	2007	449	12007449	0	440.344	0	440.344
1	2007	463	12007463	216771	217.807	50.525	216938
1	2007	486	12007486	0	15088.2	0	15088.2
1	2007	490	12007490	0	10509.6	0	10509.6
1	2007	495	12007495	0	1584.88	0	1584.88
1	2007	497	12007497	0	876	0	876
1	2007	507	12007507	0	951.074	0	951.074
1	2007	512	12007512	0	69.1633	0	69.1633
1	2007	515	12007515	111836	1747.94	1023.23	112561
1	2007	521	12007521	27106	21.8024	0	27127.8
1	2007	523	12007523	1917	78	0	1995
1	2007	526	12007526	15681	44.8273	907.38	14818.4
1	2007	530	12007530	3586	0	0	3586
1	2007	531	12007531	3901	0	96	3805
1	2007	534	12007534	63868	9.47109	315	63562.5
1	2007	536	12007536	11226	176.481	214	11188.5
1	2007	541	12007541	833	0	0	833
1	2007	558	12007558	12949	0	0	12949
1	2007	560	12007560	218883	2875.86	1496.97	220262
1	2007	567	12007567	206295	392	0	206687
1	2007	568	12007568	0	55.4685	0	55.4685
1	2007	569	12007569	803	10.2528	0	813.253
1	2007	574	12007574	0	3077.69	0	3077.69
1	2007	577	12007577	0	462.065	0	462.065
1	2007	592	12007592	0	423.269	0	423.269
1	2007	603	12007603	4900	26.9421	0	4926.94
1	2007	619	12007619	1554	1100.52	1554	1100.52
1	2007	656	12007656	0	9288.71	0	9288.71
1	2007	661	12007661	0	2709.67	0	2709.67
1	2007	667	12007667	0	230.699	0	230.699
1	2007	677	12007677	0	27.8746	0	27.8746
1	2007	687	12007687	0	48.0804	0	48.0804
1	2007	689	12007689	0	13.636	0	13.636
1	2007	693	12007693	0	0.64842	0	0.64842
1	2007	702	12007702	0	2.86763	0	2.86763
1	2007	711	12007711	0	7.36081	0	7.36081
1	2007	723	12007723	0	25.6899	0	25.6899
1	2007	767	12007767	0	463.562	0	463.562
1	2007	780	12007780	0	1	0	1
1	2007	826	12007826	268	4223.15	268	4223.15
1	2007	999	12007999	0	8373	0	8373
1	2008	15	12008015	225734	329036	21784.3	532986
1	2008	27	12008027	0	28352.1	0	28352.1
1	2008	44	12008044	149091	13141.9	16978.1	145255
1	2008	56	12008056	21172	136795	9082.64	148884
1	2008	71	12008071	864	5410.91	864	5410.91
1	2008	75	12008075	1624	289.615	3.71964	1909.9
1	2008	79	12008079	0	21.5125	0	21.5125
1	2008	89	12008089	0	10.1571	0	10.1571
1	2008	103	12008103	0	827.759	0	827.759
1	2008	108	12008108	10697	75.0073	11	10761
1	2008	116	12008116	648562	4607.06	22750.9	630418
1	2008	156	12008156	0	59525.2	0	59525.2
1	2008	157	12008157	30000	262679	30000	262679
1	2008	176	12008176	5903	65.5587	0	5968.56
1	2008	187	12008187	125	2461	0	2586
1	2008	191	12008191	0	138.166	0	138.166
1	2008	201	12008201	11	1622.51	0	1633.51
1	2008	211	12008211	132	4.97932	0	136.979
1	2008	217	12008217	0	58.3991	0	58.3991
1	2008	221	12008221	0	115.078	0	115.078
1	2008	222	12008222	3974	73.2244	5.661	4041.56
1	2008	223	12008223	0	289.684	0	289.684
1	2008	225	12008225	497	170.204	0	667.204
1	2008	234	12008234	0	40.2464	0	40.2464
1	2008	236	12008236	0	21849.5	0	21849.5
1	2008	242	12008242	0	1010.74	0	1010.74
1	2008	249	12008249	0	11581.5	0	11581.5
1	2008	254	12008254	0	5416.86	0	5416.86
1	2008	256	12008256	0	986.851	0	986.851
1	2008	260	12008260	0	3657.63	0	3657.63
1	2008	265	12008265	0	11.2388	0	11.2388
1	2008	267	12008267	0	73470	0	73470
1	2008	270	12008270	0	6925	0	6925
1	2008	289	12008289	0	1603.37	0	1603.37
1	2008	292	12008292	0	17.0955	0	17.0955
1	2008	328	12008328	0	5813.55	0	5813.55
1	2008	333	12008333	0	77.0359	0	77.0359
1	2008	339	12008339	0	8.90777	0	8.90777
1	2008	358	12008358	122702	14.951	0	122717
1	2008	388	12008388	293784	2965.06	9725.34	287024
1	2008	393	12008393	6849	0	0	6849
1	2008	397	12008397	81819	161	5.80446	81974.2
1	2008	399	12008399	0	20	0	20
1	2008	401	12008401	0	23.2236	0	23.2236
1	2008	403	12008403	61449	4282.55	0	65731.6
1	2008	406	12008406	9180	37.627	0	9217.63
1	2008	417	12008417	284	0	0	284
1	2008	426	12008426	26970	2.3778	0	26972.4
1	2008	446	12008446	0	1615.24	0	1615.24
1	2008	449	12008449	0	564.535	0	564.535
1	2008	463	12008463	222301	172.964	138.829	222335
1	2008	486	12008486	0	7040.87	0	7040.87
1	2008	490	12008490	0	10112	0	10112
1	2008	495	12008495	0	2135.22	0	2135.22
1	2008	497	12008497	0	1142	0	1142
1	2008	507	12008507	0	1306.88	0	1306.88
1	2008	512	12008512	0	30.8332	0	30.8332
1	2008	515	12008515	117199	2446.88	1063.15	118583
1	2008	521	12008521	29322	36.1001	0	29358.1
1	2008	523	12008523	1332	1	0	1333
1	2008	526	12008526	83089	58.12	4755.55	78391.6
1	2008	530	12008530	3799	0	0	3799
1	2008	531	12008531	6598	0	201	6397
1	2008	534	12008534	41651	16.8939	271	41396.9
1	2008	536	12008536	12077	119.014	270	11926
1	2008	541	12008541	1271	0	0	1271
1	2008	558	12008558	15506	0	0	15506
1	2008	560	12008560	185832	2827.29	3036	185623
1	2008	567	12008567	182159	529	0	182688
1	2008	568	12008568	0	23.757	0	23.757
1	2008	569	12008569	313	59.4012	0	372.401
1	2008	574	12008574	0	2536.38	0	2536.38
1	2008	577	12008577	0	527	0	527
1	2008	592	12008592	0	241.852	0	241.852
1	2008	603	12008603	4400	46.6202	0	4446.62
1	2008	619	12008619	1206	1236.4	1206	1236.4
1	2008	656	12008656	0	9957.02	0	9957.02
1	2008	661	12008661	0	3611.1	0	3611.1
1	2008	667	12008667	0	258.243	0	258.243
1	2008	677	12008677	0	31.0247	0	31.0247
1	2008	687	12008687	0	93.4263	0	93.4263
1	2008	689	12008689	0	15.2466	0	15.2466
1	2008	692	12008692	0	1.90025	0	1.90025
1	2008	693	12008693	0	3.66784	0	3.66784
1	2008	698	12008698	0	0.613437	0	0.613437
1	2008	702	12008702	0	2.86846	0	2.86846
1	2008	711	12008711	0	1.62115	0	1.62115
1	2008	723	12008723	0	29.9935	0	29.9935
1	2008	767	12008767	0	159.125	0	159.125
1	2008	780	12008780	0	8.45476	0	8.45476
1	2008	821	12008821	0	0.259492	0	0.259492
1	2008	826	12008826	538	3063.97	538	3063.97
1	2008	999	12008999	0	7460	0	7460
1	2009	15	12009015	198080	388851	1088.77	585842
1	2009	27	12009027	0	19596.4	0	19596.4
1	2009	44	12009044	145141	11974.3	1615.6	155500
1	2009	56	12009056	15232	136360	236.46	151355
1	2009	71	12009071	543	3260	0	3803
1	2009	75	12009075	1655.3	594.947	0	2250.25
1	2009	79	12009079	0	17.556	0	17.556
1	2009	89	12009089	0	20.6658	0	20.6658
1	2009	103	12009103	0	680.588	0	680.588
1	2009	108	12009108	8425.3	9.36612	7.28228	8427.38
1	2009	116	12009116	593551	1299.87	12149	582702
1	2009	122	12009122	0	0.554783	0	0.554783
1	2009	156	12009156	0	36473.7	0	36473.7
1	2009	157	12009157	10000	190627	10000	190627
1	2009	176	12009176	5549.4	95.3912	0	5644.79
1	2009	187	12009187	124	2024	0	2148
1	2009	191	12009191	0	287.599	0	287.599
1	2009	201	12009201	5.3	1636	0	1641.3
1	2009	211	12009211	104	0.345654	0	104.346
1	2009	216	12009216	0	1.48851	0	1.48851
1	2009	217	12009217	0	44.0119	0	44.0119
1	2009	220	12009220	0	1.02062	0	1.02062
1	2009	221	12009221	0	195.643	0	195.643
1	2009	222	12009222	3789	149.073	0	3938.07
1	2009	223	12009223	0	13.8212	0	13.8212
1	2009	225	12009225	544	134.295	0	678.295
1	2009	234	12009234	0	23.6757	0	23.6757
1	2009	236	12009236	0	20465.1	0	20465.1
1	2009	242	12009242	0	1233.64	0	1233.64
1	2009	249	12009249	0	17683.1	0	17683.1
1	2009	254	12009254	0	4285.71	0	4285.71
1	2009	256	12009256	0	959.45	0	959.45
1	2009	260	12009260	0	3313.33	0	3313.33
1	2009	265	12009265	0	15	0	15
1	2009	267	12009267	0	62509.2	0	62509.2
1	2009	270	12009270	0	7480	0	7480
1	2009	289	12009289	0	3588.41	0	3588.41
1	2009	292	12009292	0	14.6135	0	14.6135
1	2009	328	12009328	0	11013.3	0	11013.3
1	2009	333	12009333	0	1.46689	0	1.46689
1	2009	358	12009358	115889	138.997	0	116028
1	2009	388	12009388	278582	2441.52	4112.36	276911
1	2009	393	12009393	9187	0	0	9187
1	2009	397	12009397	80944	127.433	6	81065.4
1	2009	399	12009399	0	7	0	7
1	2009	401	12009401	0	13.9117	0	13.9117
1	2009	403	12009403	50416.2	4880.89	20	55277.1
1	2009	406	12009406	9261.9	14.8028	0	9276.7
1	2009	417	12009417	334.6	0	0	334.6
1	2009	426	12009426	23404.8	22.8889	0	23427.7
1	2009	446	12009446	0	940.645	0	940.645
1	2009	449	12009449	0	433.794	0	433.794
1	2009	463	12009463	251785	180.194	66.095	251899
1	2009	486	12009486	0	7382.15	0	7382.15
1	2009	490	12009490	0	6327.07	0	6327.07
1	2009	495	12009495	0	2559.6	0	2559.6
1	2009	497	12009497	0	858	0	858
1	2009	507	12009507	0	933.95	0	933.95
1	2009	512	12009512	0	331.471	0	331.471
1	2009	515	12009515	120844	1682.59	1977.56	120549
1	2009	521	12009521	28247	66.9039	1	28312.9
1	2009	523	12009523	1432	41	0	1473
1	2009	526	12009526	80643	54.74	5828.66	74869.1
1	2009	530	12009530	3698	0	0	3698
1	2009	531	12009531	7682	0	599	7083
1	2009	534	12009534	57883	0	654	57229
1	2009	536	12009536	10344	81.8623	314	10111.9
1	2009	541	12009541	854	0	0	854
1	2009	558	12009558	14140	0	0	14140
1	2009	560	12009560	208649	4522.73	3190.07	209982
1	2009	567	12009567	216101	140	0	216241
1	2009	568	12009568	0	1.96959	0	1.96959
1	2009	569	12009569	520	108.297	46.4434	581.854
1	2009	571	12009571	0	4.26067	0	4.26067
1	2009	574	12009574	0	961.373	0	961.373
1	2009	577	12009577	0	389.258	0	389.258
1	2009	592	12009592	0	438.612	0	438.612
1	2009	603	12009603	4400	28.1794	0	4428.18
1	2009	619	12009619	1532	1003.62	1532	1003.62
1	2009	656	12009656	0	8841.15	0	8841.15
1	2009	661	12009661	0	2914.3	0	2914.3
1	2009	667	12009667	0	196.937	0	196.937
1	2009	677	12009677	0	2.76126	0	2.76126
1	2009	687	12009687	0	77.6797	0	77.6797
1	2009	689	12009689	0	22.1462	0	22.1462
1	2009	692	12009692	0	0.90906	0	0.90906
1	2009	693	12009693	0	2.25836	0	2.25836
1	2009	698	12009698	0	0.470377	0	0.470377
1	2009	702	12009702	0	3.16466	0	3.16466
1	2009	711	12009711	0	11.9277	0	11.9277
1	2009	720	12009720	0	0.254833	0	0.254833
1	2009	723	12009723	0	12.8856	0	12.8856
1	2009	767	12009767	0	317.608	0	317.608
1	2009	780	12009780	0	0.870069	0	0.870069
1	2009	826	12009826	1054.8	2737.27	1027.25	2764.82
1	2009	999	12009999	0	6878	0	6878
1	2010	15	12010015	183500	365583	2793.34	546289
1	2010	27	12010027	0	23399.2	0	23399.2
1	2010	44	12010044	118574	44157.2	259.213	162472
1	2010	56	12010056	12751	121651	802.433	133600
1	2010	71	12010071	345	4344.15	345	4344.15
1	2010	75	12010075	2601	724.565	0	3325.57
1	2010	79	12010079	0	134.357	0	134.357
1	2010	103	12010103	0	859.71	0	859.71
1	2010	108	12010108	4200	12.6343	0	4212.63
1	2010	116	12010116	481956	3412.37	22936.9	462431
1	2010	156	12010156	0	121912	0	121912
1	2010	157	12010157	10000	198108	10000	198108
1	2010	176	12010176	4185	161.548	0	4346.55
1	2010	187	12010187	164	2569	0	2733
1	2010	191	12010191	0	1139	0	1139
1	2010	201	12010201	36	2304.98	18	2322.98
1	2010	211	12010211	84	7.16656	0	91.1666
1	2010	217	12010217	0	106.656	0	106.656
1	2010	220	12010220	0	2.75133	0	2.75133
1	2010	221	12010221	0	144.095	0	144.095
1	2010	222	12010222	3800	46.418	0	3846.42
1	2010	223	12010223	0	40	0	40
1	2010	225	12010225	500	275.365	0	775.365
1	2010	234	12010234	0	41.3459	0	41.3459
1	2010	236	12010236	0	22483.9	0	22483.9
1	2010	242	12010242	0	3238.6	0	3238.6
1	2010	249	12010249	0	17661.4	0	17661.4
1	2010	254	12010254	0	637.958	0	637.958
1	2010	256	12010256	0	2309.36	0	2309.36
1	2010	260	12010260	0	2950.98	0	2950.98
1	2010	265	12010265	0	6.29505	0	6.29505
1	2010	267	12010267	0	49848.9	0	49848.9
1	2010	270	12010270	0	5359.12	0	5359.12
1	2010	289	12010289	0	3371.06	0	3371.06
1	2010	292	12010292	0	12.8409	0	12.8409
1	2010	328	12010328	0	7619.2	0	7619.2
1	2010	333	12010333	0	30.8017	0	30.8017
1	2010	358	12010358	114279	0	629	113650
1	2010	388	12010388	251916	2763.6	2941.23	251738
1	2010	393	12010393	9931	0	0	9931
1	2010	394	12010394	0	6.89973	0	6.89973
1	2010	397	12010397	63282	355.546	1551	62086.5
1	2010	399	12010399	0	230	0	230
1	2010	401	12010401	0	58.9626	0	58.9626
1	2010	403	12010403	38282	7662.26	0	45944.3
1	2010	406	12010406	8810	346.904	19	9137.9
1	2010	407	12010407	0	0.685333	0	0.685333
1	2010	414	12010414	0	1.56014	0	1.56014
1	2010	417	12010417	163	0	0	163
1	2010	426	12010426	20414	0	0	20414
1	2010	446	12010446	0	1247.93	0	1247.93
1	2010	449	12010449	0	241.81	0	241.81
1	2010	463	12010463	200517	218.226	179.072	200556
1	2010	486	12010486	0	6717.38	0	6717.38
1	2010	490	12010490	0	9148.25	0	9148.25
1	2010	495	12010495	0	5067.29	0	5067.29
1	2010	497	12010497	0	1342	0	1342
1	2010	507	12010507	0	1652.25	0	1652.25
1	2010	512	12010512	0	445.5	0	445.5
1	2010	515	12010515	56487	2951.62	2152.25	57286.4
1	2010	521	12010521	16575	88.7469	0	16663.7
1	2010	523	12010523	739	8.12837	0	747.128
1	2010	526	12010526	7671	92.82	1670.07	6093.75
1	2010	530	12010530	1561	0	0	1561
1	2010	531	12010531	1672	56.831	243	1485.83
1	2010	534	12010534	23805	182.156	106	23881.2
1	2010	536	12010536	4014	199.231	152	4061.23
1	2010	541	12010541	300	0	0	300
1	2010	558	12010558	10084	0	0	10084
1	2010	560	12010560	222905	4327.35	5064.09	222168
1	2010	567	12010567	132506	455	0	132961
1	2010	568	12010568	0	12	0	12
1	2010	569	12010569	200	6.25276	0	206.253
1	2010	571	12010571	0	4.75407	0	4.75407
1	2010	572	12010572	0	6.25726	0	6.25726
1	2010	574	12010574	0	736.276	0	736.276
1	2010	577	12010577	0	599	0	599
1	2010	592	12010592	0	364.16	0	364.16
1	2010	600	12010600	0	0.926125	0	0.926125
1	2010	603	12010603	5800	298.062	0	6098.06
1	2010	619	12010619	500	1145.97	500	1145.97
1	2010	656	12010656	0	9446.35	0	9446.35
1	2010	661	12010661	0	2642.31	0	2642.31
1	2010	667	12010667	0	278.36	0	278.36
1	2010	677	12010677	0	21.78	0	21.78
1	2010	687	12010687	0	117.311	0	117.311
1	2010	689	12010689	0	32.5404	0	32.5404
1	2010	692	12010692	0	1.79791	0	1.79791
1	2010	693	12010693	0	2.98208	0	2.98208
1	2010	698	12010698	0	1.4801	0	1.4801
1	2010	702	12010702	0	2.48342	0	2.48342
1	2010	711	12010711	0	3.69091	0	3.69091
1	2010	720	12010720	0	2.40654	0	2.40654
1	2010	723	12010723	0	52.0408	0	52.0408
1	2010	767	12010767	0	119.418	0	119.418
1	2010	780	12010780	0	7.05494	0	7.05494
1	2010	821	12010821	0	1.68617	0	1.68617
1	2010	826	12010826	1376	2936.86	392.403	3920.46
1	2010	836	12010836	0	8.65573	0	8.65573
1	2010	999	12010999	0	7362	0	7362
2	1992	15	21992015	1650000	72083.7	0	1.72208e+06
2	1992	27	21992027	300000	104858	0	404858
2	1992	44	21992044	200000	0	0	200000
2	1992	56	21992056	300000	128458	0	428458
2	1992	79	21992079	20000	0	0	20000
2	1992	116	21992116	224000	5000	0	229000
2	1992	156	21992156	38000	12311.5	0	50311.5
2	1992	157	21992157	1000	135893	0	136893
2	1992	211	21992211	35000	0	1300	33700
2	1992	221	21992221	9900	0	351	9549
2	1992	222	21992222	5000	0	155.868	4844.13
2	1992	223	21992223	2100	0	82.2878	2017.71
2	1992	234	21992234	1000	0	0	1000
2	1992	236	21992236	0	19799.1	0	19799.1
2	1992	249	21992249	0	26657.4	0	26657.4
2	1992	254	21992254	0	5509.81	0	5509.81
2	1992	260	21992260	1100	0	0	1100
2	1992	267	21992267	16028	0	0	16028
2	1992	270	21992270	0	12147.4	0	12147.4
2	1992	289	21992289	28000	8120.25	500	35620.3
2	1992	328	21992328	68000	17661.8	0	85661.8
2	1992	329	21992329	44000	0	0	44000
2	1992	333	21992333	13524	0	0	13524
2	1992	402	21992402	0	129.957	0	129.957
2	1992	463	21992463	380000	0	0	380000
2	1992	486	21992486	0	3424.82	0	3424.82
2	1992	490	21992490	11600	0	0	11600
2	1992	495	21992495	0	2000	0	2000
2	1992	512	21992512	5700	0	0	5700
2	1992	515	21992515	17200	0	1400	15800
2	1992	521	21992521	2081	0	0	2081
2	1992	526	21992526	36700	0	292.541	36407.5
2	1992	534	21992534	13800	0	0	13800
2	1992	536	21992536	34400	0	0	34400
2	1992	541	21992541	20700	0	0	20700
2	1992	558	21992558	51575	0	0	51575
2	1992	560	21992560	330000	0	102055	227945
2	1992	567	21992567	90000	0	0	90000
2	1992	568	21992568	22400	0	2500	19900
2	1992	569	21992569	9100	0	468.58	8631.42
2	1992	619	21992619	77000	0.234642	4938.3	72061.9
2	1992	667	21992667	0	5436.82	0	5436.82
2	1992	711	21992711	500	0	420	80
2	1992	767	21992767	22000	0	7000	15000
2	1992	826	21992826	0	604.306	0	604.306
2	1993	15	21993015	1940000	160705	0	2.1007e+06
2	1993	27	21993027	300000	59914.3	0	359914
2	1993	44	21993044	250000	0	0	250000
2	1993	56	21993056	470000	46966.6	0	516967
2	1993	79	21993079	24163	0	0	24163
2	1993	116	21993116	228000	4000	0	232000
2	1993	156	21993156	38000	10296.9	0	48296.9
2	1993	157	21993157	1000	141612	0	142612
2	1993	211	21993211	40000	211.847	1000	39211.8
2	1993	221	21993221	9000	0	737	8263
2	1993	222	21993222	5000	0	111.333	4888.67
2	1993	223	21993223	2200	0	63.5822	2136.42
2	1993	234	21993234	1000	0	0	1000
2	1993	236	21993236	0	6918.43	0	6918.43
2	1993	249	21993249	0	9117.97	0	9117.97
2	1993	260	21993260	900	0	0	900
2	1993	267	21993267	15551	0	0	15551
2	1993	270	21993270	0	4574.03	0	4574.03
2	1993	289	21993289	24000	2847.74	1200	25647.7
2	1993	328	21993328	68000	5704.94	0	73704.9
2	1993	329	21993329	44000	0	0	44000
2	1993	333	21993333	13121	0	0	13121
2	1993	402	21993402	0	63.0934	0	63.0934
2	1993	463	21993463	400000	432.074	1250	399182
2	1993	486	21993486	0	2915.83	0	2915.83
2	1993	490	21993490	10627	0	0	10627
2	1993	495	21993495	0	3647.62	0	3647.62
2	1993	512	21993512	6417	0	0	6417
2	1993	515	21993515	17000	0	1050	15950
2	1993	521	21993521	2051	0	0	2051
2	1993	526	21993526	37000	0	1229.38	35770.6
2	1993	534	21993534	13500	0	0	13500
2	1993	536	21993536	34000	0	0	34000
2	1993	541	21993541	20500	0	0	20500
2	1993	558	21993558	53590	0	0	53590
2	1993	560	21993560	330000	0	87146.6	242853
2	1993	567	21993567	91533	0	0	91533
2	1993	568	21993568	22000	0	1500	20500
2	1993	569	21993569	9000	0	340.09	8659.91
2	1993	577	21993577	0	87.8611	0	87.8611
2	1993	619	21993619	97601	0	5322.8	92278.2
2	1993	667	21993667	0	8979.56	0	8979.56
2	1993	687	21993687	0	22.2688	0	22.2688
2	1993	711	21993711	582	0	330	252
2	1993	767	21993767	22000	0	7000	15000
2	1993	826	21993826	0	919.556	0	919.556
2	1994	15	21994015	2050000	67403.3	0	2.1174e+06
2	1994	27	21994027	342000	84376.6	0	426377
2	1994	44	21994044	230000	0	0	230000
2	1994	56	21994056	500000	19593.3	0	519593
2	1994	79	21994079	22000	0	0	22000
2	1994	116	21994116	219796	3300	0	223096
2	1994	156	21994156	38000	9625.32	0	47625.3
2	1994	157	21994157	1000	122900	0	123900
2	1994	211	21994211	45000	592.886	1700	43892.9
2	1994	221	21994221	9000	0	635	8365
2	1994	222	21994222	5000	0	0	5000
2	1994	223	21994223	2300	0	271.483	2028.52
2	1994	234	21994234	1000	0	0	1000
2	1994	236	21994236	0	2939.91	0	2939.91
2	1994	249	21994249	0	3980.91	0	3980.91
2	1994	254	21994254	0	540.007	0	540.007
2	1994	260	21994260	1100	0	0	1100
2	1994	267	21994267	15000	89.1034	0	15089.1
2	1994	270	21994270	0	2184.94	0	2184.94
2	1994	289	21994289	26000	1266.63	1000	26266.6
2	1994	328	21994328	68000	3730.23	0	71730.2
2	1994	329	21994329	44000	0	0	44000
2	1994	333	21994333	13332	0	0	13332
2	1994	402	21994402	0	7.28436	0	7.28436
2	1994	463	21994463	420000	237.091	9600	410637
2	1994	486	21994486	0	867.728	0	867.728
2	1994	490	21994490	11413	0	737.461	10675.5
2	1994	495	21994495	0	1100	0	1100
2	1994	512	21994512	6953	0	0	6953
2	1994	515	21994515	17500	0	3633.28	13866.7
2	1994	521	21994521	2073	0	0	2073
2	1994	526	21994526	43184	0	934.704	42249.3
2	1994	534	21994534	13700	0	0	13700
2	1994	536	21994536	34400	0	0	34400
2	1994	541	21994541	20700	0	0	20700
2	1994	558	21994558	58065	0	0	58065
2	1994	560	21994560	330000	0	89694.6	240305
2	1994	567	21994567	72850	0	0	72850
2	1994	568	21994568	15180	0	6	15174
2	1994	569	21994569	9100	0	1714.29	7385.71
2	1994	577	21994577	0	26.4254	0	26.4254
2	1994	619	21994619	110941	14.0794	5000	105955
2	1994	667	21994667	0	5612.27	0	5612.27
2	1994	687	21994687	0	55.5136	0	55.5136
2	1994	711	21994711	353	0	140	213
2	1994	723	21994723	0	141.062	0	141.062
2	1994	767	21994767	22000	0	7000	15000
2	1994	826	21994826	0	1006.17	0	1006.17
2	1995	15	21995015	2000000	103676	0	2.10368e+06
2	1995	27	21995027	390000	130500	0	520500
2	1995	44	21995044	200000	3800	0	203800
2	1995	56	21995056	530000	56426.8	0	586427
2	1995	79	21995079	22985	0	0	22985
2	1995	116	21995116	235000	1700	0	236700
2	1995	156	21995156	38000	9222.4	0	47222.4
2	1995	157	21995157	1000	120272	0	121272
2	1995	211	21995211	50000	234.653	14500	35734.7
2	1995	221	21995221	9000	0	1332	7668
2	1995	222	21995222	5000	0	0	5000
2	1995	223	21995223	2400	0	145.892	2254.11
2	1995	234	21995234	1000	0	0	1000
2	1995	236	21995236	0	146612	0	146612
2	1995	242	21995242	0	4884.84	0	4884.84
2	1995	249	21995249	0	9525.92	0	9525.92
2	1995	254	21995254	0	14206.2	0	14206.2
2	1995	256	21995256	0	4497.51	0	4497.51
2	1995	260	21995260	900	0	0	900
2	1995	267	21995267	12000	27575.2	0	39575.2
2	1995	270	21995270	0	6235.39	0	6235.39
2	1995	289	21995289	24000	2604.61	51	26553.6
2	1995	328	21995328	68000	10241.6	0	78241.6
2	1995	329	21995329	44000	0	0	44000
2	1995	333	21995333	13121	0	0	13121
2	1995	402	21995402	0	49.95	0	49.95
2	1995	463	21995463	460000	67.3555	13400	446667
2	1995	486	21995486	0	1865.85	0	1865.85
2	1995	490	21995490	10709	0	0	10709
2	1995	495	21995495	0	1200	0	1200
2	1995	512	21995512	6762	0	0	6762
2	1995	515	21995515	17053	0	5249.95	11803
2	1995	521	21995521	2115	0	0	2115
2	1995	526	21995526	37500	0	507.894	36992.1
2	1995	534	21995534	14000	0	0	14000
2	1995	536	21995536	34500	0	0	34500
2	1995	541	21995541	20132	0	0	20132
2	1995	558	21995558	56471	0	0	56471
2	1995	560	21995560	330000	0	66716.1	263284
2	1995	567	21995567	77047	0	0	77047
2	1995	568	21995568	16376	0	0	16376
2	1995	569	21995569	8850	0	2391.96	6458.04
2	1995	577	21995577	0	4.96337	0	4.96337
2	1995	619	21995619	112716	0	3400	109316
2	1995	667	21995667	0	12381.6	0	12381.6
2	1995	687	21995687	0	80.4699	0	80.4699
2	1995	711	21995711	2000	0	1800	200
2	1995	723	21995723	0	16.937	0	16.937
2	1995	767	21995767	22000	0	7000	15000
2	1995	826	21995826	0	1196.43	0	1196.43
2	1996	15	21996015	2300000	117374	0	2.41737e+06
2	1996	27	21996027	340000	73307.2	0	413307
2	1996	44	21996044	220000	0	0	220000
2	1996	56	21996056	360000	21237.3	0	381237
2	1996	79	21996079	18881	0	0	18881
2	1996	116	21996116	250373	1500	0	251873
2	1996	156	21996156	38000	8282.25	0	46282.3
2	1996	157	21996157	1000	88348.6	0	89348.6
2	1996	211	21996211	65000	0	27000	38000
2	1996	221	21996221	9000	0	1751	7249
2	1996	222	21996222	5000	0	3.75125	4996.25
2	1996	223	21996223	2500	0	230	2270
2	1996	234	21996234	1000	0	0	1000
2	1996	236	21996236	0	162964	0	162964
2	1996	242	21996242	0	3413.15	0	3413.15
2	1996	249	21996249	0	4414.9	0	4414.9
2	1996	254	21996254	0	363.96	0	363.96
2	1996	256	21996256	0	2621.63	0	2621.63
2	1996	260	21996260	1100	0	0	1100
2	1996	267	21996267	13000	19249.4	0	32249.4
2	1996	270	21996270	0	1894.87	0	1894.87
2	1996	289	21996289	22000	1137.48	0	23137.5
2	1996	328	21996328	68000	2660.43	0	70660.4
2	1996	329	21996329	44000	0	0	44000
2	1996	333	21996333	12948	0	0	12948
2	1996	463	21996463	480000	31.3741	26700	453331
2	1996	486	21996486	0	883.082	0	883.082
2	1996	490	21996490	12099	0	0	12099
2	1996	495	21996495	0	500	0	500
2	1996	512	21996512	7113	0	0	7113
2	1996	515	21996515	16880	0	2499.9	14380.1
2	1996	521	21996521	2239	0	0	2239
2	1996	526	21996526	39392	0	721.34	38670.7
2	1996	534	21996534	14734	0	0	14734
2	1996	536	21996536	34658	0	0	34658
2	1996	541	21996541	21178	0	0	21178
2	1996	558	21996558	59404	0	0	59404
2	1996	560	21996560	330000	0	76006.5	253993
2	1996	567	21996567	88596	0	0	88596
2	1996	568	21996568	21495	0	0	21495
2	1996	569	21996569	9310	0	256.569	9053.43
2	1996	577	21996577	0	4	0	4
2	1996	619	21996619	115358	112.88	6400	109071
2	1996	667	21996667	0	7930.09	0	7930.09
2	1996	711	21996711	4200	0	4100	100
2	1996	723	21996723	0	10.8403	0	10.8403
2	1996	767	21996767	22000	0	7000	15000
2	1996	826	21996826	0	1814.29	0	1814.29
2	1997	15	21997015	2711000	153908	0	2.86491e+06
2	1997	27	21997027	400000	131950	0	531950
2	1997	44	21997044	250000	37.858	0	250038
2	1997	56	21997056	300000	22996.2	0	322996
2	1997	71	21997071	0	14.6798	0	14.6798
2	1997	79	21997079	21467	0	0	21467
2	1997	103	21997103	0	16.8483	0	16.8483
2	1997	116	21997116	235000	40	0	235040
2	1997	156	21997156	38000	11462.9	0	49462.9
2	1997	157	21997157	1000	124282	0	125282
2	1997	211	21997211	50000	0	16500	33500
2	1997	221	21997221	9000	0	1990	7010
2	1997	222	21997222	5000	0	1.87	4998.13
2	1997	223	21997223	2600	0	620	1980
2	1997	234	21997234	1000	0	0	1000
2	1997	236	21997236	0	22959.9	0	22959.9
2	1997	242	21997242	0	1450.96	0	1450.96
2	1997	249	21997249	0	5448.93	0	5448.93
2	1997	254	21997254	0	7457.06	0	7457.06
2	1997	256	21997256	0	1609.17	0	1609.17
2	1997	260	21997260	900	0	0	900
2	1997	267	21997267	14000	4226.81	0	18226.8
2	1997	270	21997270	0	2176.8	0	2176.8
2	1997	289	21997289	22000	885.191	126	22759.2
2	1997	328	21997328	68000	2510.85	0	70510.8
2	1997	329	21997329	44000	0	0	44000
2	1997	333	21997333	12929	0	0	12929
2	1997	463	21997463	500000	348.772	21000	479349
2	1997	486	21997486	0	2293.49	0	2293.49
2	1997	490	21997490	13483	0	0	13483
2	1997	495	21997495	0	5500	0	5500
2	1997	512	21997512	7980	0	0	7980
2	1997	515	21997515	17674	0	5500	12174
2	1997	521	21997521	2303	0	0	2303
2	1997	526	21997526	40496	0	2858.62	37637.4
2	1997	534	21997534	16171	0	0	16171
2	1997	536	21997536	34343	0	0	34343
2	1997	541	21997541	23761	0	0	23761
2	1997	558	21997558	66649	0	0	66649
2	1997	560	21997560	330000	0	88479.3	241521
2	1997	567	21997567	83969	0	0	83969
2	1997	568	21997568	29756	0	100	29656
2	1997	569	21997569	10000	0	1309.32	8690.68
2	1997	577	21997577	0	9.35202	0	9.35202
2	1997	619	21997619	116579	57.6763	9745	106892
2	1997	656	21997656	0	67.2304	0	67.2304
2	1997	667	21997667	0	19775.1	0	19775.1
2	1997	711	21997711	2500	0	2400	100
2	1997	723	21997723	0	200.238	0	200.238
2	1997	767	21997767	22000	0	3000	19000
2	1997	826	21997826	0	494.455	0	494.455
2	1998	15	21998015	2834000	85512.8	0	2.91951e+06
2	1998	27	21998027	450000	113100	0	563100
2	1998	44	21998044	240000	41.0128	0	240041
2	1998	56	21998056	330000	111371	0	441371
2	1998	71	21998071	0	17.2702	0	17.2702
2	1998	79	21998079	22599	0	0	22599
2	1998	103	21998103	0	9.56108	0	9.56108
2	1998	116	21998116	235000	80	0	235080
2	1998	156	21998156	38000	10795.3	0	48795.3
2	1998	157	21998157	1000	99600.8	0	100601
2	1998	211	21998211	41979	0	4500	37479
2	1998	221	21998221	9000	0	3300	5700
2	1998	222	21998222	5000	0	1.71065	4998.29
2	1998	223	21998223	2600	0	1355.55	1244.45
2	1998	234	21998234	1000	0	0	1000
2	1998	236	21998236	0	64286.8	0	64286.8
2	1998	242	21998242	0	295.338	0	295.338
2	1998	249	21998249	0	8095.16	0	8095.16
2	1998	254	21998254	0	18305	0	18305
2	1998	256	21998256	0	249.996	0	249.996
2	1998	260	21998260	1100	0	0	1100
2	1998	267	21998267	16000	7388.76	0	23388.8
2	1998	270	21998270	0	9545.14	0	9545.14
2	1998	289	21998289	22000	658.863	45	22613.9
2	1998	328	21998328	68000	2275.37	0	70275.4
2	1998	329	21998329	44000	0	0	44000
2	1998	333	21998333	12948	0	0	12948
2	1998	463	21998463	520000	0.690995	57000	463001
2	1998	486	21998486	0	2231.17	0	2231.17
2	1998	490	21998490	12798	0	0	12798
2	1998	512	21998512	8542	0	0	8542
2	1998	515	21998515	17555	0	4400	13155
2	1998	521	21998521	2228	0	0	2228
2	1998	526	21998526	42462	0	6071.29	36390.7
2	1998	534	21998534	18485	0	0	18485
2	1998	536	21998536	35864	0	0	35864
2	1998	541	21998541	25435	0	0	25435
2	1998	558	21998558	71345	0	0	71345
2	1998	560	21998560	330000	0	80543.2	249457
2	1998	567	21998567	100974	0	0	100974
2	1998	568	21998568	36766	0	13.9338	36752.1
2	1998	569	21998569	17000	0	5451.38	11548.6
2	1998	577	21998577	0	20	0	20
2	1998	619	21998619	124793	37.7607	4207	120624
2	1998	667	21998667	0	18753.7	0	18753.7
2	1998	711	21998711	7100	0	7000	100
2	1998	723	21998723	0	11.8469	0	11.8469
2	1998	767	21998767	22000	0	4500	17500
2	1998	826	21998826	0	707.113	0	707.113
2	1999	15	21999015	2499000	185337	0	2.68434e+06
2	1999	27	21999027	280000	142783	0	422783
2	1999	44	21999044	216000	189.29	0	216189
2	1999	56	21999056	240000	174876	0	414876
2	1999	71	21999071	0	65.4003	0	65.4003
2	1999	79	21999079	18969	0	0	18969
2	1999	103	21999103	0	45.5124	0	45.5124
2	1999	116	21999116	235000	3500	0	238500
2	1999	156	21999156	38000	14784.2	0	52784.2
2	1999	157	21999157	1000	148216	0	149216
2	1999	211	21999211	44624	34.2918	14600	30058.3
2	1999	221	21999221	11000	0	2600	8400
2	1999	222	21999222	5000	0	15.0694	4984.93
2	1999	223	21999223	2800	0	560	2240
2	1999	234	21999234	1000	0	0	1000
2	1999	236	21999236	0	133200	0	133200
2	1999	242	21999242	0	544.797	0	544.797
2	1999	249	21999249	0	8576.61	0	8576.61
2	1999	254	21999254	0	26880.1	0	26880.1
2	1999	256	21999256	0	505.509	0	505.509
2	1999	260	21999260	900	0	0	900
2	1999	267	21999267	16095	10613.2	0	26708.2
2	1999	270	21999270	0	16138.6	0	16138.6
2	1999	289	21999289	23000	516.652	158	23358.7
2	1999	328	21999328	68000	1448.29	0	69448.3
2	1999	329	21999329	44000	0	0	44000
2	1999	333	21999333	13025	0	0	13025
2	1999	463	21999463	540000	809.766	32200	508610
2	1999	486	21999486	0	1372.56	0	1372.56
2	1999	490	21999490	13427	0	0	13427
2	1999	495	21999495	0	401	0	401
2	1999	512	21999512	8676	0	0	8676
2	1999	515	21999515	17772	0	7000	10772
2	1999	521	21999521	2198	0	0	2198
2	1999	526	21999526	35558	0	5553.17	30004.8
2	1999	534	21999534	20618	0	0	20618
2	1999	536	21999536	36047	0	0	36047
2	1999	541	21999541	25833	0	0	25833
2	1999	558	21999558	72462	0	0	72462
2	1999	560	21999560	330000	0	76147.5	253853
2	1999	567	21999567	111318	0	0	111318
2	1999	568	21999568	34066	0	300	33766
2	1999	569	21999569	15590	0	7455.26	8134.74
2	1999	577	21999577	0	931.796	0	931.796
2	1999	619	21999619	126747	281.699	19366	107663
2	1999	656	21999656	0	78.7117	0	78.7117
2	1999	667	21999667	0	12199.1	0	12199.1
2	1999	711	21999711	7000	0	6800	200
2	1999	723	21999723	0	0.609514	0	0.609514
2	1999	767	21999767	22000	0	7000	15000
2	1999	826	21999826	0	102.416	0	102.416
2	2000	15	22000015	1469000	926454	0	2.39545e+06
2	2000	27	22000027	260000	319000	0	579000
2	2000	44	22000044	74000	5717.48	0	79717.5
2	2000	56	22000056	115000	223523	0	338523
2	2000	71	22000071	0	126.429	0	126.429
2	2000	79	22000079	22000	0	0	22000
2	2000	103	22000103	0	94.1965	0	94.1965
2	2000	116	22000116	235000	14000	7691.37	241309
2	2000	156	22000156	38000	11978.9	0	49978.9
2	2000	157	22000157	1000	140153	0	141153
2	2000	211	22000211	45325	1263.07	23600	22988.1
2	2000	221	22000221	12000	0	6500	5500
2	2000	222	22000222	5000	0	34.9621	4965.04
2	2000	223	22000223	2800	0	1050	1750
2	2000	234	22000234	1000	0	0	1000
2	2000	236	22000236	0	128794	0	128794
2	2000	242	22000242	0	439.742	0	439.742
2	2000	249	22000249	0	16495.1	0	16495.1
2	2000	254	22000254	0	1417.43	0	1417.43
2	2000	256	22000256	0	506.235	0	506.235
2	2000	260	22000260	1100	0	0	1100
2	2000	267	22000267	13987	17219	0	31206
2	2000	270	22000270	0	18375	0	18375
2	2000	289	22000289	23000	608.21	25	23583.2
2	2000	328	22000328	57000	1926.62	0	58926.6
2	2000	329	22000329	37000	0	0	37000
2	2000	333	22000333	11319	0	0	11319
2	2000	463	22000463	573415	3205.63	25300	551321
2	2000	486	22000486	0	516.347	0	516.347
2	2000	490	22000490	13840	0	0	13840
2	2000	495	22000495	0	3525.18	0	3525.18
2	2000	512	22000512	8363	0	0	8363
2	2000	515	22000515	16555	0	13113.3	3441.74
2	2000	521	22000521	2398	0	0	2398
2	2000	526	22000526	38207	0	7522.83	30684.2
2	2000	534	22000534	21451	0	0	21451
2	2000	536	22000536	38494	0	0	38494
2	2000	541	22000541	24900	0	0	24900
2	2000	558	22000558	69846	0	0	69846
2	2000	560	22000560	330000	0	91322.4	238678
2	2000	567	22000567	111819	0	4100	107719
2	2000	568	22000568	22500	0	1050	21450
2	2000	569	22000569	20000	0	3042.89	16957.1
2	2000	577	22000577	0	2200	0	2200
2	2000	619	22000619	122170	1248.07	14832.1	108586
2	2000	656	22000656	0	17.605	0	17.605
2	2000	667	22000667	0	15026.6	0	15026.6
2	2000	711	22000711	2500	0	2400	100
2	2000	767	22000767	18500	0	12000	6500
2	2000	826	22000826	0	924.302	0	924.302
2	2001	15	22001015	1597000	1.2382e+06	0	2.8352e+06
2	2001	27	22001027	242000	394400	0	636400
2	2001	44	22001044	87000	8798.4	0	95798.4
2	2001	56	22001056	160000	168261	0	328261
2	2001	71	22001071	0	138.597	0	138.597
2	2001	79	22001079	22000	0	0	22000
2	2001	103	22001103	0	89.5672	0	89.5672
2	2001	116	22001116	235000	5999.52	5000	236000
2	2001	156	22001156	38000	13154.9	0	51154.9
2	2001	157	22001157	1000	124169	0	125169
2	2001	211	22001211	49096	1015.41	13600	36511.4
2	2001	221	22001221	15000	0	11093	3907.04
2	2001	222	22001222	5000	0	94.35	4905.65
2	2001	223	22001223	2800	0	788.104	2011.9
2	2001	234	22001234	1000	0	0	1000
2	2001	236	22001236	0	129765	0	129765
2	2001	242	22001242	0	458.686	0	458.686
2	2001	249	22001249	0	8865.57	0	8865.57
2	2001	254	22001254	0	16807.1	0	16807.1
2	2001	256	22001256	0	447.746	0	447.746
2	2001	260	22001260	900	0	0	900
2	2001	267	22001267	13963	11231.3	0	25194.3
2	2001	270	22001270	0	12992.1	0	12992.1
2	2001	289	22001289	23000	648.09	0	23648.1
2	2001	328	22001328	57000	2044.66	0	59044.7
2	2001	329	22001329	37000	0	0	37000
2	2001	333	22001333	11300	0	0	11300
2	2001	463	22001463	688834	5127.47	23000	670961
2	2001	486	22001486	0	3468.61	0	3468.61
2	2001	490	22001490	13578	0	0	13578
2	2001	495	22001495	0	7500	0	7500
2	2001	512	22001512	8600	0	0	8600
2	2001	515	22001515	18016	0	18016	0
2	2001	521	22001521	2389	0	0	2389
2	2001	526	22001526	38000	0	6548.28	31451.7
2	2001	534	22001534	24432	0	0	24432
2	2001	536	22001536	38460	0	0	38460
2	2001	541	22001541	25606	0	0	25606
2	2001	558	22001558	71826	0	0	71826
2	2001	560	22001560	365000	0	68154.7	296845
2	2001	567	22001567	119957	0	4700	115257
2	2001	568	22001568	28000	0	3126.69	24873.3
2	2001	569	22001569	17000	0	2082.75	14917.2
2	2001	577	22001577	0	1846.48	0	1846.48
2	2001	619	22001619	125634	912.605	6000	120547
2	2001	667	22001667	0	15829.4	0	15829.4
2	2001	711	22001711	1000	0	650	350
2	2001	767	22001767	18500	0	6400	12100
2	2001	826	22001826	0	1716.06	0	1716.06
2	2001	999	22001999	0	1000	0	1000
2	2002	15	22002015	2686000	1.03144e+06	0	3.71744e+06
2	2002	27	22002027	388000	293548	0	681548
2	2002	44	22002044	345000	4432.47	0	349432
2	2002	56	22002056	298000	150380	0	448380
2	2002	71	22002071	0	507.944	0	507.944
2	2002	79	22002079	20000	0	0	20000
2	2002	103	22002103	0	262.486	0	262.486
2	2002	116	22002116	230000	21224	4857.43	246367
2	2002	156	22002156	38000	19953.2	0	57953.2
2	2002	157	22002157	1000	205833	0	206833
2	2002	211	22002211	39330	1951.65	20700	20581.7
2	2002	221	22002221	15349	0	8977.47	6371.53
2	2002	222	22002222	5000	0	724.258	4275.74
2	2002	223	22002223	2800	0	525.447	2274.55
2	2002	234	22002234	1000	0	0	1000
2	2002	236	22002236	0	51768.3	0	51768.3
2	2002	242	22002242	0	103.366	0	103.366
2	2002	249	22002249	0	9973.97	0	9973.97
2	2002	254	22002254	0	4727.36	0	4727.36
2	2002	256	22002256	0	126.138	0	126.138
2	2002	260	22002260	1100	0	0	1100
2	2002	267	22002267	13987	11171.4	0	25158.4
2	2002	270	22002270	0	13061.1	0	13061.1
2	2002	289	22002289	23000	18.5931	500	22518.6
2	2002	328	22002328	57000	63.4745	0	57063.5
2	2002	329	22002329	37000	0	0	37000
2	2002	333	22002333	11319	0	0	11319
2	2002	388	22002388	0	1078.52	0	1078.52
2	2002	463	22002463	545941	2032.52	24788.7	523185
2	2002	486	22002486	0	3465.2	0	3465.2
2	2002	490	22002490	14297	0	0	14297
2	2002	495	22002495	0	10536	0	10536
2	2002	512	22002512	8450	3.48991	331	8122.49
2	2002	515	22002515	17380	479.39	11749.5	6109.89
2	2002	521	22002521	2367	73.88	0	2440.88
2	2002	526	22002526	39532	0	4648.5	34883.5
2	2002	534	22002534	24005	0	0	24005
2	2002	536	22002536	40106	0	426.98	39679
[truncated: 358,801+ more rows]
