# Supplementary material for: Commercial Plant Production and Consumption Still Follow the Latitudinal Gradient in Species Diversity despite Economic Globalization
Source: PLoS One. 2016 Oct 5;11(10):e0163002. doi: 10.1371/journal.pone.0163002 (PMC5051709; doi:10.1371/journal.pone.0163002)
Supplement: S12 File — (XLSX) [file pone.0163002.s015.xlsx]

## Sheet: outputAltNine
FAO Country code	Year	FAO Crop code	Concatenation	Production	Imports	Exports	Consumption
1	1992	15	11992015	141483	357260	0	498743
1	1992	27	11992027	0	37787.9	0	37787.9
1	1992	44	11992044	150900	1167.14	0	152067
1	1992	56	11992056	4195	35.4931	0	4230.49
1	1992	71	11992071	1076	353.125	0	1429.12
1	1992	75	11992075	2295	0	0	2295
1	1992	116	11992116	322427	37031.1	0	359458
1	1992	156	11992156	0	427584	0	427584
1	1992	157	11992157	800	128132	0	128932
1	1992	176	11992176	2445	0	0	2445
1	1992	187	11992187	22	0	0	22
1	1992	201	11992201	20	0	0	20
1	1992	211	11992211	0	591.259	0	591.259
1	1992	236	11992236	0	5552.99	0	5552.99
1	1992	267	11992267	0	397.125	0	397.125
1	1992	328	11992328	0	3286.65	0	3286.65
1	1992	333	11992333	60	0	0	60
1	1992	358	11992358	131500	0	0	131500
1	1992	388	11992388	220000	0	0	220000
1	1992	393	11992393	4000	0	0	4000
1	1992	397	11992397	43000	0	0	43000
1	1992	403	11992403	50000	0	0	50000
1	1992	406	11992406	6000	0	0	6000
1	1992	417	11992417	3000	0	0	3000
1	1992	426	11992426	15000	0	0	15000
1	1992	463	11992463	25000	0	0	25000
1	1992	515	11992515	68800	23.0667	0	68823.1
1	1992	521	11992521	17200	0	0	17200
1	1992	526	11992526	16000	0	0	16000
1	1992	534	11992534	12100	0	0	12100
1	1992	536	11992536	8000	0	0	8000
1	1992	541	11992541	7400	0	0	7400
1	1992	558	11992558	300	0	0	300
1	1992	560	11992560	142105	0	0	142105
1	1992	567	11992567	41300	0	0	41300
1	1992	603	11992603	1500	0	0	1500
1	1992	619	11992619	1700	0	11.2	1688.8
1	1992	661	11992661	0	221.158	0	221.158
1	1992	767	11992767	0	2458.74	0	2458.74
1	1992	826	11992826	1484	3153.85	0	4637.85
2	1992	15	21992015	1650000	70354.7	0	1.72035e+06
2	1992	27	21992027	300000	442180	0	742180
2	1992	44	21992044	200000	0	0	200000
2	1992	56	21992056	300000	307811	0	607811
2	1992	79	21992079	20000	0	0	20000
2	1992	116	21992116	224000	5000	0	229000
2	1992	156	21992156	38000	281471	0	319471
2	1992	157	21992157	1000	58920.6	0	59920.6
2	1992	211	21992211	35000	0	1300	33700
2	1992	221	21992221	9900	0	351	9549
2	1992	222	21992222	5000	0	156.621	4843.38
2	1992	223	21992223	2100	0	104	1996
2	1992	234	21992234	1000	0	0	1000
2	1992	236	21992236	0	11707.9	0	11707.9
2	1992	242	21992242	0	3164.76	0	3164.76
2	1992	254	21992254	0	7432.72	0	7432.72
2	1992	260	21992260	1100	0	0	1100
2	1992	267	21992267	16028	7120.54	0	23148.5
2	1992	289	21992289	28000	0	500	27500
2	1992	328	21992328	68000	31080.4	0	99080.4
2	1992	329	21992329	44000	0	0	44000
2	1992	333	21992333	13524	0	0	13524
2	1992	402	21992402	0	129.957	0	129.957
2	1992	463	21992463	380000	0	0	380000
2	1992	486	21992486	0	3424.82	0	3424.82
2	1992	490	21992490	11600	0	0	11600
2	1992	495	21992495	0	882.734	0	882.734
2	1992	512	21992512	5700	0	0	5700
2	1992	515	21992515	17200	0	1400	15800
2	1992	521	21992521	2081	0	0	2081
2	1992	526	21992526	36700	0	592.08	36107.9
2	1992	534	21992534	13800	0	0	13800
2	1992	536	21992536	34400	0	0	34400
2	1992	541	21992541	20700	0	0	20700
2	1992	558	21992558	51575	0	0	51575
2	1992	560	21992560	330000	0	120000	210000
2	1992	567	21992567	90000	0	0	90000
2	1992	568	21992568	22400	0	2500	19900
2	1992	569	21992569	9100	0	535.5	8564.5
2	1992	619	21992619	77000	0.646042	4938.3	72062.3
2	1992	667	21992667	0	5436.82	0	5436.82
2	1992	711	21992711	500	0	420	80
2	1992	767	21992767	22000	0	7000	15000
2	1992	826	21992826	0	727.812	0	727.812
3	1992	15	31992015	251862	465053	0	716915
3	1992	27	31992027	960	19180.2	0	20140.2
3	1992	44	31992044	5569	2348.48	0	7917.48
3	1992	56	31992056	156063	8881.58	0	164945
3	1992	71	31992071	1360	318.626	0	1678.63
3	1992	75	31992075	4667	0	0	4667
3	1992	83	31992083	9641	0	0	9641
3	1992	116	31992116	78525	10959.6	0	89484.6
3	1992	156	31992156	0	184133	0	184133
3	1992	157	31992157	46458	122273	0	168731
3	1992	176	31992176	25197	2784.83	600	27381.8
3	1992	205	31992205	2500	0	0	2500
3	1992	211	31992211	530	0	0	530
3	1992	234	31992234	3800	0	0	3800
3	1992	236	31992236	1457	21837.4	0	23294.4
3	1992	242	31992242	0	45.2108	0	45.2108
3	1992	260	31992260	20200	1356.26	0	21556.3
3	1992	267	31992267	3447	42792.7	0	46239.7
3	1992	270	31992270	0	691.915	0	691.915
3	1992	328	31992328	1000	444.006	0	1444.01
3	1992	329	31992329	662	0	0	662
3	1992	358	31992358	37300	0	0	37300
3	1992	373	31992373	4600	0	0	4600
3	1992	388	31992388	110000	0	2523.22	107477
3	1992	393	31992393	1400	0	0	1400
3	1992	394	31992394	4600	0	0	4600
3	1992	397	31992397	47000	0	0	47000
3	1992	399	31992399	14000	0	0	14000
3	1992	401	31992401	42000	0	0	42000
3	1992	402	31992402	9300	0	0	9300
3	1992	403	31992403	47000	0	0	47000
3	1992	406	31992406	4600	0	0	4600
3	1992	407	31992407	29000	0	0	29000
3	1992	426	31992426	4600	0	0	4600
3	1992	430	31992430	4600	0	0	4600
3	1992	463	31992463	50300	0	2000	48300
3	1992	490	31992490	12900	0	0	12900
3	1992	515	31992515	10000	0	0	10000
3	1992	521	31992521	4000	0	0	4000
3	1992	523	31992523	369	0	0	369
3	1992	526	31992526	886	0	0	886
3	1992	530	31992530	6400	0	0	6400
3	1992	531	31992531	251	0	0	251
3	1992	534	31992534	2140	0	0	2140
3	1992	536	31992536	4200	0	0	4200
3	1992	560	31992560	37800	494.103	7145	31149.1
3	1992	567	31992567	105000	0	3000	102000
3	1992	569	31992569	6300	0	771.429	5528.57
3	1992	619	31992619	1200	0	207.2	992.8
3	1992	656	31992656	0	1671.69	0	1671.69
3	1992	661	31992661	0	310.241	0	310.241
3	1992	767	31992767	325	4097.91	90	4332.91
3	1992	826	31992826	12495	606.51	4700	8401.51
4	1992	15	41992015	1836750	3.50339e+06	45213.7	5.29493e+06
4	1992	27	41992027	1311	231563	0.0429932	232874
4	1992	44	41992044	1398290	100930	0	1.49922e+06
4	1992	56	41992056	662	1.42244e+06	662	1.42244e+06
4	1992	71	41992071	0	88.2953	0	88.2953
4	1992	75	41992075	92890	3419.87	0	96309.9
4	1992	83	41992083	320	644.834	0	964.834
4	1992	97	41992097	60	0	0	60
4	1992	116	41992116	1157520	74659.9	2452.97	1.22973e+06
4	1992	156	41992156	0	3.22437e+06	0	3.22437e+06
4	1992	157	41992157	0	136065	0	136065
4	1992	176	41992176	696	9238.67	0	9934.67
4	1992	181	41992181	31151	0	0	31151
4	1992	187	41992187	4347	9609.18	0	13956.2
4	1992	191	41992191	26132	35567.9	0	61699.9
4	1992	201	41992201	893	22430.8	0	23323.8
4	1992	205	41992205	167	0	0	167
4	1992	211	41992211	30	0.328477	0	30.3285
4	1992	221	41992221	17901	296.231	0	18197.2
4	1992	222	41992222	0	3.08287	0	3.08287
4	1992	223	41992223	0	19.0225	0	19.0225
4	1992	225	41992225	0	30.878	0	30.878
4	1992	234	41992234	0	8.58097	0	8.58097
4	1992	236	41992236	0	490726	0	490726
4	1992	242	41992242	3610	25321.9	254.25	28677.7
4	1992	249	41992249	0	14162	0	14162
4	1992	254	41992254	0	146148	0	146148
4	1992	256	41992256	0	5733.54	0	5733.54
4	1992	260	41992260	265520	4882.53	1	270402
4	1992	265	41992265	0	1.50215	0	1.50215
4	1992	267	41992267	65	399774	0	399839
4	1992	270	41992270	40000	61931.8	0	101932
4	1992	289	41992289	0	4050.11	0	4050.11
4	1992	292	41992292	0	57.2734	0	57.2734
4	1992	328	41992328	66	46020.5	0	46086.5
4	1992	329	41992329	42.9	2.53459	0	45.4346
4	1992	333	41992333	0	3148.86	0	3148.86
4	1992	339	41992339	0	10.8902	0	10.8902
4	1992	358	41992358	25589	0	0	25589
4	1992	366	41992366	7588	0	22	7566
4	1992	388	41992388	596542	87343.5	419.722	683466
4	1992	393	41992393	38110	0	0	38110
4	1992	394	41992394	88075	0	0	88075
4	1992	397	41992397	36635	0	0	36635
4	1992	399	41992399	19462	0	0	19462
4	1992	401	41992401	159751	0	0	159751
4	1992	402	41992402	193	0	0	193
4	1992	403	41992403	250649	0	0	250649
4	1992	406	41992406	25833	281.342	0	26114.3
4	1992	414	41992414	21661	0	0	21661
4	1992	417	41992417	47296	0	0	47296
4	1992	420	41992420	119986	0	0	119986
4	1992	426	41992426	159183	0	0	159183
4	1992	449	41992449	107	1.56889	0	108.569
4	1992	461	41992461	2768	0	442	2326
4	1992	463	41992463	188189	15.3996	261.626	187943
4	1992	486	41992486	0	10968.4	0	10968.4
4	1992	490	41992490	251937	177.489	1703.47	250411
4	1992	495	41992495	92075	0	1680	90395
4	1992	497	41992497	15595	0	0	15595
4	1992	507	41992507	2282	117.04	1.80409	2397.24
4	1992	512	41992512	320	0	0	320
4	1992	515	41992515	61984	867.056	0	62851.1
4	1992	521	41992521	47067	110.74	0	47177.7
4	1992	526	41992526	40785	27.0994	4.50901	40807.6
4	1992	531	41992531	4066	0	0	4066
4	1992	534	41992534	35631	2	0	35633
4	1992	536	41992536	27187	2694.29	0	29881.3
4	1992	541	41992541	16718	0	0	16718
4	1992	560	41992560	229073	2604.68	6167.56	225510
4	1992	567	41992567	447228	0	0	447228
4	1992	568	41992568	0	4.40098	0	4.40098
4	1992	569	41992569	86424	0	77	86347
4	1992	574	41992574	0	171.874	0	171.874
4	1992	577	41992577	260515	0	20792	239723
4	1992	603	41992603	0	13.3063	0	13.3063
4	1992	619	41992619	20754	164.507	583.572	20334.9
4	1992	656	41992656	0	40528.8	0	40528.8
4	1992	661	41992661	0	6813.75	0	6813.75
4	1992	667	41992667	0	14082	0	14082
4	1992	677	41992677	0	17.1217	0	17.1217
4	1992	687	41992687	0	962.763	0	962.763
4	1992	689	41992689	6700	136.82	0	6836.82
4	1992	692	41992692	0	6.86738	0	6.86738
4	1992	693	41992693	0	122.458	0	122.458
4	1992	698	41992698	0	44.9981	0	44.9981
4	1992	711	41992711	0	402.141	0	402.141
4	1992	723	41992723	0	35.1789	0	35.1789
4	1992	767	41992767	23.1	25488.5	0	25511.6
4	1992	777	41992777	0	0.754019	0	0.754019
4	1992	780	41992780	0	4753.44	0	4753.44
4	1992	826	41992826	6181	12006.5	0	18187.5
4	1992	836	41992836	0	1896.34	0	1896.34
4	1992	839	41992839	0	17.2373	0	17.2373
4	1992	999	41992999	0	19773	0	19773
5	1992	15	51992015	0	2831.08	0	2831.08
5	1992	27	51992027	0	1079.65	0	1079.65
5	1992	44	51992044	0	1103.91	0	1103.91
5	1992	71	51992071	0	4.91607	0	4.91607
5	1992	75	51992075	0	28.4489	0	28.4489
5	1992	116	51992116	0	190	0	190
5	1992	125	51992125	22	0	0	22
5	1992	136	51992136	1491	1007.28	0	2498.28
5	1992	137	51992137	122	0	0	122
5	1992	156	51992156	10	10517.2	0	10527.2
5	1992	157	51992157	0	2105.19	0	2105.19
5	1992	216	51992216	0	67.1532	0	67.1532
5	1992	236	51992236	0	920.578	0	920.578
5	1992	249	51992249	4700	3013.69	0	7713.69
5	1992	254	51992254	0	502.714	0	502.714
5	1992	256	51992256	0	563.553	0	563.553
5	1992	388	51992388	0	108.715	0	108.715
5	1992	403	51992403	0	204.996	0	204.996
5	1992	446	51992446	19	0	0	19
5	1992	463	51992463	450	557.957	0	1007.96
5	1992	486	51992486	750	0	0	750
5	1992	512	51992512	20	0	0	20
5	1992	574	51992574	100	0	0	100
5	1992	619	51992619	446	260.148	0	706.148
5	1992	661	51992661	1	13.2695	0	14.2695
5	1992	667	51992667	0	67.1212	0	67.1212
5	1992	689	51992689	0	39.4673	0	39.4673
5	1992	826	51992826	0	384.123	0	384.123
7	1992	15	71992015	2800	150660	0	153460
7	1992	27	71992027	4000	130196	0	134196
7	1992	44	71992044	0	26756.8	0	26756.8
7	1992	56	71992056	320000	112853	0	432853
7	1992	71	71992071	0	890.589	0	890.589
7	1992	79	71992079	75000	0	0	75000
7	1992	116	71992116	40000	7772.95	0	47773
7	1992	122	71992122	180000	0	0	180000
7	1992	125	71992125	1861000	0	0	1861000
7	1992	156	71992156	270000	505262	0	775262
7	1992	157	71992157	0	358976	0	358976
7	1992	176	71992176	36000	25527.6	0	61527.6
7	1992	217	71992217	1008	0	0	1008
7	1992	236	71992236	0	164656	0	164656
7	1992	242	71992242	17500	3065.54	0	20565.5
7	1992	249	71992249	0	4018.26	0	4018.26
7	1992	254	71992254	240000	935.74	0	240936
7	1992	256	71992256	18608	751.404	0	19359.4
7	1992	257	71992257	40000	0	0	40000
7	1992	260	71992260	0	15331.6	0	15331.6
7	1992	265	71992265	3600	0	0	3600
7	1992	267	71992267	11000	7621.65	0	18621.7
7	1992	270	71992270	0	7122.66	0	7122.66
7	1992	289	71992289	2360	0	0	2360
7	1992	328	71992328	12000	2664.03	0	14664
7	1992	329	71992329	8964	0	0	8964
7	1992	388	71992388	14000	2498.88	0	16498.9
7	1992	402	71992402	12000	0	0	12000
7	1992	403	71992403	0	265.736	0	265.736
7	1992	463	71992463	230000	0	0	230000
7	1992	486	71992486	290000	0	0	290000
7	1992	512	71992512	80000	0	0	80000
7	1992	515	71992515	0	830.4	0	830.4
7	1992	560	71992560	0	56066.6	0	56066.6
7	1992	574	71992574	35000	0	0	35000
7	1992	619	71992619	30000	217.07	0	30217.1
7	1992	656	71992656	5000	0	4875	125
7	1992	661	71992661	200	24.3761	0	224.376
7	1992	667	71992667	0	6.71212	0	6.71212
7	1992	767	71992767	4000	0	0	4000
7	1992	782	71992782	1194	0	0	1194
7	1992	789	71992789	500	0	0	500
7	1992	821	71992821	0	4000	0	4000
7	1992	826	71992826	3000	1394.97	0	4394.97
7	1992	999	71992999	0	6000	0	6000
8	1992	15	81992015	0	5482.72	0	5482.72
8	1992	27	81992027	0	4763.53	0	4763.53
8	1992	44	81992044	0	1701.64	0	1701.64
8	1992	56	81992056	62	5194.45	62	5194.45
8	1992	71	81992071	0	161.781	0	161.781
8	1992	75	81992075	0	284.489	0	284.489
8	1992	116	81992116	0	1241.41	0	1241.41
8	1992	122	81992122	229	0	0	229
8	1992	125	81992125	59	0	0	59
8	1992	136	81992136	24	0	0	24
8	1992	137	81992137	60	0	0	60
8	1992	156	81992156	0	11412.8	0	11412.8
8	1992	157	81992157	0	54032.2	0	54032.2
8	1992	211	81992211	0	44.3444	0	44.3444
8	1992	234	81992234	0	3.80934	0	3.80934
8	1992	236	81992236	0	1612.76	0	1612.76
8	1992	242	81992242	0	36.1686	0	36.1686
8	1992	249	81992249	0	602.738	0	602.738
8	1992	254	81992254	0	100.543	0	100.543
8	1992	256	81992256	0	112.711	0	112.711
8	1992	260	81992260	0	314.106	0	314.106
8	1992	267	81992267	0	81.3776	0	81.3776
8	1992	270	81992270	0	160.649	0	160.649
8	1992	328	81992328	105	355.205	0	460.205
8	1992	329	81992329	70	0	0	70
8	1992	358	81992358	130	0	0	130
8	1992	388	81992388	220	1473.64	0	1693.64
8	1992	394	81992394	270	4	0	274
8	1992	397	81992397	250	0.877444	0	250.877
8	1992	399	81992399	300	0	0	300
8	1992	401	81992401	80	0	0	80
8	1992	403	81992403	116	121.479	0	237.479
8	1992	406	81992406	0	1.61227	0	1.61227
8	1992	414	81992414	80	0	0	80
8	1992	426	81992426	260	61.6267	0	321.627
8	1992	463	81992463	260	352.394	0	612.394
8	1992	486	81992486	140	0	0	140
8	1992	490	81992490	0	1265.32	0	1265.32
8	1992	497	81992497	280	0	0	280
8	1992	507	81992507	0	25.536	0	25.536
8	1992	515	81992515	0	201.441	0	201.441
8	1992	560	81992560	0	379.432	0	379.432
8	1992	568	81992568	636	0	0	636
8	1992	571	81992571	1743	1	0	1744
8	1992	574	81992574	200	0.679473	0	200.679
8	1992	603	81992603	8801	0	0	8801
8	1992	619	81992619	0	66.2613	0	66.2613
8	1992	656	81992656	0	5.8509	0	5.8509
8	1992	661	81992661	0	9.97202	0	9.97202
8	1992	667	81992667	0	3.35606	0	3.35606
8	1992	723	81992723	0	28.6071	0	28.6071
8	1992	767	81992767	34	6.80253	0	40.8025
8	1992	826	81992826	0	14.5562	0	14.5562
9	1992	15	91992015	9995900	36666.8	6.58889e+06	3.44367e+06
9	1992	27	91992027	732700	190088	291669	631119
9	1992	44	91992044	583200	39979.6	238379	384801
9	1992	56	91992056	10700500	31165.4	7.22017e+06	3.5115e+06
9	1992	71	91992071	34000	1674.92	353.575	35321.3
9	1992	75	91992075	600200	5.47324	23221	576984
9	1992	79	91992079	117000	8.97433	41425	75584
9	1992	83	91992083	2767000	46.897	1145667	1.62138e+06
9	1992	89	91992089	0	0.249962	0	0.249962
9	1992	101	91992101	32120	0	32120	0
9	1992	108	91992108	35000	52.9854	4925.17	30127.8
9	1992	116	91992116	1628520	20973.5	6824.5	1.64267e+06
9	1992	122	91992122	266000	49.1602	12	266037
9	1992	125	91992125	150000	6622.87	280.887	156342
9	1992	149	91992149	0	4.97956	0	4.97956
9	1992	156	91992156	16800000	75443.4	1.59732e+06	1.52781e+07
9	1992	157	91992157	0	631733	0	631733
9	1992	176	91992176	212270	168.637	201813	10625.6
9	1992	181	91992181	10500	3.98062	2	10502
9	1992	187	91992187	36000	88.442	24021	12067.4
9	1992	191	91992191	2100	202.579	106	2196.58
9	1992	201	91992201	24000	816.363	14147	10669.4
9	1992	210	91992210	100	0	0	100
9	1992	211	91992211	0	13.7873	0	13.7873
9	1992	216	91992216	0	104.461	0	104.461
9	1992	217	91992217	0	1054.05	0	1054.05
9	1992	220	91992220	0	83.4716	0	83.4716
9	1992	221	91992221	440	1522.68	20.4811	1942.2
9	1992	222	91992222	8200	1458.78	0	9658.78
9	1992	223	91992223	0	48.6969	0	48.6969
9	1992	225	91992225	0	820.294	0	820.294
9	1992	234	91992234	0	32.326	0	32.326
9	1992	236	91992236	11310000	3028.93	11310000	3028.93
9	1992	242	91992242	221400	804.597	221400	804.597
9	1992	249	91992249	0	22430	0	22430
9	1992	254	91992254	0	3073.28	0	3073.28
9	1992	256	91992256	0	5270.92	0	5270.92
9	1992	260	91992260	68000	1121.38	66200.1	2921.26
9	1992	265	91992265	0	745.067	0	745.067
9	1992	267	91992267	3676900	915.343	3676900	915.343
9	1992	270	91992270	57052	354.087	31190.1	26216
9	1992	275	91992275	32970	0	32970	0
9	1992	277	91992277	0	16.3336	0	16.3336
9	1992	280	91992280	17500	0	0	17500
9	1992	289	91992289	0	538.774	0	538.774
9	1992	292	91992292	0	483.733	0	483.733
9	1992	328	91992328	651960	48.5135	651960	48.5135
9	1992	329	91992329	358600	105.608	225	358481
9	1992	333	91992333	342900	32.5408	342900	32.5408
9	1992	339	91992339	0	10.2984	0	10.2984
9	1992	358	91992358	0	1.11654	0	1.11654
9	1992	366	91992366	73000	3.84289	0	73003.8
9	1992	367	91992367	4900	37.0014	775	4162
9	1992	372	91992372	0	17.3717	0	17.3717
9	1992	373	91992373	0	47.9447	0	47.9447
9	1992	388	91992388	720000	68166.7	20430.4	767736
9	1992	393	91992393	0	19	0	19
9	1992	394	91992394	366000	0	0	366000
9	1992	397	91992397	0	137.759	0	137.759
9	1992	399	91992399	0	1182	0	1182
9	1992	401	91992401	90800	958	7.39965	91750.6
9	1992	403	91992403	588686	20.4996	115659	473047
9	1992	406	91992406	92350	7.25523	43778	48579.3
9	1992	407	91992407	0	6.87892	0	6.87892
9	1992	414	91992414	3200	0	358	2842
9	1992	417	91992417	24000	16.088	187	23829.1
9	1992	420	91992420	0	267	0	267
9	1992	423	91992423	39000	0	0	39000
9	1992	426	91992426	215000	1.92583	0	215002
9	1992	446	91992446	0	777.846	0	777.846
9	1992	449	91992449	0	860.923	0	860.923
9	1992	463	91992463	629000	3037.59	30958.2	601079
9	1992	486	91992486	182680	131033	17	313696
9	1992	490	91992490	739000	11522.1	118782	631740
9	1992	495	91992495	587200	880.968	27101	560980
9	1992	497	91992497	660700	77.9979	71536	589242
9	1992	507	91992507	191900	3208.88	66081.6	129027
9	1992	512	91992512	0	95.2727	0	95.2727
9	1992	515	91992515	1053500	4701.5	510874	547327
9	1992	521	91992521	302810	3.69134	168225	134589
9	1992	523	91992523	22000	0	0	22000
9	1992	526	91992526	22500	94	607.4	21986.6
9	1992	531	91992531	5700	344.52	61	5983.52
9	1992	534	91992534	235000	1996	524.658	236471
9	1992	536	91992536	54600	1159	15173	40586
9	1992	544	91992544	7726	275	18.7863	7982.21
9	1992	558	91992558	0	3.575	0	3.575
9	1992	560	91992560	2126620	5957.64	136617	1.99596e+06
9	1992	567	91992567	127000	0	0	127000
9	1992	568	91992568	69000	5089	193	73896
9	1992	569	91992569	1054	1645.46	980.129	1719.33
9	1992	571	91992571	1700	225	0	1925
9	1992	572	91992572	3200	26.2701	216	3010.27
9	1992	574	91992574	3600	3651.69	262.264	6989.42
9	1992	577	91992577	0	72.1529	0	72.1529
9	1992	600	91992600	1700	34.9315	0	1734.93
9	1992	619	91992619	0	6468.66	0	6468.66
9	1992	656	91992656	0	33911.6	0	33911.6
9	1992	661	91992661	0	22347.6	0	22347.6
9	1992	667	91992667	46408	71.8197	36536	9943.82
9	1992	671	91992671	172455	311.948	16529	156238
9	1992	677	91992677	320	84.7526	59	345.753
9	1992	687	91992687	0	1248.99	0	1248.99
9	1992	689	91992689	3000	295.566	68	3227.57
9	1992	692	91992692	0	0.686738	0	0.686738
9	1992	693	91992693	0	61.2292	0	61.2292
9	1992	698	91992698	0	22.2806	0	22.2806
9	1992	702	91992702	0	260.625	0	260.625
9	1992	711	91992711	2500	209.959	928	1781.96
9	1992	720	91992720	0	4.38421	0	4.38421
9	1992	723	91992723	1300	146.901	8	1438.9
9	1992	748	91992748	8000	0	0	8000
9	1992	767	91992767	252800	12346.4	81626.8	183520
9	1992	771	91992771	0	30	0	30
9	1992	773	91992773	1800	33.764	0	1833.76
9	1992	821	91992821	1400	0	0	1400
9	1992	826	91992826	109157	1449.94	48665.7	61941.3
9	1992	836	91992836	0	34642.2	0	34642.2
9	1992	839	91992839	0	1.22034	0	1.22034
9	1992	999	91992999	0	14510	0	14510
10	1992	15	101992015	14738700	44273.1	8.37687e+06	6.4061e+06
10	1992	27	101992027	1122000	48853.4	962397	208456
10	1992	44	101992044	5396720	10306.9	2.33333e+06	3.0737e+06
10	1992	56	101992056	268947	70517.9	185249	154216
10	1992	71	101992071	28411	1666.83	9903.82	20174
10	1992	75	101992075	1936590	0	156947	1.77964e+06
10	1992	79	101992079	42994	0.472333	14571	28423.5
10	1992	83	101992083	1447380	0	182696	1264684
10	1992	97	101992097	278120	0	0	278120
10	1992	101	101992101	1865	594.128	1865	594.128
10	1992	108	101992108	0	34.1091	0	34.1091
10	1992	116	101992116	1150140	14582.3	27930	1.13679e+06
10	1992	122	101992122	5931	4.37961	0	5935.38
10	1992	125	101992125	0	26052.6	0	26052.6
10	1992	137	101992137	0	23.0414	0	23.0414
10	1992	149	101992149	0	488.399	0	488.399
10	1992	156	101992156	20641000	483708	20641000	483708
10	1992	157	101992157	0	401245	0	401245
10	1992	160	101992160	0	206	0	206
10	1992	176	101992176	19000	7732.54	19000	7732.54
10	1992	181	101992181	99000	1.32687	68539	30462.3
10	1992	187	101992187	456311	2438.08	185573	273176
10	1992	191	101992191	175338	108.461	86346	89100.5
10	1992	195	101992195	4423	0	0	4423
10	1992	201	101992201	7000	1774.28	5873	2901.28
10	1992	205	101992205	53646	0	0	53646
10	1992	210	101992210	1194980	0	38733.8	1.15625e+06
10	1992	211	101992211	0	105.879	0	105.879
10	1992	216	101992216	0	878.242	0	878.242
10	1992	217	101992217	0	8029.16	0	8029.16
10	1992	220	101992220	0	43.7232	0	43.7232
10	1992	221	101992221	10056	2858.49	271	12643.5
10	1992	222	101992222	61	4458.87	43.53	4476.34
10	1992	223	101992223	0	1469.46	0	1469.46
10	1992	225	101992225	0	3077.65	0	3077.65
10	1992	234	101992234	11000	1090.86	2510.22	9580.63
10	1992	236	101992236	62600	293522	27815.4	328306
10	1992	242	101992242	32000	13986.8	19926	26060.7
10	1992	249	101992249	0	125025	0	125025
10	1992	254	101992254	0	231464	0	231464
10	1992	256	101992256	0	9670.26	0	9670.26
10	1992	260	101992260	933	85398.1	612.002	85719.1
10	1992	265	101992265	0	967.386	0	967.386
10	1992	267	101992267	84000	45514.9	50743	78771.9
10	1992	270	101992270	177902	3615.44	10600.7	170917
10	1992	275	101992275	0	396.043	0	396.043
10	1992	277	101992277	0	2.63686	0	2.63686
10	1992	280	101992280	23344	0	15462.1	7881.93
10	1992	289	101992289	0	4910.52	0	4910.52
10	1992	292	101992292	218	1587.17	218	1587.17
10	1992	296	101992296	0	0.671219	0	0.671219
10	1992	328	101992328	1303500	1135.13	321801	982834
10	1992	329	101992329	749000	0	158195	590805
10	1992	333	101992333	5351	2932.64	93.71	8189.93
10	1992	339	101992339	0	285.277	0	285.277
10	1992	358	101992358	75539	0	9291	66248
10	1992	367	101992367	6125	145.23	3194	3076.23
10	1992	372	101992372	98992	23.7719	3318	95697.8
10	1992	373	101992373	2983	0	9	2974
10	1992	388	101992388	330549	45129.2	10545.9	365132
10	1992	393	101992393	113075	5	11536.3	101544
10	1992	394	101992394	80364	0	0	80364
10	1992	397	101992397	15628	23.691	211	15440.7
10	1992	401	101992401	23550	4	410.68	23143.3
10	1992	403	101992403	220544	120.72	75561	145104
10	1992	406	101992406	0	2083.86	0	2083.86
10	1992	414	101992414	32033	73.5319	1401	30705.5
10	1992	417	101992417	79572	284.466	62	79794.5
10	1992	426	101992426	168917	0.962917	26009	142909
10	1992	446	101992446	52216	20474.1	1389.95	71300.1
10	1992	449	101992449	25502	3089.98	78.034	28513.9
10	1992	461	101992461	0	18.7842	0	18.7842
10	1992	463	101992463	80744	10776.6	7380.51	84140.1
10	1992	486	101992486	176906	86.5217	124	176869
10	1992	490	101992490	469881	35209	85511.6	419578
10	1992	495	101992495	53392	24.7165	7525	45891.7
10	1992	497	101992497	33324	2447.15	3261.73	32509.4
10	1992	507	101992507	26695	362.304	1396.46	25660.8
10	1992	512	101992512	700	38.9209	700	38.9209
10	1992	515	101992515	316101	12517.5	50060	278559
10	1992	521	101992521	180123	140.271	36063	144200
10	1992	523	101992523	83	0	0	83
10	1992	526	101992526	31752	5549.55	1097.06	36204.5
10	1992	531	101992531	4761	161.34	286	4636.34
10	1992	534	101992534	70180	1750	777.013	71153
10	1992	536	101992536	25935	3158.43	2885.23	26208.2
10	1992	544	101992544	7423	720	349.03	7793.97
10	1992	547	101992547	482	46.5101	22	506.51
10	1992	550	101992550	470	0	13	457
10	1992	558	101992558	1185	3548.63	11	4722.63
10	1992	560	101992560	987142	34393.7	244852	776684
10	1992	567	101992567	57392	0	0	57392
10	1992	568	101992568	64132	0.733497	8160	55972.7
10	1992	569	101992569	133	4179.7	0	4312.7
10	1992	571	101992571	17252	0	0	17252
10	1992	572	101992572	12925	1703.58	131	14497.6
10	1992	574	101992574	133251	3439.87	7620.51	129070
10	1992	577	101992577	0	3589.84	0	3589.84
10	1992	587	101992587	510	0	0	510
10	1992	592	101992592	4067	0	0	4067
10	1992	600	101992600	4289	87.3288	158	4218.33
10	1992	603	101992603	3012	142.064	1699.17	1454.89
10	1992	619	101992619	0	11527	0	11527
10	1992	656	101992656	0	36140.9	0	36140.9
10	1992	661	101992661	0	29550.4	0	29550.4
10	1992	667	101992667	0	11500.5	0	11500.5
10	1992	671	101992671	0	73.9762	0	73.9762
10	1992	677	101992677	2872	57.3579	1646	1283.36
10	1992	687	101992687	0	1461.89	0	1461.89
10	1992	689	101992689	0	396.427	0	396.427
10	1992	692	101992692	0	10.9878	0	10.9878
10	1992	693	101992693	0	124.795	0	124.795
10	1992	698	101992698	0	22.7175	0	22.7175
10	1992	702	101992702	0	131.973	0	131.973
10	1992	711	101992711	3206	154.226	3206	154.226
10	1992	720	101992720	0	113.259	0	113.259
10	1992	723	101992723	0	631.288	0	631.288
10	1992	754	101992754	0	243.733	0	243.733
10	1992	767	101992767	554500	3819.26	460813	97505.8
10	1992	773	101992773	0	23.1812	0	23.1812
10	1992	780	101992780	0	5067.18	0	5067.18
10	1992	813	101992813	0	1084	0	1084
10	1992	821	101992821	0	24	0	24
10	1992	826	101992826	11496	9817.38	1197.03	20116.3
10	1992	836	101992836	0	43071.8	0	43071.8
10	1992	839	101992839	0	45.5085	0	45.5085
10	1992	999	101992999	0	1383	0	1383
11	1992	15	111992015	1325400	116324	557084	884640
11	1992	27	111992027	0	102652	0	102652
11	1992	44	111992044	1342140	46617.3	345859	1.0429e+06
11	1992	56	111992056	1118170	407451	183575	1.34205e+06
11	1992	71	111992071	277838	1044.3	157284	121598
11	1992	75	111992075	185053	5548.81	20941	169661
11	1992	79	111992079	0	605.531	0	605.531
11	1992	83	111992083	0	536.885	0	536.885
11	1992	89	111992089	0	87.9866	0	87.9866
11	1992	97	111992097	0	71	0	71
11	1992	101	111992101	0	529.877	0	529.877
11	1992	103	111992103	73988	9	2170.73	71826.3
11	1992	108	111992108	0	82.3037	0	82.3037
11	1992	116	111992116	738256	35544.4	122210	651591
11	1992	122	111992122	0	0.394401	0	0.394401
11	1992	125	111992125	0	4.8417	0	4.8417
11	1992	137	111992137	0	0.921655	0	0.921655
11	1992	149	111992149	0	1.73631	0	1.73631
11	1992	156	111992156	0	840100	0	840100
11	1992	157	111992157	2605410	799763	2605410	799763
11	1992	160	111992160	0	81	0	81
11	1992	176	111992176	0	3467.89	0	3467.89
11	1992	181	111992181	30900	51.7481	0	30951.7
11	1992	187	111992187	137200	1266.45	729	137737
11	1992	191	111992191	0	55.5749	0	55.5749
11	1992	201	111992201	0	1325.59	0	1325.59
11	1992	205	111992205	0	2460	0	2460
11	1992	210	111992210	0	84	0	84
11	1992	211	111992211	0	20.5167	0	20.5167
11	1992	216	111992216	0	30.592	0	30.592
11	1992	217	111992217	0	269.421	0	269.421
11	1992	220	111992220	0	2024.78	0	2024.78
11	1992	221	111992221	0	4351.41	0	4351.41
11	1992	222	111992222	12198	3311.47	160.638	15348.8
11	1992	223	111992223	0	2084.07	0	2084.07
11	1992	225	111992225	0	18902.2	0	18902.2
11	1992	234	111992234	0	922.854	0	922.854
11	1992	236	111992236	92284	504647	17197.4	579733
11	1992	242	111992242	0	15883.3	0	15883.3
11	1992	249	111992249	0	67920.2	0	67920.2
11	1992	254	111992254	0	59268.7	0	59268.7
11	1992	256	111992256	0	9898.69	0	9898.69
11	1992	260	111992260	0	21568.2	0	21568.2
11	1992	265	111992265	0	996.527	0	996.527
11	1992	267	111992267	71830	43636.1	14121.5	101345
11	1992	270	111992270	132352	60013.1	7835.34	184530
11	1992	275	111992275	0	143.794	0	143.794
11	1992	277	111992277	0	0.416856	0	0.416856
11	1992	280	111992280	0	65.4916	0	65.4916
11	1992	289	111992289	0	4774.47	0	4774.47
11	1992	292	111992292	0	2146.63	0	2146.63
11	1992	296	111992296	470	469.182	46	893.182
11	1992	328	111992328	0	5511.28	0	5511.28
11	1992	333	111992333	0	11326.5	0	11326.5
11	1992	339	111992339	5580	859.027	1625	4814.03
11	1992	358	111992358	47294	4673.28	5252	46715.3
11	1992	366	111992366	0	29.7824	0	29.7824
11	1992	367	111992367	700	711.351	1	1410.35
11	1992	372	111992372	16508	23443.6	388	39563.6
11	1992	373	111992373	3328	257.585	1	3584.59
11	1992	388	111992388	8118	83484.6	3145.99	88456.6
11	1992	393	111992393	0	10802	0	10802
11	1992	394	111992394	0	2530	0	2530
11	1992	397	111992397	21877	16191.5	2285	35783.5
11	1992	399	111992399	0	1858	0	1858
11	1992	401	111992401	2747	16305	416.23	18635.8
11	1992	403	111992403	56432	2207.89	7250	51389.9
11	1992	406	111992406	0	2053.63	0	2053.63
11	1992	407	111992407	0	1669.29	0	1669.29
11	1992	414	111992414	9283	1117.68	16	10384.7
11	1992	417	111992417	14944	42.4139	0	14986.4
11	1992	426	111992426	21661	2361.07	1577	22445.1
11	1992	446	111992446	0	9026.27	0	9026.27
11	1992	449	111992449	2500	5987.7	652.536	7835.16
11	1992	459	111992459	0	393.234	0	393.234
11	1992	461	111992461	0	19.638	0	19.638
11	1992	463	111992463	71829	10552.5	8404.46	73977
11	1992	486	111992486	0	135451	0	135451
11	1992	490	111992490	0	232442	0	232442
11	1992	495	111992495	0	17006.5	0	17006.5
11	1992	497	111992497	0	27590.1	0	27590.1
11	1992	507	111992507	0	9100.57	0	9100.57
11	1992	512	111992512	0	27.2208	0	27.2208
11	1992	515	111992515	268721	291135	206695	353161
11	1992	521	111992521	74167	16971.9	134	91004.9
11	1992	523	111992523	0	331.543	0	331.543
11	1992	526	111992526	12571	15031.5	129.129	27473.3
11	1992	530	111992530	5045	3165	0	8210
11	1992	531	111992531	25925	1672.58	19	27578.6
11	1992	534	111992534	10141	29536	530.643	39146.4
11	1992	536	111992536	39244	9915.71	243.49	48916.2
11	1992	541	111992541	0	0.464446	0	0.464446
11	1992	544	111992544	12400	8037	248.177	20188.8
11	1992	547	111992547	0	4785.73	0	4785.73
11	1992	549	111992549	1909	1	1.88861	1908.11
11	1992	550	111992550	21710	5089.06	338	26461.1
11	1992	552	111992552	0	1094.72	0	1094.72
11	1992	558	111992558	3000	1434.02	2825	1609.02
11	1992	560	111992560	336470	88724	15917.8	409276
11	1992	568	111992568	0	21018.3	0	21018.3
11	1992	569	111992569	0	9783.53	0	9783.53
11	1992	571	111992571	0	765	0	765
11	1992	572	111992572	0	617.745	0	617.745
11	1992	574	111992574	0	2557.16	0	2557.16
11	1992	577	111992577	0	538.804	0	538.804
11	1992	587	111992587	0	451	0	451
11	1992	592	111992592	0	16928	0	16928
11	1992	600	111992600	0	162.707	0	162.707
11	1992	603	111992603	0	133.247	0	133.247
11	1992	619	111992619	0	14855.7	0	14855.7
11	1992	656	111992656	0	108317	0	108317
11	1992	661	111992661	0	21170.3	0	21170.3
11	1992	667	111992667	0	1241.74	0	1241.74
11	1992	671	111992671	0	7.13024	0	7.13024
11	1992	677	111992677	264	416.915	183	497.915
11	1992	687	111992687	0	959.609	0	959.609
11	1992	689	111992689	0	681.469	0	681.469
11	1992	692	111992692	0	2.06021	0	2.06021
11	1992	693	111992693	0	71.512	0	71.512
11	1992	698	111992698	0	22.2806	0	22.2806
11	1992	702	111992702	0	93.792	0	93.792
11	1992	711	111992711	0	874.428	0	874.428
11	1992	720	111992720	0	62.1096	0	62.1096
11	1992	723	111992723	0	49.4825	0	49.4825
11	1992	754	111992754	0	91.4	0	91.4
11	1992	767	111992767	0	28211.7	0	28211.7
11	1992	771	111992771	0	6814.5	0	6814.5
11	1992	773	111992773	0	638.996	0	638.996
11	1992	777	111992777	9	27.7102	1	35.7102
11	1992	780	111992780	0	21.0329	0	21.0329
11	1992	813	111992813	0	504	0	504
11	1992	821	111992821	0	1	0	1
11	1992	826	111992826	320	10875.3	320	10875.3
11	1992	836	111992836	0	28777.5	0	28777.5
11	1992	999	111992999	0	35711	0	35711
12	1992	15	121992015	0	14344.5	0	14344.5
12	1992	27	121992027	0	6979.74	0	6979.74
12	1992	44	121992044	0	4247.92	0	4247.92
12	1992	56	121992056	500	568.868	500	568.868
12	1992	71	121992071	0	353.38	0	353.38
12	1992	108	121992108	0	39.1278	0	39.1278
12	1992	116	121992116	0	4657.37	0	4657.37
12	1992	122	121992122	470	53.1683	0	523.168
12	1992	125	121992125	708	0	0	708
12	1992	156	121992156	35000	67338.6	8982.46	93356.1
12	1992	157	121992157	0	65322.4	0	65322.4
12	1992	176	121992176	0	195.712	0	195.712
12	1992	187	121992187	0	282.65	0	282.65
12	1992	197	121992197	400	0	0	400
12	1992	211	121992211	0	0.492716	0	0.492716
12	1992	216	121992216	0	29.8459	0	29.8459
12	1992	234	121992234	0	144.755	0	144.755
12	1992	236	121992236	0	1127.68	0	1127.68
12	1992	249	121992249	0	3723.79	0	3723.79
12	1992	254	121992254	0	618.674	0	618.674
12	1992	256	121992256	0	693.546	0	693.546
12	1992	260	121992260	0	2303.45	0	2303.45
12	1992	270	121992270	0	1178.09	0	1178.09
12	1992	277	121992277	0	0.898528	0	0.898528
12	1992	292	121992292	0	129.792	0	129.792
12	1992	339	121992339	0	2.72256	0	2.72256
12	1992	358	121992358	0	314.306	0	314.306
12	1992	388	121992388	6000	2602.62	12.304	8590.31
12	1992	397	121992397	0	30.7105	0	30.7105
12	1992	402	121992402	0	1013.67	0	1013.67
12	1992	403	121992403	1300	0	0	1300
12	1992	414	121992414	0	36.7659	0	36.7659
12	1992	417	121992417	0	29.251	0	29.251
12	1992	463	121992463	17500	3006.9	120	20386.9
12	1992	486	121992486	4500	9.91394	0	4509.91
12	1992	489	121992489	0	1726.48	0	1726.48
12	1992	490	121992490	0	1302	0	1302
12	1992	495	121992495	0	31.7784	0	31.7784
12	1992	497	121992497	1700	170.567	750	1120.57
12	1992	507	121992507	2000	90	847.787	1242.21
12	1992	515	121992515	0	1039.22	0	1039.22
12	1992	521	121992521	0	248.243	0	248.243
12	1992	541	121992541	0	62.7002	0	62.7002
12	1992	558	121992558	0	63.0093	0	63.0093
12	1992	560	121992560	0	2616.42	0	2616.42
12	1992	567	121992567	0	29.7219	0	29.7219
12	1992	569	121992569	0	18.4534	0	18.4534
12	1992	572	121992572	0	13.5331	0	13.5331
12	1992	574	121992574	0	17.2586	0	17.2586
12	1992	603	121992603	4300	513.27	350	4463.27
12	1992	619	121992619	0	4187.04	0	4187.04
12	1992	656	121992656	0	247.334	0	247.334
12	1992	661	121992661	0	79.9115	0	79.9115
12	1992	667	121992667	0	88.6	0	88.6
12	1992	671	121992671	0	4.4564	0	4.4564
12	1992	687	121992687	0	30.7516	0	30.7516
12	1992	692	121992692	0	4.12043	0	4.12043
12	1992	693	121992693	0	0.934797	0	0.934797
12	1992	702	121992702	0	0.830017	0	0.830017
12	1992	711	121992711	0	3.84364	0	3.84364
12	1992	723	121992723	0	35.5655	0	35.5655
12	1992	767	121992767	0	11.4741	0	11.4741
12	1992	780	121992780	0	0.876371	0	0.876371
12	1992	821	121992821	0	1	0	1
12	1992	826	121992826	0	104.481	0	104.481
12	1992	836	121992836	0	2.54263	0	2.54263
12	1992	999	121992999	0	105	0	105
13	1992	15	131992015	0	102186	0	102186
13	1992	27	131992027	0	57020.1	0	57020.1
13	1992	44	131992044	0	11825.3	0	11825.3
13	1992	56	131992056	0	483587	0	483587
13	1992	71	131992071	0	868.74	0	868.74
13	1992	75	131992075	0	26.5523	0	26.5523
13	1992	108	131992108	0	39.2313	0	39.2313
13	1992	116	131992116	94	21369.7	79.0748	21384.6
13	1992	122	131992122	45	0	0	45
13	1992	149	131992149	0	3.6215	0	3.6215
13	1992	156	131992156	0	93591.1	0	93591.1
13	1992	157	131992157	0	264284	0	264284
13	1992	181	131992181	0	187.974	0	187.974
13	1992	191	131992191	0	1573.13	0	1573.13
13	1992	201	131992201	0	1434.2	0	1434.2
13	1992	211	131992211	8	132.048	0	140.048
13	1992	223	131992223	0	87.3719	0	87.3719
13	1992	234	131992234	330	797.127	14	1113.13
13	1992	236	131992236	0	1898.79	0	1898.79
13	1992	242	131992242	0	319.256	0	319.256
13	1992	249	131992249	0	1565.35	0	1565.35
13	1992	254	131992254	0	31323.6	0	31323.6
13	1992	260	131992260	0	5363.96	0	5363.96
13	1992	265	131992265	0	45.0645	0	45.0645
13	1992	267	131992267	0	305.166	0	305.166
13	1992	270	131992270	0	1473.69	0	1473.69
13	1992	289	131992289	0	33.3956	0	33.3956
13	1992	328	131992328	0	1332.02	0	1332.02
13	1992	339	131992339	0	59.1861	0	59.1861
13	1992	358	131992358	809	0	0	809
13	1992	372	131992372	653	0	0	653
13	1992	388	131992388	4734	17091.2	16.918	21808.3
13	1992	393	131992393	377	923	0.895395	1299.1
13	1992	394	131992394	678	1224	0	1902
13	1992	397	131992397	572	3330.78	1	3901.78
13	1992	399	131992399	442	1609	0.933084	2050.07
13	1992	401	131992401	150	0	0	150
13	1992	403	131992403	1285	11698.5	0	12983.5
13	1992	406	131992406	0	343.414	0	343.414
13	1992	414	131992414	0	500.017	0	500.017
13	1992	426	131992426	122	0	0	122
13	1992	463	131992463	1535	9074.64	28.507	10581.1
13	1992	486	131992486	740	6079.95	0	6819.95
13	1992	490	131992490	0	12926	0	12926
13	1992	497	131992497	930	2597.93	0	3527.93
13	1992	512	131992512	0	54.9191	0	54.9191
13	1992	515	131992515	0	8100.7	0	8100.7
13	1992	521	131992521	0	1512.53	0	1512.53
13	1992	534	131992534	0	160	0	160
13	1992	541	131992541	0	669.886	0	669.886
13	1992	558	131992558	0	20.1093	0	20.1093
13	1992	560	131992560	125	2102.99	0	2227.99
13	1992	567	131992567	75	18407.4	18	18464.4
13	1992	568	131992568	67	0	0	67
13	1992	569	131992569	0	203.841	0	203.841
13	1992	574	131992574	0	4.75631	0	4.75631
13	1992	577	131992577	8000	1619.22	0	9619.22
13	1992	619	131992619	3000	7505.1	153.358	10351.7
13	1992	656	131992656	0	242.144	0	242.144
13	1992	661	131992661	0	197.49	0	197.49
13	1992	667	131992667	0	443	0	443
13	1992	671	131992671	0	5.34768	0	5.34768
13	1992	687	131992687	0	186.087	0	186.087
13	1992	693	131992693	0	44.4029	0	44.4029
13	1992	698	131992698	0	14.4169	0	14.4169
13	1992	702	131992702	0	72.2115	0	72.2115
13	1992	711	131992711	0	9.12864	0	9.12864
13	1992	723	131992723	0	231.949	0	231.949
13	1992	826	131992826	0	528.715	0	528.715
13	1992	999	131992999	0	2000	0	2000
14	1992	15	141992015	0	33285.2	0	33285.2
14	1992	27	141992027	0	10756.4	0	10756.4
14	1992	44	141992044	0	2306.28	0	2306.28
14	1992	56	141992056	1800	62812.8	1800	62812.8
14	1992	71	141992071	0	108.631	0	108.631
14	1992	75	141992075	0	166.934	0	166.934
14	1992	108	141992108	0	17.5689	0	17.5689
14	1992	116	141992116	0	8608.66	0	8608.66
14	1992	122	141992122	2419	0.966983	607.409	1812.56
14	1992	125	141992125	2430	0	0	2430
14	1992	136	141992136	175	41.9701	0	216.97
14	1992	137	141992137	1566	21.5134	33.5911	1553.92
14	1992	149	141992149	0	1.73631	0	1.73631
14	1992	156	141992156	527900	198995	491320	235575
14	1992	157	141992157	0	94933	0	94933
14	1992	160	141992160	0	9	0	9
14	1992	176	141992176	0	23.2069	0	23.2069
14	1992	187	141992187	0	569.858	0	569.858
14	1992	191	141992191	0	6.27458	0	6.27458
14	1992	195	141992195	0	153	0	153
14	1992	197	141992197	0	173	0	173
14	1992	211	141992211	840	13.4676	13	840.468
14	1992	217	141992217	0	7.09003	0	7.09003
14	1992	221	141992221	0	28.3772	0	28.3772
14	1992	222	141992222	0	3.97431	0	3.97431
14	1992	223	141992223	0	38.714	0	38.714
14	1992	234	141992234	0	29.3884	0	29.3884
14	1992	236	141992236	0	20987.5	0	20987.5
14	1992	242	141992242	95	767.764	95	767.764
14	1992	249	141992249	1500	5475.58	1500	5475.58
14	1992	254	141992254	0	1544.78	0	1544.78
14	1992	256	141992256	0	489.492	0	489.492
14	1992	260	141992260	0	461.233	0	461.233
14	1992	265	141992265	0	10.5151	0	10.5151
14	1992	267	141992267	0	67.0313	0	67.0313
14	1992	270	141992270	0	119.953	0	119.953
14	1992	289	141992289	0	525.111	0	525.111
14	1992	292	141992292	0	99.7133	0	99.7133
14	1992	328	141992328	0	1019.99	0	1019.99
14	1992	333	141992333	0	89.3296	0	89.3296
14	1992	339	141992339	0	0.118372	0	0.118372
14	1992	358	141992358	437	19.5395	1	455.539
14	1992	372	141992372	0	182.86	0	182.86
14	1992	388	141992388	440	724.763	0	1164.76
14	1992	394	141992394	141	72	0.633091	212.367
14	1992	397	141992397	489	0	0	489
14	1992	401	141992401	127	1	117.469	10.5306
14	1992	403	141992403	745	877.689	0	1622.69
14	1992	406	141992406	0	49.1743	0	49.1743
14	1992	407	141992407	0	3.0573	0	3.0573
14	1992	417	141992417	0	1.46255	0	1.46255
14	1992	423	141992423	1035	0	0	1035
14	1992	426	141992426	1052	0	0	1052
14	1992	430	141992430	270	0	51	219
14	1992	446	141992446	191	422.494	0	613.494
14	1992	449	141992449	0	15.1896	0	15.1896
14	1992	463	141992463	2900	158.861	12.668	3046.19
14	1992	486	141992486	500	1455.55	0	1955.55
14	1992	489	141992489	0	809.032	0	809.032
14	1992	490	141992490	0	5712.89	0	5712.89
14	1992	495	141992495	0	182.726	0	182.726
14	1992	497	141992497	0	277.147	0	277.147
14	1992	507	141992507	0	1244.83	0	1244.83
14	1992	512	141992512	0	1.43267	0	1.43267
14	1992	515	141992515	0	1513.91	0	1513.91
14	1992	521	141992521	0	28.6079	0	28.6079
14	1992	541	141992541	0	1.39334	0	1.39334
14	1992	558	141992558	0	2.68125	0	2.68125
14	1992	560	141992560	0	1510.58	0	1510.58
14	1992	568	141992568	78	0	0	78
14	1992	571	141992571	0	636.455	0	636.455
14	1992	572	141992572	470	46.9677	33	483.968
14	1992	574	141992574	0	832.196	0	832.196
14	1992	577	141992577	0	3.7482	0	3.7482
14	1992	603	141992603	1300	10.6411	1	1309.64
14	1992	619	141992619	250	270.346	243.276	277.07
14	1992	656	141992656	0	83.2416	0	83.2416
14	1992	661	141992661	0	129.373	0	129.373
14	1992	667	141992667	0	57.053	0	57.053
14	1992	677	141992677	0	4.28044	0	4.28044
14	1992	687	141992687	0	59.9263	0	59.9263
14	1992	689	141992689	0	9.64756	0	9.64756
14	1992	692	141992692	0	0.686738	0	0.686738
14	1992	693	141992693	0	4.20659	0	4.20659
14	1992	698	141992698	0	3.93187	0	3.93187
14	1992	702	141992702	0	4.9801	0	4.9801
14	1992	711	141992711	0	10.0896	0	10.0896
14	1992	720	141992720	0	18.2675	0	18.2675
14	1992	723	141992723	0	34.0192	0	34.0192
14	1992	767	141992767	0	16.3261	0	16.3261
14	1992	826	141992826	0	96.4957	0	96.4957
14	1992	999	141992999	0	3272	0	3272
15	1992	15	151992015	1410680	2.92436e+06	1410680	2.92436e+06
15	1992	27	151992027	0	397599	0	397599
15	1992	44	151992044	519676	1.65376e+06	519676	1.65376e+06
15	1992	56	151992056	89109	5.64719e+06	89109	5.64719e+06
15	1992	71	151992071	11045	28857.8	7047.14	32855.7
15	1992	75	151992075	61951	39829.2	10557.8	91222.4
15	1992	79	151992079	0	8698.96	0	8698.96
15	1992	83	151992083	0	105669	0	105669
15	1992	89	151992089	0	576.912	0	576.912
15	1992	97	151992097	55731	196	33.3959	55893.6
15	1992	101	151992101	0	11200.4	0	11200.4
15	1992	103	151992103	17000	668	498.763	17169.2
15	1992	108	151992108	0	605.229	0	605.229
15	1992	116	151992116	2662850	729302	1.37945e+06	2.0127e+06
15	1992	122	151992122	0	25745.9	0	25745.9
15	1992	125	151992125	0	1.65444e+06	0	1.65444e+06
15	1992	137	151992137	0	26.728	0	26.728
15	1992	149	151992149	0	131.384	0	131.384
15	1992	156	151992156	0	5.05542e+06	0	5.05542e+06
15	1992	157	151992157	6157000	1.08317e+07	6157000	1.08317e+07
15	1992	160	151992160	0	94	0	94
15	1992	176	151992176	1734	7299.35	1734	7299.35
15	1992	181	151992181	2832	2037.19	310	4559.19
15	1992	187	151992187	13968	355464	13968	355464
15	1992	191	151992191	0	590.707	0	590.707
15	1992	201	151992201	0	6690.26	0	6690.26
15	1992	211	151992211	2193	5261.62	1734.99	5719.62
15	1992	216	151992216	0	54.4687	0	54.4687
15	1992	217	151992217	0	1181.67	0	1181.67
15	1992	220	151992220	0	492.88	0	492.88
15	1992	221	151992221	0	6252.68	0	6252.68
15	1992	222	151992222	500	1662.05	194.46	1967.59
15	1992	223	151992223	0	8435.39	0	8435.39
15	1992	225	151992225	0	20741.6	0	20741.6
15	1992	226	151992226	0	13.8388	0	13.8388
15	1992	234	151992234	0	2142.53	0	2142.53
15	1992	236	151992236	0	2.23843e+06	0	2.23843e+06
15	1992	242	151992242	0	140357	0	140357
15	1992	249	151992249	0	1.7238e+06	0	1.7238e+06
15	1992	254	151992254	0	371657	0	371657
15	1992	256	151992256	0	68462.4	0	68462.4
15	1992	260	151992260	0	49363.3	0	49363.3
15	1992	265	151992265	0	811.763	0	811.763
15	1992	267	151992267	0	474072	0	474072
15	1992	270	151992270	19008	579268	19008	579268
15	1992	275	151992275	0	325.364	0	325.364
15	1992	277	151992277	0	3.49656	0	3.49656
15	1992	280	151992280	0	6554.48	0	6554.48
15	1992	289	151992289	0	16063.5	0	16063.5
15	1992	292	151992292	0	5734.14	0	5734.14
15	1992	296	151992296	0	35.239	0	35.239
15	1992	328	151992328	0	58656.7	0	58656.7
15	1992	333	151992333	5428	232897	5428	232897
15	1992	336	151992336	0	197.098	0	197.098
15	1992	339	151992339	0	4538.86	0	4538.86
15	1992	358	151992358	93200	6326.88	20779	78747.9
15	1992	366	151992366	0	2249.05	0	2249.05
15	1992	367	151992367	1500	1567.93	338	2729.93
15	1992	372	151992372	190500	27427.2	94575	123352
15	1992	373	151992373	34300	6967.96	1177	40091
15	1992	388	151992388	329900	203336	329900	203336
15	1992	393	151992393	96900	18547	15843.1	99603.9
15	1992	394	151992394	0	3951	0	3951
15	1992	397	151992397	67700	4370.55	43034	29036.5
15	1992	399	151992399	0	1931	0	1931
15	1992	401	151992401	11300	10830	3758.1	18371.9
15	1992	402	151992402	400	1936.88	400	1936.88
15	1992	403	151992403	16800	55414.3	10700	61514.3
15	1992	406	151992406	0	786.789	0	786.789
15	1992	407	151992407	163800	2448.9	32110	134139
15	1992	414	151992414	74100	14637.4	3982	84755.4
15	1992	417	151992417	160000	16520.2	2419	174101
15	1992	420	151992420	0	7519	0	7519
15	1992	426	151992426	117700	187401	112468	192633
15	1992	446	151992446	0	17943.8	0	17943.8
15	1992	449	151992449	20593	9253.09	17016.9	12829.2
15	1992	459	151992459	212148	3981.98	3944	212186
15	1992	461	151992461	0	987.876	0	987.876
15	1992	463	151992463	296430	88888.1	230662	154656
15	1992	486	151992486	0	272332	0	272332
15	1992	490	151992490	0	675277	0	675277
15	1992	495	151992495	0	73913.1	0	73913.1
15	1992	497	151992497	0	36183.1	0	36183.1
15	1992	507	151992507	0	96933.5	0	96933.5
15	1992	512	151992512	0	476.364	0	476.364
15	1992	515	151992515	502320	327945	222938	607326
15	1992	521	151992521	112700	29789.2	52046	90443.2
15	1992	523	151992523	500	190.861	500	190.861
15	1992	526	151992526	0	6422.79	0	6422.79
15	1992	531	151992531	16400	7123.61	5652	17871.6
15	1992	534	151992534	0	40142	0	40142
15	1992	536	151992536	3700	23011	2538.92	24172.1
15	1992	544	151992544	31900	10526	18566.8	23859.2
15	1992	547	151992547	600	1773.8	64	2309.8
15	1992	550	151992550	3250	175.613	359	3066.61
15	1992	552	151992552	0	115.974	0	115.974
15	1992	554	151992554	0	83.164	0	83.164
15	1992	558	151992558	950	408.443	239	1119.44
15	1992	560	151992560	35260	389918	35260	389918
15	1992	567	151992567	0	10255	0	10255
15	1992	568	151992568	0	17308.3	0	17308.3
15	1992	569	151992569	0	3500.34	0	3500.34
15	1992	571	151992571	0	2208	0	2208
15	1992	572	151992572	0	1857.22	0	1857.22
15	1992	574	151992574	0	39546.6	0	39546.6
15	1992	577	151992577	0	2537.53	0	2537.53
15	1992	592	151992592	0	85115	0	85115
15	1992	600	151992600	0	514.78	0	514.78
15	1992	603	151992603	0	1855.2	0	1855.2
15	1992	619	151992619	0	30558.9	0	30558.9
15	1992	656	151992656	0	150732	0	150732
15	1992	661	151992661	0	110046	0	110046
15	1992	667	151992667	0	4074.93	0	4074.93
15	1992	671	151992671	0	3.56512	0	3.56512
15	1992	677	151992677	798	2373.93	798	2373.93
15	1992	687	151992687	0	2135.27	0	2135.27
15	1992	689	151992689	0	344.681	0	344.681
15	1992	692	151992692	0	5.4939	0	5.4939
15	1992	693	151992693	0	100.491	0	100.491
15	1992	698	151992698	0	26.2125	0	26.2125
15	1992	702	151992702	0	454.849	0	454.849
15	1992	711	151992711	0	198.428	0	198.428
15	1992	720	151992720	0	130.065	0	130.065
15	1992	723	151992723	0	1181.01	0	1181.01
15	1992	754	151992754	0	640.908	0	640.908
15	1992	767	151992767	0	60654.1	0	60654.1
15	1992	771	151992771	0	51613.5	0	51613.5
15	1992	773	151992773	7830	26354	7830	26354
15	1992	777	151992777	0	125.544	0	125.544
15	1992	780	151992780	0	4817.41	0	4817.41
15	1992	813	151992813	0	507	0	507
15	1992	821	151992821	0	78	0	78
15	1992	826	151992826	1600	45202.4	1600	45202.4
15	1992	836	151992836	0	58116.7	0	58116.7
15	1992	839	151992839	0	0.152542	0	0.152542
15	1992	999	151992999	0	259918	0	259918
16	1992	15	161992015	1065050	1.30604e+06	0	2.37109e+06
16	1992	27	161992027	27373000	19264	10.228	2.73923e+07
16	1992	44	161992044	10200	2009.57	7.13796	12202.4
16	1992	56	161992056	2725	54959.1	6.35151	57677.8
16	1992	71	161992071	0	112.943	0	112.943
16	1992	75	161992075	0	53.1046	0	53.1046
16	1992	79	161992079	65410	0	0	65410
16	1992	83	161992083	542	0	0	542
16	1992	108	161992108	0	0.519698	0	0.519698
16	1992	116	161992116	1379320	1982.67	0	1.3813e+06
16	1992	122	161992122	470190	0	0	470190
16	1992	125	161992125	0	7357.96	0	7357.96
16	1992	149	161992149	0	2.26344	0	2.26344
16	1992	156	161992156	7445620	360458	112017	7.69406e+06
16	1992	157	161992157	0	83846.9	0	83846.9
16	1992	161	161992161	289980	0	0	289980
16	1992	176	161992176	83000	939.88	0	83939.9
16	1992	187	161992187	28675	3299.71	0	31974.7
16	1992	191	161992191	64680	45471.9	0	110152
16	1992	197	161992197	2935	0	0	2935
16	1992	201	161992201	152820	0	0	152820
16	1992	211	161992211	187530	0.821193	0	187531
16	1992	221	161992221	0	18.6874	0	18.6874
16	1992	223	161992223	0	13.4411	0	13.4411
16	1992	226	161992226	24260	4882.33	0	29142.3
16	1992	236	161992236	0	1.52155e+06	0	1.52155e+06
16	1992	242	161992242	42583	849.693	0	43432.7
16	1992	249	161992249	81640	209296	81640	209296
16	1992	254	161992254	0	262047	0	262047
16	1992	256	161992256	0	2216.79	0	2216.79
16	1992	260	161992260	0	129.729	0	129.729
16	1992	265	161992265	185	19.528	0	204.528
16	1992	267	161992267	0	1.22066	0	1.22066
16	1992	270	161992270	243040	46526.9	0	289567
16	1992	289	161992289	49463	1761.16	272.695	50951.5
16	1992	292	161992292	0	34921.6	0	34921.6
16	1992	328	161992328	46742	5.32807	0	46747.3
16	1992	329	161992329	31163	0	0	31163
16	1992	333	161992333	49480	0	0	49480
16	1992	339	161992339	280	0	0	280
16	1992	358	161992358	71070	0	0	71070
16	1992	367	161992367	0	6.47524	0	6.47524
16	1992	372	161992372	53000	0	0	53000
16	1992	373	161992373	19425	0	0	19425
16	1992	388	161992388	86015	56.9969	0	86072
16	1992	393	161992393	67600	0	0	67600
16	1992	394	161992394	149245	0	0	149245
16	1992	397	161992397	15150	0	0	15150
16	1992	403	161992403	144040	84775.1	0	228815
16	1992	406	161992406	39925	2923.86	0	42848.9
16	1992	414	161992414	42980	83.6425	0	43063.6
16	1992	417	161992417	0	5.11892	0	5.11892
16	1992	420	161992420	0	3	0	3
16	1992	461	161992461	0	41.8375	0	41.8375
16	1992	463	161992463	595000	229.908	1500	593730
16	1992	486	161992486	636110	0	0	636110
16	1992	490	161992490	8405	2911.79	0	11316.8
16	1992	495	161992495	660	24.2752	0	684.275
16	1992	497	161992497	8215	7.71408	0	8222.71
16	1992	507	161992507	7820	14.896	0	7834.9
16	1992	512	161992512	0	2.62657	0	2.62657
16	1992	515	161992515	0	7974.64	0	7974.64
16	1992	526	161992526	0	40.3908	0	40.3908
16	1992	544	161992544	0	4	0	4
16	1992	558	161992558	3935	1.7875	0	3936.79
16	1992	560	161992560	0	3430.08	0	3430.08
16	1992	567	161992567	0	19.1754	0	19.1754
16	1992	568	161992568	110245	0	0	110245
16	1992	571	161992571	183315	118	0	183433
16	1992	574	161992574	148140	13.2986	0	148153
16	1992	577	161992577	0	1152.57	0	1152.57
16	1992	600	161992600	31674	0	0	31674
16	1992	603	161992603	257360	4.30497	15	257349
16	1992	619	161992619	65355	3962.09	514	68803.1
16	1992	656	161992656	0	4.17922	0	4.17922
16	1992	661	161992661	0	44.1038	0	44.1038
16	1992	667	161992667	45632	0	24990	20642
16	1992	671	161992671	0	0.89128	0	0.89128
16	1992	677	161992677	0	4.28044	0	4.28044
16	1992	687	161992687	0	65.4458	0	65.4458
16	1992	689	161992689	50715	9548.45	0	60263.5
16	1992	693	161992693	0	803.458	0	803.458
16	1992	698	161992698	0	481.435	0	481.435
16	1992	702	161992702	0	665.674	0	665.674
16	1992	711	161992711	0	2297.54	0	2297.54
16	1992	720	161992720	41535	224.325	0	41759.3
16	1992	723	161992723	45555	1008.21	0	46563.2
16	1992	767	161992767	15579	53054.6	44.88	68588.7
16	1992	771	161992771	0	19.5	0	19.5
16	1992	780	161992780	956751	0	292374	664377
16	1992	782	161992782	1000	0	0	1000
16	1992	813	161992813	10441	0	0	10441
16	1992	821	161992821	1276	0	0	1276
16	1992	826	161992826	34080	1325.67	2427	32978.7
16	1992	836	161992836	1500	2595.45	0	4095.45
16	1992	839	161992839	0	0.152542	0	0.152542
16	1992	999	161992999	0	1272	0	1272
17	1992	15	171992015	0	5698.96	0	5698.96
17	1992	27	171992027	0	7656.18	0	7656.18
17	1992	44	171992044	0	2663.68	0	2663.68
17	1992	56	171992056	0	6824.34	0	6824.34
17	1992	71	171992071	0	219.735	0	219.735
17	1992	116	171992116	900	1579.78	0	2479.78
17	1992	122	171992122	80	0	0	80
17	1992	156	171992156	0	12851.4	0	12851.4
17	1992	157	171992157	0	45160.7	0	45160.7
17	1992	211	171992211	0	13.6318	0	13.6318
17	1992	234	171992234	0	148.02	0	148.02
17	1992	236	171992236	0	236.165	0	236.165
17	1992	242	171992242	0	105.544	0	105.544
17	1992	260	171992260	0	1241.77	0	1241.77
17	1992	267	171992267	0	143.631	0	143.631
17	1992	270	171992270	0	635.099	0	635.099
17	1992	328	171992328	0	626.936	0	626.936
17	1992	358	171992358	464	0	0	464
17	1992	388	171992388	160	1542.71	0	1702.71
17	1992	403	171992403	80	0	0	80
17	1992	414	171992414	10	0	0	10
17	1992	426	171992426	350	0	0	350
17	1992	463	171992463	2100	2551.45	0	4651.45
17	1992	486	171992486	250	471.363	0	721.363
17	1992	490	171992490	0	798.416	0	798.416
17	1992	515	171992515	0	934.802	0	934.802
17	1992	560	171992560	0	1730.29	0	1730.29
17	1992	619	171992619	0	2264.17	0	2264.17
17	1992	656	171992656	0	244.852	0	244.852
17	1992	661	171992661	0	177.587	0	177.587
17	1992	667	171992667	0	69.806	0	69.806
17	1992	689	171992689	0	74.1108	0	74.1108
17	1992	826	171992826	0	216.827	0	216.827
18	1992	15	181992015	5000	17163.8	5000	17163.8
18	1992	27	181992027	54099	21142.1	22.0707	75219
18	1992	44	181992044	3794	509.376	0	4303.38
18	1992	56	181992056	40000	1479.2	7	41472.2
18	1992	79	181992079	6786	128.475	9	6905.47
18	1992	89	181992089	8123	0	0	8123
18	1992	108	181992108	0	4.92345	0	4.92345
18	1992	116	181992116	34100	122	6957.74	27264.3
18	1992	149	181992149	21000	102.76	0	21102.8
18	1992	156	181992156	12300	17133.8	851.174	28582.6
18	1992	157	181992157	0	3636.54	0	3636.54
18	1992	211	181992211	1267	90.3313	427	930.331
18	1992	222	181992222	0	17.9178	0	17.9178
18	1992	226	181992226	2439	0	0	2439
18	1992	236	181992236	1458	7.46008	181	1284.46
18	1992	242	181992242	0	18.1076	0	18.1076
18	1992	249	181992249	0	42.164	0	42.164
18	1992	254	181992254	0	34.5091	0	34.5091
18	1992	260	181992260	0	1721.3	0	1721.3
18	1992	270	181992270	0	1112.35	0	1112.35
18	1992	292	181992292	1161	3152.65	27	4286.65
18	1992	333	181992333	0	1.04962	0	1.04962
18	1992	388	181992388	0	251.994	0	251.994
18	1992	401	181992401	7800	0	0	7800
18	1992	403	181992403	0	151.09	0	151.09
18	1992	463	181992463	2392	984.354	263	3113.35
18	1992	490	181992490	57900	217.66	1463	56654.7
18	1992	515	181992515	5100	3.84429	4013	1090.84
18	1992	521	181992521	0	0.922836	0	0.922836
18	1992	571	181992571	0	287	0	287
18	1992	574	181992574	0	71.8882	0	71.8882
18	1992	619	181992619	2954	1.24202	6	2949.24
18	1992	656	181992656	0	41.7922	0	41.7922
18	1992	667	181992667	0	65.7788	0	65.7788
18	1992	689	181992689	1800	26.7501	42	1784.75
18	1992	702	181992702	5200	0	1031	4169
18	1992	720	181992720	3715	0	666	3049
18	1992	723	181992723	2800	0	0	2800
18	1992	767	181992767	0	32.6521	0	32.6521
18	1992	780	181992780	326	0	0	326
18	1992	826	181992826	155	0	0	155
18	1992	999	181992999	0	64	0	64
19	1992	15	191992015	95727	331264	1077.59	425913
19	1992	27	191992027	229292	3934.47	3.55635	233223
19	1992	44	191992044	60700	10502.4	266.771	70935.6
19	1992	56	191992056	503481	18266.4	56976.2	464771
19	1992	71	191992071	150	84.1038	0	234.104
19	1992	75	191992075	2925	553.55	0	3478.55
19	1992	83	191992083	42405	56.6673	0	42461.7
19	1992	92	191992092	16858	0	4.15017	16853.8
19	1992	108	191992108	590	11.8241	0	601.824
19	1992	116	191992116	603062	604.661	0.510638	603666
19	1992	122	191992122	12140	0	0	12140
19	1992	125	191992125	324498	0	0	324498
19	1992	149	191992149	82500	0	0	82500
19	1992	156	191992156	2954240	15702.7	592344	2.3776e+06
19	1992	157	191992157	0	8776.66	0	8776.66
19	1992	176	191992176	11505	934.465	6567	5872.46
19	1992	181	191992181	13000	0	0	13000
19	1992	187	191992187	5528	0	0	5528
19	1992	191	191992191	275	0.896369	0	275.896
19	1992	201	191992201	0	2166.88	0	2166.88
19	1992	211	191992211	0	0.164239	0	0.164239
19	1992	216	191992216	18500	0	2734	15766
19	1992	220	191992220	27820	0	3963	23857
19	1992	236	191992236	342463	26945	233990	135418
19	1992	242	191992242	10416	878.597	42	11252.6
19	1992	249	191992249	0	618.136	0	618.136
19	1992	254	191992254	0	223.959	0	223.959
19	1992	256	191992256	0	125.362	0	125.362
19	1992	260	191992260	0	1882.73	0	1882.73
19	1992	267	191992267	29500	3378.41	1621.87	31256.5
19	1992	270	191992270	0	833.233	0	833.233
19	1992	277	191992277	0	0.0359411	0	0.0359411
19	1992	289	191992289	0	63.9231	0	63.9231
19	1992	292	191992292	0	35.0233	0	35.0233
19	1992	328	191992328	30000	12.4322	0	30012.4
19	1992	329	191992329	15776	153.765	0	15929.8
19	1992	333	191992333	0	91.3169	0	91.3169
19	1992	339	191992339	0	7.69419	0	7.69419
19	1992	358	191992358	11950	0	0	11950
19	1992	372	191992372	13257	0	0	13257
19	1992	388	191992388	47017	456.041	0	47473
19	1992	393	191992393	2440	0	0	2440
19	1992	394	191992394	80048	0	0	80048
19	1992	397	191992397	3329	0	0	3329
19	1992	401	191992401	5410	0	0	5410
19	1992	403	191992403	41765	0	0	41765
19	1992	406	191992406	4740	1.2092	63	4678.21
19	1992	414	191992414	318	0	0	318
19	1992	417	191992417	14601	0	0	14601
19	1992	420	191992420	30959	0	0	30959
19	1992	426	191992426	28210	0	0	28210
19	1992	446	191992446	52960	0	0	52960
19	1992	449	191992449	0	9.73881	0	9.73881
19	1992	463	191992463	18000	62.3467	11.1	18051.2
19	1992	486	191992486	142971	0	323	142648
19	1992	489	191992489	325825	0	0	325825
19	1992	490	191992490	83590	25.7234	0	83615.7
19	1992	495	191992495	40280	0	0	40280
19	1992	497	191992497	55200	0	0	55200
19	1992	507	191992507	26070	0	0	26070
19	1992	515	191992515	8125	2481.51	2	10604.5
19	1992	521	191992521	3815	50.756	0	3865.76
19	1992	523	191992523	3065	0	0	3065
19	1992	530	191992530	545	0	0	545
19	1992	531	191992531	435	0	0	435
19	1992	534	191992534	30420	37	0	30457
19	1992	536	191992536	3235	0	0	3235
19	1992	544	191992544	1180	0	0	1180
19	1992	560	191992560	18795	345.212	0	19140.2
19	1992	567	191992567	17845	0	0	17845
19	1992	569	191992569	2940	0	0	2940
19	1992	571	191992571	6085	0	0	6085
19	1992	572	191992572	5695	0	0	5695
19	1992	574	191992574	13440	25.4802	65.382	13400.1
19	1992	577	191992577	0	0.93705	0	0.93705
19	1992	600	191992600	19140	0	0	19140
19	1992	619	191992619	4500	212.582	181.388	4531.19
19	1992	656	191992656	15179	320.613	5864.64	9634.97
19	1992	661	191992661	3545	286.37	394.329	3437.04
19	1992	667	191992667	550	218.144	0	768.144
19	1992	671	191992671	0	7.13024	0	7.13024
19	1992	677	191992677	0	41.0922	0	41.0922
19	1992	687	191992687	24	28.3861	0	52.3861
19	1992	689	191992689	0	0.438525	0	0.438525
19	1992	693	191992693	0	19.1633	0	19.1633
19	1992	698	191992698	0	5.24249	0	5.24249
19	1992	711	191992711	0	157.109	0	157.109
19	1992	723	191992723	33	1.93291	6	28.9329
19	1992	767	191992767	9860	4524.98	8586.03	5798.95
19	1992	773	191992773	0	0.50394	0	0.50394
19	1992	777	191992777	0	0.188505	0	0.188505
19	1992	780	191992780	0	6.1346	0	6.1346
19	1992	826	191992826	792	397.871	24.009	1165.86
19	1992	836	191992836	8900	33.436	966.57	7966.87
19	1992	839	191992839	0	0.0254237	0	0.0254237
19	1992	999	191992999	0	2632	0	2632
20	1992	15	201992015	500	62795.9	500	62795.9
20	1992	27	201992027	0	44904.4	0	44904.4
20	1992	44	201992044	0	17870.9	0	17870.9
20	1992	56	201992056	3000	99092.7	3000	99092.7
20	1992	71	201992071	0	583.323	0	583.323
20	1992	75	201992075	0	80.4447	0	80.4447
20	1992	79	201992079	500	1.88933	0	501.889
20	1992	83	201992083	16000	18641.5	710	33931.5
20	1992	89	201992089	0	0.749885	0	0.749885
20	1992	101	201992101	0	2.37969	0	2.37969
20	1992	108	201992108	2500	92.806	2.30522	2590.5
20	1992	116	201992116	0	27291.1	0	27291.1
20	1992	122	201992122	0	13.1548	0	13.1548
20	1992	125	201992125	0	24.2085	0	24.2085
20	1992	137	201992137	0	0.921655	0	0.921655
20	1992	149	201992149	72000	4.45243	0	72004.5
20	1992	156	201992156	0	449348	0	449348
20	1992	157	201992157	0	156170	0	156170
20	1992	160	201992160	0	230	0	230
20	1992	176	201992176	0	507.458	0	507.458
20	1992	181	201992181	0	1.76917	0	1.76917
20	1992	187	201992187	0	2279.43	0	2279.43
20	1992	191	201992191	0	60.0567	0	60.0567
20	1992	201	201992201	0	9.79279	0	9.79279
20	1992	211	201992211	15000	78.0692	11.348	15066.7
20	1992	216	201992216	0	8.20761	0	8.20761
20	1992	217	201992217	0	8.90344	0	8.90344
20	1992	220	201992220	0	7.94967	0	7.94967
20	1992	221	201992221	0	24.2245	0	24.2245
20	1992	223	201992223	0	17.0577	0	17.0577
20	1992	225	201992225	0	1.85509	0	1.85509
20	1992	234	201992234	0	118.896	0	118.896
20	1992	236	201992236	0	12297.8	0	12297.8
20	1992	242	201992242	350	763.223	160.675	952.548
20	1992	249	201992249	0	15239.4	0	15239.4
20	1992	254	201992254	0	3767.57	0	3767.57
20	1992	256	201992256	0	3320.64	0	3320.64
20	1992	260	201992260	0	3353.46	0	3353.46
20	1992	265	201992265	0	1.50215	0	1.50215
20	1992	267	201992267	500	4726.35	500	4726.35
20	1992	270	201992270	0	1277.91	0	1277.91
20	1992	277	201992277	0	0.0179706	0	0.0179706
20	1992	289	201992289	0	247.416	0	247.416
20	1992	292	201992292	0	53.565	0	53.565
20	1992	328	201992328	2382	3457.76	248.025	5591.74
20	1992	329	201992329	1309	32.9497	15	1326.95
20	1992	333	201992333	0	154.644	0	154.644
20	1992	339	201992339	0	8.5228	0	8.5228
20	1992	358	201992358	0	2539.57	0	2539.57
20	1992	366	201992366	0	347.781	0	347.781
20	1992	367	201992367	0	17.5757	0	17.5757
20	1992	372	201992372	0	1662.2	0	1662.2
20	1992	373	201992373	0	45.1244	0	45.1244
20	1992	388	201992388	0	4103.39	0	4103.39
20	1992	393	201992393	0	2250	0	2250
20	1992	397	201992397	0	288.679	0	288.679
20	1992	399	201992399	0	32	0	32
20	1992	401	201992401	0	122	0	122
20	1992	403	201992403	1147	1352.22	0	2499.22
20	1992	406	201992406	0	8.8675	0	8.8675
20	1992	407	201992407	0	37.4519	0	37.4519
20	1992	414	201992414	0	305.157	0	305.157
20	1992	417	201992417	0	67.2772	0	67.2772
20	1992	420	201992420	0	20	0	20
20	1992	426	201992426	0	829.072	0	829.072
20	1992	446	201992446	0	149.562	0	149.562
20	1992	449	201992449	0	208.388	0	208.388
20	1992	461	201992461	0	0.853826	0	0.853826
20	1992	463	201992463	14500	6143.99	39.748	20604.2
20	1992	486	201992486	0	2346.9	0	2346.9
20	1992	490	201992490	531	11459.1	158.166	11831.9
20	1992	495	201992495	0	999.255	0	999.255
20	1992	497	201992497	0	125.997	0	125.997
20	1992	507	201992507	0	465.752	0	465.752
20	1992	512	201992512	0	114.853	0	114.853
20	1992	515	201992515	0	5614.69	0	5614.69
20	1992	521	201992521	0	502.023	0	502.023
20	1992	526	201992526	0	161.066	0	161.066
20	1992	531	201992531	0	15.4999	0	15.4999
20	1992	534	201992534	0	420	0	420
20	1992	536	201992536	0	116.571	0	116.571
20	1992	544	201992544	0	85	0	85
20	1992	550	201992550	0	0.618355	0	0.618355
20	1992	558	201992558	0	1.34062	0	1.34062
20	1992	560	201992560	0	8853.67	0	8853.67
20	1992	568	201992568	0	175.306	0	175.306
20	1992	569	201992569	0	16.2824	0	16.2824
20	1992	572	201992572	0	97.1198	0	97.1198
20	1992	574	201992574	0	87.5895	0	87.5895
20	1992	577	201992577	0	34.6709	0	34.6709
20	1992	600	201992600	0	45.9625	0	45.9625
20	1992	603	201992603	0	156.153	0	156.153
20	1992	619	201992619	8000	4130.39	123.934	12006.5
20	1992	656	201992656	0	924.66	0	924.66
20	1992	661	201992661	0	281.76	0	281.76
20	1992	667	201992667	0	1427.67	0	1427.67
20	1992	671	201992671	0	4.4564	0	4.4564
20	1992	677	201992677	0	10.273	0	10.273
20	1992	687	201992687	0	236.551	0	236.551
20	1992	689	201992689	0	17.1025	0	17.1025
20	1992	692	201992692	0	13.048	0	13.048
20	1992	693	201992693	0	9.34797	0	9.34797
20	1992	698	201992698	0	0.436874	0	0.436874
20	1992	702	201992702	0	11.6202	0	11.6202
20	1992	711	201992711	0	10.57	0	10.57
20	1992	720	201992720	0	33.6123	0	33.6123
20	1992	723	201992723	0	452.301	0	452.301
20	1992	767	201992767	417	805.968	325.73	897.238
20	1992	773	201992773	0	0.50394	0	0.50394
20	1992	777	201992777	0	0.942523	0	0.942523
20	1992	780	201992780	0	0.876371	0	0.876371
20	1992	826	201992826	0	870.018	0	870.018
20	1992	836	201992836	0	32.5213	0	32.5213
20	1992	839	201992839	0	0.0254237	0	0.0254237
20	1992	999	201992999	0	18577	0	18577
21	1992	15	211992015	2795600	4.10991e+06	7753.65	6.89776e+06
21	1992	27	211992027	10006300	663791	93192.5	1.05769e+07
21	1992	44	211992044	125219	515796	15067	625948
21	1992	56	211992056	30506100	505069	1.29585e+07	1.80527e+07
21	1992	71	211992071	6967	2385.68	5977.32	3375.36
21	1992	75	211992075	297361	6834.33	112.148	304083
21	1992	79	211992079	0	2966.25	0	2966.25
21	1992	83	211992083	282430	1.54722	35	282397
21	1992	89	211992089	38000	0	2412	35588
21	1992	101	211992101	0	28401.6	0	28401.6
21	1992	108	211992108	0	5.06676	0	5.06676
21	1992	116	211992116	2432070	12634.5	8761.85	2.43594e+06
21	1992	122	211992122	603347	12.1878	136.165	603223
21	1992	125	211992125	21918600	0	81761.3	2.18368e+07
21	1992	137	211992137	197300	0	6019.84	191280
21	1992	156	211992156	271475000	659798	2.33035e+07	2.48831e+08
21	1992	157	211992157	0	54803.5	0	54803.5
21	1992	176	211992176	2797140	74770.3	585	2.87133e+06
21	1992	181	211992181	22413	2.21146	0	22415.2
21	1992	187	211992187	3019	16337.1	0	19356.1
21	1992	191	211992191	0	2767.99	0	2767.99
21	1992	201	211992201	0	4785.12	0	4785.12
21	1992	211	211992211	0	65.5887	0	65.5887
21	1992	216	211992216	25303	8.78544	21658.2	3653.56
21	1992	217	211992217	107955	0	90997.7	16957.3
21	1992	220	211992220	0	1196.43	0	1196.43
21	1992	221	211992221	0	422.198	0	422.198
21	1992	222	211992222	3273	1690.82	9.435	4954.39
21	1992	223	211992223	0	33.329	0	33.329
21	1992	225	211992225	0	373.319	0	373.319
21	1992	234	211992234	260	18.8096	143.75	135.06
21	1992	236	211992236	19214700	919326	1.81547e+07	1.9793e+06
21	1992	242	211992242	172172	1217.14	42935.1	130454
21	1992	249	211992249	579165	24098.5	5138.36	598125
21	1992	254	211992254	306000	59215.2	22102.6	343113
21	1992	256	211992256	183555	15967.5	3437.15	196085
21	1992	257	211992257	60000	0	4301.24	55698.8
21	1992	260	211992260	7	106431	7	106431
21	1992	265	211992265	102120	22299.1	44320	80099.1
21	1992	267	211992267	30000	15567.3	1203.52	44363.8
21	1992	270	211992270	10000	2617.97	838.634	11779.3
21	1992	275	211992275	1536	60.9297	268.37	1328.56
21	1992	277	211992277	0	0.101407	0	0.101407
21	1992	289	211992289	13000	300.229	1165.17	12135.1
21	1992	292	211992292	0	215.084	0	215.084
21	1992	328	211992328	1885430	15498.3	842046	1.05888e+06
21	1992	329	211992329	1188000	12.6729	0	1.18801e+06
21	1992	333	211992333	20000	1154.04	2908	18246
21	1992	339	211992339	17807	4.49814	312	17499.5
21	1992	358	211992358	0	2.79135	0	2.79135
21	1992	367	211992367	0	6.47524	0	6.47524
21	1992	372	211992372	0	1.8286	0	1.8286
21	1992	388	211992388	2141350	95908.3	88629.1	2.14863e+06
21	1992	393	211992393	0	2	0	2
21	1992	402	211992402	0	49741.4	0	49741.4
21	1992	403	211992403	895951	0	0	895951
21	1992	406	211992406	78889	10861.5	69	89681.5
21	1992	407	211992407	0	9.1719	0	9.1719
21	1992	417	211992417	0	36.5637	0	36.5637
21	1992	426	211992426	0	5.7775	0	5.7775
21	1992	449	211992449	0	152.913	0	152.913
21	1992	461	211992461	0	11.0997	0	11.0997
21	1992	463	211992463	1900000	1507.99	26976.6	1.87453e+06
21	1992	486	211992486	5848520	0	91850	5756670
21	1992	490	211992490	19682300	349.245	1.0638e+07	9.04467e+06
21	1992	495	211992495	667872	4.41367	443704	224172
21	1992	497	211992497	496336	82.2835	155027	341392
21	1992	507	211992507	60000	50.001	50867.2	9182.77
21	1992	512	211992512	0	4.05924	0	4.05924
21	1992	515	211992515	599841	49513.1	38689.7	610664
21	1992	521	211992521	16487	44507.5	0	60994.5
21	1992	523	211992523	4589	425.63	0	5014.63
21	1992	526	211992526	0	895.723	0	895.723
21	1992	531	211992531	0	452.315	0	452.315
21	1992	534	211992534	116612	2485	3.9898	119093
21	1992	536	211992536	0	22674.4	0	22674.4
21	1992	544	211992544	2296	1	456.804	1840.2
21	1992	560	211992560	800112	28753.2	27775.8	801089
21	1992	567	211992567	396429	0	4137	392292
21	1992	568	211992568	71898	0	38070	33828
21	1992	569	211992569	24186	2864.89	643.171	26407.7
21	1992	571	211992571	551433	0	152485	398948
21	1992	572	211992572	111742	0	705	111037
21	1992	574	211992574	1238990	0	35131.2	1.20386e+06
21	1992	577	211992577	0	44.9784	0	44.9784
21	1992	587	211992587	46611	0	7.00098	46604
21	1992	591	211992591	1650000	0	0	1650000
21	1992	600	211992600	726512	0	4235	722277
21	1992	603	211992603	420894	191.328	691.07	420394
21	1992	619	211992619	0	5966.4	0	5966.4
21	1992	656	211992656	1294370	351.054	1.08591e+06	208808
21	1992	661	211992661	328518	888.39	328518	888.39
21	1992	667	211992667	6019	49.6697	6019	49.6697
21	1992	671	211992671	145973	1639.06	20647	126965
21	1992	677	211992677	0	2080.29	0	2080.29
21	1992	687	211992687	33034	51.2527	26277	6808.25
21	1992	689	211992689	0	15.7869	0	15.7869
21	1992	692	211992692	0	1.37348	0	1.37348
21	1992	693	211992693	0	277.635	0	277.635
21	1992	702	211992702	0	183.434	0	183.434
21	1992	711	211992711	0	2040.97	0	2040.97
21	1992	720	211992720	0	2.19211	0	2.19211
21	1992	723	211992723	0	62.6262	0	62.6262
21	1992	767	211992767	622000	152575	110948	663627
21	1992	771	211992771	0	1330.5	0	1330.5
21	1992	773	211992773	0	2647.7	0	2647.7
21	1992	780	211992780	3244	11048.4	0	14292.4
21	1992	782	211992782	19451	0	0	19451
21	1992	788	211992788	6955	164.436	885	6234.44
21	1992	789	211992789	204227	0	0	204227
21	1992	809	211992809	0	9.51256	0	9.51256
21	1992	821	211992821	81672	120	0	81792
21	1992	826	211992826	575652	9203.22	268275	316580
21	1992	836	211992836	32897	105339	4.03	138232
21	1992	839	211992839	333	0.177966	1	332.178
21	1992	999	211992999	0	5550	0	5550
22	1992	15	221992015	0	4053.53	0	4053.53
22	1992	27	221992027	0	2505.51	0	2505.51
22	1992	44	221992044	0	3835.54	0	3835.54
22	1992	56	221992056	0	15561.6	0	15561.6
22	1992	71	221992071	0	129.931	0	129.931
22	1992	75	221992075	0	9.48296	0	9.48296
22	1992	108	221992108	0	11.9816	0	11.9816
22	1992	116	221992116	0	2535.97	0	2535.97
22	1992	122	221992122	0	3.1901	0	3.1901
22	1992	149	221992149	0	45.2687	0	45.2687
22	1992	156	221992156	0	14015.2	0	14015.2
22	1992	157	221992157	0	38187.2	0	38187.2
22	1992	211	221992211	0	4.92716	0	4.92716
22	1992	223	221992223	0	40.8757	0	40.8757
22	1992	234	221992234	0	29.2246	0	29.2246
22	1992	236	221992236	0	308.706	0	308.706
22	1992	242	221992242	0	13.4728	0	13.4728
22	1992	249	221992249	0	101.614	0	101.614
22	1992	254	221992254	0	15.0814	0	15.0814
22	1992	256	221992256	0	16.9066	0	16.9066
22	1992	267	221992267	0	30.3132	0	30.3132
22	1992	328	221992328	0	132.314	0	132.314
22	1992	372	221992372	0	1442.77	0	1442.77
22	1992	388	221992388	0	1269.78	0	1269.78
22	1992	401	221992401	0	116	0	116
22	1992	403	221992403	0	303.698	0	303.698
22	1992	406	221992406	0	7.25523	0	7.25523
22	1992	446	221992446	0	22.16	0	22.16
22	1992	463	221992463	0	442.043	0	442.043
22	1992	486	221992486	0	180.253	0	180.253
22	1992	489	221992489	0	1644.98	0	1644.98
22	1992	490	221992490	0	1286.17	0	1286.17
22	1992	497	221992497	0	115.711	0	115.711
22	1992	507	221992507	0	30	0	30
22	1992	515	221992515	0	669.378	0	669.378
22	1992	521	221992521	0	92.2836	0	92.2836
22	1992	541	221992541	0	15.4815	0	15.4815
22	1992	560	221992560	0	764.441	0	764.441
22	1992	567	221992567	0	1940.55	0	1940.55
22	1992	568	221992568	0	75.5502	0	75.5502
22	1992	571	221992571	0	375	0	375
22	1992	572	221992572	0	157.621	0	157.621
22	1992	574	221992574	0	36.6915	0	36.6915
22	1992	600	221992600	0	213.266	0	213.266
22	1992	603	221992603	0	7.82722	0	7.82722
22	1992	619	221992619	0	2021.01	0	2021.01
22	1992	656	221992656	0	55.4749	0	55.4749
22	1992	661	221992661	0	67.3931	0	67.3931
22	1992	667	221992667	0	54.3682	0	54.3682
22	1992	723	221992723	0	13.9169	0	13.9169
22	1992	826	221992826	0	204.394	0	204.394
22	1992	999	221992999	0	181	0	181
23	1992	15	231992015	0	15187.1	0	15187.1
23	1992	27	231992027	6644	8133.55	423.129	14354.4
23	1992	44	231992044	0	1192.74	0	1192.74
23	1992	56	231992056	26462	8184.77	256.265	34390.5
23	1992	71	231992071	0	65.0196	0	65.0196
23	1992	83	231992083	4990	0	0	4990
23	1992	108	231992108	0	11.7069	0	11.7069
23	1992	116	231992116	240	2530.69	201.893	2568.8
23	1992	122	231992122	550	0.470484	0	550.47
23	1992	125	231992125	1006	0	0	1006
23	1992	135	231992135	789	0	0	789
23	1992	137	231992137	778	6.45159	0	784.452
23	1992	149	231992149	221	5.81653	0	226.817
23	1992	156	231992156	1121720	2392.83	1121720	2392.83
23	1992	157	231992157	0	14602	0	14602
23	1992	160	231992160	0	3	0	3
23	1992	176	231992176	2350	696.207	396	2650.21
23	1992	187	231992187	0	95.7362	0	95.7362
23	1992	222	231992222	0	0.794861	0	0.794861
23	1992	223	231992223	0	7.03527	0	7.03527
23	1992	234	231992234	0	7.82773	0	7.82773
23	1992	236	231992236	52	1944.32	0.520303	1995.8
23	1992	242	231992242	87	56.9767	10.053	133.924
23	1992	249	231992249	7200	1486.75	4.73	8682.02
23	1992	254	231992254	0	248.006	0	248.006
23	1992	256	231992256	0	278.019	0	278.019
23	1992	260	231992260	0	190.677	0	190.677
23	1992	265	231992265	0	3.0043	0	3.0043
23	1992	267	231992267	0	384.747	0	384.747
23	1992	270	231992270	0	70.6855	0	70.6855
23	1992	277	231992277	0	0.0179706	0	0.0179706
23	1992	289	231992289	0	2.68872	0	2.68872
23	1992	292	231992292	0	25.7524	0	25.7524
23	1992	328	231992328	0	480.802	0	480.802
23	1992	333	231992333	0	22.042	0	22.042
23	1992	358	231992358	1618	41.8703	0	1659.87
23	1992	372	231992372	0	40.2293	0	40.2293
23	1992	388	231992388	1299	705.635	4.614	2000.02
23	1992	393	231992393	0	18	0	18
23	1992	397	231992397	348	0	0	348
23	1992	401	231992401	65	6	0	71
23	1992	403	231992403	0	1007.52	0	1007.52
23	1992	406	231992406	0	1.2092	0	1.2092
23	1992	426	231992426	0	163.696	0	163.696
23	1992	430	231992430	67	0	0	67
23	1992	446	231992446	0	133.96	0	133.96
23	1992	449	231992449	0	5.66046	0	5.66046
23	1992	463	231992463	2800	48.1564	0.97	2847.19
23	1992	486	231992486	29431	0	28098	1333
23	1992	489	231992489	8276	0	0	8276
23	1992	490	231992490	98262	3.11384	98262	3.11384
23	1992	495	231992495	0	4.41367	0	4.41367
23	1992	507	231992507	43255	21.28	23390.1	19886.2
23	1992	512	231992512	0	0.477557	0	0.477557
23	1992	515	231992515	0	1047.93	0	1047.93
23	1992	521	231992521	0	24.9166	0	24.9166
23	1992	541	231992541	0	1.39334	0	1.39334
23	1992	560	231992560	0	373.465	0	373.465
23	1992	567	231992567	2792	0	0	2792
23	1992	568	231992568	132	0.733497	0	132.733
23	1992	571	231992571	846	0	1.13273	844.867
23	1992	574	231992574	1842	147.443	28.659	1960.78
23	1992	577	231992577	0	0.93705	0	0.93705
23	1992	600	231992600	2332	0	687	1645
23	1992	619	231992619	3000	208.147	462.38	2745.77
23	1992	656	231992656	0	285.257	0	285.257
23	1992	661	231992661	143	111.509	143	111.509
23	1992	667	231992667	0	44.9712	0	44.9712
23	1992	677	231992677	0	1.71217	0	1.71217
23	1992	687	231992687	0	24.4436	0	24.4436
23	1992	689	231992689	0	3.06968	0	3.06968
23	1992	693	231992693	0	1.86959	0	1.86959
23	1992	702	231992702	0	1.66003	0	1.66003
23	1992	711	231992711	0	1.44136	0	1.44136
23	1992	723	231992723	0	3.86582	0	3.86582
23	1992	767	231992767	0	14.5394	0	14.5394
23	1992	780	231992780	0	4.38185	0	4.38185
23	1992	826	231992826	0	79.8572	0	79.8572
23	1992	999	231992999	0	1671	0	1671
25	1992	15	251992015	0	4872.5	0	4872.5
25	1992	27	251992027	1114	14651	0	15765
25	1992	44	251992044	0	1233.26	0	1233.26
25	1992	56	251992056	0	637.081	0	637.081
25	1992	71	251992071	0	22.6155	0	22.6155
25	1992	116	251992116	0	195.091	0	195.091
25	1992	122	251992122	60000	0	0	60000
25	1992	125	251992125	1500	0	0	1500
25	1992	136	251992136	28800	0	0	28800
25	1992	137	251992137	22300	0	0	22300
25	1992	156	251992156	0	11890.8	0	11890.8
25	1992	157	251992157	0	10804.1	0	10804.1
25	1992	211	251992211	2500	1.64239	0	2501.64
25	1992	234	251992234	200	5.44192	0	205.442
25	1992	236	251992236	0	17.0601	0	17.0601
25	1992	242	251992242	0	4.6115	0	4.6115
25	1992	249	251992249	210000	0	210000	0
25	1992	254	251992254	135000	0	135000	0
25	1992	256	251992256	6781	0	3742	3039
25	1992	257	251992257	30854	0	0	30854
25	1992	267	251992267	0	10.3756	0	10.3756
25	1992	328	251992328	0	45.2886	0	45.2886
25	1992	388	251992388	0	10.7957	0	10.7957
25	1992	403	251992403	0	227.774	0	227.774
25	1992	463	251992463	4300	3.13278	0	4303.13
25	1992	486	251992486	260	0	0	260
25	1992	515	251992515	0	3.84429	0	3.84429
25	1992	560	251992560	0	46.6135	0	46.6135
25	1992	567	251992567	600	0	0	600
25	1992	568	251992568	570	0	0	570
25	1992	619	251992619	15300	66.2274	0	15366.2
25	1992	656	251992656	0	8.35843	0	8.35843
25	1992	661	251992661	4159	4.43201	3500	663.432
25	1992	667	251992667	0	33.5606	0	33.5606
25	1992	723	251992723	136	1.93291	0	137.933
25	1992	826	251992826	85	46.7013	0	131.701
26	1992	15	261992015	0	15224.2	0	15224.2
26	1992	27	261992027	740	34873.6	740	34873.6
26	1992	44	261992044	0	3493.11	0	3493.11
26	1992	56	261992056	0	15308.2	0	15308.2
26	1992	71	261992071	0	394.191	0	394.191
26	1992	79	261992079	0	5.668	0	5.668
26	1992	108	261992108	0	14.2233	0	14.2233
26	1992	116	261992116	0	5294.04	0	5294.04
26	1992	122	261992122	140	0	0	140
26	1992	125	261992125	1200	0	0	1200
26	1992	149	261992149	307	195.108	5	497.108
26	1992	156	261992156	0	33683.5	0	33683.5
26	1992	157	261992157	0	170704	0	170704
26	1992	176	261992176	0	332.632	0	332.632
26	1992	211	261992211	0	9.80948	0	9.80948
26	1992	216	261992216	0	0.746147	0	0.746147
26	1992	217	261992217	0	141.801	0	141.801
26	1992	221	261992221	0	5.53702	0	5.53702
26	1992	223	261992223	0	91.9704	0	91.9704
26	1992	225	261992225	0	2.16118	0	2.16118
26	1992	234	261992234	0	129.426	0	129.426
26	1992	236	261992236	0	3899.03	0	3899.03
26	1992	242	261992242	0	759.913	0	759.913
26	1992	249	261992249	115	708.612	23.65	799.962
26	1992	254	261992254	0	10352.7	0	10352.7
26	1992	256	261992256	0	276.032	0	276.032
26	1992	260	261992260	0	65.468	0	65.468
26	1992	267	261992267	0	81.3776	0	81.3776
26	1992	270	261992270	0	21.4199	0	21.4199
26	1992	289	261992289	0	93.4758	0	93.4758
26	1992	292	261992292	0	5.15048	0	5.15048
26	1992	328	261992328	0	355.205	0	355.205
26	1992	333	261992333	0	2.09924	0	2.09924
26	1992	339	261992339	0	15.9803	0	15.9803
26	1992	358	261992358	0	595.116	0	595.116
26	1992	372	261992372	2	0	0	2
26	1992	373	261992373	146	0	0	146
26	1992	388	261992388	24	1845.1	24	1845.1
26	1992	393	261992393	0	280	0	280
26	1992	394	261992394	142	0	0	142
26	1992	397	261992397	490	0	0	490
26	1992	399	261992399	73	0	0	73
26	1992	401	261992401	61	0	0	61
26	1992	402	261992402	21	0	0	21
26	1992	403	261992403	0	1594.42	0	1594.42
26	1992	406	261992406	0	88.675	0	88.675
26	1992	420	261992420	317	0	0	317
26	1992	430	261992430	85	0	0	85
26	1992	446	261992446	4	0	0	4
26	1992	449	261992449	2	170.429	2	170.429
26	1992	463	261992463	4500	3174.01	226.769	7447.24
26	1992	486	261992486	749	180.253	0	929.253
26	1992	490	261992490	269	8779.27	66.6	8981.67
26	1992	495	261992495	0	425.919	0	425.919
26	1992	497	261992497	64	51.4272	0	115.427
26	1992	507	261992507	0	29.792	0	29.792
26	1992	512	261992512	0	12.6553	0	12.6553
26	1992	515	261992515	0	2313.02	0	2313.02
26	1992	521	261992521	0	1107.4	0	1107.4
26	1992	536	261992536	0	5	0	5
26	1992	541	261992541	0	20.2808	0	20.2808
26	1992	544	261992544	0	2	0	2
26	1992	558	261992558	0	3.12812	0	3.12812
26	1992	560	261992560	0	316.883	0	316.883
26	1992	567	261992567	27	143.816	0	170.816
26	1992	571	261992571	0	30	0	30
26	1992	574	261992574	708	94.5106	0	802.511
26	1992	577	261992577	0	18.741	0	18.741
26	1992	603	261992603	0	87.6648	0	87.6648
26	1992	619	261992619	3028	1349.95	166.48	4211.47
26	1992	656	261992656	0	209.797	0	209.797
26	1992	661	261992661	0	114.972	0	114.972
26	1992	667	261992667	0	84.5727	0	84.5727
26	1992	687	261992687	16	4.73102	0	20.731
26	1992	689	261992689	0	74.5493	0	74.5493
26	1992	693	261992693	0	1.86959	0	1.86959
26	1992	698	261992698	0	2.62125	0	2.62125
26	1992	702	261992702	0	4.9801	0	4.9801
26	1992	711	261992711	0	36.0341	0	36.0341
26	1992	720	261992720	0	277.667	0	277.667
26	1992	723	261992723	0	115.975	0	115.975
26	1992	780	261992780	0	3.50548	0	3.50548
26	1992	826	261992826	0	526.895	0	526.895
26	1992	836	261992836	175	0	0	175
27	1992	15	271992015	3442560	12854.9	661058	2.79436e+06
27	1992	27	271992027	14499	72576	14499	72576
27	1992	44	271992044	1194730	8832.14	138058	1.0655e+06
27	1992	56	271992056	1742280	66073.2	189350	1.619e+06
27	1992	71	271992071	34998	1906.75	6185.63	30719.1
27	1992	75	271992075	82015	3.79318	0	82018.8
27	1992	79	271992079	1462	1.417	400	1063.42
27	1992	83	271992083	8500	0	0	8500
27	1992	97	271992097	22000	0	0	22000
27	1992	108	271992108	48575	1.39498	0	48576.4
27	1992	116	271992116	566237	1823.14	18834.1	549226
27	1992	156	271992156	0	2.77116e+06	0	2.77116e+06
27	1992	157	271992157	303862	618055	303862	618055
27	1992	176	271992176	32922	160.901	8000	25082.9
27	1992	181	271992181	50	0	0	50
27	1992	187	271992187	29589	0	15122	14467
27	1992	191	271992191	3600	112.942	3600	112.942
27	1992	201	271992201	1123	4.45127	0	1127.45
27	1992	205	271992205	0	8	0	8
27	1992	217	271992217	0	16.8176	0	16.8176
27	1992	220	271992220	30	1.58993	0	31.5899
27	1992	221	271992221	1115	17.9953	0	1133
27	1992	222	271992222	25540	9.24861	37	25512.2
27	1992	225	271992225	0	810.155	0	810.155
27	1992	234	271992234	1776	60.9495	0	1836.95
27	1992	236	271992236	17021	98840.1	4329	111532
27	1992	242	271992242	15380	926.772	0	16306.8
27	1992	249	271992249	0	1030.52	0	1030.52
27	1992	254	271992254	0	1251.32	0	1251.32
27	1992	256	271992256	0	473.436	0	473.436
27	1992	260	271992260	0	5890.41	0	5890.41
27	1992	265	271992265	0	90.1291	0	90.1291
27	1992	267	271992267	594725	4030.03	195760	402995
27	1992	270	271992270	0	971.679	0	971.679
27	1992	289	271992289	0	435.838	0	435.838
27	1992	292	271992292	1000	0	800	200
27	1992	328	271992328	8583	4802.62	0	13385.6
27	1992	329	271992329	5716	270.356	5716	270.356
27	1992	333	271992333	61	25.1909	61	25.1909
27	1992	336	271992336	0	0	0	0
27	1992	339	271992339	5000	1.53884	5000	1.53884
27	1992	358	271992358	102132	1054.01	250	102936
27	1992	372	271992372	4000	1.8286	0	4001.83
27	1992	373	271992373	1200	3.76037	0	1203.76
27	1992	388	271992388	443584	1275.29	108167	336692
27	1992	393	271992393	2100	26	0	2126
27	1992	394	271992394	33026	9	2532.36	30502.6
27	1992	397	271992397	119494	188.65	20400	99282.7
27	1992	399	271992399	10000	2	0	10002
27	1992	401	271992401	210982	2244	5919.72	207306
27	1992	402	271992402	9786	284.866	0	10070.9
27	1992	403	271992403	103804	0	0	103804
27	1992	406	271992406	22438	455.467	3	22890.5
27	1992	414	271992414	17212	0	0	17212
27	1992	417	271992417	4710	0	0	4710
27	1992	420	271992420	1800	0	0	1800
27	1992	426	271992426	10000	4.81459	0	10004.8
27	1992	449	271992449	4435	20.1858	1727.1	2728.09
27	1992	463	271992463	12400	449.174	5460.89	7388.28
27	1992	486	271992486	0	18316.5	0	18316.5
27	1992	490	271992490	0	31501.8	0	31501.8
27	1992	495	271992495	0	11249.6	0	11249.6
27	1992	497	271992497	0	4971.3	0	4971.3
27	1992	507	271992507	0	1259.6	0	1259.6
27	1992	512	271992512	0	1225.89	0	1225.89
27	1992	515	271992515	221202	2290.82	2339	221154
27	1992	521	271992521	48914	8.30553	400	48522.3
27	1992	523	271992523	10000	0	0	10000
27	1992	526	271992526	36940	20	0	36960
27	1992	530	271992530	26405	0	0	26405
27	1992	531	271992531	65932	25.3635	3600	62357.4
27	1992	534	271992534	75790	7	2393.88	73403.1
27	1992	536	271992536	99392	116	1435.13	98072.9
27	1992	544	271992544	13229	0	244.222	12984.8
27	1992	547	271992547	4344	12.8304	54	4302.83
27	1992	550	271992550	162	3.71013	0	165.71
27	1992	560	271992560	787214	11102.9	149606	648711
27	1992	567	271992567	349172	1118.89	0	350291
27	1992	569	271992569	0	1148.73	0	1148.73
27	1992	574	271992574	0	178.373	0	178.373
27	1992	577	271992577	0	46.8525	0	46.8525
27	1992	603	271992603	0	6.26177	0	6.26177
27	1992	619	271992619	15200	505.291	15200	505.291
27	1992	656	271992656	0	11599	0	11599
27	1992	661	271992661	0	4273	0	4273
27	1992	667	271992667	0	14.7667	0	14.7667
27	1992	677	271992677	542	166.937	150	558.937
27	1992	687	271992687	0	234.974	0	234.974
27	1992	689	271992689	1784	4.82378	850	938.824
27	1992	692	271992692	0	2.74695	0	2.74695
27	1992	693	271992693	0	15.8916	0	15.8916
27	1992	702	271992702	0	12.4503	0	12.4503
27	1992	711	271992711	0	16.8159	0	16.8159
27	1992	723	271992723	0	52.1885	0	52.1885
27	1992	767	271992767	2867	17193.9	2867	17193.9
27	1992	771	271992771	0	108	0	108
27	1992	773	271992773	126	155.717	0	281.717
27	1992	777	271992777	0	0	0	0
27	1992	826	271992826	65947	14520.7	58725	21742.7
27	1992	836	271992836	0	895.119	0	895.119
27	1992	999	271992999	0	3189	0	3189
28	1992	15	281992015	143315	7824.32	0	151139
28	1992	27	281992027	14840400	29839.1	296212	1.4574e+07
28	1992	44	281992044	0	2647.6	0	2647.6
28	1992	56	281992056	208321	25504.3	44400	189425
28	1992	79	281992079	137276	0	2300	134976
28	1992	108	281992108	13051	0	0	13051
28	1992	116	281992116	156303	0	0	156303
28	1992	122	281992122	26900	0	0	26900
28	1992	125	281992125	40688	0	0	40688
28	1992	156	281992156	2430800	69661.4	1757.57	2.4987e+06
28	1992	157	281992157	0	13391.1	0	13391.1
28	1992	161	281992161	207600	0	0	207600
28	1992	176	281992176	484800	0	375000	109800
28	1992	187	281992187	15100	0	0	15100
28	1992	191	281992191	110000	0	0	110000
28	1992	195	281992195	18669	0	0	18669
28	1992	197	281992197	62000	0	0	62000
28	1992	201	281992201	569	0	0	569
28	1992	226	281992226	32712	0	0	32712
28	1992	236	281992236	26967	970.081	3700	24237.1
28	1992	242	281992242	378351	262.223	31462.8	347150
28	1992	249	281992249	217544	12201.1	0	229745
28	1992	254	281992254	0	371636	0	371636
28	1992	256	281992256	0	492.914	0	492.914
28	1992	267	281992267	86877	1377.39	0	88254.4
28	1992	289	281992289	170522	0	57931.9	112590
28	1992	292	281992292	5800	0	0	5800
28	1992	328	281992328	63206	2575.23	0	65781.2
28	1992	329	281992329	42139	0	0	42139
28	1992	403	281992403	171300	0	0	171300
28	1992	406	281992406	40365	0	0	40365
28	1992	463	281992463	2100000	0	0	2100000
28	1992	489	281992489	237477	0	0	237477
28	1992	619	281992619	726194	0	0	726194
28	1992	656	281992656	1337	0	0	1337
28	1992	661	281992661	0	2.21601	0	2.21601
28	1992	667	281992667	14400	0	0	14400
28	1992	689	281992689	44200	0	18000	26200
28	1992	711	281992711	0	96.091	0	96.091
28	1992	767	281992767	21067	819.581	500	21386.6
28	1992	780	281992780	22354	0	0	22354
28	1992	782	281992782	30	0	0	30
28	1992	821	281992821	178	0	0	178
[truncated: 355,351+ more rows]
