# Supplementary material for: Commercial Plant Production and Consumption Still Follow the Latitudinal Gradient in Species Diversity despite Economic Globalization
Source: PLoS One. 2016 Oct 5;11(10):e0163002. doi: 10.1371/journal.pone.0163002 (PMC5051709; doi:10.1371/journal.pone.0163002)
Supplement: S14 File — (XLSX) [file pone.0163002.s017.xlsx]

## Sheet: DatafileS13
id	year	PSVP	SRP	EP	PSVC	SRC	EC	tropical
1	1992	0.669637	94	0.353802	0.662394	111	0.37162	0
1	1993	0.669774	93	0.340602	0.676341	115	0.379378	0
1	1994	0.669774	93	0.349057	0.67507	119	0.397667	0
1	1995	0.669774	93	0.348168	0.687603	157	0.389892	0
1	1996	0.666226	95	0.355763	0.715047	173	0.374151	0
1	1997	0.666226	95	0.357729	0.702919	154	0.413123	0
1	1998	0.666226	95	0.361768	0.687681	145	0.424611	0
1	1999	0.666226	95	0.360409	0.721618	172	0.395541	0
1	2000	0.666226	95	0.362345	0.723888	174	0.387965	0
1	2001	0.666226	95	0.363337	0.721456	179	0.370459	0
1	2002	0.666226	95	0.362163	0.724272	182	0.369263	0
1	2003	0.663291	107	0.349433	0.730988	196	0.367116	0
1	2004	0.663291	107	0.355001	0.731766	196	0.383199	0
1	2005	0.663291	107	0.354349	0.729297	216	0.358989	0
1	2006	0.663291	107	0.351128	0.723216	218	0.361532	0
1	2007	0.658982	112	0.376409	0.719949	213	0.380383	0
1	2008	0.658982	112	0.375174	0.737412	220	0.359551	0
1	2009	0.658982	112	0.374094	0.72573	205	0.378553	0
1	2010	0.658982	112	0.373608	0.74346	220	0.377459	0
3	1992	0.674106	116	0.457333	0.688344	126	0.476605	0
3	1993	0.669872	115	0.454184	0.691741	130	0.471557	0
3	1994	0.665383	114	0.454167	0.691591	131	0.488004	0
3	1995	0.664076	115	0.458361	0.69039	132	0.495489	0
3	1996	0.676281	103	0.518029	0.718222	227	0.383209	0
3	1997	0.675848	123	0.452245	0.711092	220	0.382338	0
3	1998	0.676281	103	0.523051	0.70719	158	0.47875	0
3	1999	0.676281	103	0.523711	0.738073	245	0.378446	0
3	2000	0.676281	103	0.525713	0.73712	247	0.363117	0
3	2001	0.676281	103	0.526639	0.725201	246	0.379647	0
3	2002	0.675848	123	0.456197	0.727877	234	0.394878	0
3	2003	0.675093	124	0.457227	0.743697	239	0.393616	0
3	2004	0.677994	129	0.465396	0.732749	226	0.416314	0
3	2005	0.677994	129	0.467461	0.731309	233	0.405466	0
3	2006	0.675507	133	0.478525	0.715778	229	0.402547	0
3	2007	0.675507	133	0.480536	0.709979	232	0.400948	0
3	2008	0.675507	133	0.483312	0.727009	240	0.396156	0
3	2009	0.675507	133	0.483723	0.732331	220	0.426806	0
3	2010	0.675507	133	0.482853	0.712972	228	0.414776	0
4	1992	0.660031	118	0.471277	0.703538	205	0.390528	0
4	1993	0.660031	118	0.474891	0.738596	190	0.401997	0
4	1994	0.655592	117	0.471602	0.730221	202	0.394822	0
4	1995	0.660031	118	0.47094	0.738014	238	0.362438	0
4	1996	0.65756	120	0.47441	0.736517	212	0.403754	0
4	1997	0.65756	120	0.477902	0.736075	201	0.413286	0
4	1998	0.65756	120	0.476331	0.728246	196	0.421358	0
4	1999	0.65756	120	0.473503	0.724262	226	0.363593	0
4	2000	0.65756	120	0.47754	0.735815	208	0.395835	0
4	2001	0.65756	120	0.472855	0.731263	232	0.377665	0
4	2002	0.653188	119	0.474712	0.748062	249	0.367642	0
4	2003	0.653188	119	0.471506	0.745038	257	0.362116	0
4	2004	0.663222	121	0.472739	0.730816	243	0.378041	0
4	2005	0.663222	121	0.473256	0.727094	238	0.377318	0
4	2006	0.663222	121	0.473062	0.727528	234	0.390881	0
4	2007	0.663222	121	0.474	0.742838	250	0.377638	0
4	2008	0.663222	121	0.474073	0.748572	248	0.375068	0
4	2009	0.663222	121	0.472064	0.747764	252	0.378169	0
4	2010	0.663222	121	0.474408	0.744721	250	0.379383	0
10	1992	0.692472	166	0.477247	0.750113	280	0.40285	0
10	1993	0.692472	166	0.480659	0.739702	273	0.411738	0
10	1994	0.6961	161	0.483242	0.740404	272	0.412508	0
10	1995	0.6961	161	0.480238	0.724058	262	0.423804	0
10	1996	0.6961	161	0.480216	0.741262	270	0.40883	0
10	1997	0.6961	161	0.480103	0.739216	271	0.407344	0
10	1998	0.6961	161	0.481794	0.727819	263	0.420828	0
10	1999	0.6961	161	0.481206	0.724077	262	0.425254	0
10	2000	0.6961	161	0.48122	0.724886	260	0.42132	0
10	2001	0.6961	161	0.481396	0.725709	263	0.423261	0
10	2002	0.6961	161	0.484614	0.736329	269	0.417162	0
10	2003	0.6961	161	0.483132	0.738338	268	0.423478	0
10	2004	0.6961	161	0.486221	0.730357	261	0.439649	0
10	2005	0.6961	161	0.483545	0.745066	274	0.416381	0
10	2006	0.6961	161	0.486617	0.753206	277	0.419886	0
10	2007	0.6961	161	0.488112	0.741625	269	0.424351	0
10	2008	0.6961	161	0.491853	0.746363	266	0.429302	0
10	2009	0.6961	161	0.488609	0.746807	265	0.427672	0
10	2010	0.6961	161	0.487405	0.746363	266	0.430462	0
11	1992	0.664682	92	0.478107	0.752485	283	0.396421	0
11	1993	0.664682	92	0.478764	0.736893	277	0.400119	0
11	1994	0.664682	92	0.480942	0.738797	277	0.400219	0
11	1995	0.675746	95	0.500934	0.742897	280	0.410078	0
11	1996	0.707666	105	0.481513	0.756606	285	0.413544	0
11	1997	0.707666	105	0.481091	0.74158	279	0.419903	0
11	1998	0.706435	107	0.48265	0.740228	278	0.417247	0
11	1999	0.706435	107	0.485561	0.757461	291	0.409434	0
11	2000	0.706435	107	0.490483	0.755193	289	0.40912	0
11	2001	0.706435	107	0.483724	0.755193	289	0.415712	0
11	2002	0.706435	107	0.487768	0.756344	290	0.415653	0
11	2003	0.695309	127	0.477582	0.756679	288	0.430487	0
11	2004	0.695309	127	0.475338	0.756679	288	0.432977	0
11	2005	0.695309	127	0.475678	0.755292	292	0.42806	0
11	2006	0.695309	127	0.475419	0.756411	293	0.430677	0
11	2007	0.695309	127	0.476283	0.756346	289	0.430739	0
11	2008	0.695738	126	0.470507	0.756346	289	0.432971	0
11	2009	0.695738	126	0.467377	0.756346	289	0.435387	0
11	2010	0.698207	127	0.473949	0.756346	289	0.43112	0
12	1992	0.680661	51	0.346981	0.743798	191	0.351273	0
12	1993	0.680661	51	0.348587	0.741298	186	0.356173	0
12	1994	0.680661	51	0.352182	0.729359	184	0.372885	0
12	1995	0.680661	51	0.355329	0.721713	176	0.374688	0
12	1996	0.680661	51	0.352239	0.721713	176	0.37002	0
12	1997	0.680661	51	0.35599	0.750922	232	0.389302	0
12	1998	0.680661	51	0.353992	0.754241	217	0.391137	0
12	1999	0.680661	51	0.354123	0.752647	216	0.377858	0
12	2000	0.680661	51	0.351415	0.720899	248	0.395008	0
12	2001	0.680661	51	0.35118	0.733859	247	0.400794	0
12	2002	0.680661	51	0.353027	0.7128	191	0.379179	0
12	2003	0.680661	51	0.354467	0.705692	184	0.367584	0
12	2004	0.680661	51	0.354614	0.708636	192	0.363311	0
12	2005	0.680661	51	0.353981	0.733239	249	0.382647	0
12	2006	0.680661	51	0.353194	0.72243	243	0.394812	0
12	2007	0.680661	51	0.353203	0.733609	248	0.381437	0
12	2008	0.680661	51	0.354794	0.735784	247	0.388468	0
12	2009	0.680661	51	0.355233	0.735485	249	0.39424	0
12	2010	0.680661	51	0.357711	0.726109	240	0.40041	0
16	1992	0.72406	176	0.403487	0.740713	237	0.375066	0
16	1993	0.72406	176	0.401805	0.743214	234	0.374005	0
16	1994	0.72406	176	0.406892	0.733463	238	0.372675	0
16	1995	0.72406	176	0.404326	0.752552	256	0.365196	0
16	1996	0.72406	176	0.405609	0.732365	243	0.373533	0
16	1997	0.72406	176	0.406357	0.730184	241	0.367923	0
16	1998	0.72406	176	0.407469	0.732497	240	0.380685	0
16	1999	0.72406	176	0.406641	0.732956	228	0.382962	0
16	2000	0.72406	176	0.406524	0.730555	229	0.377391	0
16	2001	0.72406	176	0.406124	0.730624	230	0.386193	0
16	2002	0.72406	176	0.406163	0.749998	261	0.378239	0
16	2003	0.72406	176	0.406155	0.751004	257	0.387256	0
16	2004	0.72406	176	0.405936	0.730551	244	0.388871	0
16	2005	0.722948	177	0.411349	0.752151	260	0.365726	0
16	2006	0.722948	177	0.413256	0.734433	243	0.392253	0
16	2007	0.722948	177	0.413722	0.735679	242	0.392772	0
16	2008	0.722948	177	0.411245	0.737392	238	0.401595	0
16	2009	0.722948	177	0.411667	0.736975	239	0.397095	0
16	2010	0.722948	177	0.410854	0.733751	236	0.397338	0
18	1992	0.737531	102	0.323857	0.742867	125	0.384843	0
18	1993	0.737531	102	0.324492	0.736647	172	0.323672	0
18	1994	0.737531	102	0.323398	0.734435	178	0.330868	0
18	1995	0.737531	102	0.322129	0.737633	172	0.326335	0
18	1996	0.737531	102	0.323254	0.735645	176	0.325255	0
18	1997	0.737531	102	0.322255	0.74186	156	0.354956	0
18	1998	0.737531	102	0.32276	0.741712	151	0.350124	0
18	1999	0.734822	106	0.354561	0.73869	155	0.369817	0
18	2000	0.734822	106	0.359751	0.73869	155	0.375964	0
18	2001	0.734822	106	0.358805	0.742185	143	0.401439	0
18	2002	0.734822	106	0.357423	0.742185	143	0.39525	0
18	2003	0.737255	118	0.394893	0.737985	151	0.431193	0
18	2004	0.735351	129	0.422981	0.736946	159	0.436388	0
18	2005	0.735351	129	0.425915	0.736622	160	0.445324	0
18	2006	0.735351	129	0.425371	0.740721	149	0.458367	0
18	2007	0.735351	129	0.424696	0.74043	150	0.461682	0
18	2008	0.735351	129	0.424554	0.74043	150	0.462764	0
18	2009	0.734836	130	0.427787	0.739948	151	0.469258	0
18	2010	0.734836	130	0.430176	0.729803	194	0.439432	0
20	1992	0.705869	85	0.287811	0.749289	254	0.364785	0
20	1993	0.705869	85	0.29181	0.746259	247	0.375022	0
20	1994	0.705869	85	0.291025	0.750846	249	0.376237	0
20	1995	0.705869	85	0.284885	0.752315	246	0.374455	0
20	1996	0.705869	85	0.281267	0.733875	241	0.375056	0
20	1997	0.705869	85	0.279522	0.757676	266	0.36495	0
20	1998	0.705869	85	0.279772	0.750024	252	0.389339	0
20	1999	0.705869	85	0.280017	0.748937	257	0.383315	0
20	2000	0.705869	85	0.27462	0.749503	256	0.387192	0
20	2001	0.705869	85	0.263412	0.73267	246	0.408618	0
20	2002	0.705869	85	0.268153	0.749007	261	0.420975	0
20	2003	0.705869	85	0.271063	0.735097	230	0.441347	0
20	2004	0.705869	85	0.271525	0.727503	214	0.433897	0
20	2005	0.705869	85	0.268328	0.72598	219	0.410104	0
20	2006	0.705869	85	0.271534	0.72377	217	0.41435	0
20	2007	0.705869	85	0.268941	0.74144	231	0.406609	0
20	2008	0.705869	85	0.269239	0.759133	238	0.400707	0
20	2009	0.695861	82	0.266408	0.747632	240	0.39759	0
20	2010	0.695861	82	0.280097	0.759784	239	0.395813	0
27	1992	0.696249	146	0.452067	0.732315	215	0.420563	0
27	1993	0.700166	163	0.432729	0.724829	241	0.404029	0
27	1994	0.703774	163	0.441883	0.733637	251	0.391342	0
27	1995	0.702968	165	0.440985	0.732462	251	0.396774	0
27	1996	0.703765	163	0.440681	0.734389	226	0.425512	0
27	1997	0.703372	163	0.440572	0.73222	238	0.403857	0
27	1998	0.703765	163	0.444538	0.731142	241	0.4018	0
27	1999	0.703765	163	0.444869	0.733828	236	0.407707	0
27	2000	0.703765	163	0.447382	0.730949	238	0.412137	0
27	2001	0.702865	164	0.450622	0.723711	254	0.402425	0
27	2002	0.702865	164	0.448837	0.73431	255	0.402314	0
27	2003	0.702219	166	0.454911	0.733971	247	0.418039	0
27	2004	0.702219	166	0.452798	0.724398	239	0.43403	0
27	2005	0.702219	166	0.452548	0.729705	239	0.43645	0
27	2006	0.694275	175	0.437378	0.741111	269	0.398492	0
27	2007	0.694275	175	0.439073	0.739766	273	0.40567	0
27	2008	0.694465	174	0.424652	0.741906	267	0.410045	0
27	2009	0.693905	176	0.434139	0.757868	280	0.405946	0
27	2010	0.693905	176	0.431631	0.743848	276	0.405952	0
33	1992	0.705831	92	0.532976	0.740713	273	0.430936	0
33	1993	0.70977	100	0.524198	0.740713	273	0.436558	0
33	1994	0.70977	100	0.527417	0.740713	273	0.435422	0
33	1995	0.70977	100	0.529074	0.740713	273	0.437072	0
33	1996	0.708721	101	0.531539	0.740713	273	0.440013	0
33	1997	0.708721	101	0.531402	0.740713	273	0.439673	0
33	1998	0.708721	101	0.530814	0.740364	274	0.439309	0
33	1999	0.708721	101	0.532738	0.740364	274	0.443327	0
33	2000	0.705777	106	0.522303	0.740751	273	0.442059	0
33	2001	0.702966	111	0.50755	0.740751	273	0.440249	0
33	2002	0.702394	123	0.469984	0.741103	272	0.442852	0
33	2003	0.702394	123	0.467202	0.741103	272	0.444374	0
33	2004	0.702394	123	0.466618	0.741103	272	0.442357	0
33	2005	0.702394	123	0.468112	0.741103	272	0.442062	0
33	2006	0.702394	123	0.469184	0.741103	272	0.44181	0
33	2007	0.702394	123	0.466772	0.741189	266	0.441597	0
33	2008	0.707305	122	0.46089	0.741189	266	0.444115	0
33	2009	0.707305	122	0.463513	0.741189	266	0.444152	0
33	2010	0.707305	122	0.463604	0.741189	266	0.444424	0
40	1992	0.697604	121	0.498953	0.743607	211	0.424741	0
40	1993	0.697604	121	0.499057	0.744012	210	0.428463	0
40	1994	0.697604	121	0.498411	0.744519	211	0.429739	0
40	1995	0.697604	121	0.499494	0.740223	226	0.406505	0
40	1996	0.697604	121	0.499097	0.740177	228	0.4026	0
40	1997	0.697604	121	0.500951	0.736675	242	0.382081	0
40	1998	0.696424	129	0.468264	0.738782	242	0.380208	0
40	1999	0.696424	129	0.47229	0.760358	246	0.374546	0
40	2000	0.696424	129	0.472417	0.759048	249	0.375832	0
40	2001	0.696424	129	0.471734	0.741787	229	0.399136	0
40	2002	0.696424	129	0.469865	0.754484	265	0.351618	0
40	2003	0.696424	129	0.469848	0.755905	261	0.36095	0
40	2004	0.699504	130	0.473925	0.759142	265	0.35632	0
40	2005	0.699504	130	0.474783	0.761452	255	0.371138	0
40	2006	0.699504	130	0.474652	0.756829	249	0.374292	0
40	2007	0.699504	130	0.476308	0.756823	261	0.363793	0
40	2008	0.699504	130	0.476201	0.75786	259	0.373782	0
40	2009	0.699504	130	0.476084	0.756158	250	0.380125	0
40	2010	0.699504	130	0.476781	0.755816	264	0.366268	0
50	1992	0.664477	144	0.465326	0.729271	233	0.416165	0
50	1993	0.664477	144	0.464534	0.732178	231	0.413816	0
50	1994	0.664477	144	0.470067	0.726693	234	0.409317	0
50	1995	0.664477	144	0.46626	0.726883	240	0.403129	0
50	1996	0.664477	144	0.462511	0.730914	230	0.413262	0
50	1997	0.664477	144	0.465594	0.722393	233	0.407269	0
50	1998	0.664477	144	0.462348	0.727915	236	0.407824	0
50	1999	0.664477	144	0.460712	0.72812	238	0.418904	0
50	2000	0.664477	144	0.460463	0.726889	239	0.411219	0
50	2001	0.664477	144	0.460262	0.744972	258	0.391578	0
50	2002	0.664477	144	0.458108	0.728039	238	0.416544	0
50	2003	0.664477	144	0.455407	0.726577	237	0.410784	0
50	2004	0.664477	144	0.455779	0.755344	268	0.388391	0
50	2005	0.664477	144	0.45724	0.727606	245	0.415558	0
50	2006	0.664477	144	0.459887	0.731081	250	0.407855	0
50	2007	0.664477	144	0.462184	0.735935	254	0.405675	0
50	2008	0.664477	144	0.463406	0.734709	257	0.410656	0
50	2009	0.664477	144	0.464719	0.735423	262	0.401665	0
50	2010	0.664477	144	0.460103	0.735868	257	0.40308	0
52	1992	0.664888	120	0.41182	0.680894	127	0.442386	0
52	1993	0.664888	120	0.420216	0.680984	128	0.468516	0
52	1994	0.664888	120	0.421356	0.705152	167	0.448029	0
52	1995	0.664888	120	0.421026	0.719058	154	0.432599	0
52	1996	0.693188	128	0.399975	0.721493	147	0.439862	0
52	1997	0.693188	128	0.408245	0.720281	148	0.444121	0
52	1998	0.684551	142	0.425421	0.716412	164	0.455339	0
52	1999	0.656371	135	0.44912	0.719862	187	0.455263	0
52	2000	0.658523	147	0.419764	0.714364	185	0.425842	0
52	2001	0.658523	147	0.418592	0.698786	196	0.418968	0
52	2002	0.659722	146	0.419158	0.743813	222	0.39176	0
52	2003	0.659393	147	0.420705	0.738699	221	0.378782	0
52	2004	0.68118	155	0.40785	0.741131	216	0.397637	0
52	2005	0.680817	156	0.405121	0.712769	204	0.414591	0
52	2006	0.683547	157	0.411696	0.710429	226	0.390087	0
52	2007	0.680817	156	0.412271	0.722612	225	0.402527	0
52	2008	0.683059	159	0.421926	0.73369	230	0.394836	0
52	2009	0.683059	159	0.419267	0.729769	219	0.423014	0
52	2010	0.683059	159	0.418525	0.727927	242	0.391852	0
54	1992	0.634436	74	0.366716	0.754253	287	0.371146	0
54	1993	0.63291	76	0.359449	0.746203	280	0.375373	0
54	1994	0.63291	76	0.363169	0.732535	271	0.393196	0
54	1995	0.63291	76	0.371781	0.747497	281	0.387327	0
54	1996	0.629463	75	0.364872	0.747442	281	0.387659	0
54	1997	0.636825	76	0.368775	0.73418	266	0.40795	0
54	1998	0.636825	76	0.369273	0.73354	268	0.401879	0
54	1999	0.636825	76	0.366719	0.732684	265	0.407833	0
54	2000	0.653285	78	0.376004	0.747936	275	0.401827	0
54	2001	0.653285	78	0.376477	0.755715	287	0.391038	0
54	2002	0.653285	78	0.379649	0.746198	280	0.404496	0
54	2003	0.653703	79	0.386663	0.745973	281	0.423878	0
54	2004	0.658757	86	0.381476	0.7464	280	0.411306	0
54	2005	0.658448	85	0.380982	0.747253	282	0.404369	0
54	2006	0.658757	86	0.386275	0.747253	282	0.404187	0
54	2007	0.658757	86	0.38538	0.756265	286	0.392924	0
54	2008	0.658757	86	0.385659	0.742628	276	0.407948	0
54	2009	0.658757	86	0.387428	0.742628	276	0.413677	0
54	2010	0.659399	89	0.395534	0.755958	285	0.397553	0
57	1992	0.677001	68	0.464248	0.683963	117	0.452555	0
57	1993	0.677001	68	0.465624	0.693814	125	0.430399	0
57	1994	0.677001	68	0.462586	0.707446	120	0.470369	0
57	1995	0.687434	72	0.456299	0.712568	124	0.475825	0
57	1996	0.687434	72	0.462578	0.712568	124	0.47759	0
57	1997	0.687434	72	0.468712	0.712568	124	0.480885	0
57	1998	0.687434	72	0.467646	0.730445	225	0.373821	0
57	1999	0.687434	72	0.468518	0.733827	226	0.369556	0
57	2000	0.687434	72	0.471595	0.733042	220	0.37277	0
57	2001	0.687434	72	0.470729	0.73072	245	0.350982	0
57	2002	0.687434	72	0.47089	0.731039	233	0.359323	0
57	2003	0.686338	78	0.483135	0.728944	231	0.371648	0
57	2004	0.686338	78	0.481142	0.747176	255	0.364745	0
57	2005	0.686338	78	0.4826	0.747034	251	0.357349	0
57	2006	0.686463	79	0.490387	0.731421	243	0.372392	0
57	2007	0.686463	79	0.488608	0.747547	253	0.355627	0
57	2008	0.686463	79	0.489827	0.739317	241	0.364723	0
57	2009	0.686463	79	0.490661	0.760845	259	0.349829	0
57	2010	0.686463	79	0.493222	0.751359	250	0.37188	0
59	1992	0.670258	173	0.437733	0.721716	235	0.400575	0
59	1993	0.670258	173	0.43815	0.711968	231	0.39993	0
59	1994	0.670258	173	0.440172	0.711571	244	0.406709	0
59	1995	0.670258	173	0.440568	0.708268	239	0.40516	0
59	1996	0.670258	173	0.439513	0.712244	230	0.42126	0
59	1997	0.670258	173	0.437549	0.707461	242	0.398942	0
59	1998	0.670258	173	0.437754	0.717662	246	0.399349	0
59	1999	0.670258	173	0.438062	0.724023	252	0.397184	0
59	2000	0.670004	174	0.441348	0.726274	251	0.39538	0
59	2001	0.670004	174	0.441409	0.713035	246	0.407448	0
59	2002	0.670004	174	0.443106	0.717404	247	0.413626	0
59	2003	0.670004	174	0.442163	0.740142	261	0.394277	0
59	2004	0.670004	174	0.44109	0.722518	251	0.400576	0
59	2005	0.670004	174	0.44229	0.718968	250	0.406899	0
59	2006	0.670004	174	0.443029	0.727094	257	0.398896	0
59	2007	0.670004	174	0.443372	0.73402	247	0.410174	0
59	2008	0.670004	174	0.444937	0.731283	260	0.400551	0
59	2009	0.670004	174	0.445225	0.736324	261	0.403059	0
59	2010	0.670004	174	0.446156	0.734927	259	0.403073	0
67	1992	0.686747	59	0.420867	0.730936	234	0.392682	0
67	1993	0.686586	60	0.42132	0.730713	235	0.393618	0
67	1994	0.683019	67	0.41141	0.746067	250	0.375671	0
67	1995	0.678029	72	0.400185	0.748652	248	0.386441	0
67	1996	0.688687	76	0.399064	0.730502	248	0.391511	0
67	1997	0.688687	76	0.395514	0.748266	268	0.370368	0
67	1998	0.688687	76	0.39652	0.746263	274	0.363021	0
67	1999	0.688687	76	0.397507	0.74203	272	0.364965	0
67	2000	0.688687	76	0.401062	0.746491	277	0.368472	0
67	2001	0.688687	76	0.400945	0.74485	276	0.369646	0
67	2002	0.688687	76	0.399605	0.742809	272	0.37484	0
67	2003	0.688687	76	0.403043	0.745633	279	0.370439	0
67	2004	0.688687	76	0.402475	0.727762	266	0.379627	0
67	2005	0.695051	77	0.398941	0.741042	277	0.374837	0
67	2006	0.695051	77	0.400762	0.732412	263	0.389521	0
67	2007	0.695051	77	0.395164	0.74464	268	0.390309	0
67	2008	0.695051	77	0.391576	0.740268	271	0.383522	0
67	2009	0.695051	77	0.395029	0.756569	280	0.369425	0
67	2010	0.695051	77	0.399221	0.754531	284	0.369946	0
68	1992	0.679741	135	0.540506	0.755728	291	0.428525	0
68	1993	0.679741	135	0.539018	0.755728	291	0.428235	0
68	1994	0.679741	135	0.5374	0.756847	292	0.432422	0
68	1995	0.679741	135	0.535481	0.757533	290	0.42797	0
68	1996	0.679741	135	0.535817	0.757191	291	0.425483	0
68	1997	0.679741	135	0.535793	0.756847	292	0.426202	0
68	1998	0.679741	135	0.535529	0.756847	292	0.426055	0
68	1999	0.679741	135	0.5356	0.756847	292	0.429294	0
68	2000	0.679058	123	0.575837	0.757191	291	0.429504	0
68	2001	0.699826	132	0.549721	0.755711	291	0.429918	0
68	2002	0.699826	132	0.549818	0.756056	290	0.426385	0
68	2003	0.699826	132	0.549576	0.756056	290	0.428934	0
68	2004	0.699826	132	0.549247	0.756056	290	0.427831	0
68	2005	0.700364	130	0.551366	0.756056	290	0.428705	0
68	2006	0.700364	130	0.554061	0.756056	290	0.428285	0
68	2007	0.700364	130	0.553187	0.755986	286	0.431944	0
68	2008	0.701786	140	0.516542	0.755986	286	0.429963	0
68	2009	0.701786	140	0.517392	0.755986	286	0.432905	0
68	2010	0.701786	140	0.519833	0.755986	286	0.435978	0
73	1992	0.65999	98	0.468396	0.683275	111	0.489872	0
73	1993	0.65999	98	0.465376	0.706271	135	0.451469	0
73	1994	0.675379	104	0.456661	0.705215	142	0.445864	0
73	1995	0.675379	104	0.457104	0.697368	140	0.460817	0
73	1996	0.675379	104	0.460252	0.698516	138	0.461916	0
73	1997	0.675379	104	0.448143	0.700363	144	0.451532	0
73	1998	0.670526	107	0.449412	0.710671	151	0.449529	0
73	1999	0.671272	106	0.455654	0.711616	149	0.44437	0
73	2000	0.671203	115	0.441676	0.711639	183	0.430054	0
73	2001	0.671203	115	0.443648	0.706944	183	0.427227	0
73	2002	0.671232	107	0.463427	0.724946	193	0.407862	0
73	2003	0.671203	115	0.437982	0.717239	194	0.422277	0
73	2004	0.675078	119	0.45066	0.722012	206	0.405154	0
73	2005	0.683104	123	0.447659	0.726373	197	0.420078	0
73	2006	0.683104	123	0.450625	0.726251	209	0.413122	0
73	2007	0.683104	123	0.448383	0.730815	208	0.415552	0
73	2008	0.683104	123	0.451661	0.731735	212	0.415405	0
73	2009	0.679124	122	0.445588	0.734156	207	0.403042	0
73	2010	0.679124	122	0.449091	0.733628	188	0.443474	0
79	1992	0.661	89	0.538206	0.741852	282	0.443283	0
79	1993	0.661	89	0.531751	0.741852	282	0.442567	0
79	1994	0.661	89	0.527708	0.756411	293	0.426763	0
79	1995	0.664576	87	0.52144	0.742915	280	0.435118	0
79	1996	0.664576	87	0.522554	0.742915	280	0.436881	0
79	1997	0.680457	80	0.552331	0.742915	280	0.436881	0
79	1998	0.680457	80	0.554579	0.742915	280	0.436541	0
79	1999	0.680457	80	0.554789	0.75887	287	0.427248	0
79	2000	0.680457	80	0.558108	0.742577	281	0.439034	0
79	2001	0.680457	80	0.553368	0.744279	276	0.442688	0
79	2002	0.680457	80	0.555086	0.75887	287	0.428235	0
79	2003	0.665624	87	0.529665	0.743712	282	0.442687	0
79	2004	0.665624	87	0.529617	0.756965	292	0.43123	0
79	2005	0.664276	94	0.50984	0.758363	288	0.435774	0
79	2006	0.67006	104	0.506375	0.755847	291	0.433802	0
79	2007	0.67006	104	0.505331	0.756911	288	0.437448	0
79	2008	0.675462	105	0.509014	0.756911	288	0.434813	0
79	2009	0.675462	105	0.50951	0.756911	288	0.434581	0
79	2010	0.675462	105	0.510034	0.756911	288	0.436256	0
84	1992	0.671321	150	0.516016	0.729426	231	0.43597	0
84	1993	0.680641	158	0.497647	0.726669	257	0.406822	0
84	1994	0.679571	160	0.49712	0.730647	263	0.402411	0
84	1995	0.679511	158	0.495102	0.746046	267	0.397935	0
84	1996	0.679511	158	0.496533	0.748838	271	0.393073	0
84	1997	0.679511	158	0.495667	0.731806	265	0.402255	0
84	1998	0.670447	154	0.506971	0.747613	275	0.397808	0
84	1999	0.670274	152	0.509644	0.732201	265	0.415348	0
84	2000	0.670274	152	0.508494	0.732335	265	0.410075	0
84	2001	0.670274	152	0.509129	0.747195	276	0.39841	0
84	2002	0.670274	152	0.509253	0.732916	263	0.417296	0
84	2003	0.670274	152	0.508329	0.74848	277	0.399877	0
84	2004	0.670274	152	0.506523	0.756152	280	0.394487	0
84	2005	0.670274	152	0.505018	0.742358	270	0.404793	0
84	2006	0.676803	158	0.505639	0.743718	271	0.409788	0
84	2007	0.676803	158	0.505329	0.744751	268	0.41194	0
84	2008	0.676803	158	0.506121	0.745028	267	0.422604	0
84	2009	0.676803	158	0.507073	0.757139	282	0.404838	0
84	2010	0.676803	158	0.507511	0.758093	279	0.406504	0
97	1992	0.707146	168	0.435936	0.727407	234	0.436591	0
97	1993	0.700365	160	0.44831	0.737361	240	0.421961	0
97	1994	0.699893	161	0.448394	0.748996	246	0.415522	0
97	1995	0.700957	160	0.44296	0.745012	243	0.419278	0
97	1996	0.696896	156	0.442812	0.732719	237	0.424418	0
97	1997	0.697423	155	0.439625	0.731171	237	0.423889	0
97	1998	0.697423	155	0.443652	0.722929	245	0.423895	0
97	1999	0.697423	155	0.444861	0.730289	239	0.431451	0
97	2000	0.697423	155	0.441715	0.730552	248	0.412722	0
97	2001	0.698502	154	0.437937	0.734486	239	0.425612	0
97	2002	0.698502	154	0.437374	0.746622	267	0.391414	0
97	2003	0.704769	164	0.437769	0.733028	242	0.431709	0
97	2004	0.704769	164	0.435901	0.730582	265	0.40678	0
97	2005	0.704769	164	0.43645	0.743304	268	0.410766	0
97	2006	0.704769	164	0.436447	0.726596	248	0.435771	0
97	2007	0.704769	164	0.433781	0.743943	266	0.40765	0
97	2008	0.704769	164	0.433613	0.741332	258	0.420154	0
97	2009	0.704769	164	0.434529	0.74439	250	0.427636	0
97	2010	0.704769	164	0.427938	0.755334	283	0.39239	0
99	1992	0.890145	11	0.555929	0.730603	225	0.331208	0
99	1993	0.890145	11	0.571542	0.731942	222	0.333911	0
99	1994	0.890145	11	0.571614	0.730791	225	0.332882	0
99	1995	0.890145	11	0.571989	0.750302	245	0.313472	0
99	1996	0.890145	11	0.572735	0.749017	248	0.319265	0
99	1997	0.890145	11	0.574939	0.749442	247	0.321783	0
99	1998	0.890145	11	0.562619	0.75077	244	0.326009	0
99	1999	0.890145	11	0.568137	0.729142	229	0.348743	0
99	2000	0.890145	11	0.569954	0.729392	228	0.356932	0
99	2001	0.890145	11	0.574724	0.730503	226	0.363687	0
99	2002	0.890145	11	0.5804	0.748835	249	0.343308	0
99	2003	0.890145	11	0.582531	0.73329	235	0.362902	0
99	2004	0.890145	11	0.579761	0.729655	228	0.378756	0
99	2005	0.890145	11	0.576558	0.749602	245	0.367381	0
99	2006	0.890145	11	0.578775	0.730574	242	0.366791	0
99	2007	0.890145	11	0.585394	0.717761	222	0.39642	0
99	2008	0.890145	11	0.589217	0.740981	239	0.371595	0
99	2009	0.890145	11	0.596966	0.749919	246	0.371355	0
99	2010	0.890145	11	0.593647	0.742838	235	0.377388	0
100	1992	0.706024	204	0.443219	0.717992	236	0.425026	0
100	1993	0.706024	204	0.444516	0.729376	245	0.41183	0
100	1994	0.706024	204	0.443994	0.732513	248	0.410474	0
100	1995	0.706024	204	0.443413	0.724862	248	0.408863	0
100	1996	0.706024	204	0.443706	0.735816	261	0.394047	0
100	1997	0.706024	204	0.44346	0.735706	260	0.392378	0
100	1998	0.706024	204	0.4437	0.724585	254	0.405299	0
100	1999	0.706024	204	0.444538	0.73411	264	0.398739	0
100	2000	0.706024	204	0.445083	0.732601	264	0.398703	0
100	2001	0.706024	204	0.446144	0.731974	265	0.399988	0
100	2002	0.706024	204	0.44535	0.749627	278	0.394838	0
100	2003	0.706024	204	0.445533	0.748772	280	0.394129	0
100	2004	0.706024	204	0.444023	0.735121	263	0.394993	0
100	2005	0.706024	204	0.443528	0.735898	266	0.397127	0
100	2006	0.706024	204	0.444457	0.732795	259	0.407109	0
100	2007	0.706024	204	0.44381	0.736524	263	0.39735	0
100	2008	0.706024	204	0.444698	0.737775	264	0.396569	0
100	2009	0.706024	204	0.443701	0.73467	262	0.397093	0
100	2010	0.706024	204	0.444236	0.738061	263	0.397905	0
105	1992	0.670961	172	0.420015	0.720737	248	0.428927	0
105	1993	0.671318	171	0.42003	0.720737	248	0.431245	0
105	1994	0.671318	171	0.417074	0.72103	247	0.432002	0
105	1995	0.671318	171	0.417931	0.723039	242	0.433723	0
105	1996	0.67171	170	0.416486	0.722137	244	0.43029	0
105	1997	0.670006	175	0.41301	0.733902	255	0.413985	0
105	1998	0.670006	175	0.413479	0.722437	243	0.428185	0
105	1999	0.670006	175	0.417047	0.724029	251	0.428582	0
105	2000	0.670006	175	0.417415	0.724029	251	0.429683	0
105	2001	0.670006	175	0.418888	0.736742	258	0.420107	0
105	2002	0.670006	175	0.421472	0.724457	250	0.431974	0
105	2003	0.670006	175	0.421413	0.725109	248	0.431258	0
105	2004	0.670006	175	0.419992	0.724884	248	0.433414	0
105	2005	0.670006	175	0.422592	0.74636	266	0.410789	0
105	2006	0.670006	175	0.420289	0.746261	261	0.409527	0
105	2007	0.670006	175	0.420812	0.746899	260	0.416906	0
105	2008	0.670006	175	0.424091	0.746082	262	0.413924	0
105	2009	0.670006	175	0.425791	0.755754	271	0.399725	0
105	2010	0.670006	175	0.422537	0.737835	255	0.429633	0
106	1992	0.682631	170	0.497113	0.73992	282	0.413094	0
106	1993	0.681719	164	0.507937	0.753146	293	0.407123	0
106	1994	0.685916	162	0.518538	0.754624	293	0.411242	0
106	1995	0.683097	161	0.514134	0.753491	292	0.404633	0
106	1996	0.677143	158	0.517583	0.754278	294	0.404365	0
106	1997	0.677143	158	0.518518	0.754624	293	0.404431	0
106	1998	0.677143	158	0.518895	0.754624	293	0.406424	0
106	1999	0.676686	159	0.523139	0.754624	293	0.409776	0
106	2000	0.676686	159	0.522926	0.756011	294	0.413538	0
106	2001	0.676686	159	0.522902	0.753475	292	0.414468	0
106	2002	0.676351	160	0.52577	0.753475	292	0.419138	0
106	2003	0.674478	165	0.522066	0.754874	293	0.423305	0
106	2004	0.674478	165	0.521796	0.754874	293	0.422477	0
106	2005	0.674478	165	0.520385	0.754874	293	0.424194	0
106	2006	0.674478	165	0.52202	0.754874	293	0.426478	0
106	2007	0.674478	165	0.520704	0.754371	290	0.429437	0
106	2008	0.674478	165	0.521876	0.754371	290	0.431244	0
106	2009	0.674478	165	0.522099	0.754371	290	0.428463	0
106	2010	0.674478	165	0.522904	0.754371	290	0.429076	0
108	1992	0.703748	106	0.500225	0.708608	133	0.470371	0
108	1993	0.703748	106	0.498312	0.704323	147	0.456864	0
108	1994	0.703748	106	0.494906	0.720009	152	0.445502	0
108	1995	0.697225	123	0.450235	0.750612	209	0.392412	0
108	1996	0.697225	123	0.452183	0.735942	216	0.377401	0
108	1997	0.697225	123	0.455721	0.732889	178	0.439934	0
108	1998	0.696945	131	0.440898	0.722747	195	0.411067	0
108	1999	0.696945	131	0.445563	0.742211	194	0.397305	0
108	2000	0.698335	137	0.453057	0.75004	252	0.371589	0
108	2001	0.702803	144	0.433104	0.754925	244	0.379226	0
108	2002	0.702803	144	0.432473	0.755234	243	0.382005	0
108	2003	0.702803	144	0.433781	0.731098	218	0.412826	0
108	2004	0.702803	144	0.43116	0.734401	249	0.372932	0
108	2005	0.702803	144	0.431724	0.73141	253	0.36408	0
108	2006	0.702803	144	0.426992	0.733349	238	0.381566	0
108	2007	0.702803	144	0.425769	0.729915	240	0.385411	0
108	2008	0.702803	144	0.423508	0.748699	245	0.383824	0
108	2009	0.702803	144	0.42573	0.746906	240	0.394645	0
108	2010	0.702803	144	0.426068	0.74725	239	0.391091	0
110	1992	0.738015	140	0.49356	0.757636	283	0.42687	0
110	1993	0.738015	140	0.486199	0.757992	282	0.419315	0
110	1994	0.738644	139	0.486192	0.758402	281	0.423966	0
110	1995	0.738644	139	0.486443	0.758402	281	0.422286	0
110	1996	0.738644	139	0.487262	0.758402	281	0.421447	0
110	1997	0.741479	127	0.51678	0.758402	281	0.419024	0
110	1998	0.750057	121	0.535645	0.758839	280	0.422027	0
110	1999	0.74839	123	0.539028	0.758402	281	0.425291	0
110	2000	0.74839	123	0.539924	0.758402	281	0.429195	0
110	2001	0.74839	123	0.539156	0.758402	281	0.429464	0
110	2002	0.74839	123	0.539162	0.749212	273	0.439593	0
110	2003	0.744925	134	0.540192	0.747654	277	0.439479	0
110	2004	0.744925	134	0.540119	0.747654	277	0.440368	0
110	2005	0.744925	134	0.539514	0.747654	277	0.437701	0
110	2006	0.745522	133	0.538285	0.747654	277	0.436549	0
110	2007	0.745522	133	0.537474	0.749707	272	0.435376	0
110	2008	0.745522	133	0.537371	0.749707	272	0.434889	0
110	2009	0.745522	133	0.537584	0.749707	272	0.434525	0
110	2010	0.745522	133	0.537625	0.749707	272	0.434605	0
112	1992	0.659923	112	0.501704	0.738045	237	0.373524	0
112	1993	0.661725	128	0.455962	0.736378	226	0.385544	0
112	1994	0.690885	136	0.445725	0.720601	226	0.391932	0
112	1995	0.690885	136	0.441989	0.741965	245	0.373494	0
112	1996	0.695958	131	0.441951	0.730758	235	0.363254	0
112	1997	0.695958	131	0.446435	0.733833	228	0.397739	0
112	1998	0.695958	131	0.452194	0.72362	237	0.390981	0
112	1999	0.695958	131	0.446172	0.731431	235	0.395013	0
112	2000	0.695958	131	0.456338	0.731657	238	0.408432	0
112	2001	0.695958	131	0.454597	0.737998	228	0.409509	0
112	2002	0.695958	131	0.452756	0.727644	238	0.404156	0
112	2003	0.695958	131	0.451513	0.729373	228	0.41231	0
112	2004	0.695958	131	0.446657	0.728491	236	0.398357	0
112	2005	0.695958	131	0.448561	0.731441	239	0.40033	0
112	2006	0.695958	131	0.447184	0.728887	234	0.407566	0
112	2007	0.695958	131	0.442478	0.732933	236	0.415365	0
112	2008	0.670625	125	0.467031	0.735359	235	0.411556	0
112	2009	0.670625	125	0.465164	0.744621	250	0.392493	0
112	2010	0.670625	125	0.469609	0.732908	242	0.403213	0
113	1992	0.679419	141	0.401415	0.68288	142	0.400885	0
113	1993	0.678956	142	0.402871	0.691857	149	0.419418	0
113	1994	0.678956	142	0.405031	0.691626	150	0.424709	0
113	1995	0.678956	142	0.395084	0.691626	150	0.415036	0
113	1996	0.678956	142	0.391426	0.689975	154	0.417204	0
113	1997	0.678956	142	0.402813	0.690463	153	0.433113	0
113	1998	0.67791	143	0.407121	0.705777	213	0.371763	0
113	1999	0.704041	156	0.408128	0.711837	206	0.407977	0
113	2000	0.703089	157	0.413286	0.708844	203	0.424225	0
113	2001	0.703089	157	0.416175	0.721012	235	0.374269	0
113	2002	0.702253	158	0.425249	0.706299	223	0.403738	0
113	2003	0.696385	169	0.405588	0.706867	225	0.397135	0
113	2004	0.696385	169	0.402878	0.7073	226	0.390255	0
113	2005	0.694023	168	0.403654	0.715378	210	0.42619	0
113	2006	0.691554	167	0.406348	0.712707	212	0.419584	0
113	2007	0.694023	168	0.409579	0.70794	223	0.389126	0
113	2008	0.694023	168	0.404591	0.712249	210	0.401584	0
113	2009	0.694023	168	0.410348	0.712321	210	0.405973	0
113	2010	0.696385	169	0.408248	0.712478	209	0.391608	0
117	1992	0.696693	151	0.441309	0.748075	246	0.400734	0
117	1993	0.697963	147	0.440776	0.760169	253	0.392718	0
117	1994	0.698462	146	0.438729	0.763365	257	0.39631	0
117	1995	0.698462	146	0.438323	0.761425	254	0.392359	0
117	1996	0.699482	145	0.432574	0.754675	248	0.403267	0
117	1997	0.699482	145	0.434273	0.75371	250	0.413267	0
117	1998	0.699482	145	0.431503	0.754375	244	0.405352	0
117	1999	0.699482	145	0.431568	0.754022	245	0.41725	0
117	2000	0.700009	144	0.431382	0.751577	251	0.416586	0
117	2001	0.700009	144	0.431747	0.752745	252	0.413468	0
117	2002	0.700009	144	0.433412	0.7512	264	0.401195	0
117	2003	0.700009	144	0.432209	0.744871	274	0.395012	0
117	2004	0.697557	143	0.432744	0.746203	273	0.401995	0
117	2005	0.704051	145	0.439137	0.7472	271	0.40128	0
117	2006	0.704051	145	0.439386	0.7494	266	0.413517	0
117	2007	0.704051	145	0.43876	0.747431	266	0.399142	0
117	2008	0.704051	145	0.438154	0.757592	274	0.394857	0
117	2009	0.704051	145	0.439797	0.757592	274	0.395847	0
117	2010	0.704051	145	0.442451	0.75539	278	0.39006	0
119	1992	0.677778	76	0.411676	0.708907	126	0.41724	0
119	1993	0.677778	76	0.425336	0.728911	226	0.373529	0
119	1994	0.677778	76	0.417002	0.736902	220	0.38468	0
119	1995	0.677778	76	0.419812	0.736848	217	0.383218	0
119	1996	0.677778	76	0.41995	0.735088	221	0.383843	0
119	1997	0.666599	86	0.42746	0.731244	228	0.39009	0
119	1998	0.66857	85	0.426304	0.73541	239	0.379468	0
119	1999	0.678186	91	0.416891	0.728053	238	0.379413	0
119	2000	0.678186	91	0.426829	0.726799	240	0.390951	0
119	2001	0.678186	91	0.434475	0.724567	246	0.391028	0
119	2002	0.678186	91	0.425921	0.722133	241	0.388955	0
119	2003	0.67696	92	0.430222	0.72169	242	0.396116	0
119	2004	0.675762	94	0.435481	0.722813	250	0.400857	0
119	2005	0.675762	94	0.441414	0.728398	245	0.416348	0
119	2006	0.670532	109	0.389283	0.724463	251	0.408298	0
119	2007	0.668576	111	0.394568	0.737396	260	0.397727	0
119	2008	0.6695	110	0.365167	0.738451	268	0.382475	0
119	2009	0.6695	110	0.365145	0.74227	268	0.387384	0
119	2010	0.6695	110	0.362879	0.740963	271	0.386364	0
121	1992	0.665618	140	0.490718	0.707739	177	0.501488	0
121	1993	0.665618	140	0.491256	0.707739	177	0.496605	0
121	1994	0.665618	140	0.490304	0.720649	203	0.447348	0
121	1995	0.665618	140	0.49004	0.720649	203	0.454532	0
121	1996	0.665618	140	0.490825	0.720649	203	0.456529	0
121	1997	0.667769	138	0.486717	0.738158	229	0.451528	0
121	1998	0.671033	140	0.495461	0.732288	231	0.44981	0
121	1999	0.671033	140	0.49576	0.751741	240	0.434664	0
121	2000	0.671346	139	0.496691	0.736177	232	0.454198	0
121	2001	0.667482	138	0.495225	0.747793	240	0.43787	0
121	2002	0.667596	138	0.489719	0.759443	254	0.413794	0
121	2003	0.667596	138	0.487941	0.756977	251	0.425578	0
121	2004	0.667596	138	0.488374	0.742045	262	0.40561	0
121	2005	0.676916	131	0.504673	0.744468	264	0.406503	0
121	2006	0.667596	138	0.488615	0.733153	248	0.416103	0
121	2007	0.667596	138	0.487343	0.733239	246	0.413436	0
121	2008	0.667596	138	0.487359	0.734972	245	0.417625	0
121	2009	0.667596	138	0.492278	0.732557	250	0.417721	0
121	2010	0.667596	138	0.492589	0.733922	247	0.423369	0
122	1992	0.676513	54	0.275601	0.732694	111	0.397829	0
122	1993	0.676513	54	0.269502	0.733395	110	0.399048	0
122	1994	0.676513	54	0.270675	0.735394	108	0.397761	0
122	1995	0.676513	54	0.284875	0.736133	107	0.402335	0
122	1996	0.676513	54	0.275326	0.732694	111	0.400343	0
122	1997	0.676513	54	0.281927	0.732694	111	0.405951	0
122	1998	0.676513	54	0.277971	0.732694	111	0.405357	0
122	1999	0.676513	54	0.27436	0.728843	107	0.422785	0
122	2000	0.676513	54	0.277741	0.728843	107	0.425413	0
122	2001	0.676513	54	0.274921	0.728843	107	0.420926	0
122	2002	0.676513	54	0.279577	0.728843	107	0.416927	0
122	2003	0.676513	54	0.2822	0.729358	106	0.419466	0
122	2004	0.676513	54	0.283607	0.729358	106	0.416668	0
122	2005	0.676513	54	0.278403	0.729358	106	0.413	0
122	2006	0.676513	54	0.269213	0.730107	105	0.412788	0
122	2007	0.676513	54	0.286214	0.730107	105	0.420765	0
122	2008	0.676513	54	0.280093	0.730107	105	0.419459	0
122	2009	0.676513	54	0.278387	0.730107	105	0.420512	0
122	2010	0.676513	54	0.281433	0.730107	105	0.419775	0
126	1992	0.639503	67	0.433061	0.684417	124	0.427036	0
126	1993	0.647873	69	0.45624	0.692825	131	0.443402	0
126	1994	0.647873	69	0.456333	0.724343	211	0.371324	0
126	1995	0.647873	69	0.458526	0.735689	223	0.363351	0
126	1996	0.647873	69	0.464398	0.732914	225	0.378494	0
126	1997	0.647873	69	0.468194	0.730464	231	0.378295	0
126	1998	0.647873	69	0.460293	0.721372	219	0.398147	0
126	1999	0.644099	74	0.462527	0.72628	229	0.388856	0
126	2000	0.644099	74	0.463357	0.728057	233	0.389876	0
126	2001	0.644099	74	0.470969	0.730425	244	0.380227	0
126	2002	0.650795	75	0.474725	0.72743	235	0.393599	0
126	2003	0.659256	90	0.472845	0.723245	245	0.406488	0
126	2004	0.669314	95	0.464095	0.736868	255	0.397053	0
126	2005	0.674974	96	0.478987	0.727717	250	0.422587	0
126	2006	0.674974	96	0.495413	0.729309	262	0.403988	0
126	2007	0.674974	96	0.490955	0.740997	268	0.398728	0
126	2008	0.674974	96	0.491658	0.741926	266	0.405872	0
126	2009	0.677388	108	0.449527	0.739725	268	0.41039	0
126	2010	0.677388	108	0.452568	0.74328	256	0.43258	0
134	1992	0.651676	77	0.343902	0.730645	212	0.367807	0
134	1993	0.651676	77	0.342476	0.736453	217	0.371188	0
134	1994	0.651676	77	0.341438	0.727133	235	0.344913	0
134	1995	0.651676	77	0.341445	0.752023	241	0.353291	0
134	1996	0.651676	77	0.322458	0.727372	239	0.350265	0
134	1997	0.651676	77	0.31498	0.731907	226	0.363105	0
134	1998	0.64913	98	0.428124	0.730843	247	0.370651	0
134	1999	0.64913	98	0.426655	0.74281	255	0.36091	0
134	2000	0.64913	98	0.424604	0.732498	254	0.364044	0
134	2001	0.64913	98	0.430842	0.73359	251	0.379029	0
134	2002	0.64913	98	0.431411	0.744357	260	0.37096	0
134	2003	0.64913	98	0.432122	0.745863	258	0.371735	0
134	2004	0.64913	98	0.426878	0.735403	254	0.390248	0
134	2005	0.64913	98	0.424399	0.74314	249	0.383533	0
134	2006	0.64913	98	0.423007	0.730597	240	0.389309	0
134	2007	0.64913	98	0.425274	0.745141	259	0.364621	0
134	2008	0.64913	98	0.424588	0.759024	268	0.355118	0
134	2009	0.64913	98	0.423532	0.751538	264	0.358418	0
134	2010	0.64913	98	0.425048	0.748474	257	0.361354	0
141	1992	0.656786	68	0.256868	0.681164	83	0.317167	0
141	1993	0.631402	63	0.242727	0.679096	81	0.290542	0
141	1994	0.631402	63	0.244997	0.676455	83	0.365227	0
141	1995	0.640381	64	0.258914	0.706699	91	0.364394	0
141	1996	0.640381	64	0.259327	0.729745	114	0.38759	0
141	1997	0.64066	65	0.274363	0.728335	159	0.333193	0
141	1998	0.645435	73	0.267009	0.726217	158	0.369436	0
141	1999	0.645435	73	0.267588	0.729182	157	0.350905	0
141	2000	0.645435	73	0.269003	0.723013	174	0.340298	0
141	2001	0.645435	73	0.271927	0.727348	166	0.361004	0
141	2002	0.645435	73	0.273079	0.726452	150	0.403189	0
141	2003	0.645435	73	0.271757	0.722246	159	0.398928	0
141	2004	0.645435	73	0.274175	0.719471	178	0.356647	0
141	2005	0.645435	73	0.269999	0.721114	164	0.375772	0
141	2006	0.66006	77	0.277881	0.727349	161	0.398546	0
141	2007	0.66006	77	0.278204	0.731826	184	0.366152	0
141	2008	0.66006	77	0.283772	0.727378	162	0.393878	0
141	2009	0.66006	77	0.277328	0.727378	162	0.395817	0
141	2010	0.66006	77	0.280346	0.724515	162	0.397166	0
143	1992	0.709606	219	0.427416	0.732885	256	0.428005	0
143	1993	0.709606	219	0.431252	0.744237	262	0.422144	0
143	1994	0.709606	219	0.426164	0.729392	253	0.424113	0
143	1995	0.709606	219	0.432562	0.731433	259	0.421844	0
143	1996	0.709606	219	0.425931	0.740042	263	0.410905	0
143	1997	0.709606	219	0.426677	0.730034	252	0.424253	0
143	1998	0.709606	219	0.427751	0.728902	255	0.426078	0
143	1999	0.709606	219	0.428538	0.728492	256	0.431702	0
143	2000	0.709606	219	0.432	0.730242	253	0.427929	0
143	2001	0.709606	219	0.428502	0.73014	253	0.428397	0
143	2002	0.709606	219	0.428027	0.731654	261	0.42078	0
143	2003	0.709606	219	0.427573	0.724268	253	0.437649	0
143	2004	0.709606	219	0.427297	0.728469	259	0.427578	0
143	2005	0.709606	219	0.431813	0.727176	262	0.425774	0
143	2006	0.709606	219	0.428129	0.740287	266	0.422116	0
143	2007	0.710238	218	0.421476	0.738019	263	0.416081	0
143	2008	0.710238	218	0.420962	0.738831	260	0.415519	0
143	2009	0.710238	218	0.417898	0.728905	259	0.419739	0
143	2010	0.710238	218	0.419178	0.726711	253	0.422938	0
144	1992	0.703913	148	0.328527	0.710642	158	0.355005	0
144	1993	0.703913	148	0.332751	0.710642	158	0.360254	0
144	1994	0.703913	148	0.330958	0.710642	158	0.36066	0
144	1995	0.703913	148	0.330713	0.710642	158	0.362248	0
144	1996	0.703913	148	0.331152	0.710642	158	0.365637	0
144	1997	0.703913	148	0.329494	0.710642	158	0.361437	0
144	1998	0.703913	148	0.327722	0.710642	158	0.362198	0
144	1999	0.703913	148	0.326074	0.710642	158	0.355939	0
144	2000	0.703913	148	0.325311	0.710642	158	0.35929	0
144	2001	0.703913	148	0.319152	0.710642	158	0.349439	0
144	2002	0.703913	148	0.317556	0.722942	184	0.331905	0
144	2003	0.703913	148	0.320423	0.720602	191	0.33265	0
144	2004	0.703913	148	0.318185	0.725404	193	0.321119	0
144	2005	0.703913	148	0.318458	0.725404	193	0.314261	0
144	2006	0.703913	148	0.317444	0.725856	192	0.318811	0
144	2007	0.703913	148	0.318393	0.734743	194	0.321254	0
144	2008	0.703913	148	0.3181	0.734743	194	0.319151	0
144	2009	0.703913	148	0.317723	0.734743	194	0.320652	0
144	2010	0.703913	148	0.318254	0.724675	195	0.318626	0
146	1992	0.696544	117	0.427944	0.70582	140	0.445695	0
146	1993	0.696544	117	0.43308	0.708334	133	0.449489	0
146	1994	0.696544	117	0.428213	0.730069	177	0.412477	0
146	1995	0.68813	115	0.430096	0.748104	201	0.389937	0
146	1996	0.68813	115	0.434745	0.732401	198	0.39288	0
146	1997	0.683558	114	0.441188	0.732088	193	0.393778	0
146	1998	0.687876	100	0.491269	0.709106	160	0.440206	0
146	1999	0.687876	100	0.503479	0.721865	188	0.401224	0
146	2000	0.687876	100	0.504878	0.73402	188	0.416658	0
146	2001	0.687876	100	0.506661	0.724293	202	0.409996	0
146	2002	0.687876	100	0.50494	0.736214	197	0.424313	0
146	2003	0.687876	100	0.502436	0.73792	189	0.432754	0
146	2004	0.697499	102	0.503162	0.735043	217	0.396961	0
146	2005	0.697499	102	0.496631	0.728952	232	0.377841	0
146	2006	0.697499	102	0.491883	0.726989	226	0.383178	0
146	2007	0.697499	102	0.492043	0.729605	235	0.391336	0
146	2008	0.697499	102	0.493659	0.740589	242	0.375009	0
146	2009	0.697499	102	0.495346	0.740785	237	0.372957	0
146	2010	0.697499	102	0.492662	0.735536	233	0.385222	0
149	1992	0.722959	144	0.438878	0.733784	170	0.420043	0
149	1993	0.722959	144	0.436796	0.734831	173	0.429132	0
149	1994	0.722959	144	0.435355	0.73549	174	0.434793	0
149	1995	0.72157	147	0.431419	0.73458	181	0.445671	0
149	1996	0.720388	148	0.433951	0.734579	181	0.441953	0
149	1997	0.720388	148	0.436741	0.731032	181	0.444836	0
149	1998	0.725167	151	0.446404	0.731342	185	0.449078	0
149	1999	0.724367	152	0.448971	0.754046	231	0.434876	0
149	2000	0.724367	152	0.450059	0.737998	195	0.42907	0
149	2001	0.724367	152	0.450547	0.739235	198	0.441021	0
149	2002	0.724367	152	0.453291	0.735065	202	0.443867	0
149	2003	0.724367	152	0.452316	0.758	249	0.415462	0
149	2004	0.724367	152	0.449116	0.762288	239	0.41697	0
149	2005	0.724367	152	0.449298	0.762028	237	0.416535	0
149	2006	0.724367	152	0.452228	0.762824	239	0.411744	0
149	2007	0.724367	152	0.452533	0.761984	238	0.420172	0
149	2008	0.724367	152	0.454044	0.762824	239	0.411549	0
149	2009	0.724367	152	0.452904	0.761156	242	0.420922	0
149	2010	0.724367	152	0.453769	0.760539	241	0.418586	0
150	1992	0.688489	93	0.484971	0.756224	290	0.409793	0
150	1993	0.688489	93	0.486507	0.755367	288	0.418316	0
150	1994	0.688489	93	0.485854	0.756207	290	0.417281	0
150	1995	0.688489	93	0.494184	0.757688	290	0.418057	0
150	1996	0.689615	92	0.487067	0.759101	286	0.41812	0
150	1997	0.688813	93	0.487676	0.759101	286	0.422976	0
150	1998	0.687698	94	0.49164	0.757688	290	0.417343	0
150	1999	0.687698	94	0.492075	0.757341	291	0.418912	0
150	2000	0.687698	94	0.489842	0.757688	290	0.416308	0
150	2001	0.687698	94	0.490842	0.755646	287	0.417842	0
150	2002	0.687698	94	0.492286	0.756555	289	0.422757	0
150	2003	0.687698	94	0.493907	0.756555	289	0.424562	0
150	2004	0.687698	94	0.49291	0.756555	289	0.426463	0
150	2005	0.688489	93	0.489024	0.756555	289	0.425659	0
150	2006	0.688489	93	0.49277	0.75797	285	0.430472	0
150	2007	0.687698	94	0.501174	0.757901	281	0.440218	0
150	2008	0.687698	94	0.49911	0.757901	281	0.438024	0
150	2009	0.687698	94	0.501824	0.756494	285	0.433743	0
150	2010	0.687698	94	0.504292	0.756494	285	0.432296	0
154	1992	0.695006	119	0.455208	0.711147	185	0.427585	0
154	1993	0.695006	119	0.451902	0.713407	191	0.436557	0
154	1994	0.694788	121	0.449327	0.719575	197	0.432453	0
154	1995	0.702607	123	0.443503	0.718334	198	0.446114	0
154	1996	0.702607	123	0.452631	0.723045	202	0.440723	0
154	1997	0.680163	116	0.470515	0.733343	203	0.433428	0
154	1998	0.676697	111	0.474606	0.725512	193	0.432721	0
154	1999	0.683167	117	0.470424	0.733108	211	0.423458	0
154	2000	0.683167	117	0.472988	0.726917	203	0.432516	0
154	2001	0.679708	106	0.517382	0.725698	211	0.42143	0
154	2002	0.680551	110	0.51823	0.725292	241	0.393204	0
154	2003	0.68051	126	0.474384	0.737438	215	0.429259	0
154	2004	0.678879	127	0.479027	0.732868	228	0.408445	0
154	2005	0.678879	127	0.48227	0.734192	240	0.393	0
154	2006	0.678879	127	0.483759	0.744993	236	0.392825	0
154	2007	0.678879	127	0.482272	0.740154	233	0.395661	0
154	2008	0.703575	135	0.467872	0.735917	232	0.40364	0
154	2009	0.703575	135	0.468774	0.748672	242	0.395418	0
154	2010	0.703575	135	0.465889	0.738188	234	0.404043	0
156	1992	0.703102	152	0.421448	0.752536	275	0.406259	0
156	1993	0.703102	152	0.42326	0.75448	275	0.411376	0
156	1994	0.703102	152	0.425687	0.752721	280	0.405851	0
156	1995	0.703102	152	0.423701	0.753782	277	0.408186	0
156	1996	0.704313	150	0.417029	0.754988	274	0.416924	0
156	1997	0.704313	150	0.416138	0.754044	276	0.413835	0
156	1998	0.704313	150	0.417009	0.753877	277	0.408477	0
156	1999	0.704313	150	0.416406	0.757047	281	0.406835	0
156	2000	0.704313	150	0.416761	0.757047	281	0.404831	0
156	2001	0.704313	150	0.418517	0.757477	280	0.40849	0
156	2002	0.704313	150	0.419433	0.75602	284	0.405677	0
156	2003	0.704313	150	0.419716	0.75602	284	0.411234	0
156	2004	0.704313	150	0.422248	0.756973	281	0.413766	0
156	2005	0.704313	150	0.41967	0.757737	279	0.414713	0
156	2006	0.704313	150	0.416882	0.75667	282	0.412806	0
156	2007	0.697306	157	0.411466	0.756985	277	0.419274	0
156	2008	0.697306	157	0.414039	0.754986	270	0.423415	0
156	2009	0.697306	157	0.412408	0.756682	278	0.417816	0
156	2010	0.697306	157	0.412864	0.757511	276	0.422005	0
162	1992	0.686882	65	0.466822	0.745289	255	0.405427	0
162	1993	0.686882	65	0.466092	0.759177	264	0.380399	0
162	1994	0.686882	65	0.464811	0.745435	255	0.391083	0
162	1995	0.686882	65	0.465181	0.756953	277	0.374595	0
162	1996	0.686882	65	0.461294	0.730942	257	0.389424	0
162	1997	0.686882	65	0.459913	0.73221	258	0.386419	0
162	1998	0.692502	66	0.466939	0.742621	268	0.380437	0
162	1999	0.692502	66	0.47262	0.743342	266	0.382904	0
162	2000	0.692502	66	0.469777	0.74262	268	0.383468	0
162	2001	0.697789	67	0.474738	0.731488	260	0.400649	0
162	2002	0.697789	67	0.478857	0.750301	266	0.392611	0
162	2003	0.692777	66	0.471252	0.757395	277	0.377446	0
162	2004	0.692924	65	0.464864	0.756753	274	0.378491	0
162	2005	0.692924	65	0.462956	0.756753	274	0.377237	0
162	2006	0.689045	72	0.452215	0.747622	265	0.395388	0
162	2007	0.689045	72	0.442535	0.759579	270	0.384895	0
162	2008	0.689045	72	0.42483	0.758403	270	0.386207	0
162	2009	0.689045	72	0.429937	0.756915	274	0.382843	0
162	2010	0.689045	72	0.417968	0.758403	270	0.384786	0
165	1992	0.693528	196	0.410078	0.754321	260	0.384454	0
165	1993	0.693528	196	0.411589	0.725057	251	0.398499	0
165	1994	0.696116	197	0.413233	0.721996	250	0.386832	0
165	1995	0.696116	197	0.412018	0.724926	243	0.399424	0
165	1996	0.696116	197	0.41174	0.723478	251	0.389978	0
165	1997	0.696116	197	0.412685	0.727254	253	0.391437	0
165	1998	0.696116	197	0.411216	0.723649	250	0.393872	0
165	1999	0.696116	197	0.410026	0.722409	257	0.393727	0
165	2000	0.696116	197	0.410573	0.723763	256	0.392069	0
165	2001	0.696116	197	0.411302	0.725726	250	0.396899	0
165	2002	0.696116	197	0.409966	0.723833	255	0.391138	0
165	2003	0.696116	197	0.410411	0.720465	253	0.398582	0
165	2004	0.696116	197	0.408227	0.732026	264	0.385624	0
165	2005	0.696116	197	0.408571	0.721861	249	0.401819	0
165	2006	0.696116	197	0.408972	0.737329	260	0.390934	0
165	2007	0.696116	197	0.408521	0.733366	266	0.382496	0
165	2008	0.696116	197	0.408827	0.728419	255	0.398096	0
165	2009	0.696116	197	0.40812	0.737212	255	0.396071	0
165	2010	0.696116	197	0.409412	0.738908	260	0.392949	0
169	1992	0.694238	127	0.417312	0.716584	170	0.413723	0
169	1993	0.694238	127	0.417817	0.732496	194	0.371733	0
169	1994	0.694238	127	0.417136	0.75417	238	0.343588	0
169	1995	0.694238	127	0.419412	0.736723	218	0.367031	0
169	1996	0.694238	127	0.420155	0.740761	212	0.371557	0
169	1997	0.694238	127	0.423935	0.747848	234	0.343127	0
169	1998	0.694238	127	0.421146	0.74882	215	0.368008	0
169	1999	0.693627	128	0.425771	0.749076	214	0.369619	0
169	2000	0.693627	128	0.430295	0.749633	242	0.345646	0
169	2001	0.693627	128	0.430909	0.75628	250	0.333901	0
169	2002	0.693627	128	0.434747	0.724481	236	0.330918	0
169	2003	0.693627	128	0.432727	0.728754	231	0.339858	0
169	2004	0.693627	128	0.429614	0.735242	212	0.368557	0
169	2005	0.693627	128	0.432696	0.742746	235	0.345447	0
169	2006	0.693627	128	0.433659	0.760524	246	0.315994	0
169	2007	0.693627	128	0.434573	0.739363	236	0.331588	0
169	2008	0.693627	128	0.431188	0.728549	223	0.35252	0
169	2009	0.693627	128	0.435503	0.755091	238	0.333104	0
169	2010	0.693627	128	0.437334	0.742133	229	0.338914	0
173	1992	0.663426	117	0.437847	0.702521	198	0.459928	0
173	1993	0.663426	117	0.436329	0.730987	216	0.439409	0
173	1994	0.664222	125	0.410789	0.743025	228	0.427859	0
173	1995	0.662313	130	0.403876	0.745955	265	0.407336	0
173	1996	0.662313	130	0.408607	0.757611	265	0.414048	0
173	1997	0.662313	130	0.40911	0.742284	243	0.433116	0
173	1998	0.662313	130	0.405817	0.759344	261	0.414196	0
173	1999	0.660178	132	0.413648	0.758771	262	0.414418	0
173	2000	0.660178	132	0.413218	0.743614	239	0.449284	0
173	2001	0.660178	132	0.413701	0.729087	236	0.442869	0
173	2002	0.660178	132	0.4151	0.749012	254	0.435941	0
173	2003	0.687629	146	0.41542	0.729796	235	0.4586	0
173	2004	0.687629	146	0.413714	0.744673	279	0.406051	0
173	2005	0.687629	146	0.41894	0.742917	274	0.42564	0
173	2006	0.687629	146	0.420296	0.741559	273	0.426961	0
173	2007	0.687629	146	0.421315	0.740852	275	0.427478	0
173	2008	0.687629	146	0.422459	0.742185	271	0.43697	0
173	2009	0.687629	146	0.424243	0.754707	285	0.415246	0
173	2010	0.687629	146	0.427135	0.756079	281	0.427305	0
174	1992	0.707437	157	0.486465	0.752657	267	0.39652	0
174	1993	0.705263	160	0.475917	0.749844	267	0.399226	0
174	1994	0.707437	157	0.479751	0.750297	271	0.395756	0
174	1995	0.707437	157	0.482	0.753103	273	0.400716	0
174	1996	0.707437	157	0.479941	0.751068	270	0.406039	0
174	1997	0.707437	157	0.481743	0.752576	274	0.403235	0
174	1998	0.707437	157	0.477375	0.751733	268	0.412843	0
174	1999	0.707437	157	0.479083	0.751728	276	0.405462	0
174	2000	0.707437	157	0.476944	0.752698	275	0.405845	0
174	2001	0.707437	157	0.478261	0.752391	277	0.404393	0
174	2002	0.707437	157	0.47666	0.751159	276	0.409077	0
174	2003	0.705263	160	0.473254	0.74119	268	0.418343	0
174	2004	0.704585	162	0.474719	0.751159	276	0.407958	0
174	2005	0.704585	162	0.46932	0.751159	276	0.404439	0
174	2006	0.704585	162	0.47435	0.752391	277	0.407524	0
174	2007	0.704585	162	0.476542	0.752233	273	0.414805	0
174	2008	0.705349	161	0.478948	0.752065	274	0.416119	0
174	2009	0.705349	161	0.478353	0.753465	270	0.412521	0
174	2010	0.705349	161	0.478003	0.752065	274	0.410893	0
183	1992	0.681092	136	0.440717	0.718201	217	0.402732	0
183	1993	0.680804	137	0.4471	0.721445	222	0.417157	0
183	1994	0.680804	137	0.449843	0.736496	254	0.380253	0
183	1995	0.680804	137	0.448293	0.744408	248	0.384768	0
183	1996	0.680804	137	0.450476	0.742121	263	0.367692	0
183	1997	0.680804	137	0.454699	0.726639	250	0.381085	0
183	1998	0.680804	137	0.455023	0.724227	245	0.407865	0
183	1999	0.679321	141	0.471309	0.741989	265	0.378509	0
183	2000	0.679258	138	0.476326	0.750634	271	0.38133	0
183	2001	0.679258	138	0.482588	0.746462	269	0.399785	0
183	2002	0.679258	138	0.477385	0.727548	253	0.414442	0
183	2003	0.681984	139	0.4813	0.736367	258	0.412028	0
183	2004	0.688157	143	0.475677	0.736723	257	0.408726	0
183	2005	0.688157	143	0.467332	0.737949	258	0.411876	0
183	2006	0.688157	143	0.469585	0.74265	261	0.412229	0
183	2007	0.688157	143	0.468552	0.743252	274	0.400329	0
183	2008	0.688157	143	0.462919	0.742237	273	0.398349	0
183	2009	0.682982	139	0.467792	0.744621	270	0.406553	0
183	2010	0.682982	139	0.468612	0.742237	273	0.403256	0
185	1992	0.677813	157	0.41844	0.734616	246	0.410418	0
185	1993	0.677813	157	0.419067	0.733056	227	0.435315	0
185	1994	0.677813	157	0.418702	0.719575	217	0.451446	0
185	1995	0.677813	157	0.420093	0.72001	215	0.454829	0
185	1996	0.677813	157	0.422208	0.739511	274	0.404512	0
185	1997	0.677813	157	0.424959	0.710415	243	0.431469	0
185	1998	0.676802	158	0.429343	0.719386	262	0.425644	0
185	1999	0.676802	158	0.426597	0.71816	261	0.42086	0
185	2000	0.676802	158	0.423765	0.721339	257	0.424315	0
185	2001	0.677114	157	0.417523	0.724597	265	0.409341	0
185	2002	0.675402	164	0.412862	0.720436	260	0.432295	0
185	2003	0.675402	164	0.415584	0.715256	262	0.429793	0
185	2004	0.675233	165	0.417094	0.721173	275	0.420086	0
185	2005	0.675233	165	0.416558	0.721173	275	0.41973	0
185	2006	0.675233	165	0.414509	0.73702	286	0.406046	0
185	2007	0.675233	165	0.411641	0.725579	274	0.420539	0
185	2008	0.675233	165	0.411565	0.738103	283	0.413755	0
185	2009	0.677811	166	0.412655	0.737785	283	0.416933	0
185	2010	0.677811	166	0.413691	0.737785	283	0.422706	0
194	1992	0.686873	89	0.352585	0.759161	260	0.412409	0
194	1993	0.686873	89	0.350087	0.758062	263	0.411738	0
194	1994	0.686873	89	0.348738	0.75606	260	0.398956	0
194	1995	0.686873	89	0.347747	0.761392	255	0.414893	0
194	1996	0.686873	89	0.348494	0.744799	244	0.425794	0
194	1997	0.685994	90	0.353562	0.757844	255	0.401862	0
194	1998	0.685994	90	0.354961	0.75508	274	0.406016	0
194	1999	0.685994	90	0.354864	0.756425	266	0.38587	0
194	2000	0.685994	90	0.354645	0.758903	261	0.429845	0
194	2001	0.685994	90	0.35498	0.758989	273	0.414185	0
194	2002	0.685994	90	0.355348	0.748926	249	0.442969	0
194	2003	0.685994	90	0.356018	0.75164	280	0.408315	0
194	2004	0.685994	90	0.356565	0.75189	279	0.408661	0
194	2005	0.685994	90	0.356043	0.74592	262	0.418468	0
194	2006	0.685994	90	0.355984	0.748194	269	0.415948	0
194	2007	0.685994	90	0.356013	0.74757	266	0.412319	0
194	2008	0.685994	90	0.356401	0.74757	266	0.408367	0
194	2009	0.685994	90	0.356215	0.755918	273	0.39583	0
194	2010	0.685994	90	0.356409	0.758108	262	0.416206	0
198	1992	0.702435	80	0.652635	0.748374	234	0.41978	0
198	1993	0.708109	77	0.641072	0.735354	219	0.423918	0
198	1994	0.708109	77	0.640005	0.731627	235	0.38621	0
198	1995	0.708109	77	0.632216	0.731339	236	0.39769	0
198	1996	0.708109	77	0.624946	0.730297	239	0.408003	0
198	1997	0.714501	74	0.615092	0.749952	257	0.373993	0
198	1998	0.714501	74	0.620307	0.746428	221	0.401377	0
198	1999	0.714501	74	0.629624	0.735549	215	0.428451	0
198	2000	0.709156	95	0.527161	0.73794	232	0.419577	0
198	2001	0.709002	93	0.528381	0.752967	244	0.412081	0
198	2002	0.710512	91	0.526361	0.751815	248	0.406457	0
198	2003	0.708332	98	0.521393	0.761124	257	0.394497	0
198	2004	0.708332	98	0.525192	0.757723	282	0.381357	0
198	2005	0.697115	111	0.482714	0.730681	254	0.421231	0
198	2006	0.697233	113	0.47304	0.731766	263	0.401188	0
198	2007	0.697233	113	0.470287	0.74334	269	0.402305	0
198	2008	0.706702	121	0.459881	0.744696	270	0.414568	0
198	2009	0.706702	121	0.463919	0.742062	267	0.420231	0
198	2010	0.706702	121	0.467827	0.743608	273	0.409236	0
202	1992	0.716955	176	0.426266	0.751247	277	0.382874	0
202	1993	0.716955	176	0.427414	0.749492	276	0.379025	0
202	1994	0.716955	176	0.426665	0.749582	276	0.392628	0
202	1995	0.716955	176	0.427285	0.748245	280	0.395555	0
202	1996	0.716955	176	0.425286	0.75114	282	0.39713	0
202	1997	0.716955	176	0.426336	0.747615	282	0.39845	0
202	1998	0.716955	176	0.428447	0.74805	281	0.401783	0
202	1999	0.716955	176	0.428215	0.750792	282	0.400475	0
202	2000	0.716955	176	0.431056	0.748112	280	0.400375	0
202	2001	0.716955	176	0.43112	0.750291	283	0.396154	0
202	2002	0.716955	176	0.43561	0.750703	282	0.396266	0
202	2003	0.716955	176	0.435698	0.750291	283	0.395666	0
202	2004	0.721622	178	0.434834	0.75246	286	0.378552	0
202	2005	0.721622	178	0.435761	0.753254	284	0.386685	0
202	2006	0.721622	178	0.434443	0.753733	283	0.392034	0
202	2007	0.721622	178	0.435551	0.753227	280	0.389648	0
202	2008	0.721622	178	0.435789	0.753622	279	0.391576	0
202	2009	0.721622	178	0.436045	0.754041	278	0.386191	0
202	2010	0.721622	178	0.435886	0.753227	280	0.38109	0
203	1992	0.709013	207	0.459397	0.75489	288	0.406182	0
203	1993	0.708816	208	0.462704	0.755801	290	0.409523	0
203	1994	0.708587	210	0.462675	0.742561	279	0.421874	0
203	1995	0.709322	207	0.46465	0.756029	289	0.409491	0
203	1996	0.709322	207	0.462138	0.743632	281	0.422847	0
203	1997	0.708654	210	0.46038	0.74796	283	0.417244	0
203	1998	0.708654	210	0.460366	0.756587	292	0.408395	0
203	1999	0.708654	210	0.460858	0.756921	291	0.411212	0
203	2000	0.708027	212	0.463731	0.756249	293	0.411611	0
203	2001	0.708459	211	0.463687	0.745996	284	0.427352	0
203	2002	0.708459	211	0.464572	0.746416	283	0.434308	0
203	2003	0.708459	211	0.463906	0.745996	284	0.436174	0
203	2004	0.708459	211	0.46154	0.745996	284	0.437423	0
203	2005	0.708459	211	0.463946	0.755111	292	0.42223	0
203	2006	0.708459	211	0.464398	0.755111	292	0.426163	0
203	2007	0.708459	211	0.463606	0.755026	288	0.429942	0
203	2008	0.70669	210	0.46432	0.755026	288	0.430796	0
203	2009	0.70669	210	0.464639	0.755026	288	0.427121	0
203	2010	0.70669	210	0.465006	0.755026	288	0.428455	0
208	1992	0.659329	104	0.405381	0.665159	90	0.465689	0
208	1993	0.659329	104	0.402423	0.694205	97	0.488322	0
208	1994	0.659207	103	0.388559	0.682645	94	0.485301	0
208	1995	0.659329	104	0.404498	0.682275	96	0.538423	0
208	1996	0.658867	105	0.401513	0.689334	101	0.480632	0
208	1997	0.686272	112	0.384935	0.705448	123	0.440872	0
208	1998	0.685832	113	0.383104	0.702497	140	0.399938	0
208	1999	0.695432	115	0.386914	0.711339	130	0.435593	0
208	2000	0.695514	114	0.384412	0.710081	131	0.427043	0
208	2001	0.695514	114	0.38821	0.711889	144	0.361341	0
208	2002	0.695432	115	0.393699	0.713503	132	0.413063	0
208	2003	0.695432	115	0.389561	0.710599	130	0.405054	0
208	2004	0.695514	114	0.390394	0.710081	131	0.416013	0
208	2005	0.67165	106	0.417205	0.691366	124	0.442928	0
208	2006	0.695514	114	0.397219	0.710081	131	0.42951	0
208	2007	0.695514	114	0.396869	0.710081	131	0.425839	0
208	2008	0.695514	114	0.399676	0.710081	131	0.432258	0
208	2009	0.695514	114	0.407574	0.710081	131	0.424546	0
208	2010	0.697395	113	0.404673	0.710081	131	0.42879	0
209	1992	0.688682	83	0.30068	0.737066	128	0.397953	0
209	1993	0.686592	85	0.307096	0.735322	130	0.403311	0
209	1994	0.686592	85	0.311392	0.73278	129	0.40258	0
209	1995	0.686592	85	0.316175	0.73278	129	0.404834	0
209	1996	0.686592	85	0.306036	0.73278	129	0.390514	0
209	1997	0.682848	97	0.331092	0.740059	222	0.392625	0
209	1998	0.682848	97	0.332879	0.726086	222	0.402611	0
209	1999	0.688283	98	0.342416	0.726956	221	0.406238	0
209	2000	0.688283	98	0.349904	0.746218	229	0.431147	0
209	2001	0.688283	98	0.350212	0.746447	228	0.43631	0
209	2002	0.688283	98	0.351627	0.756467	233	0.419569	0
209	2003	0.688283	98	0.360146	0.753375	234	0.41912	0
209	2004	0.688283	98	0.352239	0.728591	219	0.435033	0
209	2005	0.688283	98	0.354108	0.727144	217	0.435646	0
209	2006	0.688283	98	0.364946	0.745678	231	0.419652	0
209	2007	0.688283	98	0.370937	0.737994	226	0.403799	0
209	2008	0.688283	98	0.369793	0.737994	226	0.401082	0
209	2009	0.688283	98	0.369526	0.737994	226	0.401044	0
209	2010	0.688283	98	0.368148	0.732896	215	0.417491	0
210	1992	0.650175	69	0.451911	0.759219	266	0.40791	0
210	1993	0.657204	70	0.453994	0.750722	259	0.415625	0
210	1994	0.659667	69	0.442835	0.738319	245	0.4386	0
210	1995	0.659743	69	0.43471	0.747479	276	0.412177	0
210	1996	0.661419	68	0.424106	0.755071	289	0.388991	0
210	1997	0.661419	68	0.422451	0.756511	285	0.392617	0
210	1998	0.675877	71	0.437983	0.757259	283	0.398127	0
210	1999	0.675877	71	0.440634	0.75725	283	0.39192	0
210	2000	0.675877	71	0.445023	0.747308	277	0.411403	0
210	2001	0.675877	71	0.441731	0.747308	277	0.413946	0
210	2002	0.675877	71	0.445281	0.732405	266	0.431834	0
210	2003	0.675877	71	0.445761	0.746198	280	0.41067	0
210	2004	0.675877	71	0.443519	0.731025	270	0.424112	0
210	2005	0.675877	71	0.442077	0.746198	280	0.408334	0
210	2006	0.675877	71	0.447622	0.746198	280	0.405675	0
210	2007	0.675877	71	0.446583	0.756494	285	0.401486	0
210	2008	0.675877	71	0.449213	0.756494	285	0.402187	0
210	2009	0.675877	71	0.44668	0.756494	285	0.401696	0
210	2010	0.675877	71	0.4487	0.756909	284	0.402786	0
211	1992	0.66229	98	0.468072	0.761784	262	0.44135	0
211	1993	0.66229	98	0.464792	0.759976	267	0.434037	0
211	1994	0.661684	99	0.469627	0.759976	267	0.430682	0
211	1995	0.661684	99	0.469914	0.755118	285	0.419754	0
211	1996	0.662831	98	0.465792	0.75612	282	0.428577	0
211	1997	0.662831	98	0.462446	0.754713	286	0.419926	0
211	1998	0.662831	98	0.463121	0.754713	286	0.421743	0
211	1999	0.662831	98	0.466078	0.754713	286	0.419725	0
211	2000	0.662831	98	0.465659	0.754325	287	0.423088	0
211	2001	0.662831	98	0.458989	0.754325	287	0.424428	0
211	2002	0.662831	98	0.457834	0.754325	287	0.421427	0
211	2003	0.662831	98	0.455601	0.75549	288	0.42035	0
211	2004	0.67827	111	0.459128	0.754325	287	0.42216	0
211	2005	0.67827	111	0.457435	0.755723	283	0.426867	0
211	2006	0.684946	116	0.461871	0.756375	285	0.42847	0
211	2007	0.684946	116	0.461597	0.756776	280	0.4247	0
211	2008	0.684946	116	0.459334	0.755387	284	0.4164	0
211	2009	0.704702	138	0.415279	0.759349	268	0.446138	0
211	2010	0.704702	138	0.417853	0.757599	273	0.438347	0
212	1992	0.695455	154	0.447145	0.732449	201	0.428183	0
212	1993	0.695455	154	0.446426	0.726546	189	0.467139	0
212	1994	0.695455	154	0.448615	0.762396	230	0.396003	0
212	1995	0.695455	154	0.446485	0.745233	193	0.454059	0
212	1996	0.69556	153	0.450365	0.766476	212	0.414752	0
212	1997	0.69301	152	0.447972	0.7434	207	0.425601	0
212	1998	0.690388	151	0.44733	0.752721	209	0.42925	0
212	1999	0.689854	152	0.452546	0.726725	193	0.470144	0
212	2000	0.689854	152	0.453959	0.728359	200	0.4563	0
212	2001	0.689854	152	0.447632	0.72788	201	0.455723	0
212	2002	0.688523	154	0.451762	0.724757	215	0.433459	0
212	2003	0.68844	155	0.455472	0.722066	222	0.419469	0
212	2004	0.685749	153	0.451834	0.724315	197	0.455456	0
212	2005	0.685749	153	0.452678	0.724085	205	0.460768	0
212	2006	0.688523	154	0.451364	0.731065	185	0.501674	0
212	2007	0.68844	155	0.457179	0.725762	206	0.458573	0
212	2008	0.68844	155	0.455356	0.731604	209	0.458317	0
212	2009	0.68844	155	0.457496	0.730753	211	0.458916	0
212	2010	0.68844	155	0.460205	0.730753	211	0.465934	0
213	1992	0.703302	61	0.422788	0.712571	84	0.432866	0
213	1993	0.686111	58	0.40338	0.701364	86	0.422648	0
213	1994	0.686111	58	0.408848	0.702267	85	0.458789	0
213	1995	0.686111	58	0.408064	0.697442	91	0.429089	0
213	1996	0.686111	58	0.419615	0.723859	116	0.386076	0
213	1997	0.686111	58	0.416779	0.699305	88	0.440966	0
213	1998	0.686111	58	0.421861	0.698476	89	0.481181	0
213	1999	0.686111	58	0.430694	0.698476	89	0.435535	0
213	2000	0.686111	58	0.433221	0.696649	92	0.422978	0
213	2001	0.686111	58	0.430772	0.698181	90	0.426459	0
213	2002	0.686111	58	0.439547	0.699879	88	0.43678	0
213	2003	0.686111	58	0.440249	0.699879	88	0.440834	0
213	2004	0.686111	58	0.437579	0.699561	89	0.429638	0
213	2005	0.686111	58	0.438637	0.696649	92	0.420559	0
213	2006	0.686111	58	0.443165	0.698181	90	0.435675	0
213	2007	0.686111	58	0.440892	0.696649	92	0.414849	0
213	2008	0.686111	58	0.438927	0.700343	88	0.433615	0
213	2009	0.686111	58	0.443977	0.700343	88	0.443118	0
213	2010	0.686111	58	0.439878	0.699561	89	0.456462	0
222	1992	0.669056	175	0.434382	0.722164	238	0.420882	0
222	1993	0.669056	175	0.43806	0.723603	240	0.413235	0
222	1994	0.669056	175	0.439052	0.713764	231	0.430769	0
222	1995	0.669056	175	0.442988	0.717083	234	0.433129	0
222	1996	0.669056	175	0.439327	0.726844	244	0.407934	0
222	1997	0.669056	175	0.441066	0.719237	239	0.413479	0
222	1998	0.669056	175	0.44253	0.723176	242	0.408907	0
222	1999	0.669056	175	0.441588	0.70401	230	0.424887	0
222	2000	0.672223	177	0.447373	0.733865	250	0.404815	0
222	2001	0.672223	177	0.44432	0.731239	248	0.413034	0
222	2002	0.672223	177	0.443686	0.720414	242	0.419833	0
222	2003	0.672223	177	0.44214	0.729424	247	0.413507	0
222	2004	0.672223	177	0.44072	0.731695	250	0.406374	0
222	2005	0.672223	177	0.438613	0.728226	245	0.410664	0
222	2006	0.672223	177	0.440963	0.723472	242	0.415305	0
222	2007	0.672223	177	0.439355	0.727794	246	0.414859	0
222	2008	0.672223	177	0.440664	0.739148	260	0.385883	0
222	2009	0.672223	177	0.439163	0.720611	241	0.419465	0
222	2010	0.672223	177	0.44102	0.740005	249	0.403225	0
223	1992	0.702625	194	0.468244	0.731159	248	0.418347	0
223	1993	0.702625	194	0.466931	0.733194	255	0.406232	0
223	1994	0.707518	197	0.464186	0.748063	265	0.390527	0
223	1995	0.707518	197	0.466412	0.731896	258	0.407304	0
223	1996	0.707518	197	0.464961	0.744287	267	0.404496	0
223	1997	0.707518	197	0.466178	0.745842	268	0.404123	0
223	1998	0.707518	197	0.469421	0.734017	257	0.414928	0
223	1999	0.707518	197	0.469513	0.732423	261	0.411542	0
223	2000	0.707518	197	0.468986	0.740371	259	0.409361	0
223	2001	0.707518	197	0.470479	0.741195	258	0.404468	0
223	2002	0.707518	197	0.472066	0.729628	247	0.428573	0
223	2003	0.707518	197	0.474353	0.742922	266	0.398335	0
223	2004	0.709444	198	0.474538	0.740847	261	0.411101	0
223	2005	0.709444	198	0.473519	0.742003	258	0.424314	0
223	2006	0.711304	199	0.476552	0.755654	282	0.393245	0
223	2007	0.711304	199	0.477758	0.756249	278	0.395464	0
223	2008	0.711304	199	0.476742	0.742681	260	0.428987	0
223	2009	0.711304	199	0.479072	0.741293	264	0.424366	0
223	2010	0.711304	199	0.478872	0.741675	263	0.423506	0
229	1992	0.675419	85	0.459328	0.742915	280	0.431346	0
229	1993	0.675419	85	0.456716	0.756344	290	0.422962	0
229	1994	0.675419	85	0.448649	0.744211	281	0.436444	0
229	1995	0.675419	85	0.450598	0.757115	292	0.425076	0
229	1996	0.675419	85	0.45278	0.757461	291	0.427199	0
229	1997	0.675419	85	0.445828	0.757115	292	0.429692	0
229	1998	0.675419	85	0.447289	0.757115	292	0.426103	0
229	1999	0.675419	85	0.445157	0.757461	291	0.421782	0
229	2000	0.675419	85	0.44595	0.757461	291	0.42726	0
229	2001	0.675419	85	0.44904	0.755981	291	0.429656	0
229	2002	0.675419	85	0.449808	0.756328	290	0.428075	0
229	2003	0.675419	85	0.444717	0.756328	290	0.427648	0
229	2004	0.675419	85	0.449038	0.756328	290	0.435082	0
229	2005	0.675419	85	0.451196	0.756328	290	0.433097	0
229	2006	0.675419	85	0.452216	0.756328	290	0.433754	0
229	2007	0.675419	85	0.454456	0.756265	286	0.441671	0
229	2008	0.675419	85	0.455088	0.756265	286	0.438849	0
229	2009	0.675419	85	0.450406	0.756265	286	0.436566	0
229	2010	0.675419	85	0.451355	0.742628	276	0.456973	0
230	1992	0.691633	126	0.450942	0.700588	158	0.459522	0
230	1993	0.691633	126	0.454953	0.705606	164	0.4672	0
230	1994	0.690757	140	0.4303	0.730872	195	0.426421	0
230	1995	0.687827	147	0.429566	0.733808	195	0.446374	0
230	1996	0.687827	147	0.432113	0.733808	195	0.452777	0
230	1997	0.686765	149	0.438003	0.729793	214	0.424735	0
230	1998	0.686765	149	0.43962	0.73036	212	0.431941	0
230	1999	0.686765	149	0.436423	0.721734	202	0.440696	0
230	2000	0.683114	156	0.436954	0.716669	212	0.436597	0
230	2001	0.683114	156	0.434278	0.729062	222	0.441874	0
230	2002	0.682353	157	0.433022	0.7146	242	0.409998	0
230	2003	0.680988	167	0.425938	0.726518	255	0.412462	0
230	2004	0.680988	167	0.422898	0.721182	247	0.424212	0
230	2005	0.680988	167	0.421693	0.725942	258	0.409956	0
230	2006	0.680988	167	0.4165	0.723132	249	0.428047	0
230	2007	0.680988	167	0.418395	0.737714	266	0.40772	0
230	2008	0.680988	167	0.417654	0.732818	264	0.416032	0
230	2009	0.680988	167	0.416614	0.725204	254	0.435584	0
230	2010	0.680988	167	0.41697	0.725831	258	0.418559	0
231	1992	0.705115	158	0.528679	0.75262	284	0.443066	0
231	1993	0.705115	158	0.528445	0.753032	283	0.445264	0
231	1994	0.705115	158	0.526009	0.75262	284	0.441344	0
231	1995	0.705115	158	0.526686	0.752267	285	0.439933	0
231	1996	0.705115	158	0.526475	0.752267	285	0.443569	0
231	1997	0.702855	161	0.525344	0.752267	285	0.443625	0
231	1998	0.702855	161	0.52459	0.753745	286	0.442616	0
231	1999	0.702106	162	0.528857	0.753745	286	0.445148	0
231	2000	0.699564	167	0.524035	0.753745	286	0.444499	0
231	2001	0.699564	167	0.523861	0.753745	286	0.445765	0
231	2002	0.699564	167	0.522407	0.754101	285	0.44507	0
231	2003	0.699564	167	0.524314	0.754101	285	0.446879	0
231	2004	0.69881	168	0.525501	0.754101	285	0.442041	0
231	2005	0.69881	168	0.525226	0.754101	285	0.444208	0
231	2006	0.69881	168	0.524745	0.754101	285	0.445526	0
231	2007	0.69881	168	0.524855	0.75495	278	0.446287	0
231	2008	0.69881	168	0.526319	0.75495	278	0.448218	0
231	2009	0.69881	168	0.525098	0.75495	278	0.447666	0
231	2010	0.69881	168	0.524025	0.75495	278	0.448322	0
234	1992	0.6682	101	0.48664	0.728517	214	0.386688	0
234	1993	0.669373	97	0.490458	0.719321	223	0.385686	0
234	1994	0.669373	97	0.485876	0.729338	204	0.408386	0
234	1995	0.669373	97	0.482956	0.720894	228	0.371261	0
234	1996	0.669373	97	0.484114	0.729192	221	0.38051	0
234	1997	0.669373	97	0.483472	0.71292	199	0.417537	0
234	1998	0.669373	97	0.482848	0.727501	204	0.4243	0
234	1999	0.669373	97	0.482161	0.725004	217	0.391736	0
234	2000	0.669373	97	0.487845	0.715552	218	0.407698	0
234	2001	0.669373	97	0.481251	0.719045	210	0.426563	0
234	2002	0.669373	97	0.482437	0.744031	226	0.392462	0
234	2003	0.669373	97	0.482607	0.764488	221	0.392348	0
234	2004	0.669373	97	0.481644	0.742433	205	0.417489	0
234	2005	0.669373	97	0.492615	0.748029	221	0.404802	0
234	2006	0.669373	97	0.49109	0.755135	226	0.392292	0
234	2007	0.669373	97	0.491311	0.762241	233	0.393386	0
234	2008	0.669373	97	0.490234	0.755829	237	0.381395	0
234	2009	0.669373	97	0.491485	0.764105	235	0.393028	0
234	2010	0.669373	97	0.490744	0.762899	237	0.392045	0
235	1992	0.694026	153	0.427346	0.703917	160	0.444061	0
235	1993	0.694193	152	0.422611	0.697139	167	0.42084	0
235	1994	0.694193	152	0.425912	0.703089	161	0.474266	0
235	1995	0.694193	152	0.427714	0.70582	162	0.465873	0
235	1996	0.694193	152	0.428565	0.711569	164	0.460099	0
235	1997	0.691545	151	0.424226	0.718984	176	0.457035	0
235	1998	0.699958	157	0.414816	0.719533	175	0.455617	0
235	1999	0.696927	169	0.411397	0.708813	184	0.439149	0
235	2000	0.695569	172	0.419679	0.714868	201	0.437398	0
235	2001	0.695569	172	0.420846	0.706509	196	0.421947	0
235	2002	0.695569	172	0.422041	0.710875	199	0.432127	0
235	2003	0.695569	172	0.417158	0.710875	199	0.435415	0
235	2004	0.695569	172	0.417814	0.710875	199	0.435033	0
235	2005	0.695569	172	0.418343	0.713179	200	0.430368	0
235	2006	0.695569	172	0.420095	0.711148	198	0.439732	0
235	2007	0.695569	172	0.421179	0.711148	198	0.440521	0
235	2008	0.695569	172	0.420227	0.712758	192	0.429815	0
235	2009	0.695569	172	0.422625	0.712758	192	0.432734	0
235	2010	0.695569	172	0.422514	0.706068	195	0.415568	0
255	1992	0.67705	90	0.49678	0.755425	288	0.399177	0
255	1993	0.67705	90	0.499673	0.755672	283	0.399362	0
255	1994	0.67705	90	0.49331	0.757688	290	0.398937	0
255	1995	0.67705	90	0.493893	0.75797	285	0.401791	0
255	1996	0.67705	90	0.49266	0.756555	289	0.398228	0
255	1997	0.67705	90	0.486758	0.756555	289	0.397877	0
255	1998	0.67705	90	0.489455	0.757688	290	0.398655	0
255	1999	0.67705	90	0.488091	0.757983	289	0.400833	0
255	2000	0.675472	88	0.512047	0.756622	289	0.403625	0
255	2001	0.675472	88	0.506657	0.757261	283	0.411325	0
255	2002	0.675472	88	0.506451	0.756901	284	0.409707	0
255	2003	0.678226	83	0.525697	0.756328	290	0.403946	0
255	2004	0.678226	83	0.527325	0.756328	290	0.409105	0
255	2005	0.675472	88	0.509793	0.757739	286	0.413225	0
255	2006	0.675472	88	0.514453	0.756328	290	0.410457	0
255	2007	0.675472	88	0.512097	0.757668	282	0.42243	0
255	2008	0.675472	88	0.509415	0.756265	286	0.419842	0
255	2009	0.675472	88	0.511358	0.757668	282	0.421636	0
255	2010	0.675472	88	0.515089	0.756265	286	0.414392	0
351	1992	0.738966	260	0.447342	0.738966	260	0.447342	0
351	1993	0.738554	261	0.450005	0.738554	261	0.450005	0
351	1994	0.738554	261	0.44957	0.738554	261	0.44957	0
351	1995	0.738554	261	0.450302	0.738554	261	0.450302	0
351	1996	0.737438	263	0.456538	0.737438	263	0.456538	0
351	1997	0.737438	263	0.458131	0.737438	263	0.458131	0
351	1998	0.737438	263	0.458591	0.737438	263	0.458591	0
351	1999	0.739186	267	0.458215	0.739186	267	0.458215	0
351	2000	0.739186	267	0.456864	0.739186	267	0.456864	0
351	2001	0.739186	267	0.456798	0.739186	267	0.456798	0
351	2002	0.739186	267	0.453292	0.739186	267	0.453292	0
351	2003	0.739186	267	0.453447	0.739186	267	0.453447	0
351	2004	0.739186	267	0.453289	0.739186	267	0.453289	0
351	2005	0.739186	267	0.452959	0.739186	267	0.452959	0
351	2006	0.739186	267	0.452711	0.739186	267	0.452711	0
351	2007	0.739186	267	0.454383	0.739186	267	0.454383	0
351	2008	0.739186	267	0.454238	0.739186	267	0.454238	0
351	2009	0.739186	267	0.454444	0.739186	267	0.454444	0
351	2010	0.739186	267	0.454766	0.739186	267	0.454766	0
8	1992	0.707962	85	0.394979	0.724954	151	0.380437	1
8	1993	0.707962	85	0.39818	0.727509	143	0.398322	1
8	1994	0.707962	85	0.399864	0.724954	151	0.375553	1
8	1995	0.707962	85	0.397445	0.724494	142	0.395312	1
8	1996	0.707962	85	0.401909	0.724954	151	0.367562	1
8	1997	0.707962	85	0.40144	0.728303	152	0.369821	1
8	1998	0.707962	85	0.398514	0.738374	138	0.413585	1
8	1999	0.707962	85	0.402298	0.736382	149	0.404071	1
8	2000	0.707962	85	0.391637	0.732465	149	0.41438	1
8	2001	0.707962	85	0.400429	0.727086	142	0.435088	1
8	2002	0.707962	85	0.397983	0.736382	149	0.400922	1
8	2003	0.707962	85	0.397373	0.739573	141	0.42243	1
8	2004	0.707962	85	0.397548	0.736382	149	0.414633	1
8	2005	0.707962	85	0.394343	0.740895	237	0.383836	1
8	2006	0.707962	85	0.393295	0.739202	200	0.369497	1
8	2007	0.707962	85	0.394475	0.753982	200	0.381493	1
8	2008	0.707962	85	0.392431	0.753982	200	0.377586	1
8	2009	0.707962	85	0.392801	0.752235	199	0.371664	1
8	2010	0.707962	85	0.397075	0.737294	189	0.382688	1
19	1992	0.712346	147	0.466603	0.710327	194	0.415939	1
19	1993	0.712346	147	0.466722	0.708532	203	0.399803	1
19	1994	0.712346	147	0.466424	0.731614	224	0.366616	1
19	1995	0.712346	147	0.466665	0.72366	226	0.359095	1
19	1996	0.712346	147	0.465551	0.72889	229	0.361984	1
19	1997	0.712346	147	0.468596	0.710039	201	0.411665	1
19	1998	0.712346	147	0.469495	0.708341	205	0.404528	1
19	1999	0.712346	147	0.468846	0.706847	204	0.409458	1
19	2000	0.712346	147	0.468981	0.742382	250	0.358791	1
19	2001	0.712346	147	0.466832	0.745579	246	0.355238	1
19	2002	0.712346	147	0.46776	0.753055	247	0.356549	1
19	2003	0.712346	147	0.46615	0.737744	237	0.367273	1
19	2004	0.712346	147	0.462683	0.73059	224	0.379685	1
19	2005	0.712346	147	0.461871	0.71169	212	0.403433	1
19	2006	0.712346	147	0.458958	0.711805	226	0.376847	1
19	2007	0.712346	147	0.459588	0.737808	222	0.384505	1
19	2008	0.712346	147	0.459829	0.730813	218	0.394864	1
19	2009	0.712346	147	0.459011	0.724892	235	0.355277	1
19	2010	0.712346	147	0.460638	0.748083	221	0.391241	1
21	1992	0.742485	171	0.440921	0.756242	260	0.367155	1
21	1993	0.742485	171	0.443124	0.753557	269	0.360043	1
21	1994	0.742485	171	0.439049	0.753357	278	0.363834	1
21	1995	0.742485	171	0.436857	0.754474	286	0.372998	1
21	1996	0.742485	171	0.438867	0.755913	286	0.37467	1
21	1997	0.742485	171	0.439427	0.754663	286	0.368172	1
21	1998	0.742485	171	0.439081	0.754663	286	0.378587	1
21	1999	0.742485	171	0.435262	0.751194	271	0.382084	1
21	2000	0.742485	171	0.435489	0.753997	265	0.393712	1
21	2001	0.742485	171	0.434991	0.757073	261	0.392484	1
21	2002	0.742485	171	0.435059	0.754772	266	0.391011	1
21	2003	0.742485	171	0.43548	0.750712	268	0.388553	1
21	2004	0.742485	171	0.434266	0.751913	274	0.382578	1
21	2005	0.744122	172	0.439099	0.75086	269	0.387473	1
21	2006	0.744122	172	0.438441	0.752823	274	0.387431	1
21	2007	0.744122	172	0.436718	0.749651	268	0.383951	1
21	2008	0.744122	172	0.434516	0.749651	268	0.380498	1
21	2009	0.744122	172	0.434619	0.754099	266	0.386147	1
21	2010	0.744122	172	0.437655	0.749651	268	0.391873	1
23	1992	0.737427	94	0.385019	0.75917	173	0.391953	1
23	1993	0.735738	95	0.391699	0.747125	194	0.345509	1
23	1994	0.735738	95	0.370946	0.757125	194	0.33582	1
23	1995	0.746112	99	0.371722	0.76171	182	0.370066	1
23	1996	0.746112	99	0.366212	0.752582	195	0.339404	1
23	1997	0.746112	99	0.360035	0.762927	183	0.364039	1
23	1998	0.743112	102	0.364261	0.756488	168	0.38572	1
23	1999	0.736587	108	0.37734	0.75925	176	0.389826	1
23	2000	0.736587	108	0.383897	0.760062	194	0.384225	1
23	2001	0.736587	108	0.389642	0.753953	159	0.402108	1
23	2002	0.736587	108	0.393383	0.744382	169	0.374997	1
23	2003	0.736587	108	0.405014	0.75573	202	0.400235	1
23	2004	0.736587	108	0.389797	0.738068	197	0.370127	1
23	2005	0.736587	108	0.393758	0.755646	211	0.360107	1
23	2006	0.736587	108	0.39675	0.761549	196	0.382107	1
23	2007	0.736587	108	0.387711	0.761551	192	0.385785	1
23	2008	0.736587	108	0.396259	0.770777	196	0.372135	1
23	2009	0.736587	108	0.392367	0.774344	189	0.378273	1
23	2010	0.736587	108	0.391008	0.760835	205	0.368717	1
25	1992	0.723581	88	0.192591	0.735904	113	0.283573	1
25	1993	0.723581	88	0.191113	0.737158	112	0.28554	1
25	1994	0.723581	88	0.192559	0.737158	112	0.295972	1
25	1995	0.723581	88	0.192138	0.737158	112	0.294184	1
25	1996	0.723581	88	0.192716	0.737158	112	0.286338	1
25	1997	0.723581	88	0.194321	0.737158	112	0.294261	1
25	1998	0.723581	88	0.195863	0.737158	112	0.289883	1
25	1999	0.723581	88	0.196233	0.737158	112	0.294892	1
25	2000	0.723581	88	0.195091	0.737158	112	0.288589	1
25	2001	0.723581	88	0.195448	0.737158	112	0.291987	1
25	2002	0.723581	88	0.196507	0.756165	156	0.276889	1
25	2003	0.723581	88	0.197032	0.741327	153	0.282185	1
25	2004	0.723581	88	0.197435	0.748824	152	0.301645	1
25	2005	0.723581	88	0.197117	0.7398	169	0.284004	1
25	2006	0.723581	88	0.196761	0.732386	174	0.290629	1
25	2007	0.723581	88	0.196759	0.72883	177	0.269755	1
25	2008	0.723581	88	0.196942	0.7308	174	0.263597	1
25	2009	0.723581	88	0.197216	0.7308	174	0.262449	1
25	2010	0.723581	88	0.196627	0.73319	151	0.291395	1
26	1992	0.720746	80	0.413672	0.729262	219	0.322766	1
26	1993	0.720746	80	0.416347	0.730555	216	0.323227	1
26	1994	0.720746	80	0.415453	0.732314	226	0.345461	1
26	1995	0.720746	80	0.418468	0.730381	225	0.338745	1
26	1996	0.720746	80	0.421346	0.728976	227	0.349628	1
26	1997	0.720746	80	0.418109	0.73592	241	0.393872	1
26	1998	0.720746	80	0.41744	0.73592	241	0.390282	1
26	1999	0.720746	80	0.422052	0.733866	225	0.369004	1
26	2000	0.720746	80	0.420995	0.732129	224	0.374974	1
26	2001	0.720746	80	0.422037	0.733866	225	0.371714	1
26	2002	0.720746	80	0.418285	0.735393	243	0.409818	1
26	2003	0.720746	80	0.417835	0.753851	251	0.394651	1
26	2004	0.720746	80	0.419673	0.763028	260	0.367689	1
26	2005	0.720746	80	0.418563	0.765418	254	0.376573	1
26	2006	0.720746	80	0.415571	0.763124	256	0.347687	1
26	2007	0.720746	80	0.402315	0.763924	258	0.354584	1
26	2008	0.720746	80	0.403629	0.763924	258	0.349091	1
26	2009	0.720746	80	0.402797	0.763924	258	0.350804	1
26	2010	0.720746	80	0.405672	0.765029	248	0.360896	1
29	1992	0.755583	88	0.353564	0.759383	93	0.377235	1
29	1993	0.755583	88	0.350864	0.756991	96	0.379751	1
29	1994	0.755583	88	0.354131	0.756991	96	0.396475	1
29	1995	0.755583	88	0.353647	0.759383	93	0.381177	1
29	1996	0.755583	88	0.354187	0.756991	96	0.383786	1
29	1997	0.755583	88	0.35439	0.759689	92	0.371107	1
29	1998	0.755583	88	0.352631	0.754207	124	0.30616	1
29	1999	0.755583	88	0.353927	0.759422	129	0.311297	1
29	2000	0.755583	88	0.354118	0.763416	128	0.319468	1
29	2001	0.755583	88	0.356687	0.762194	136	0.307764	1
29	2002	0.755583	88	0.356784	0.758123	135	0.338457	1
29	2003	0.755583	88	0.353957	0.753871	125	0.337505	1
29	2004	0.755583	88	0.351458	0.761535	141	0.321399	1
29	2005	0.755583	88	0.344757	0.75032	126	0.343201	1
29	2006	0.755583	88	0.343973	0.759208	144	0.320588	1
29	2007	0.755583	88	0.344555	0.76606	156	0.303049	1
29	2008	0.755583	88	0.341156	0.745484	147	0.28587	1
29	2009	0.755583	88	0.344869	0.753793	165	0.286185	1
29	2010	0.755583	88	0.343589	0.74763	172	0.289362	1
32	1992	0.743324	175	0.357646	0.751545	216	0.346414	1
32	1993	0.743324	175	0.358977	0.739897	216	0.353724	1
32	1994	0.743324	175	0.364658	0.747517	228	0.341485	1
32	1995	0.743324	175	0.366066	0.752002	227	0.338792	1
32	1996	0.743324	175	0.365784	0.752768	225	0.346222	1
32	1997	0.743324	175	0.366113	0.752516	226	0.336084	1
32	1998	0.743324	175	0.368254	0.753502	227	0.34974	1
32	1999	0.743324	175	0.366998	0.752161	230	0.355868	1
32	2000	0.743324	175	0.366755	0.752754	229	0.352535	1
32	2001	0.743324	175	0.367214	0.752904	231	0.35108	1
32	2002	0.743324	175	0.36716	0.76411	235	0.343507	1
32	2003	0.743324	175	0.367595	0.751056	229	0.356498	1
32	2004	0.743324	175	0.368306	0.753185	215	0.375383	1
32	2005	0.743324	175	0.366316	0.765003	228	0.354656	1
32	2006	0.743324	175	0.368012	0.754152	226	0.358855	1
32	2007	0.743324	175	0.368615	0.758821	231	0.353248	1
32	2008	0.743324	175	0.370888	0.76323	240	0.34847	1
32	2009	0.743324	175	0.372085	0.755376	227	0.367759	1
32	2010	0.743324	175	0.371112	0.753414	233	0.357179	1
35	1992	0.648289	83	0.356898	0.750869	171	0.365754	1
35	1993	0.648289	83	0.364435	0.750869	171	0.36878	1
35	1994	0.648289	83	0.373218	0.742086	190	0.347689	1
35	1995	0.648289	83	0.371004	0.74411	187	0.360234	1
35	1996	0.648289	83	0.387516	0.742495	189	0.367695	1
35	1997	0.648289	83	0.389955	0.745767	188	0.363487	1
35	1998	0.648289	83	0.391275	0.744767	219	0.340999	1
35	1999	0.648289	83	0.382283	0.744295	215	0.35676	1
35	2000	0.648289	83	0.381625	0.741552	216	0.35369	1
35	2001	0.648289	83	0.384296	0.741552	216	0.354698	1
35	2002	0.648289	83	0.389861	0.740972	212	0.360091	1
35	2003	0.648289	83	0.387011	0.746663	215	0.35006	1
35	2004	0.648289	83	0.387893	0.738491	223	0.335824	1
35	2005	0.648289	83	0.387086	0.742919	213	0.373362	1
35	2006	0.648289	83	0.38635	0.747322	218	0.371755	1
35	2007	0.648289	83	0.385492	0.746878	219	0.367547	1
35	2008	0.648289	83	0.38268	0.74912	218	0.384601	1
35	2009	0.648289	83	0.381004	0.74272	232	0.372512	1
35	2010	0.648289	83	0.383951	0.738706	231	0.372739	1
37	1992	0.734026	116	0.335059	0.748493	168	0.334193	1
37	1993	0.734026	116	0.336974	0.745251	173	0.327787	1
37	1994	0.734026	116	0.335842	0.741311	166	0.334502	1
37	1995	0.734026	116	0.334884	0.748322	159	0.330343	1
37	1996	0.734026	116	0.339574	0.732777	163	0.322238	1
37	1997	0.734026	116	0.337548	0.738088	152	0.338693	1
37	1998	0.734026	116	0.340535	0.730542	159	0.334365	1
37	1999	0.734026	116	0.342587	0.739769	167	0.312962	1
37	2000	0.734026	116	0.344125	0.741872	152	0.341674	1
37	2001	0.734026	116	0.344218	0.733247	163	0.331831	1
37	2002	0.734026	116	0.34777	0.740451	153	0.375874	1
37	2003	0.734026	116	0.356096	0.742112	163	0.350508	1
37	2004	0.734026	116	0.355067	0.736444	150	0.375593	1
37	2005	0.734026	116	0.355002	0.740207	155	0.364269	1
37	2006	0.734026	116	0.352305	0.739777	166	0.343462	1
37	2007	0.734026	116	0.355328	0.737793	169	0.335665	1
37	2008	0.734026	116	0.359423	0.754273	174	0.336111	1
37	2009	0.734026	116	0.357494	0.740512	155	0.368427	1
37	2010	0.734026	116	0.360997	0.743518	169	0.365769	1
38	1992	0.749768	117	0.450201	0.754033	225	0.37761	1
38	1993	0.749768	117	0.449777	0.748995	237	0.351073	1
38	1994	0.749768	117	0.447836	0.762824	231	0.364908	1
38	1995	0.749768	117	0.447885	0.757487	248	0.360874	1
38	1996	0.749768	117	0.447606	0.76691	242	0.368654	1
38	1997	0.749768	117	0.446273	0.742299	219	0.392827	1
38	1998	0.749768	117	0.446389	0.758005	243	0.364393	1
38	1999	0.749768	117	0.445902	0.759689	243	0.366557	1
38	2000	0.749768	117	0.444506	0.761304	235	0.373875	1
38	2001	0.749768	117	0.44345	0.760045	240	0.371306	1
38	2002	0.749768	117	0.446359	0.756901	234	0.380409	1
38	2003	0.749768	117	0.444799	0.76094	243	0.360611	1
38	2004	0.749768	117	0.44224	0.749235	230	0.383223	1
38	2005	0.749768	117	0.443976	0.755312	226	0.373531	1
38	2006	0.749768	117	0.441811	0.751777	233	0.359454	1
38	2007	0.749768	117	0.441864	0.755878	242	0.348808	1
38	2008	0.749768	117	0.442054	0.761555	236	0.363904	1
38	2009	0.749768	117	0.442745	0.760182	239	0.365697	1
38	2010	0.749768	117	0.444288	0.760951	246	0.349534	1
39	1992	0.740905	96	0.330451	0.742863	100	0.396088	1
39	1993	0.740905	96	0.331967	0.742417	101	0.397889	1
39	1994	0.740905	96	0.330279	0.749325	155	0.331854	1
39	1995	0.740905	96	0.327926	0.737399	153	0.338689	1
39	1996	0.740905	96	0.325697	0.743257	155	0.305902	1
39	1997	0.740905	96	0.324751	0.734412	148	0.30677	1
39	1998	0.740905	96	0.332939	0.734412	148	0.325147	1
39	1999	0.740905	96	0.328905	0.738071	152	0.307815	1
39	2000	0.740905	96	0.330207	0.741354	142	0.347789	1
39	2001	0.740905	96	0.330846	0.756669	133	0.32068	1
39	2002	0.740905	96	0.330748	0.751729	135	0.315188	1
39	2003	0.740905	96	0.334666	0.756606	134	0.366458	1
39	2004	0.73543	93	0.324684	0.745093	127	0.372685	1
39	2005	0.740905	96	0.331842	0.745481	126	0.380976	1
39	2006	0.740905	96	0.336071	0.753532	129	0.385513	1
39	2007	0.740905	96	0.341006	0.752449	131	0.38749	1
39	2008	0.740905	96	0.339854	0.758123	132	0.360019	1
39	2009	0.740905	96	0.345374	0.758123	132	0.364082	1
39	2010	0.740905	96	0.344523	0.759476	145	0.334801	1
44	1992	0.749709	145	0.392399	0.758302	264	0.341651	1
44	1993	0.749709	145	0.393725	0.754864	252	0.352147	1
44	1994	0.750597	144	0.38916	0.753313	255	0.346462	1
44	1995	0.751674	143	0.389007	0.753477	262	0.342729	1
44	1996	0.751674	143	0.383255	0.751324	256	0.360482	1
44	1997	0.750589	144	0.395334	0.74994	259	0.363197	1
44	1998	0.750589	144	0.394557	0.746844	262	0.35867	1
44	1999	0.747295	175	0.403719	0.746527	258	0.367539	1
44	2000	0.747295	175	0.405772	0.747654	262	0.371389	1
44	2001	0.747295	175	0.406146	0.750872	263	0.36742	1
44	2002	0.747295	175	0.406141	0.755047	269	0.36019	1
44	2003	0.747295	175	0.40783	0.753907	262	0.373306	1
44	2004	0.747295	175	0.405773	0.75216	257	0.379081	1
44	2005	0.747295	175	0.40603	0.75035	257	0.388463	1
44	2006	0.747295	175	0.406396	0.762614	267	0.373101	1
44	2007	0.747295	175	0.406068	0.756571	259	0.376706	1
44	2008	0.747295	175	0.406367	0.751326	263	0.372853	1
44	2009	0.747295	175	0.407516	0.764383	265	0.367627	1
44	2010	0.747295	175	0.411498	0.752887	259	0.3833	1
45	1992	0.736248	89	0.308174	0.752493	106	0.356868	1
45	1993	0.736248	89	0.308344	0.745952	104	0.352436	1
45	1994	0.736248	89	0.308367	0.74628	103	0.3555	1
45	1995	0.745671	91	0.311226	0.763781	134	0.332683	1
45	1996	0.745671	91	0.311716	0.756115	147	0.321716	1
45	1997	0.745671	91	0.309431	0.755546	135	0.333876	1
45	1998	0.745671	91	0.311574	0.770137	161	0.301309	1
45	1999	0.745671	91	0.311004	0.751219	153	0.311795	1
45	2000	0.745671	91	0.311419	0.753218	140	0.339599	1
45	2001	0.745671	91	0.311568	0.751851	146	0.336031	1
45	2002	0.745671	91	0.306473	0.759173	149	0.343857	1
45	2003	0.745671	91	0.308728	0.767044	153	0.311187	1
45	2004	0.745671	91	0.305458	0.781056	149	0.315326	1
45	2005	0.745671	91	0.306908	0.762466	136	0.333969	1
45	2006	0.745671	91	0.308067	0.763073	141	0.326724	1
45	2007	0.745671	91	0.311154	0.762021	137	0.332859	1
45	2008	0.745671	91	0.307671	0.757042	135	0.322499	1
45	2009	0.745671	91	0.308557	0.757537	134	0.328228	1
45	2010	0.745671	91	0.308099	0.764685	127	0.340433	1
46	1992	0.752394	94	0.342751	0.748914	173	0.332534	1
46	1993	0.756177	98	0.344018	0.75633	164	0.367143	1
46	1994	0.756177	98	0.343835	0.757089	178	0.323545	1
46	1995	0.754227	101	0.351648	0.773244	157	0.362627	1
46	1996	0.741875	115	0.394611	0.736206	148	0.410855	1
46	1997	0.741875	115	0.394098	0.744545	153	0.399812	1
46	1998	0.741875	115	0.394116	0.744545	153	0.40206	1
46	1999	0.741875	115	0.395053	0.747741	147	0.424601	1
46	2000	0.741875	115	0.395429	0.748642	146	0.429444	1
46	2001	0.756173	122	0.389012	0.753768	156	0.4095	1
46	2002	0.756173	122	0.389873	0.752549	185	0.379261	1
46	2003	0.756173	122	0.39156	0.753303	178	0.389288	1
46	2004	0.756173	122	0.391314	0.751365	194	0.348631	1
46	2005	0.756173	122	0.390468	0.76269	198	0.381715	1
46	2006	0.756173	122	0.387559	0.770063	213	0.347259	1
46	2007	0.756173	122	0.385329	0.765145	225	0.325228	1
46	2008	0.756173	122	0.385812	0.771816	221	0.332831	1
46	2009	0.756173	122	0.387328	0.771358	220	0.338436	1
46	2010	0.756173	122	0.386594	0.769644	224	0.3405	1
48	1992	0.741285	123	0.371902	0.771432	199	0.347269	1
48	1993	0.742733	122	0.370912	0.764897	194	0.351876	1
48	1994	0.742733	122	0.368488	0.755888	218	0.375096	1
48	1995	0.742733	122	0.368638	0.754514	231	0.3571	1
48	1996	0.742733	122	0.368285	0.760512	218	0.345913	1
48	1997	0.742733	122	0.363879	0.752055	238	0.345878	1
48	1998	0.746412	123	0.367694	0.738331	224	0.376821	1
48	1999	0.746412	123	0.370661	0.75274	234	0.366037	1
48	2000	0.746412	123	0.369004	0.751683	241	0.368694	1
48	2001	0.746412	123	0.366836	0.753484	237	0.371168	1
48	2002	0.746412	123	0.368377	0.754442	235	0.380251	1
48	2003	0.746412	123	0.371159	0.753651	232	0.387917	1
48	2004	0.746412	123	0.368519	0.75637	231	0.391275	1
48	2005	0.746412	123	0.366147	0.75483	236	0.386066	1
48	2006	0.746412	123	0.368222	0.754318	237	0.383956	1
48	2007	0.746412	123	0.367254	0.764869	244	0.371308	1
48	2008	0.746412	123	0.36468	0.766285	248	0.374395	1
48	2009	0.746412	123	0.364082	0.769161	236	0.383442	1
48	2010	0.746412	123	0.365775	0.758007	229	0.396525	1
49	1992	0.737299	130	0.412399	0.758285	177	0.422479	1
49	1993	0.737299	130	0.412118	0.759641	178	0.426171	1
49	1994	0.737299	130	0.411625	0.760024	177	0.422075	1
49	1995	0.737299	130	0.411896	0.760178	177	0.424633	1
49	1996	0.737299	130	0.409983	0.760024	177	0.419713	1
49	1997	0.737299	130	0.407809	0.759641	178	0.419475	1
49	1998	0.737299	130	0.412356	0.759641	178	0.426665	1
49	1999	0.73694	131	0.41561	0.757091	243	0.393146	1
49	2000	0.73694	131	0.417141	0.755448	246	0.390511	1
49	2001	0.73694	131	0.417635	0.764366	255	0.382234	1
49	2002	0.73694	131	0.419105	0.766308	258	0.371016	1
49	2003	0.73694	131	0.41861	0.758747	242	0.398691	1
49	2004	0.73694	131	0.419357	0.765007	253	0.385179	1
49	2005	0.73694	131	0.419788	0.762833	244	0.390777	1
49	2006	0.73694	131	0.418907	0.751564	212	0.404689	1
49	2007	0.73694	131	0.421222	0.761429	235	0.402326	1
49	2008	0.73694	131	0.419433	0.772039	227	0.383281	1
49	2009	0.73694	131	0.419649	0.765473	218	0.396389	1
49	2010	0.73694	131	0.42079	0.76607	224	0.398616	1
53	1992	0.751701	119	0.355454	0.753975	170	0.368626	1
53	1993	0.751701	119	0.352455	0.752355	161	0.366236	1
53	1994	0.751701	119	0.354657	0.748678	168	0.354266	1
53	1995	0.750811	120	0.354035	0.753092	164	0.350843	1
53	1996	0.750811	120	0.352572	0.754597	162	0.362857	1
53	1997	0.746066	132	0.331397	0.750687	174	0.355507	1
53	1998	0.745308	133	0.333095	0.739199	178	0.341581	1
53	1999	0.745308	133	0.332741	0.754407	170	0.37221	1
53	2000	0.745308	133	0.330731	0.747305	166	0.358352	1
53	2001	0.745308	133	0.327839	0.740569	183	0.33896	1
53	2002	0.745308	133	0.327234	0.740415	183	0.343828	1
53	2003	0.745308	133	0.326732	0.743555	186	0.347532	1
53	2004	0.745308	133	0.326985	0.758076	218	0.312959	1
53	2005	0.745308	133	0.328644	0.760452	198	0.338671	1
53	2006	0.745308	133	0.326309	0.75924	200	0.320012	1
53	2007	0.745308	133	0.328161	0.764126	199	0.334501	1
53	2008	0.745308	133	0.32906	0.763755	218	0.321158	1
53	2009	0.745308	133	0.325877	0.761719	222	0.308939	1
53	2010	0.747418	130	0.33005	0.746154	203	0.341185	1
55	1992	0.746099	122	0.357189	0.761545	149	0.406301	1
55	1993	0.746099	122	0.356924	0.758371	146	0.421822	1
55	1994	0.746099	122	0.356067	0.755361	154	0.408679	1
55	1995	0.742714	130	0.339047	0.760584	175	0.383802	1
55	1996	0.742714	130	0.340413	0.753178	185	0.356109	1
55	1997	0.742714	130	0.338479	0.753493	180	0.373242	1
55	1998	0.742714	130	0.34124	0.753493	180	0.375111	1
55	1999	0.742714	130	0.345342	0.753493	180	0.375827	1
55	2000	0.742714	130	0.343214	0.75606	175	0.4144	1
55	2001	0.742714	130	0.343636	0.753292	176	0.388289	1
55	2002	0.742714	130	0.344389	0.754394	177	0.395041	1
55	2003	0.742714	130	0.345825	0.756642	175	0.397359	1
55	2004	0.742714	130	0.345118	0.75238	176	0.412518	1
55	2005	0.742714	130	0.347644	0.746622	191	0.393808	1
55	2006	0.742714	130	0.344405	0.752105	177	0.413263	1
55	2007	0.742714	130	0.344739	0.750507	179	0.418405	1
55	2008	0.742714	130	0.346038	0.752347	177	0.414938	1
55	2009	0.742714	130	0.347814	0.75503	177	0.429611	1
55	2010	0.742714	130	0.342365	0.759611	170	0.426653	1
56	1992	0.735671	135	0.410094	0.756245	171	0.442991	1
56	1993	0.735671	135	0.40936	0.754398	174	0.440629	1
56	1994	0.735671	135	0.409316	0.752763	180	0.427112	1
56	1995	0.738842	131	0.408257	0.755779	172	0.446	1
56	1996	0.738842	131	0.411092	0.755779	172	0.452302	1
56	1997	0.738842	131	0.407985	0.753264	179	0.427187	1
56	1998	0.738842	131	0.408517	0.756765	170	0.446978	1
56	1999	0.738842	131	0.410184	0.756765	170	0.446651	1
56	2000	0.738842	131	0.408261	0.756765	170	0.445788	1
56	2001	0.738842	131	0.408817	0.756765	170	0.446857	1
56	2002	0.738842	131	0.40979	0.745808	197	0.40568	1
56	2003	0.738842	131	0.410354	0.743412	205	0.392825	1
56	2004	0.738842	131	0.409081	0.742332	207	0.387707	1
56	2005	0.738842	131	0.409002	0.750031	197	0.417623	1
56	2006	0.738842	131	0.407446	0.75882	217	0.381707	1
56	2007	0.738842	131	0.407384	0.755517	215	0.385445	1
56	2008	0.738842	131	0.40629	0.755517	215	0.385333	1
56	2009	0.737625	132	0.407048	0.75882	217	0.384456	1
56	2010	0.737625	132	0.40484	0.75882	217	0.384171	1
58	1992	0.727977	180	0.424403	0.736856	222	0.394571	1
58	1993	0.72736	181	0.430079	0.734069	237	0.38108	1
58	1994	0.72736	181	0.429226	0.733069	235	0.381809	1
58	1995	0.726783	182	0.427291	0.730313	243	0.378905	1
58	1996	0.726783	182	0.433548	0.740509	256	0.366289	1
58	1997	0.726783	182	0.425396	0.731926	247	0.37039	1
58	1998	0.726783	182	0.428666	0.736295	243	0.381466	1
58	1999	0.731912	184	0.4379	0.74292	246	0.382981	1
58	2000	0.731912	184	0.436996	0.741731	255	0.374732	1
58	2001	0.731912	184	0.436273	0.74308	241	0.395316	1
58	2002	0.731912	184	0.438072	0.744964	250	0.39149	1
58	2003	0.731912	184	0.437764	0.746861	241	0.395346	1
58	2004	0.731912	184	0.437061	0.74036	253	0.386141	1
58	2005	0.731912	184	0.439977	0.76287	233	0.410756	1
58	2006	0.731912	184	0.437719	0.754637	254	0.380423	1
58	2007	0.731912	184	0.438279	0.741253	251	0.38248	1
58	2008	0.731912	184	0.43851	0.74635	266	0.369669	1
58	2009	0.731912	184	0.43858	0.757622	264	0.368344	1
58	2010	0.731912	184	0.440565	0.754144	251	0.387382	1
60	1992	0.703391	114	0.401072	0.740656	185	0.389112	1
60	1993	0.703391	114	0.401023	0.730501	212	0.368561	1
60	1994	0.708112	115	0.41134	0.746106	223	0.362598	1
60	1995	0.711337	103	0.440056	0.721729	217	0.384783	1
60	1996	0.711337	103	0.453511	0.723961	225	0.364137	1
60	1997	0.717057	99	0.453738	0.731911	218	0.383839	1
60	1998	0.711337	103	0.446727	0.725497	227	0.36758	1
60	1999	0.706674	108	0.441815	0.736624	227	0.3811	1
60	2000	0.706674	108	0.441646	0.743901	244	0.391023	1
60	2001	0.706674	108	0.44746	0.733366	251	0.392767	1
60	2002	0.706674	108	0.449106	0.740828	260	0.388643	1
60	2003	0.706674	108	0.451463	0.743866	256	0.386439	1
60	2004	0.706674	108	0.442814	0.740521	261	0.36772	1
60	2005	0.706674	108	0.416458	0.752357	265	0.359223	1
60	2006	0.704011	110	0.423537	0.75265	264	0.368459	1
60	2007	0.704011	110	0.421655	0.750027	256	0.381862	1
60	2008	0.704011	110	0.422271	0.747113	254	0.379537	1
60	2009	0.704011	110	0.416987	0.748703	264	0.373163	1
60	2010	0.704011	110	0.418114	0.748706	264	0.370059	1
66	1992	0.728534	117	0.299214	0.738705	215	0.339479	1
66	1993	0.721878	124	0.317585	0.747782	239	0.346358	1
66	1994	0.721878	124	0.326274	0.751126	226	0.356985	1
66	1995	0.721878	124	0.323068	0.74076	213	0.367023	1
66	1996	0.721878	124	0.317793	0.74323	213	0.362261	1
66	1997	0.721878	124	0.322796	0.743965	212	0.361822	1
66	1998	0.721878	124	0.330697	0.743459	212	0.360501	1
66	1999	0.721878	124	0.321225	0.746352	216	0.356859	1
66	2000	0.721878	124	0.323649	0.735054	221	0.369448	1
66	2001	0.721878	124	0.32116	0.735916	228	0.361801	1
66	2002	0.721878	124	0.321872	0.727715	233	0.349938	1
66	2003	0.721878	124	0.330025	0.735561	244	0.369816	1
66	2004	0.72592	110	0.351471	0.744369	230	0.381989	1
66	2005	0.72592	110	0.351274	0.743677	229	0.387735	1
66	2006	0.72592	110	0.353635	0.740924	230	0.391469	1
66	2007	0.72592	110	0.351508	0.737589	227	0.391231	1
66	2008	0.72592	110	0.354522	0.736692	230	0.382883	1
66	2009	0.72592	110	0.353375	0.751755	226	0.37965	1
66	2010	0.72592	110	0.357334	0.740353	227	0.38672	1
75	1992	0.690748	79	0.212792	0.731409	100	0.340561	1
75	1993	0.690748	79	0.212379	0.731908	97	0.343649	1
75	1994	0.690748	79	0.214328	0.731409	100	0.344581	1
75	1995	0.690748	79	0.21257	0.735699	116	0.319596	1
75	1996	0.690748	79	0.218237	0.736707	108	0.332695	1
75	1997	0.690748	79	0.219873	0.736007	111	0.329028	1
75	1998	0.690748	79	0.223065	0.734677	119	0.316662	1
75	1999	0.690748	79	0.220787	0.732057	157	0.316299	1
75	2000	0.690748	79	0.220584	0.754889	161	0.305569	1
75	2001	0.690748	79	0.221076	0.76071	162	0.313246	1
75	2002	0.690748	79	0.224439	0.756592	171	0.297532	1
75	2003	0.690748	79	0.224191	0.741439	152	0.313497	1
75	2004	0.690748	79	0.224672	0.733006	148	0.317644	1
75	2005	0.690748	79	0.225	0.753912	182	0.289835	1
75	2006	0.690748	79	0.224941	0.768408	180	0.281069	1
75	2007	0.690748	79	0.228055	0.761916	165	0.318295	1
75	2008	0.690748	79	0.227653	0.762493	170	0.297597	1
75	2009	0.690748	79	0.226041	0.757212	177	0.291922	1
75	2010	0.690748	79	0.224356	0.766046	175	0.304748	1
81	1992	0.753973	118	0.32509	0.767058	147	0.344349	1
81	1993	0.753973	118	0.326686	0.767058	147	0.353514	1
81	1994	0.753973	118	0.326752	0.767058	147	0.356582	1
81	1995	0.753973	118	0.338012	0.767058	147	0.360624	1
81	1996	0.751474	146	0.313244	0.766439	215	0.296405	1
81	1997	0.751474	146	0.31644	0.767451	218	0.290886	1
81	1998	0.751474	146	0.319401	0.76647	219	0.310796	1
81	1999	0.751474	146	0.31905	0.764158	219	0.32016	1
81	2000	0.751474	146	0.319546	0.769585	224	0.319806	1
81	2001	0.751474	146	0.320816	0.765949	226	0.326948	1
81	2002	0.751474	146	0.323461	0.768053	229	0.33615	1
81	2003	0.751474	146	0.322686	0.75706	232	0.342533	1
81	2004	0.751474	146	0.322452	0.751666	220	0.33524	1
81	2005	0.751474	146	0.32327	0.765694	242	0.338116	1
81	2006	0.751474	146	0.323798	0.768386	234	0.324537	1
81	2007	0.751474	146	0.324597	0.752202	235	0.335846	1
81	2008	0.751474	146	0.325576	0.768487	238	0.327114	1
81	2009	0.751474	146	0.325272	0.764069	245	0.323952	1
81	2010	0.751474	146	0.325901	0.758871	251	0.31089	1
86	1992	0.733312	137	0.426311	0.746016	185	0.426146	1
86	1993	0.733312	137	0.425147	0.746016	185	0.423203	1
86	1994	0.733312	137	0.42466	0.746393	184	0.424812	1
86	1995	0.733312	137	0.422178	0.745111	186	0.418945	1
86	1996	0.734127	136	0.419545	0.747339	187	0.408137	1
86	1997	0.734127	136	0.416417	0.735877	183	0.402095	1
86	1998	0.734127	136	0.418476	0.744475	187	0.397879	1
86	1999	0.734127	136	0.420431	0.745587	185	0.414787	1
86	2000	0.734127	136	0.414716	0.745587	185	0.407261	1
86	2001	0.734127	136	0.416686	0.736968	181	0.403967	1
86	2002	0.734127	136	0.415065	0.748894	210	0.387966	1
86	2003	0.734127	136	0.417452	0.751388	215	0.379091	1
86	2004	0.734127	136	0.413953	0.744621	224	0.388083	1
86	2005	0.735306	139	0.428315	0.736299	219	0.393434	1
86	2006	0.735306	139	0.429801	0.736017	211	0.404677	1
86	2007	0.735306	139	0.430823	0.747669	213	0.389138	1
86	2008	0.735306	139	0.427984	0.74014	200	0.393094	1
86	2009	0.735306	139	0.43204	0.745086	217	0.396044	1
86	2010	0.735306	139	0.433943	0.747092	213	0.390946	1
89	1992	0.737737	150	0.38438	0.738964	177	0.373949	1
89	1993	0.733453	156	0.409771	0.754329	232	0.36809	1
89	1994	0.733453	156	0.41033	0.751363	238	0.366327	1
89	1995	0.733453	156	0.411063	0.740492	243	0.352068	1
89	1996	0.733453	156	0.410172	0.739862	247	0.347329	1
89	1997	0.733453	156	0.412228	0.751822	260	0.346044	1
89	1998	0.733453	156	0.411813	0.738744	250	0.363915	1
89	1999	0.733453	156	0.412782	0.738445	251	0.367862	1
89	2000	0.733453	156	0.413259	0.740194	241	0.3797	1
89	2001	0.733453	156	0.412372	0.744344	243	0.373678	1
89	2002	0.733453	156	0.411961	0.736823	251	0.360456	1
89	2003	0.733453	156	0.411444	0.731626	242	0.377993	1
89	2004	0.733453	156	0.410809	0.739942	247	0.366488	1
89	2005	0.733453	156	0.410371	0.735814	242	0.379529	1
89	2006	0.733453	156	0.409086	0.73436	246	0.371835	1
89	2007	0.733453	156	0.410044	0.738366	251	0.374212	1
89	2008	0.733453	156	0.407058	0.74008	249	0.373833	1
89	2009	0.733453	156	0.406033	0.752755	258	0.359733	1
89	2010	0.733453	156	0.405332	0.748725	262	0.354344	1
90	1992	0.751171	105	0.321723	0.75543	117	0.383401	1
90	1993	0.751171	105	0.319939	0.75543	117	0.386643	1
90	1994	0.751171	105	0.321083	0.75543	117	0.390306	1
90	1995	0.751171	105	0.320142	0.762466	184	0.316285	1
90	1996	0.751171	105	0.320304	0.762716	201	0.277493	1
90	1997	0.751171	105	0.319408	0.759526	190	0.291987	1
90	1998	0.751171	105	0.321085	0.764187	182	0.30024	1
90	1999	0.751171	105	0.319217	0.751521	200	0.294322	1
90	2000	0.751171	105	0.31805	0.741891	196	0.294993	1
90	2001	0.751171	105	0.318492	0.757253	190	0.297159	1
90	2002	0.751171	105	0.319709	0.746778	200	0.302204	1
90	2003	0.750341	106	0.325629	0.745069	203	0.284032	1
90	2004	0.750341	106	0.325416	0.74104	200	0.293452	1
90	2005	0.750341	106	0.325282	0.737894	192	0.299312	1
90	2006	0.750341	106	0.325497	0.7529	199	0.279723	1
90	2007	0.750341	106	0.3252	0.7529	199	0.282344	1
90	2008	0.750341	106	0.326549	0.755684	178	0.324915	1
90	2009	0.750341	106	0.326349	0.754482	180	0.323053	1
90	2010	0.750341	106	0.326249	0.746316	199	0.298983	1
93	1992	0.72309	131	0.424115	0.748955	151	0.420508	1
93	1993	0.72309	131	0.424261	0.748955	151	0.421815	1
93	1994	0.72309	131	0.426154	0.748955	151	0.422152	1
93	1995	0.72309	131	0.425754	0.748955	151	0.427225	1
93	1996	0.72309	131	0.428589	0.742186	170	0.423582	1
93	1997	0.72309	131	0.429368	0.728325	186	0.395103	1
93	1998	0.72309	131	0.430118	0.736281	195	0.39449	1
93	1999	0.72309	131	0.430185	0.740511	191	0.398161	1
93	2000	0.72309	131	0.429809	0.739584	192	0.405923	1
93	2001	0.72309	131	0.430318	0.74144	189	0.405576	1
93	2002	0.72309	131	0.429914	0.741031	190	0.396749	1
93	2003	0.72309	131	0.43113	0.738371	183	0.389715	1
93	2004	0.72309	131	0.430611	0.740667	186	0.385503	1
93	2005	0.72309	131	0.431177	0.743001	184	0.393234	1
93	2006	0.72309	131	0.430915	0.746309	175	0.406466	1
93	2007	0.72309	131	0.431056	0.743152	186	0.387459	1
93	2008	0.72309	131	0.430442	0.741436	188	0.385487	1
93	2009	0.72309	131	0.430286	0.736272	187	0.390908	1
93	2010	0.72309	131	0.430158	0.741029	189	0.384881	1
95	1992	0.735243	123	0.392349	0.743245	166	0.383859	1
95	1993	0.730827	128	0.409498	0.739177	204	0.362373	1
95	1994	0.730827	128	0.410085	0.734147	200	0.36301	1
95	1995	0.730827	128	0.408399	0.730516	203	0.357869	1
95	1996	0.730827	128	0.41088	0.725005	222	0.33413	1
95	1997	0.730827	128	0.410324	0.731816	231	0.342352	1
95	1998	0.730827	128	0.408107	0.721941	228	0.338289	1
95	1999	0.730827	128	0.407934	0.723119	228	0.363982	1
95	2000	0.730827	128	0.411212	0.719217	227	0.362192	1
95	2001	0.730827	128	0.409182	0.722986	213	0.376914	1
95	2002	0.730827	128	0.409886	0.727194	219	0.370642	1
95	2003	0.730827	128	0.409825	0.726531	232	0.35539	1
95	2004	0.730827	128	0.410948	0.739446	241	0.354617	1
95	2005	0.730827	128	0.41049	0.732364	233	0.36439	1
95	2006	0.730827	128	0.408526	0.74845	245	0.347384	1
95	2007	0.730827	128	0.407665	0.738392	222	0.382026	1
95	2008	0.730827	128	0.408143	0.765158	232	0.363455	1
95	2009	0.730827	128	0.405011	0.748708	240	0.349133	1
95	2010	0.730827	128	0.40557	0.745663	248	0.346255	1
101	1992	0.739346	168	0.366641	0.757795	286	0.349909	1
101	1993	0.739346	168	0.365741	0.750605	273	0.368929	1
101	1994	0.739346	168	0.365558	0.757667	286	0.357329	1
101	1995	0.739346	168	0.365793	0.748577	279	0.368396	1
101	1996	0.739346	168	0.364064	0.749517	277	0.373952	1
101	1997	0.739346	168	0.362716	0.749687	277	0.366724	1
101	1998	0.739346	168	0.364263	0.750023	278	0.358681	1
101	1999	0.739346	168	0.363748	0.750771	274	0.371758	1
101	2000	0.739346	168	0.363837	0.749309	280	0.377419	1
101	2001	0.739346	168	0.36414	0.751533	274	0.3795	1
101	2002	0.739346	168	0.3652	0.750125	278	0.374852	1
101	2003	0.739346	168	0.364042	0.749627	277	0.386982	1
101	2004	0.739346	168	0.365815	0.750123	278	0.381883	1
101	2005	0.739346	168	0.36534	0.751123	275	0.38908	1
101	2006	0.739346	168	0.364761	0.750123	278	0.386314	1
101	2007	0.739346	168	0.365008	0.750042	276	0.384523	1
101	2008	0.739346	168	0.365336	0.74971	279	0.37834	1
101	2009	0.739346	168	0.364162	0.749501	277	0.369604	1
101	2010	0.739346	168	0.362614	0.759503	282	0.357243	1
114	1992	0.753815	218	0.435	0.750289	244	0.40749	1
114	1993	0.753815	218	0.435331	0.753728	241	0.414437	1
114	1994	0.754634	220	0.440181	0.755334	242	0.417944	1
114	1995	0.754634	220	0.439477	0.753915	245	0.417392	1
114	1996	0.753857	221	0.438144	0.755832	246	0.402479	1
114	1997	0.753857	221	0.439715	0.753033	247	0.418578	1
114	1998	0.753857	221	0.441787	0.751988	250	0.411352	1
114	1999	0.753857	221	0.441538	0.754183	255	0.409768	1
114	2000	0.753857	221	0.442759	0.756182	250	0.41965	1
114	2001	0.753857	221	0.441593	0.76677	255	0.400525	1
114	2002	0.753857	221	0.443261	0.764835	259	0.403487	1
114	2003	0.753857	221	0.445716	0.765617	258	0.397935	1
114	2004	0.753857	221	0.44831	0.765349	263	0.400952	1
114	2005	0.753857	221	0.446515	0.762454	270	0.388928	1
114	2006	0.753857	221	0.444345	0.752898	259	0.399302	1
114	2007	0.753857	221	0.444454	0.753188	258	0.411803	1
114	2008	0.753857	221	0.448849	0.754466	255	0.414425	1
114	2009	0.753857	221	0.447909	0.754466	255	0.409635	1
114	2010	0.753857	221	0.446962	0.753682	257	0.409723	1
120	1992	0.671121	94	0.38211	0.699003	102	0.385359	1
120	1993	0.671121	94	0.383699	0.700951	99	0.386182	1
120	1994	0.671121	94	0.384477	0.719217	134	0.353088	1
120	1995	0.671121	94	0.379566	0.716785	139	0.341786	1
120	1996	0.671121	94	0.379165	0.716405	140	0.358721	1
120	1997	0.671121	94	0.381153	0.710943	129	0.387226	1
120	1998	0.671121	94	0.383528	0.713556	137	0.353636	1
120	1999	0.671121	94	0.388677	0.716785	139	0.361211	1
120	2000	0.671121	94	0.390154	0.705215	132	0.373928	1
120	2001	0.671121	94	0.395133	0.705215	132	0.373954	1
120	2002	0.671121	94	0.394375	0.704875	133	0.379174	1
120	2003	0.671121	94	0.396601	0.712926	139	0.381908	1
120	2004	0.671121	94	0.394269	0.705001	132	0.387454	1
120	2005	0.671121	94	0.39546	0.705001	132	0.399879	1
120	2006	0.671121	94	0.392851	0.711207	154	0.362181	1
120	2007	0.671121	94	0.391381	0.707985	153	0.360715	1
120	2008	0.671121	94	0.391751	0.707985	153	0.358677	1
120	2009	0.671121	94	0.394075	0.707985	153	0.366892	1
120	2010	0.671121	94	0.393602	0.707985	153	0.368376	1
129	1992	0.74084	195	0.372791	0.74225	215	0.370657	1
129	1993	0.74084	195	0.374134	0.743132	214	0.381889	1
129	1994	0.74084	195	0.371673	0.740447	212	0.37292	1
129	1995	0.74084	195	0.373718	0.739519	221	0.370643	1
129	1996	0.74084	195	0.373767	0.74052	219	0.3789	1
129	1997	0.74084	195	0.373337	0.744199	213	0.381865	1
129	1998	0.74084	195	0.374148	0.744616	213	0.38218	1
129	1999	0.74084	195	0.374446	0.740019	217	0.370919	1
129	2000	0.74084	195	0.374503	0.739906	216	0.369484	1
129	2001	0.74084	195	0.375477	0.740863	218	0.376173	1
129	2002	0.74084	195	0.377621	0.740446	210	0.385936	1
129	2003	0.74084	195	0.378201	0.738711	222	0.380788	1
129	2004	0.74084	195	0.379416	0.738896	222	0.381218	1
129	2005	0.74084	195	0.378811	0.743378	222	0.376689	1
129	2006	0.74084	195	0.375257	0.741233	222	0.365901	1
129	2007	0.74084	195	0.376479	0.739824	225	0.367597	1
129	2008	0.74084	195	0.375062	0.739743	220	0.368761	1
129	2009	0.74084	195	0.374027	0.734214	221	0.36619	1
129	2010	0.74084	195	0.374572	0.739581	225	0.373823	1
130	1992	0.745457	148	0.337193	0.737951	206	0.360587	1
130	1993	0.745457	148	0.330215	0.736251	211	0.326328	1
130	1994	0.745457	148	0.333933	0.738484	207	0.346794	1
130	1995	0.745457	148	0.32888	0.739042	205	0.322417	1
[truncated: 680 more rows]
