# Supplementary material for: Commercial Plant Production and Consumption Still Follow the Latitudinal Gradient in Species Diversity despite Economic Globalization
Source: PLoS One. 2016 Oct 5;11(10):e0163002. doi: 10.1371/journal.pone.0163002 (PMC5051709; doi:10.1371/journal.pone.0163002)
Supplement: S15 File — (XLSX) [file pone.0163002.s018.xlsx]

## Sheet: PD_FAO_KCAL_ONLY_output_2015-06
country	year	PSVP	SRP	EP (weigthed by kcals)	EP (weighted by Mg)	PSVC	SRC	EC (weigthed by kcals)	EC (weigthed by Mg)
1	1992	0.670367	92	0.941574	0.836423	0.663897	105	0.904101	0.821967
1	1993	0.670367	92	0.934038	0.791477	0.667995	108	0.896069	0.756961
1	1994	0.670367	92	0.942687	0.840542	0.667995	108	0.899984	0.824861
1	1995	0.670367	92	0.943409	0.843285	0.689541	132	0.819521	0.751612
1	1996	0.666735	94	0.946337	0.853301	0.720221	149	0.838564	0.708722
1	1997	0.666735	94	0.944809	0.846138	0.704524	141	0.902024	0.732647
1	1998	0.666735	94	0.947717	0.859272	0.683644	132	0.911673	0.755666
1	1999	0.666735	94	0.945479	0.844939	0.719323	148	0.923234	0.738147
1	2000	0.666735	94	0.948054	0.855441	0.72324	157	0.903966	0.675176
1	2001	0.666735	94	0.945405	0.844838	0.719406	163	0.886849	0.642386
1	2002	0.666735	94	0.943241	0.834299	0.723204	165	0.884545	0.641282
1	2003	0.663579	106	0.910441	0.805887	0.732268	173	0.886259	0.663266
1	2004	0.663579	106	0.91707	0.844601	0.733154	173	0.890479	0.709036
1	2005	0.663579	106	0.918681	0.837401	0.733798	180	0.859273	0.690205
1	2006	0.663579	106	0.91893	0.842333	0.727351	181	0.887816	0.690421
1	2007	0.659191	111	0.916308	0.839884	0.727195	181	0.861666	0.718798
1	2008	0.659191	111	0.914078	0.835891	0.726225	177	0.889903	0.725889
1	2009	0.659191	111	0.915844	0.837097	0.72674	182	0.88604	0.700868
1	2010	0.659191	111	0.914032	0.823252	0.731437	188	0.858366	0.718848
2	1992	0.673706	103	0.977945	0.945074	0.703248	113	0.967271	0.920237
2	1993	0.673706	103	0.978011	0.945841	0.712323	115	0.966824	0.910464
2	1994	0.673706	103	0.978115	0.946564	0.724861	122	0.964946	0.884424
2	1995	0.673706	103	0.978129	0.946776	0.724861	122	0.96316	0.8756
2	1996	0.673706	103	0.978218	0.947645	0.705211	117	0.965074	0.886544
2	1997	0.673706	103	0.978169	0.946107	0.707857	118	0.968691	0.904949
2	1998	0.673706	103	0.978179	0.944986	0.708621	117	0.964589	0.884342
2	1999	0.673706	103	0.978375	0.945703	0.707857	118	0.95916	0.874968
2	2000	0.673706	103	0.978874	0.948167	0.69727	112	0.968295	0.920415
2	2001	0.673706	103	0.978759	0.947251	0.69727	112	0.96897	0.923891
2	2002	0.673706	103	0.978121	0.944119	0.7187	123	0.964522	0.884956
2	2003	0.673706	103	0.977709	0.94061	0.729038	126	0.955234	0.841267
2	2004	0.673706	103	0.976712	0.939509	0.71839	123	0.958899	0.861724
2	2005	0.673706	103	0.976382	0.936093	0.715539	122	0.962011	0.87805
2	2006	0.673706	103	0.976358	0.936154	0.715539	122	0.962971	0.881991
2	2007	0.673706	103	0.974538	0.930784	0.715539	122	0.959436	0.866851
2	2008	0.673706	103	0.975185	0.934973	0.715539	122	0.960766	0.87187
2	2009	0.673706	103	0.974736	0.932411	0.69727	112	0.96538	0.914584
2	2010	0.673706	103	0.974729	0.93404	0.692904	111	0.963143	0.908211
3	1992	0.676974	110	0.899056	0.856974	0.684201	115	0.898306	0.845535
3	1993	0.672646	109	0.897924	0.850343	0.688274	119	0.895639	0.8222
3	1994	0.668038	108	0.822169	0.82453	0.688274	119	0.833426	0.833833
3	1995	0.666678	109	0.81788	0.815303	0.686966	120	0.827476	0.820001
3	1996	0.679986	96	0.807345	0.775725	0.728166	191	0.798275	0.614235
3	1997	0.67941	116	0.813425	0.787833	0.719806	185	0.790324	0.643938
3	1998	0.679986	96	0.804995	0.782369	0.70998	145	0.821474	0.753489
3	1999	0.679986	96	0.803295	0.783758	0.745523	207	0.777344	0.585141
3	2000	0.679986	96	0.80513	0.790983	0.74345	211	0.767225	0.554724
3	2001	0.679986	96	0.806123	0.792997	0.734143	211	0.784468	0.597511
3	2002	0.67941	116	0.80068	0.761758	0.736893	199	0.80017	0.627338
3	2003	0.67857	117	0.803299	0.764338	0.753077	206	0.797703	0.607999
3	2004	0.681612	122	0.804013	0.76341	0.741281	195	0.803474	0.637551
3	2005	0.681612	122	0.804617	0.768088	0.735759	198	0.802666	0.639276
3	2006	0.678891	126	0.810262	0.793216	0.717688	196	0.794632	0.632396
3	2007	0.678891	126	0.821141	0.820773	0.713779	193	0.803365	0.669495
3	2008	0.678891	126	0.823414	0.826441	0.730899	205	0.803539	0.643751
3	2009	0.678891	126	0.823717	0.828507	0.736643	185	0.81375	0.700166
3	2010	0.678891	126	0.821531	0.82145	0.720295	195	0.80462	0.667911
4	1992	0.663314	111	0.84804	0.836175	0.708358	162	0.810079	0.679477
4	1993	0.663314	111	0.848881	0.843258	0.730149	139	0.822611	0.760556
4	1994	0.658748	110	0.851312	0.847762	0.737371	160	0.809672	0.694508
4	1995	0.663314	111	0.85199	0.846364	0.746262	196	0.787807	0.608986
4	1996	0.660522	113	0.849903	0.845699	0.744831	168	0.814661	0.717919
4	1997	0.660522	113	0.847834	0.846979	0.740602	166	0.816606	0.72193
4	1998	0.660522	113	0.844914	0.841361	0.731764	160	0.821117	0.738443
4	1999	0.660522	113	0.845566	0.842247	0.7332	190	0.780801	0.628209
4	2000	0.660522	113	0.849366	0.849441	0.740755	172	0.81066	0.699554
4	2001	0.660522	113	0.846149	0.843831	0.740698	197	0.798921	0.651127
4	2002	0.656024	112	0.847674	0.853257	0.759784	211	0.801361	0.633682
4	2003	0.656024	112	0.846098	0.848999	0.758402	214	0.796491	0.620621
4	2004	0.66648	114	0.845457	0.845557	0.739396	198	0.803863	0.666037
4	2005	0.66648	114	0.851162	0.849903	0.736499	202	0.804854	0.655604
4	2006	0.66648	114	0.848753	0.846877	0.739646	192	0.808458	0.680444
4	2007	0.66648	114	0.848345	0.847915	0.7427	201	0.804686	0.658904
4	2008	0.66648	114	0.848558	0.85355	0.745018	199	0.802925	0.664304
4	2009	0.66648	114	0.847539	0.848411	0.745079	201	0.807204	0.670274
4	2010	0.66648	114	0.8486	0.851889	0.745079	201	0.804015	0.663152
5	1992	0.758104	57	0.9929	0.887726	0.773042	72	0.963625	0.849797
5	1993	0.758104	57	0.992927	0.8895	0.77513	70	0.96284	0.853376
5	1994	0.758104	57	0.993031	0.896053	0.77513	70	0.962806	0.85537
5	1995	0.758104	57	0.993005	0.895186	0.77513	70	0.962406	0.851498
5	1996	0.758104	57	0.992813	0.894388	0.77523	74	0.962117	0.822741
5	1997	0.758104	57	0.992941	0.89674	0.77523	74	0.963375	0.834375
5	1998	0.761576	55	0.984903	0.805109	0.759816	91	0.955846	0.797945
5	1999	0.761576	55	0.98691	0.826548	0.759816	91	0.955971	0.807136
5	2000	0.761576	55	0.987695	0.840236	0.759816	91	0.958259	0.819228
5	2001	0.761576	55	0.989105	0.85318	0.759816	91	0.960148	0.828348
5	2002	0.761576	55	0.989109	0.857693	0.754366	94	0.954696	0.730236
5	2003	0.763474	40	0.984861	0.826879	0.754366	94	0.942361	0.625021
5	2004	0.763474	40	0.986129	0.831355	0.754366	94	0.938506	0.611814
5	2005	0.763474	40	0.985497	0.824997	0.754366	94	0.941291	0.619248
5	2006	0.750881	61	0.986177	0.818585	0.754366	94	0.956048	0.746952
5	2007	0.750881	61	0.985934	0.816325	0.754366	94	0.953743	0.725248
5	2008	0.750881	61	0.985088	0.810777	0.754366	94	0.952567	0.729589
5	2009	0.750881	61	0.9861	0.815928	0.754366	94	0.953227	0.728721
5	2010	0.750881	61	0.985327	0.812294	0.754366	94	0.953067	0.740498
7	1992	0.737433	78	0.994165	0.974311	0.739009	86	0.968119	0.94495
7	1993	0.737433	78	0.994275	0.975115	0.74025	87	0.967993	0.943411
7	1994	0.737433	78	0.993266	0.975025	0.74025	87	0.967163	0.943739
7	1995	0.737433	78	0.993753	0.976189	0.739009	86	0.96804	0.945995
7	1996	0.737433	78	0.993744	0.975475	0.74025	87	0.967404	0.94281
7	1997	0.737433	78	0.993908	0.976235	0.74025	87	0.968328	0.946524
7	1998	0.737433	78	0.993524	0.976322	0.74025	87	0.966971	0.944703
7	1999	0.737433	78	0.993128	0.972604	0.739009	86	0.965385	0.939137
7	2000	0.737433	78	0.993396	0.974086	0.739009	86	0.966128	0.942489
7	2001	0.737433	78	0.992779	0.972213	0.739009	86	0.966055	0.942404
7	2002	0.737433	78	0.992581	0.971188	0.772949	120	0.941633	0.785824
7	2003	0.737433	78	0.9926	0.970102	0.750068	125	0.909875	0.734275
7	2004	0.737433	78	0.992562	0.970108	0.750068	125	0.906989	0.747799
7	2005	0.737433	78	0.991977	0.968908	0.745477	141	0.901712	0.709776
7	2006	0.737433	78	0.992536	0.969208	0.755452	145	0.887464	0.657112
7	2007	0.737433	78	0.991913	0.967911	0.756117	144	0.882629	0.65167
7	2008	0.737433	78	0.992368	0.966176	0.756117	144	0.88332	0.658373
7	2009	0.737433	78	0.99176	0.964791	0.756117	144	0.88447	0.662387
7	2010	0.737433	78	0.991161	0.962702	0.754916	143	0.879422	0.657458
8	1992	0.712311	81	0.942315	0.782081	0.724744	140	0.916029	0.708743
8	1993	0.712311	81	0.940854	0.769925	0.727398	132	0.92381	0.742707
8	1994	0.712311	81	0.941064	0.770294	0.724744	140	0.910479	0.663565
8	1995	0.712311	81	0.941748	0.767142	0.724136	131	0.919438	0.718369
8	1996	0.712311	81	0.94365	0.782252	0.724744	140	0.914862	0.669311
8	1997	0.712311	81	0.944236	0.782432	0.728351	141	0.912994	0.664449
8	1998	0.712311	81	0.945981	0.798152	0.73902	128	0.914395	0.751506
8	1999	0.712311	81	0.946584	0.8072	0.737377	138	0.90819	0.710676
8	2000	0.712311	81	0.942549	0.774445	0.7331	138	0.906998	0.707713
8	2001	0.712311	81	0.944337	0.79427	0.727343	131	0.9009	0.734639
8	2002	0.712311	81	0.943457	0.788804	0.737377	138	0.902603	0.670594
8	2003	0.712311	81	0.943849	0.791634	0.740804	130	0.91141	0.718821
8	2004	0.712311	81	0.944391	0.798219	0.737377	138	0.904651	0.690062
8	2005	0.712311	81	0.945127	0.804465	0.751734	202	0.858589	0.703024
8	2006	0.712311	81	0.943861	0.79124	0.742312	189	0.860255	0.642054
8	2007	0.712311	81	0.943294	0.788982	0.760021	184	0.896556	0.682204
8	2008	0.712311	81	0.942764	0.784031	0.760021	184	0.893349	0.669456
8	2009	0.712311	81	0.941975	0.782392	0.758249	183	0.894829	0.673387
8	2010	0.712311	81	0.942823	0.788455	0.742929	173	0.908843	0.695296
9	1992	0.724973	119	0.93176	0.91918	0.736786	195	0.841431	0.731718
9	1993	0.724973	119	0.931962	0.918657	0.734973	190	0.855678	0.755669
9	1994	0.724973	119	0.932023	0.917968	0.731052	181	0.852148	0.78773
9	1995	0.724973	119	0.93142	0.917353	0.733097	181	0.852081	0.784459
9	1996	0.724973	119	0.930953	0.9148	0.734628	189	0.846771	0.750896
9	1997	0.724973	119	0.931202	0.916468	0.730392	188	0.850943	0.751075
9	1998	0.724973	119	0.930655	0.916175	0.73446	195	0.85216	0.742247
9	1999	0.724973	119	0.930269	0.91513	0.730316	187	0.843312	0.77601
9	2000	0.724973	119	0.930659	0.916384	0.734628	189	0.84971	0.771715
9	2001	0.724973	119	0.930246	0.914898	0.736836	197	0.837379	0.73398
9	2002	0.724973	119	0.930305	0.914172	0.735064	178	0.842394	0.758232
9	2003	0.724973	119	0.929686	0.911128	0.734417	178	0.853261	0.775434
9	2004	0.724973	119	0.930137	0.910543	0.735244	177	0.854024	0.786756
9	2005	0.724973	119	0.929849	0.910574	0.735494	176	0.859303	0.784677
9	2006	0.724973	119	0.928719	0.909627	0.735494	176	0.845284	0.774628
9	2007	0.724973	119	0.928604	0.909309	0.742182	170	0.895843	0.805901
9	2008	0.724973	119	0.928353	0.908928	0.736478	175	0.851027	0.777763
9	2009	0.724973	119	0.928348	0.906849	0.746082	177	0.889139	0.773972
9	2010	0.724973	119	0.9283	0.907382	0.732291	183	0.845352	0.763132
10	1992	0.697304	153	0.894351	0.843002	0.749752	225	0.843324	0.763254
10	1993	0.697304	153	0.893843	0.84392	0.749473	226	0.833816	0.731656
10	1994	0.701347	148	0.905475	0.861047	0.750941	224	0.840995	0.763292
10	1995	0.701347	148	0.904048	0.857316	0.732618	214	0.836755	0.781818
10	1996	0.701347	148	0.901887	0.852621	0.751422	223	0.840677	0.756622
10	1997	0.701347	148	0.903233	0.857705	0.736873	215	0.843063	0.787836
10	1998	0.701347	148	0.902987	0.858209	0.736405	216	0.85093	0.790967
10	1999	0.701347	148	0.904313	0.860725	0.73219	215	0.854747	0.802555
10	2000	0.701347	148	0.903735	0.860871	0.733084	213	0.8503	0.802597
10	2001	0.701347	148	0.90455	0.862792	0.73219	215	0.852533	0.800631
10	2002	0.701347	148	0.905982	0.86747	0.732618	214	0.857238	0.817349
10	2003	0.701347	148	0.903933	0.860359	0.73219	215	0.845746	0.7989
10	2004	0.701347	148	0.905028	0.865034	0.736405	216	0.85412	0.814218
10	2005	0.701347	148	0.904974	0.86473	0.754088	226	0.848866	0.790959
10	2006	0.701347	148	0.907211	0.871146	0.750941	224	0.852682	0.80492
10	2007	0.701347	148	0.907352	0.868969	0.750494	225	0.853342	0.800274
10	2008	0.701347	148	0.906524	0.868928	0.754088	226	0.847069	0.788286
10	2009	0.701347	148	0.905894	0.867649	0.754088	226	0.848561	0.793074
10	2010	0.701347	148	0.905546	0.865624	0.754088	226	0.849115	0.795036
11	1992	0.663518	77	0.926694	0.885313	0.751711	231	0.830684	0.688952
11	1993	0.663518	77	0.928544	0.891792	0.734092	221	0.834338	0.716313
11	1994	0.663518	77	0.928886	0.893387	0.734741	220	0.834169	0.711365
11	1995	0.676419	79	0.920005	0.887001	0.739351	224	0.839781	0.735748
11	1996	0.709095	90	0.92691	0.881594	0.756097	234	0.836685	0.728458
11	1997	0.709095	90	0.926595	0.880411	0.739351	224	0.843964	0.75389
11	1998	0.708037	92	0.923224	0.868934	0.737661	223	0.847088	0.761534
11	1999	0.708037	92	0.92442	0.873365	0.757506	235	0.845713	0.744219
11	2000	0.708037	92	0.926465	0.880257	0.756097	234	0.839995	0.740478
11	2001	0.708037	92	0.924644	0.87466	0.756097	234	0.847536	0.755463
11	2002	0.708037	92	0.92628	0.881261	0.757506	235	0.845788	0.747997
11	2003	0.697802	110	0.91195	0.877812	0.756873	236	0.843393	0.760769
11	2004	0.697802	110	0.911116	0.87948	0.756873	236	0.84133	0.757485
11	2005	0.697802	110	0.909333	0.878739	0.756873	236	0.844043	0.773121
11	2006	0.697802	110	0.90821	0.877114	0.756873	236	0.844204	0.773415
11	2007	0.697802	110	0.908628	0.875975	0.756873	236	0.842415	0.768791
11	2008	0.697802	110	0.908607	0.872997	0.756873	236	0.84409	0.768309
11	2009	0.697802	110	0.906447	0.869597	0.756873	236	0.844188	0.772993
11	2010	0.70026	111	0.904515	0.871209	0.756873	236	0.838067	0.759936
12	1992	0.680661	51	0.997662	0.982137	0.729464	148	0.879249	0.765575
12	1993	0.680661	51	0.997647	0.979343	0.72981	148	0.93045	0.77097
12	1994	0.680661	51	0.997788	0.977529	0.732674	148	0.86445	0.789058
12	1995	0.680661	51	0.997502	0.97432	0.727472	146	0.866191	0.793695
12	1996	0.680661	51	0.997343	0.972372	0.727472	146	0.867999	0.776686
12	1997	0.680661	51	0.997534	0.971818	0.75572	198	0.862438	0.690682
12	1998	0.680661	51	0.99738	0.97055	0.758466	186	0.86319	0.724338
12	1999	0.680661	51	0.99703	0.96977	0.756707	185	0.863378	0.721224
12	2000	0.680661	51	0.996856	0.968031	0.727622	205	0.850765	0.741527
12	2001	0.680661	51	0.996974	0.968699	0.737618	213	0.856493	0.701125
12	2002	0.680661	51	0.997001	0.968984	0.717365	168	0.87948	0.722665
12	2003	0.680661	51	0.997139	0.970519	0.71007	160	0.863324	0.720323
12	2004	0.680661	51	0.997143	0.97088	0.716303	161	0.86819	0.719572
12	2005	0.680661	51	0.996865	0.967637	0.738401	212	0.852053	0.68821
12	2006	0.680661	51	0.996699	0.966719	0.726634	206	0.85737	0.702522
12	2007	0.680661	51	0.996611	0.966389	0.737828	213	0.852542	0.681716
12	2008	0.680661	51	0.997261	0.97198	0.740216	212	0.852888	0.693729
12	2009	0.680661	51	0.997472	0.975764	0.741161	211	0.862111	0.704965
12	2010	0.680661	51	0.997485	0.976353	0.733534	207	0.866829	0.705455
13	1992	0.625768	89	0.954049	0.766913	0.730621	152	0.920765	0.791344
13	1993	0.625768	89	0.952798	0.760122	0.730621	152	0.920629	0.789561
13	1994	0.625768	89	0.954434	0.76969	0.730621	152	0.921147	0.780518
13	1995	0.625768	89	0.955574	0.771953	0.730621	152	0.91951	0.768788
13	1996	0.625859	88	0.952874	0.765474	0.731193	151	0.921075	0.767016
13	1997	0.625859	88	0.952806	0.762424	0.729124	153	0.841639	0.784373
13	1998	0.624375	89	0.952511	0.761543	0.72798	144	0.867067	0.800355
13	1999	0.624375	89	0.952569	0.763882	0.731806	148	0.847076	0.785122
13	2000	0.624375	89	0.95308	0.766179	0.756086	188	0.843953	0.774399
13	2001	0.624375	89	0.952664	0.760282	0.758725	191	0.85488	0.783838
13	2002	0.624375	89	0.952891	0.757701	0.764863	196	0.857428	0.779816
13	2003	0.624375	89	0.95355	0.751961	0.763205	205	0.846234	0.737808
13	2004	0.624375	89	0.953125	0.757896	0.761784	199	0.843917	0.756975
13	2005	0.624644	90	0.9525	0.75505	0.764017	203	0.847563	0.768566
13	2006	0.624644	90	0.954145	0.775289	0.759385	195	0.842533	0.736181
13	2007	0.624644	90	0.953139	0.768927	0.760246	205	0.845728	0.735803
13	2008	0.624644	90	0.954269	0.77672	0.760246	205	0.844074	0.740919
13	2009	0.624644	90	0.951937	0.771397	0.763511	204	0.849556	0.75597
13	2010	0.624644	90	0.953915	0.777571	0.762406	206	0.845969	0.748456
14	1992	0.704239	102	0.957093	0.872594	0.752281	190	0.888509	0.696507
14	1993	0.701749	105	0.961094	0.895671	0.759938	203	0.884711	0.677814
14	1994	0.701749	105	0.961997	0.899174	0.759583	204	0.888414	0.680124
14	1995	0.701749	105	0.959481	0.889905	0.762074	203	0.878198	0.6756
14	1996	0.701749	105	0.959761	0.889921	0.758918	205	0.880611	0.680711
14	1997	0.701749	105	0.961088	0.897779	0.756189	205	0.836653	0.692672
14	1998	0.701749	105	0.907248	0.902484	0.7591	200	0.831188	0.677154
14	1999	0.701749	105	0.905235	0.893868	0.76289	208	0.878348	0.695302
14	2000	0.701749	105	0.904984	0.894655	0.74932	194	0.838753	0.72263
14	2001	0.701749	105	0.905243	0.897602	0.75599	220	0.839075	0.710465
14	2002	0.701749	105	0.903103	0.890093	0.757492	221	0.841226	0.719959
14	2003	0.701749	105	0.904772	0.898906	0.756712	220	0.841838	0.72577
14	2004	0.701749	105	0.907779	0.905119	0.75715	219	0.846832	0.685496
14	2005	0.701749	105	0.906205	0.9038	0.757661	217	0.845303	0.737093
14	2006	0.701749	105	0.905274	0.900701	0.759118	219	0.842816	0.726324
14	2007	0.701749	105	0.907616	0.90566	0.758977	220	0.885042	0.725191
14	2008	0.701749	105	0.908091	0.906027	0.759279	218	0.886875	0.740296
14	2009	0.701749	105	0.911487	0.917877	0.758302	220	0.886719	0.734156
14	2010	0.701749	105	0.909081	0.919477	0.758237	220	0.886164	0.740173
15	1992	0.678133	87	0.815329	0.825644	0.756392	233	0.82802	0.743222
15	1993	0.678133	87	0.819508	0.832256	0.754954	232	0.824382	0.724477
15	1994	0.678133	87	0.819684	0.830625	0.757772	234	0.834435	0.756474
15	1995	0.678133	87	0.819665	0.8308	0.756362	233	0.825321	0.729539
15	1996	0.678133	87	0.81467	0.82227	0.756362	233	0.829904	0.736851
15	1997	0.678133	87	0.810538	0.811427	0.756362	233	0.829117	0.744183
15	1998	0.678133	87	0.813807	0.818196	0.757772	234	0.827593	0.736711
15	1999	0.678133	87	0.812764	0.815942	0.757772	234	0.827646	0.748375
16	1992	0.71451	138	0.827715	0.839309	0.738952	182	0.805764	0.725736
16	1993	0.71451	138	0.828306	0.840625	0.740806	181	0.805139	0.729925
16	1994	0.71451	138	0.828059	0.840526	0.72855	185	0.806302	0.721274
16	1995	0.71451	138	0.828125	0.840451	0.752667	203	0.798757	0.677897
16	1996	0.71451	138	0.828485	0.841446	0.726044	189	0.808941	0.72118
16	1997	0.71451	138	0.829885	0.844811	0.724179	188	0.810255	0.725215
16	1998	0.71451	138	0.831646	0.848524	0.729847	187	0.812058	0.738164
16	1999	0.71451	138	0.832342	0.849219	0.728948	179	0.820089	0.764646
16	2000	0.71451	138	0.832074	0.847854	0.723305	179	0.817849	0.757394
16	2001	0.71451	138	0.832346	0.848547	0.723474	180	0.822683	0.773927
16	2002	0.71451	138	0.832794	0.849417	0.750525	205	0.823647	0.75655
16	2003	0.71451	138	0.833609	0.851384	0.748919	208	0.825321	0.756858
16	2004	0.71451	138	0.837218	0.858825	0.725362	189	0.824877	0.772591
16	2005	0.712987	139	0.839808	0.861518	0.751003	210	0.799477	0.685917
16	2006	0.712987	139	0.841266	0.864251	0.727363	193	0.819846	0.759043
16	2007	0.712987	139	0.84235	0.866293	0.730979	190	0.825283	0.781599
16	2008	0.712987	139	0.843105	0.866561	0.72964	188	0.829206	0.794013
16	2009	0.712987	139	0.841946	0.863884	0.729428	188	0.827945	0.789592
16	2010	0.712987	139	0.84274	0.865937	0.727107	187	0.82928	0.795738
17	1992	0.616385	40	0.951191	0.775523	0.677821	91	0.938334	0.767834
17	1993	0.616385	40	0.954524	0.794818	0.677821	91	0.937318	0.771052
17	1994	0.616385	40	0.956476	0.806882	0.677821	91	0.935027	0.762705
17	1995	0.616385	40	0.956785	0.811908	0.68372	92	0.93582	0.766424
17	1996	0.616385	40	0.95665	0.804904	0.68372	92	0.93828	0.747319
17	1997	0.616385	40	0.958363	0.817921	0.68372	92	0.936767	0.752263
17	1998	0.616385	40	0.955626	0.797626	0.68372	92	0.938698	0.748004
17	1999	0.616385	40	0.95682	0.80511	0.68372	92	0.936038	0.754723
17	2000	0.616385	40	0.957922	0.814398	0.68372	92	0.935236	0.776344
17	2001	0.616385	40	0.956415	0.802813	0.68372	92	0.937929	0.764172
17	2002	0.616385	40	0.959131	0.819723	0.68372	92	0.935383	0.771836
17	2003	0.616385	40	0.958859	0.818872	0.68372	92	0.933468	0.777341
17	2004	0.616385	40	0.957282	0.80213	0.68372	92	0.933011	0.749315
17	2005	0.616385	40	0.960448	0.825073	0.68372	92	0.930528	0.741826
17	2006	0.616385	40	0.959691	0.82214	0.68372	92	0.932587	0.75032
17	2007	0.616385	40	0.960131	0.823017	0.703858	103	0.921019	0.638219
17	2008	0.616385	40	0.961341	0.833122	0.703858	103	0.925642	0.676308
17	2009	0.616385	40	0.960655	0.828119	0.703858	103	0.925457	0.670502
17	2010	0.616385	40	0.96165	0.836828	0.703858	103	0.932899	0.714279
18	1992	0.738943	99	0.929073	0.865619	0.747427	116	0.923757	0.822783
18	1993	0.738943	99	0.92883	0.86459	0.743265	148	0.851445	0.614503
18	1994	0.738943	99	0.92635	0.8535	0.742666	150	0.787532	0.618432
18	1995	0.738943	99	0.925853	0.852049	0.743654	149	0.786999	0.631594
18	1996	0.738943	99	0.926834	0.854691	0.743654	149	0.786251	0.622377
18	1997	0.738943	99	0.927304	0.855651	0.75022	135	0.892868	0.728549
18	1998	0.738943	99	0.928499	0.860359	0.747849	134	0.893297	0.731268
18	1999	0.736355	103	0.8976	0.878339	0.74465	138	0.824622	0.742483
18	2000	0.736355	103	0.897906	0.883537	0.74465	138	0.82535	0.746676
18	2001	0.736355	103	0.898864	0.885738	0.74214	137	0.825486	0.744216
18	2002	0.736355	103	0.897319	0.880144	0.74465	138	0.825476	0.745435
18	2003	0.738811	115	0.898876	0.881904	0.738475	143	0.834953	0.796982
18	2004	0.736763	126	0.887758	0.862274	0.739648	152	0.827866	0.749073
18	2005	0.736763	126	0.888534	0.865583	0.737255	151	0.833932	0.783386
18	2006	0.736763	126	0.884085	0.857805	0.741004	141	0.833561	0.800719
18	2007	0.736763	126	0.885466	0.862292	0.741004	141	0.835573	0.809913
18	2008	0.736763	126	0.885458	0.864944	0.741004	141	0.83576	0.814565
18	2009	0.736281	127	0.889794	0.868584	0.740551	142	0.845139	0.822102
18	2010	0.736281	127	0.890989	0.873445	0.736856	166	0.825988	0.762698
19	1992	0.717192	137	0.921434	0.864211	0.718381	152	0.871471	0.81045
19	1993	0.717192	137	0.923398	0.86594	0.716118	161	0.862595	0.760188
19	1994	0.717192	137	0.923129	0.868001	0.725304	175	0.874213	0.706201
19	1995	0.717192	137	0.922835	0.869167	0.725575	187	0.824698	0.669421
19	1996	0.717192	137	0.923144	0.870285	0.721131	181	0.859739	0.694912
19	1997	0.717192	137	0.923008	0.873637	0.716858	162	0.893953	0.780752
19	1998	0.717192	137	0.924225	0.874983	0.712751	170	0.857596	0.743993
19	1999	0.717192	137	0.923966	0.87495	0.712055	167	0.883855	0.752428
19	2000	0.717192	137	0.924029	0.875537	0.750947	212	0.835184	0.643876
19	2001	0.717192	137	0.923765	0.875059	0.7577	207	0.881148	0.64278
19	2002	0.717192	137	0.922777	0.874688	0.762736	201	0.874746	0.665865
19	2003	0.717192	137	0.920975	0.873784	0.746281	199	0.828796	0.660655
19	2004	0.717192	137	0.920156	0.872001	0.738093	188	0.87723	0.700997
19	2005	0.717192	137	0.919574	0.870923	0.717071	177	0.889122	0.750404
19	2006	0.717192	137	0.918115	0.868326	0.721359	187	0.851635	0.714113
19	2007	0.717192	137	0.917951	0.868683	0.74658	196	0.873598	0.693719
19	2008	0.717192	137	0.918132	0.868756	0.739534	190	0.884166	0.716248
19	2009	0.717192	137	0.918729	0.868915	0.73486	196	0.885923	0.659684
19	2010	0.717192	137	0.917095	0.866936	0.742512	189	0.86986	0.697957
20	1992	0.70694	81	0.978618	0.95073	0.759505	210	0.818936	0.686768
20	1993	0.70694	81	0.979277	0.959738	0.740327	202	0.82709	0.709693
20	1994	0.70694	81	0.979451	0.965345	0.75884	211	0.823975	0.676259
20	1995	0.70694	81	0.978943	0.960188	0.758973	211	0.809407	0.644765
20	1996	0.70694	81	0.979149	0.962469	0.741579	199	0.822524	0.691095
20	1997	0.70694	81	0.978854	0.959652	0.75772	214	0.815231	0.653276
20	1998	0.70694	81	0.978511	0.948459	0.757041	211	0.815051	0.664172
20	1999	0.70694	81	0.978489	0.953205	0.758136	215	0.812251	0.664688
20	2000	0.70694	81	0.978245	0.950344	0.759115	213	0.821156	0.694888
20	2001	0.70694	81	0.975384	0.920168	0.741061	202	0.822193	0.714054
20	2002	0.70694	81	0.975819	0.925674	0.75809	215	0.83093	0.73681
20	2003	0.70694	81	0.975217	0.92017	0.743378	187	0.824928	0.739384
20	2004	0.70694	81	0.975362	0.92484	0.733083	176	0.82018	0.730845
20	2005	0.70694	81	0.976604	0.92938	0.733083	176	0.815863	0.707414
20	2006	0.70694	81	0.980107	0.945856	0.730086	175	0.82024	0.719581
20	2007	0.70694	81	0.980924	0.912738	0.735014	182	0.842765	0.779802
20	2008	0.70694	81	0.981022	0.938616	0.75507	194	0.828158	0.730541
20	2009	0.697132	78	0.979908	0.953637	0.744733	188	0.829955	0.749655
20	2010	0.697132	78	0.98041	0.952394	0.75685	193	0.822899	0.733445
21	1992	0.745271	120	0.951522	0.904267	0.75721	198	0.894034	0.740767
21	1993	0.745271	120	0.952249	0.907228	0.755911	207	0.882436	0.718262
21	1994	0.745271	120	0.951808	0.906498	0.756138	215	0.843731	0.725418
21	1995	0.745271	120	0.952103	0.907657	0.757591	223	0.850693	0.744816
21	1996	0.745271	120	0.953265	0.913227	0.757916	222	0.859138	0.745948
21	1997	0.745271	120	0.953845	0.915402	0.757241	224	0.840828	0.72738
21	1998	0.745271	120	0.954592	0.917964	0.757241	224	0.845567	0.731934
21	1999	0.745271	120	0.952981	0.913989	0.752352	210	0.848499	0.763053
21	2000	0.745271	120	0.953468	0.916175	0.756368	203	0.853155	0.782533
21	2001	0.745271	120	0.952921	0.914391	0.758331	199	0.856637	0.782722
21	2002	0.745271	120	0.951877	0.910523	0.755606	203	0.888629	0.779583
21	2003	0.745271	120	0.951917	0.911024	0.751007	204	0.882263	0.764388
21	2004	0.745271	120	0.952094	0.911947	0.752667	210	0.871654	0.741979
21	2005	0.747398	121	0.952872	0.913958	0.750519	206	0.87858	0.765532
21	2006	0.747398	121	0.952359	0.912563	0.753743	210	0.88036	0.763476
21	2007	0.747398	121	0.952139	0.911646	0.750519	206	0.882856	0.767383
21	2008	0.747398	121	0.952042	0.912548	0.750519	206	0.885589	0.758725
21	2009	0.747398	121	0.952167	0.912643	0.755766	205	0.893312	0.783484
21	2010	0.747398	121	0.953273	0.915876	0.750519	206	0.892349	0.796073
22	1992	NA	NA	NA	NA	0.716689	140	0.933577	0.621135
22	1993	NA	NA	NA	NA	0.711575	148	0.931155	0.581618
22	1994	NA	NA	NA	NA	0.7133	146	0.936315	0.569869
22	1995	NA	NA	NA	NA	0.703721	141	0.940671	0.57692
22	1996	NA	NA	NA	NA	0.709602	139	0.923082	0.552805
22	1997	NA	NA	NA	NA	0.72583	131	0.92454	0.590231
22	1998	NA	NA	NA	NA	0.72862	131	0.923682	0.574398
22	1999	NA	NA	NA	NA	0.719685	96	0.935269	0.695885
22	2000	NA	NA	NA	NA	0.725903	95	0.945906	0.726721
22	2001	NA	NA	NA	NA	0.714731	88	0.945269	0.747942
22	2002	NA	NA	NA	NA	0.718282	86	0.946226	0.759247
22	2003	NA	NA	NA	NA	0.719415	85	0.945168	0.755317
22	2004	NA	NA	NA	NA	0.703509	76	0.936028	0.756311
22	2005	NA	NA	NA	NA	0.703509	76	0.93048	0.753251
22	2006	NA	NA	NA	NA	0.714112	85	0.930632	0.690363
22	2007	NA	NA	NA	NA	0.714112	85	0.932288	0.695587
22	2008	NA	NA	NA	NA	0.714112	85	0.933313	0.705608
22	2009	NA	NA	NA	NA	0.7565	186	0.90517	0.669594
22	2010	NA	NA	NA	NA	0.757423	188	0.899018	0.663355
23	1992	0.737427	94	0.987365	0.896725	0.767769	151	0.91363	0.714789
23	1993	0.735738	95	0.986742	0.895747	0.754585	169	0.880449	0.633826
23	1994	0.735738	95	0.982395	0.845982	0.76769	162	0.884593	0.633811
23	1995	0.746112	99	0.974793	0.832432	0.769079	161	0.901665	0.659495
23	1996	0.746112	99	0.971967	0.809303	0.762501	164	0.896364	0.632199
23	1997	0.746112	99	0.966695	0.773935	0.770064	162	0.899615	0.629155
23	1998	0.746112	99	0.967071	0.785024	0.762373	150	0.902838	0.672519
23	1999	0.739237	105	0.96876	0.796897	0.764923	158	0.903184	0.675799
23	2000	0.739237	105	0.967266	0.797185	0.766782	176	0.878315	0.644615
23	2001	0.739237	105	0.968674	0.807552	0.755675	147	0.885836	0.698119
23	2002	0.739237	105	0.972991	0.83448	0.745607	157	0.895056	0.650504
23	2003	0.739237	105	0.976968	0.878232	0.762522	183	0.834689	0.687623
23	2004	0.739237	105	0.972021	0.829883	0.745166	173	0.828309	0.652122
23	2005	0.739237	105	0.975842	0.861227	0.765646	178	0.882006	0.664248
23	2006	0.739237	105	0.976943	0.867601	0.767088	176	0.879989	0.673803
23	2007	0.739237	105	0.974925	0.855157	0.767294	172	0.884788	0.678488
23	2008	0.739237	105	0.976362	0.86755	0.76488	168	0.83877	0.682502
23	2009	0.739237	105	0.975214	0.860328	0.76948	161	0.890735	0.705279
23	2010	0.739237	105	0.974247	0.854397	0.768313	173	0.843558	0.681173
25	1992	0.719443	86	0.979451	0.900916	0.739006	103	0.966777	0.869634
25	1993	0.719443	86	0.9795	0.899923	0.740645	102	0.967543	0.87239
25	1994	0.719443	86	0.979311	0.898964	0.740645	102	0.966986	0.880401
25	1995	0.719443	86	0.979419	0.900324	0.740645	102	0.967278	0.871223
25	1996	0.719443	86	0.979429	0.901276	0.740645	102	0.966988	0.87011
25	1997	0.719443	86	0.979634	0.906915	0.740645	102	0.9673	0.880273
25	1998	0.719443	86	0.97994	0.912831	0.740645	102	0.967658	0.879142
25	1999	0.719443	86	0.979781	0.909746	0.740645	102	0.966496	0.871733
25	2000	0.719443	86	0.979774	0.911733	0.740645	102	0.967366	0.879723
25	2001	0.719443	86	0.98014	0.912476	0.740645	102	0.967306	0.88019
25	2002	0.719443	86	0.98012	0.913317	0.755351	143	0.936246	0.701005
25	2003	0.719443	86	0.980137	0.913427	0.739647	139	0.93736	0.716072
25	2004	0.719443	86	0.980144	0.913815	0.747845	138	0.91332	0.746412
25	2005	0.719443	86	0.979728	0.911737	0.747416	135	0.921093	0.766537
25	2006	0.719443	86	0.979855	0.91174	0.738502	139	0.869504	0.758278
25	2007	0.719443	86	0.979594	0.909894	0.732358	148	0.907405	0.702245
25	2008	0.719443	86	0.979557	0.910706	0.734271	146	0.914005	0.705771
25	2009	0.719443	86	0.979572	0.911387	0.734271	146	0.913066	0.698845
25	2010	0.719443	86	0.979185	0.909094	0.736209	123	0.954828	0.814372
26	1992	0.721519	79	0.98919	0.906524	0.738244	187	0.893853	0.684636
26	1993	0.721519	79	0.991029	0.920372	0.738244	187	0.892606	0.686179
26	1994	0.721519	79	0.991016	0.920526	0.741161	194	0.843243	0.694938
26	1995	0.721519	79	0.991453	0.920161	0.737887	195	0.846782	0.675665
26	1996	0.721519	79	0.991576	0.921175	0.73589	198	0.846645	0.708542
26	1997	0.721519	79	0.992082	0.92459	0.740837	206	0.842445	0.720929
26	1998	0.721519	79	0.99181	0.924075	0.740837	206	0.842163	0.700669
26	1999	0.721519	79	0.99208	0.926646	0.741214	196	0.842467	0.737664
26	2000	0.721519	79	0.99185	0.924664	0.739654	194	0.845481	0.741442
26	2001	0.721519	79	0.991888	0.926309	0.741214	196	0.84903	0.743941
26	2002	0.721519	79	0.99207	0.926127	0.739506	209	0.847541	0.750739
26	2003	0.721519	79	0.991924	0.925344	0.760028	216	0.844886	0.724867
26	2004	0.721519	79	0.991887	0.927565	0.759535	218	0.847017	0.731485
26	2005	0.721519	79	0.991359	0.925493	0.762343	212	0.84974	0.748939
26	2006	0.721519	79	0.992148	0.934006	0.759553	214	0.846198	0.702811
26	2007	0.721519	79	0.977758	0.929283	0.760626	216	0.862538	0.714409
26	2008	0.721519	79	0.977952	0.93101	0.760626	216	0.860363	0.699519
26	2009	0.721519	79	0.978269	0.932189	0.760626	216	0.861104	0.697494
26	2010	0.721519	79	0.978384	0.933184	0.765016	208	0.867981	0.715206
27	1992	0.698387	127	0.881847	0.832859	0.73463	180	0.855465	0.695535
27	1993	0.705307	139	0.880056	0.807985	0.730657	199	0.815795	0.663784
27	1994	0.708617	140	0.884842	0.825346	0.740607	209	0.797641	0.642522
27	1995	0.708617	140	0.88083	0.814806	0.739331	209	0.790256	0.654399
27	1996	0.708811	139	0.885621	0.830216	0.7413	184	0.833562	0.731616
27	1997	0.708811	139	0.888775	0.838085	0.737485	200	0.808907	0.672534
27	1998	0.708811	139	0.889817	0.841972	0.736305	203	0.80789	0.666675
27	1999	0.708811	139	0.888869	0.839307	0.738031	201	0.812033	0.691181
27	2000	0.708811	139	0.891667	0.845235	0.735127	202	0.81259	0.695094
27	2001	0.708811	139	0.891668	0.846415	0.737042	208	0.82448	0.684497
27	2002	0.708811	139	0.891979	0.845395	0.740441	216	0.829443	0.675218
27	2003	0.708132	141	0.89111	0.841426	0.743757	201	0.82017	0.704244
27	2004	0.708132	141	0.889464	0.835741	0.738536	193	0.828255	0.743886
27	2005	0.708132	141	0.890294	0.834805	0.741939	196	0.829466	0.736136
27	2006	0.698721	150	0.826912	0.797061	0.740051	222	0.810707	0.668682
27	2007	0.698721	150	0.830753	0.797947	0.740051	222	0.821157	0.694365
27	2008	0.698903	149	0.831246	0.795365	0.740051	222	0.822785	0.698687
27	2009	0.698369	151	0.834745	0.800944	0.756395	233	0.818033	0.680732
27	2010	0.698369	151	0.835148	0.801657	0.741317	224	0.827282	0.714528
28	1992	0.726587	87	0.996704	0.984728	0.730997	90	0.980968	0.964251
28	1993	0.726587	87	0.996641	0.984885	0.731564	90	0.981674	0.963633
28	1994	0.726587	87	0.996602	0.984539	0.741058	92	0.979853	0.952021
28	1995	0.726587	87	0.99648	0.984672	0.7416	92	0.980245	0.954901
28	1996	0.726587	87	0.996376	0.984331	0.782753	138	0.927302	0.744365
28	1997	0.726587	87	0.982579	0.97215	0.783459	128	0.920538	0.742347
28	1998	0.726587	87	0.982804	0.972647	0.781473	136	0.907965	0.721335
28	1999	0.726587	87	0.982621	0.972597	0.783103	137	0.92516	0.749176
28	2000	0.726587	87	0.982874	0.973833	0.783206	129	0.927799	0.774381
28	2001	0.726587	87	0.982814	0.973823	0.783206	129	0.931983	0.785678
28	2002	0.726587	87	0.982644	0.9736	0.783401	129	0.927892	0.768664
28	2003	0.726587	87	0.98238	0.973054	0.783329	131	0.94364	0.801774
28	2004	0.726587	87	0.982386	0.972798	0.785113	130	0.924692	0.752307
28	2005	0.726587	87	0.982204	0.972687	0.752327	107	0.948006	0.869206
28	2006	0.726587	87	0.982029	0.972515	0.778418	127	0.922243	0.754169
28	2007	0.726587	87	0.982154	0.9728	0.78177	138	0.939831	0.795045
28	2008	0.726587	87	0.982301	0.972928	0.782224	137	0.911056	0.734966
28	2009	0.726587	87	0.98211	0.97265	0.783555	138	0.91096	0.735031
28	2010	0.726587	87	0.982222	0.972799	0.781584	138	0.917294	0.728673
29	1992	0.757545	78	0.992972	0.96993	0.759738	86	0.976605	0.925991
29	1993	0.757545	78	0.992978	0.969986	0.759738	86	0.976355	0.926723
29	1994	0.757545	78	0.993532	0.970791	0.759738	86	0.975952	0.927349
29	1995	0.757545	78	0.993199	0.971139	0.759738	86	0.974726	0.923437
29	1996	0.757545	78	0.993114	0.969649	0.759738	86	0.975541	0.919099
29	1997	0.757545	78	0.993395	0.972492	0.759738	86	0.976643	0.924886
29	1998	0.757545	78	0.993566	0.971722	0.758486	105	0.901231	0.770274
29	1999	0.757545	78	0.993776	0.971647	0.767924	105	0.909724	0.772969
29	2000	0.757545	78	0.993887	0.970631	0.769952	107	0.919762	0.783528
29	2001	0.757545	78	0.993629	0.970986	0.770365	113	0.9418	0.754547
29	2002	0.757545	78	0.993611	0.971277	0.766522	112	0.913351	0.765309
29	2003	0.757545	78	0.993822	0.971729	0.758495	105	0.922749	0.816982
29	2004	0.757545	78	0.994042	0.972286	0.770157	118	0.89977	0.725664
29	2005	0.757545	78	0.993914	0.97142	0.75611	111	0.951405	0.776811
29	2006	0.757545	78	0.994309	0.973483	0.762268	119	0.908885	0.747593
29	2007	0.757545	78	0.994349	0.973816	0.772889	126	0.892195	0.732723
29	2008	0.757545	78	0.994406	0.973624	0.749188	128	0.818887	0.673616
29	2009	0.757545	78	0.994619	0.973953	0.761649	140	0.892765	0.648287
29	2010	0.757545	78	0.99446	0.973639	0.7579	141	0.842001	0.670213
32	1992	0.753424	148	0.840939	0.808544	0.764045	180	0.82341	0.723285
32	1993	0.753424	148	0.840506	0.808579	0.747445	177	0.828454	0.728624
32	1994	0.753424	148	0.838981	0.810169	0.759605	191	0.813207	0.681401
32	1995	0.753424	148	0.839746	0.812789	0.764211	190	0.873284	0.706045
32	1996	0.753424	148	0.83685	0.809171	0.764672	189	0.82087	0.695844
32	1997	0.753424	148	0.83517	0.805446	0.761348	187	0.816225	0.691548
32	1998	0.753424	148	0.834431	0.805587	0.762181	188	0.815543	0.693852
32	1999	0.753424	148	0.834489	0.803501	0.760597	191	0.819992	0.695388
32	2000	0.753424	148	0.833946	0.803098	0.761704	189	0.81848	0.701066
32	2001	0.753424	148	0.834102	0.804117	0.761688	192	0.818977	0.689429
32	2002	0.753424	148	0.833972	0.804568	0.762768	188	0.820673	0.702143
32	2003	0.753424	148	0.833776	0.804316	0.759708	190	0.819355	0.697868
32	2004	0.753424	148	0.833975	0.80526	0.76189	190	0.820985	0.69909
32	2005	0.753424	148	0.833154	0.803569	0.759605	194	0.814211	0.680534
32	2006	0.753424	148	0.83354	0.805066	0.762577	188	0.820198	0.712871
32	2007	0.753424	148	0.833672	0.80596	0.754888	187	0.820758	0.713234
32	2008	0.753424	148	0.833655	0.806641	0.760237	192	0.819967	0.70882
32	2009	0.753424	148	0.832401	0.804018	0.76186	189	0.818767	0.71291
32	2010	0.753424	148	0.832708	0.804333	0.763933	190	0.819844	0.713427
33	1992	0.664303	82	0.871068	0.847366	0.735955	218	0.839178	0.790876
33	1993	0.673501	90	0.87054	0.842135	0.735955	218	0.835448	0.784812
33	1994	0.673501	90	0.871235	0.84625	0.735955	218	0.835353	0.781569
33	1995	0.673501	90	0.871276	0.846997	0.735955	218	0.834786	0.78271
33	1996	0.672482	91	0.872368	0.847531	0.735955	218	0.844668	0.801937
33	1997	0.672482	91	0.871781	0.847179	0.735955	218	0.837356	0.788036
33	1998	0.672482	91	0.870382	0.844755	0.735955	218	0.841671	0.799459
33	1999	0.672482	91	0.870042	0.845049	0.735955	218	0.835918	0.79285
33	2000	0.670232	96	0.87131	0.844439	0.736324	217	0.838589	0.801832
33	2001	0.670232	96	0.872545	0.846721	0.736324	217	0.845022	0.817711
33	2002	0.670232	96	0.870843	0.844266	0.736324	217	0.838698	0.808204
33	2003	0.670232	96	0.869862	0.841693	0.736324	217	0.839033	0.808168
33	2004	0.670232	96	0.87089	0.842474	0.736324	217	0.84154	0.811279
33	2005	0.670232	96	0.870467	0.842229	0.736324	217	0.840669	0.812814
33	2006	0.670232	96	0.871415	0.84438	0.736324	217	0.841324	0.813453
33	2007	0.670232	96	0.872195	0.845211	0.736745	215	0.845234	0.821375
33	2008	0.677183	95	0.869885	0.840884	0.736745	215	0.843253	0.820936
33	2009	0.677183	95	0.871674	0.845187	0.736745	215	0.843347	0.821529
33	2010	0.677183	95	0.871317	0.844631	0.736745	215	0.841649	0.817407
35	1992	0.648131	82	0.907676	0.822551	0.757783	154	0.899115	0.697582
35	1993	0.648131	82	0.911429	0.859596	0.755573	153	0.895529	0.683929
35	1994	0.648131	82	0.914529	0.872458	0.75348	159	0.804538	0.62526
35	1995	0.648131	82	0.918073	0.876857	0.753727	155	0.807344	0.650216
35	1996	0.648131	82	0.895209	0.855237	0.751254	158	0.787672	0.611315
35	1997	0.648131	82	0.895417	0.857498	0.75757	157	0.794611	0.645381
35	1998	0.648131	82	0.894799	0.856827	0.747759	196	0.763794	0.524603
35	1999	0.648131	82	0.894632	0.853411	0.745839	195	0.769723	0.546876
35	2000	0.648131	82	0.894894	0.854994	0.742829	196	0.76907	0.5379
35	2001	0.648131	82	0.892265	0.849451	0.742829	196	0.770112	0.540594
35	2002	0.648131	82	0.89178	0.851062	0.746406	194	0.772077	0.55219
35	2003	0.648131	82	0.896882	0.864718	0.74887	194	0.774865	0.549786
35	2004	0.648131	82	0.895889	0.863969	0.747672	192	0.775531	0.556355
35	2005	0.648131	82	0.894303	0.858156	0.74795	196	0.782348	0.559751
35	2006	0.648131	82	0.896032	0.862016	0.749582	197	0.780868	0.565744
35	2007	0.648131	82	0.89698	0.864945	0.749109	198	0.777912	0.563093
35	2008	0.648131	82	0.896865	0.865628	0.750549	199	0.776988	0.573662
35	2009	0.648131	82	0.89773	0.863432	0.74806	199	0.781484	0.583775
35	2010	0.648131	82	0.899066	0.872291	0.747541	200	0.782763	0.580431
36	1992	0.744315	49	0.984147	0.672837	0.763601	92	0.961443	0.779856
36	1993	0.744315	49	0.984621	0.704705	0.763601	92	0.961715	0.773078
36	1994	0.744315	49	0.980003	0.638978	0.763601	92	0.963447	0.791883
36	1995	0.744315	49	0.981104	0.631156	0.763601	92	0.96288	0.790863
36	1996	0.744315	49	0.982216	0.601369	0.763601	92	0.961252	0.773814
36	1997	0.744315	49	0.980812	0.545919	0.763601	92	0.956577	0.7511
36	1998	0.744315	49	0.98427	0.64034	0.763601	92	0.961833	0.782373
36	1999	0.744315	49	0.980429	0.611894	0.763601	92	0.961365	0.749744
36	2000	0.744315	49	0.983216	0.647047	0.763601	92	0.962684	0.776761
36	2001	0.744315	49	0.985182	0.688089	0.763601	92	0.963812	0.787457
36	2002	0.744315	49	0.985942	0.698519	0.756842	102	0.948154	0.611335
36	2003	0.744315	49	0.987138	0.729839	0.759592	100	0.949828	0.605087
36	2004	0.744315	49	0.99019	0.768799	0.74797	108	0.953651	0.581645
36	2005	0.744315	49	0.990237	0.766137	0.750889	100	0.954587	0.561624
36	2006	0.744315	49	0.988681	0.735553	0.756842	102	0.950068	0.685828
36	2007	0.744315	49	0.985654	0.68634	0.75211	104	0.956232	0.645717
36	2008	0.744315	49	0.986935	0.687956	0.747127	108	0.950482	0.626407
36	2009	0.744315	49	0.984997	0.693912	0.747127	108	0.949582	0.623815
36	2010	0.744315	49	0.983547	0.680825	0.747127	108	0.956046	0.646865
37	1992	0.744128	86	0.99244	0.959348	0.759302	135	0.903642	0.727666
37	1993	0.744128	86	0.992488	0.960512	0.755881	141	0.882717	0.67911
37	1994	0.744128	86	0.99249	0.96042	0.751931	133	0.896545	0.734802
37	1995	0.744128	86	0.992142	0.959351	0.758898	127	0.924808	0.756984
37	1996	0.744128	86	0.991856	0.959854	0.740932	132	0.936968	0.722729
37	1997	0.744128	86	0.99213	0.959048	0.747214	121	0.927265	0.77999
37	1998	0.744128	86	0.992087	0.960688	0.739164	127	0.943593	0.752851
37	1999	0.744128	86	0.992213	0.959356	0.749009	136	0.934119	0.703069
37	2000	0.744128	86	0.992094	0.95875	0.751793	121	0.94257	0.769324
37	2001	0.744128	86	0.99202	0.959421	0.742156	131	0.948699	0.783738
37	2002	0.744128	86	0.992103	0.959965	0.749919	122	0.921459	0.800885
37	2003	0.744128	86	0.992242	0.959923	0.751092	132	0.889008	0.717025
37	2004	0.744128	86	0.992125	0.959342	0.745355	119	0.908718	0.801329
37	2005	0.744128	86	0.992081	0.959883	0.749995	124	0.906359	0.78127
37	2006	0.744128	86	0.992057	0.959825	0.74875	135	0.915453	0.735579
37	2007	0.744128	86	0.992137	0.960532	0.746472	138	0.89944	0.714066
37	2008	0.744128	86	0.992129	0.960395	0.74875	135	0.875691	0.741689
37	2009	0.744128	86	0.991979	0.960463	0.749077	123	0.902032	0.784652
37	2010	0.744128	86	0.992068	0.959438	0.753153	137	0.905122	0.736325
38	1992	0.755625	110	0.920612	0.907277	0.76514	186	0.807896	0.689918
38	1993	0.755625	110	0.920772	0.906326	0.761587	198	0.795975	0.645894
38	1994	0.755625	110	0.921817	0.908824	0.764865	185	0.805384	0.686387
38	1995	0.755625	110	0.923161	0.911569	0.758185	203	0.791881	0.666372
38	1996	0.755625	110	0.922423	0.909643	0.766861	193	0.812518	0.695607
38	1997	0.755625	110	0.92295	0.909882	0.740241	172	0.806698	0.699157
38	1998	0.755625	110	0.922261	0.90844	0.761111	192	0.812776	0.691322
38	1999	0.755625	110	0.922675	0.909255	0.763227	192	0.81098	0.696902
38	2000	0.755625	110	0.922757	0.909149	0.762945	189	0.815683	0.697113
38	2001	0.755625	110	0.923481	0.90897	0.762456	193	0.818363	0.695642
38	2002	0.755625	110	0.923963	0.91142	0.766253	193	0.820167	0.698581
38	2003	0.755625	110	0.92345	0.91176	0.759525	194	0.814039	0.663865
38	2004	0.755625	110	0.923035	0.909296	0.761543	191	0.810966	0.672379
38	2005	0.755625	110	0.92304	0.910484	0.764041	187	0.817932	0.698399
38	2006	0.755625	110	0.923735	0.908885	0.760197	193	0.801076	0.654817
38	2007	0.755625	110	0.923774	0.908032	0.76449	203	0.790511	0.635055
38	2008	0.755625	110	0.92392	0.908947	0.762108	192	0.817382	0.671665
38	2009	0.755625	110	0.924315	0.91046	0.760994	194	0.808717	0.666291
38	2010	0.755625	110	0.923584	0.910239	0.764228	196	0.801918	0.660935
39	1992	0.74293	91	0.929727	0.951088	0.744729	95	0.928053	0.942479
39	1993	0.74293	91	0.931049	0.954692	0.744622	96	0.926693	0.934006
39	1994	0.74293	91	0.927511	0.946644	0.755857	129	0.89033	0.755296
39	1995	0.74293	91	0.928554	0.949084	0.74196	128	0.886983	0.753904
39	1996	0.74293	91	0.92757	0.947901	0.748805	130	0.883003	0.733692
39	1997	0.74293	91	0.927979	0.94939	0.73984	126	0.886144	0.756128
39	1998	0.74293	91	0.919446	0.933258	0.73984	126	0.876038	0.737479
39	1999	0.74293	91	0.927704	0.948651	0.742668	127	0.883501	0.752776
39	2000	0.74293	91	0.922481	0.937892	0.744364	119	0.894334	0.791126
39	2001	0.74293	91	0.919674	0.932346	0.757997	125	0.874228	0.728517
39	2002	0.74293	91	0.920358	0.934418	0.752587	123	0.877547	0.741449
39	2003	0.74293	91	0.920355	0.933271	0.75744	122	0.885904	0.760772
39	2004	0.737967	88	0.919209	0.936482	0.744795	115	0.89737	0.818825
39	2005	0.74293	91	0.919745	0.932162	0.745105	114	0.900139	0.831641
39	2006	0.74293	91	0.920961	0.933788	0.753876	117	0.894801	0.80363
39	2007	0.74293	91	0.922097	0.937456	0.752921	119	0.889534	0.786432
39	2008	0.74293	91	0.922447	0.938254	0.759041	120	0.891254	0.78217
39	2009	0.74293	91	0.921337	0.935541	0.759041	120	0.886934	0.776364
39	2010	0.74293	91	0.921285	0.93518	0.760961	133	0.870485	0.707818
40	1992	0.666072	103	0.898557	0.883667	0.733299	168	0.808251	0.647538
40	1993	0.666072	103	0.900793	0.887823	0.736087	168	0.811097	0.657444
40	1994	0.666072	103	0.901807	0.889071	0.734486	168	0.815598	0.669147
40	1995	0.666072	103	0.902526	0.891077	0.735222	172	0.79829	0.668167
40	1996	0.666072	103	0.901707	0.889378	0.732668	186	0.790703	0.627522
40	1997	0.666072	103	0.90434	0.894444	0.731812	188	0.814809	0.654442
40	1998	0.666536	111	0.884935	0.829108	0.73455	188	0.815392	0.661845
40	1999	0.666536	111	0.892603	0.844785	0.756437	203	0.805288	0.614139
40	2000	0.666536	111	0.891789	0.844478	0.757029	206	0.806887	0.61649
40	2001	0.666536	111	0.890768	0.842724	0.732556	186	0.811232	0.665139
40	2002	0.666536	111	0.892666	0.844605	0.756583	207	0.812738	0.624547
40	2003	0.666536	111	0.890506	0.838469	0.756507	207	0.812184	0.62456
40	2004	0.670984	112	0.891488	0.840024	0.762345	207	0.803107	0.621135
40	2005	0.670984	112	0.891537	0.841169	0.761393	209	0.80634	0.633056
40	2006	0.670984	112	0.891359	0.841807	0.758938	205	0.798345	0.640826
40	2007	0.670984	112	0.895549	0.850073	0.757522	208	0.805547	0.648408
40	2008	0.670984	112	0.895744	0.851715	0.757978	207	0.802516	0.658856
40	2009	0.670984	112	0.895764	0.851422	0.757324	208	0.804646	0.646735
40	2010	0.670984	112	0.895642	0.851959	0.76056	210	0.804259	0.655073
44	1992	0.737677	130	0.962256	0.93199	0.752455	208	0.82899	0.715916
44	1993	0.737677	130	0.962608	0.933025	0.758966	205	0.867192	0.745014
44	1994	0.738655	129	0.95679	0.932073	0.754681	204	0.890136	0.749994
44	1995	0.739906	128	0.962687	0.936241	0.742604	204	0.887904	0.752777
44	1996	0.739906	128	0.955759	0.929245	0.751565	207	0.887803	0.763749
44	1997	0.738644	129	0.953119	0.929716	0.75064	208	0.851694	0.759208
44	1998	0.738644	129	0.9529	0.928585	0.750424	213	0.844068	0.730499
44	1999	0.737432	159	0.941116	0.897835	0.748388	213	0.849715	0.769047
44	2000	0.737432	159	0.941794	0.900713	0.750452	215	0.859574	0.769157
44	2001	0.737432	159	0.941789	0.900539	0.753711	217	0.867053	0.765049
44	2002	0.737432	159	0.941608	0.898978	0.756679	219	0.88895	0.756059
44	2003	0.737432	159	0.941867	0.900568	0.755583	211	0.896592	0.786026
44	2004	0.737432	159	0.941724	0.901323	0.756407	209	0.896026	0.795656
44	2005	0.737432	159	0.941621	0.901688	0.752964	207	0.86376	0.804196
44	2006	0.737432	159	0.941835	0.901809	0.757046	209	0.863988	0.800355
44	2007	0.737432	159	0.941856	0.902345	0.75717	211	0.893837	0.79498
44	2008	0.737432	159	0.941534	0.901619	0.754811	216	0.890856	0.780934
44	2009	0.737432	159	0.941839	0.902039	0.755809	209	0.874535	0.799199
44	2010	0.737432	159	0.943068	0.90471	0.755115	215	0.886454	0.803154
45	1992	0.730138	83	0.988765	0.916459	0.748911	94	0.974173	0.896737
45	1993	0.730138	83	0.988973	0.918941	0.748911	94	0.97452	0.896805
45	1994	0.730138	83	0.989391	0.923876	0.748911	94	0.975164	0.900406
45	1995	0.740438	85	0.988906	0.915294	0.770984	117	0.857893	0.771253
45	1996	0.740438	85	0.989114	0.918411	0.762577	117	0.912953	0.784467
45	1997	0.740438	85	0.988808	0.914245	0.762888	118	0.911354	0.772333
45	1998	0.740438	85	0.989037	0.91766	0.762089	124	0.907392	0.742749
45	1999	0.740438	85	0.98893	0.916469	0.757764	122	0.85813	0.755464
45	2000	0.740438	85	0.989071	0.91791	0.754581	122	0.906946	0.751157
45	2001	0.740438	85	0.989164	0.918762	0.753143	128	0.846959	0.717924
45	2002	0.740438	85	0.984841	0.893093	0.761049	131	0.899536	0.709248
45	2003	0.740438	85	0.987502	0.91057	0.770445	134	0.897341	0.691836
45	2004	0.740438	85	0.987596	0.910849	0.767656	128	0.898826	0.724988
45	2005	0.740438	85	0.987669	0.908377	0.76132	124	0.910973	0.762556
45	2006	0.740438	85	0.988121	0.913201	0.765158	124	0.901077	0.749772
45	2007	0.740438	85	0.988786	0.920093	0.761251	124	0.902007	0.74832
45	2008	0.740438	85	0.988418	0.916207	0.761251	124	0.898842	0.736907
45	2009	0.740438	85	0.988397	0.91616	0.761251	124	0.89963	0.738744
45	2010	0.740438	85	0.988629	0.918129	0.763463	115	0.912194	0.797958
46	1992	0.754842	88	0.97241	0.928995	0.756833	154	0.908959	0.690096
46	1993	0.758576	92	0.973521	0.929867	0.761763	151	0.928013	0.727662
46	1994	0.758576	92	0.973399	0.929784	0.761953	164	0.896087	0.660833
46	1995	0.756496	95	0.974276	0.93266	0.778327	145	0.928115	0.760373
46	1996	0.74316	109	0.932566	0.93246	0.740622	136	0.913021	0.83821
46	1997	0.74316	109	0.931065	0.929604	0.748242	143	0.909769	0.807214
46	1998	0.74316	109	0.93292	0.932933	0.748242	143	0.909133	0.816855
46	1999	0.74316	109	0.930645	0.928814	0.752388	136	0.912759	0.848916
46	2000	0.74316	109	0.930565	0.928777	0.753255	135	0.915786	0.851878
46	2001	0.757568	116	0.93384	0.930046	0.75687	146	0.845409	0.826359
46	2002	0.757568	116	0.933629	0.930451	0.760081	161	0.835446	0.775881
46	2003	0.757568	116	0.934117	0.931666	0.756459	167	0.830794	0.75216
46	2004	0.757568	116	0.933947	0.931341	0.761208	164	0.836433	0.760704
46	2005	0.757568	116	0.933844	0.930584	0.754656	177	0.846404	0.741122
46	2006	0.757568	116	0.933081	0.928802	0.769089	180	0.84571	0.72781
46	2007	0.757568	116	0.933217	0.927817	0.76474	185	0.84815	0.706396
46	2008	0.757568	116	0.933351	0.928443	0.76848	179	0.854593	0.727862
46	2009	0.757568	116	0.933444	0.928931	0.771153	179	0.839802	0.73298
46	2010	0.757568	116	0.934169	0.929758	0.769139	183	0.839687	0.728731
47	1992	0.692029	66	0.987458	0.899635	0.742938	122	0.938097	0.687825
47	1993	0.692029	66	0.988934	0.904827	0.742938	122	0.938204	0.691259
47	1994	0.692029	66	0.98652	0.880951	0.742938	122	0.93778	0.683734
47	1995	0.692029	66	0.985965	0.869807	0.742938	122	0.937658	0.683373
47	1996	0.696665	64	0.985753	0.860451	0.745161	120	0.933602	0.676392
47	1997	0.696665	64	0.98473	0.852926	0.743395	132	0.928027	0.621012
47	1998	0.696665	64	0.985851	0.863982	0.745387	121	0.927627	0.668487
47	1999	0.696665	64	0.984852	0.854118	0.741761	130	0.921315	0.637401
47	2000	0.696665	64	0.985298	0.859693	0.741761	130	0.922828	0.643117
47	2001	0.696665	64	0.9858	0.867174	0.738485	130	0.934601	0.650586
47	2002	0.696665	64	0.987972	0.885109	0.723427	144	0.923759	0.572666
47	2003	0.696665	64	0.987144	0.880916	0.710553	155	0.902924	0.525097
47	2004	0.696665	64	0.987803	0.88671	0.722501	158	0.904444	0.523668
47	2005	0.696665	64	0.987619	0.884904	0.716116	161	0.903907	0.539739
47	2006	0.696665	64	0.987626	0.881994	0.713116	161	0.906331	0.543066
47	2007	0.696665	64	0.989941	0.903741	0.717205	145	0.906978	0.590117
47	2008	0.696665	64	0.990204	0.909776	0.717205	145	0.905063	0.582902
47	2009	0.696665	64	0.989923	0.901435	0.717205	145	0.90431	0.565824
47	2010	0.696665	64	0.989593	0.898701	0.725904	143	0.914053	0.586693
48	1992	0.742376	113	0.981862	0.934131	0.772076	156	0.907683	0.800908
48	1993	0.744055	112	0.982371	0.938984	0.759287	149	0.921592	0.843558
48	1994	0.744055	112	0.98194	0.938167	0.761955	179	0.863546	0.788017
48	1995	0.744055	112	0.981975	0.938227	0.762708	187	0.869555	0.762889
48	1996	0.744055	112	0.982095	0.937896	0.765924	182	0.873731	0.723474
48	1997	0.744055	112	0.982025	0.934287	0.761017	192	0.851997	0.706215
48	1998	0.748037	113	0.981846	0.931683	0.744106	181	0.851698	0.758849
48	1999	0.748037	113	0.982161	0.935592	0.760405	191	0.856546	0.742762
48	2000	0.748037	113	0.982805	0.93489	0.760396	196	0.857576	0.721323
48	2001	0.748037	113	0.982349	0.930027	0.761881	193	0.864537	0.738302
48	2002	0.748037	113	0.982896	0.934383	0.760025	197	0.851572	0.751053
48	2003	0.748037	113	0.983157	0.939218	0.759769	193	0.863406	0.769286
48	2004	0.748037	113	0.982938	0.933063	0.762354	193	0.861661	0.768228
48	2005	0.748037	113	0.982705	0.92856	0.76312	193	0.864568	0.783823
48	2006	0.748037	113	0.983031	0.932218	0.763045	193	0.902288	0.788785
48	2007	0.748037	113	0.98296	0.930688	0.762515	194	0.881561	0.771791
48	2008	0.748037	113	0.98258	0.92591	0.7644	198	0.868221	0.761422
48	2009	0.748037	113	0.982372	0.926093	0.76951	184	0.921772	0.808227
48	2010	0.748037	113	0.982301	0.927027	0.762753	194	0.874218	0.783044
49	1992	0.724711	112	0.97127	0.944612	0.73814	142	0.917232	0.891308
49	1993	0.724711	112	0.971651	0.944413	0.740306	143	0.917302	0.888804
49	1994	0.724711	112	0.970242	0.941623	0.740306	143	0.915884	0.886417
49	1995	0.724711	112	0.969128	0.937445	0.740306	143	0.91463	0.883054
49	1996	0.724711	112	0.970441	0.940771	0.740306	143	0.918964	0.886397
49	1997	0.724711	112	0.969505	0.936199	0.740306	143	0.915847	0.87915
49	1998	0.724711	112	0.973134	0.950337	0.740306	143	0.920907	0.891495
49	1999	0.724354	113	0.973025	0.949704	0.744675	185	0.87776	0.754512
49	2000	0.724354	113	0.974864	0.954689	0.74366	186	0.825051	0.727652
49	2001	0.724354	113	0.975338	0.954684	0.756496	195	0.822415	0.706901
49	2002	0.724354	113	0.975341	0.954344	0.759568	198	0.826888	0.703462
49	2003	0.724354	113	0.974786	0.950875	0.759324	192	0.832728	0.721253
49	2004	0.724354	113	0.974219	0.94703	0.756535	195	0.876303	0.7225
49	2005	0.724354	113	0.973912	0.944016	0.748612	185	0.837797	0.735237
49	2006	0.724354	113	0.973957	0.94443	0.747822	173	0.879561	0.766991
49	2007	0.724354	113	0.974813	0.947336	0.759738	196	0.867735	0.710196
49	2008	0.724354	113	0.974273	0.944801	0.759431	184	0.874312	0.730013
49	2009	0.724354	113	0.97376	0.943745	0.749256	176	0.847919	0.746342
49	2010	0.724354	113	0.974309	0.944726	0.751224	180	0.884117	0.755933
50	1992	0.666733	141	0.823632	0.771662	0.740077	195	0.819027	0.678176
50	1993	0.666733	141	0.827517	0.78379	0.742031	196	0.821892	0.682758
50	1994	0.666733	141	0.832773	0.800096	0.737002	197	0.816481	0.66894
50	1995	0.666733	141	0.831823	0.800182	0.736988	203	0.815991	0.659416
50	1996	0.666733	141	0.833097	0.782473	0.741826	193	0.820912	0.673347
50	1997	0.666733	141	0.836871	0.786851	0.729149	197	0.825659	0.682208
50	1998	0.666733	141	0.844186	0.800438	0.737205	201	0.829765	0.693172
50	1999	0.666733	141	0.840954	0.796461	0.737429	203	0.830298	0.701238
50	2000	0.666733	141	0.840904	0.796961	0.736052	204	0.82763	0.690119
50	2001	0.666733	141	0.839773	0.792965	0.75608	221	0.824017	0.652311
50	2002	0.666733	141	0.839834	0.791636	0.737028	204	0.826328	0.689141
50	2003	0.666733	141	0.83982	0.788044	0.735197	204	0.825122	0.682044
50	2004	0.666733	141	0.840391	0.792725	0.755142	226	0.822846	0.645367
50	2005	0.666733	141	0.838489	0.78906	0.736899	210	0.826975	0.680746
50	2006	0.666733	141	0.840901	0.797166	0.737052	212	0.827612	0.677016
50	2007	0.666733	141	0.840649	0.799765	0.741508	218	0.824016	0.668834
50	2008	0.666733	141	0.836392	0.795905	0.74104	219	0.826276	0.687686
50	2009	0.666733	141	0.835941	0.794635	0.74272	221	0.826196	0.679695
50	2010	0.666733	141	0.837661	0.791423	0.742573	218	0.826464	0.681598
51	1992	0.689303	121	0.829828	0.838205	0.72245	154	0.845407	0.832934
52	1992	0.66612	114	0.929486	0.894436	0.673955	118	0.922207	0.873944
52	1993	0.66612	114	0.925558	0.889094	0.673824	120	0.923958	0.879166
52	1994	0.66612	114	0.923516	0.888663	0.708252	150	0.902009	0.799932
52	1995	0.66612	114	0.924399	0.887391	0.719936	144	0.873484	0.80791
52	1996	0.694935	122	0.920975	0.836246	0.722894	136	0.914669	0.816173
52	1997	0.694935	122	0.923034	0.841831	0.718297	137	0.912776	0.809984
52	1998	0.685951	136	0.917822	0.841754	0.714472	152	0.91203	0.817088
52	1999	0.657163	129	0.926249	0.88149	0.716846	173	0.842952	0.764577
52	2000	0.657163	129	0.923551	0.869522	0.711647	160	0.848931	0.791062
52	2001	0.657163	129	0.922583	0.86557	0.696759	165	0.858771	0.779772
52	2002	0.658608	128	0.921631	0.871715	0.745819	197	0.846231	0.705373
52	2003	0.65831	129	0.92222	0.869048	0.742034	190	0.863468	0.721052
52	2004	0.68207	137	0.91886	0.841678	0.743354	189	0.868989	0.748494
52	2005	0.681681	138	0.917372	0.832164	0.712988	171	0.862895	0.779271
52	2006	0.684589	139	0.919882	0.845172	0.712058	191	0.852407	0.732981
52	2007	0.681681	138	0.919628	0.853839	0.725024	192	0.837005	0.729952
52	2008	0.68418	141	0.917191	0.850248	0.738556	194	0.841387	0.737374
52	2009	0.68418	141	0.913141	0.836395	0.73112	191	0.84291	0.757582
52	2010	0.68418	141	0.917048	0.847196	0.731343	208	0.835925	0.71794
53	1992	0.757578	106	0.912839	0.903503	0.763937	142	0.890294	0.774925
53	1993	0.757578	106	0.91398	0.905145	0.757557	146	0.887577	0.76519
53	1994	0.757578	106	0.914256	0.905701	0.757106	141	0.883754	0.746353
53	1995	0.756798	107	0.912986	0.901257	0.758717	148	0.872807	0.703674
53	1996	0.756798	107	0.912776	0.901842	0.760389	146	0.883725	0.7511
53	1997	0.756798	107	0.911156	0.900197	0.76012	146	0.8857	0.758561
53	1998	0.756244	108	0.910547	0.896865	0.752987	144	0.884228	0.773185
53	1999	0.756244	108	0.909646	0.89237	0.765067	141	0.824755	0.754589
53	2000	0.756244	108	0.908863	0.89164	0.754505	145	0.885872	0.761443
53	2001	0.756244	108	0.909203	0.890889	0.750557	150	0.842528	0.733595
53	2002	0.756244	108	0.90842	0.890036	0.750485	150	0.837015	0.750296
53	2003	0.756244	108	0.90996	0.892833	0.748754	152	0.830379	0.728869
53	2004	0.756244	108	0.907821	0.889324	0.757443	168	0.836382	0.716219
53	2005	0.756244	108	0.908834	0.891104	0.759464	156	0.879928	0.744102
53	2006	0.756244	108	0.910251	0.890122	0.757651	159	0.882196	0.744409
53	2007	0.756244	108	0.903326	0.88101	0.758639	159	0.8753	0.7125
53	2008	0.756244	108	0.902698	0.878563	0.760954	173	0.869135	0.688947
53	2009	0.756244	108	0.90487	0.881256	0.763274	170	0.875553	0.708149
53	2010	0.756244	108	0.903164	0.878791	0.750671	173	0.871805	0.71299
54	1992	0.636289	68	0.908038	0.783289	0.754954	232	0.855838	0.696203
54	1993	0.634488	70	0.889346	0.768868	0.756392	233	0.838637	0.700485
54	1994	0.634488	70	0.888872	0.766125	0.741281	224	0.845992	0.726869
54	1995	0.634488	70	0.885939	0.76672	0.757772	234	0.843499	0.701603
54	1996	0.630834	69	0.887345	0.774998	0.757772	234	0.84344	0.705298
54	1997	0.638416	70	0.885643	0.77107	0.739589	223	0.844196	0.742283
54	1998	0.638416	70	0.884418	0.766235	0.741281	224	0.844349	0.724059
54	1999	0.638416	70	0.881755	0.749984	0.739589	223	0.848006	0.725435
54	2000	0.655544	72	0.88503	0.760765	0.756362	233	0.841001	0.720967
54	2001	0.655544	72	0.886894	0.77052	0.756362	233	0.842718	0.720188
54	2002	0.655544	72	0.894257	0.809594	0.756362	233	0.837559	0.731269
54	2003	0.655982	73	0.897574	0.820741	0.756097	234	0.847233	0.776717
54	2004	0.660953	80	0.890143	0.796691	0.756097	234	0.841525	0.744298
54	2005	0.660953	80	0.891366	0.795333	0.756097	234	0.842871	0.744225
54	2006	0.660953	80	0.891835	0.789518	0.756097	234	0.841125	0.740855
54	2007	0.660953	80	0.891365	0.785623	0.756097	234	0.848148	0.717591
54	2008	0.660953	80	0.891489	0.777486	0.739351	224	0.85359	0.752143
54	2009	0.660953	80	0.895079	0.789068	0.739351	224	0.860535	0.766946
54	2010	0.661713	83	0.894565	0.792418	0.75571	233	0.849729	0.739979
55	1992	0.748665	119	0.969414	0.793144	0.76327	138	0.958133	0.775559
55	1993	0.748665	119	0.96807	0.786929	0.760085	135	0.959594	0.798861
55	1994	0.748665	119	0.967939	0.784936	0.75696	143	0.952594	0.771871
55	1995	0.745127	127	0.960264	0.746139	0.763834	161	0.93706	0.704828
55	1996	0.745127	127	0.959615	0.741607	0.763321	154	0.939904	0.71271
55	1997	0.745127	127	0.958308	0.732423	0.758587	161	0.937367	0.691795
55	1998	0.745127	127	0.959306	0.741289	0.758587	161	0.937473	0.68985
55	1999	0.745127	127	0.960488	0.756096	0.758587	161	0.937707	0.6996
55	2000	0.745127	127	0.960344	0.757986	0.757887	163	0.870774	0.749648
55	2001	0.745127	127	0.960988	0.762194	0.757487	164	0.871767	0.745847
55	2002	0.745127	127	0.961278	0.761474	0.758089	166	0.861535	0.751643
55	2003	0.745127	127	0.961635	0.76033	0.761058	163	0.871073	0.759818
55	2004	0.745127	127	0.96135	0.758116	0.754404	163	0.913003	0.745613
55	2005	0.745127	127	0.96153	0.756484	0.752808	165	0.911151	0.742832
55	2006	0.745127	127	0.961003	0.752128	0.753949	164	0.913397	0.74283
55	2007	0.745127	127	0.960706	0.756121	0.752787	165	0.874995	0.748976
55	2008	0.745127	127	0.960595	0.756375	0.754628	163	0.874001	0.744011
55	2009	0.745127	127	0.960816	0.76255	0.757447	163	0.879446	0.758866
55	2010	0.745127	127	0.95921	0.74965	0.761057	159	0.886638	0.755822
56	1992	0.736827	124	0.966861	0.923884	0.762986	151	0.943472	0.88964
56	1993	0.736827	124	0.967055	0.923693	0.762986	151	0.943835	0.88821
56	1994	0.736827	124	0.967042	0.923082	0.759551	159	0.935429	0.849103
56	1995	0.736827	124	0.966974	0.923588	0.762986	151	0.947149	0.889769
56	1996	0.736827	124	0.967219	0.926542	0.762986	151	0.946413	0.89412
56	1997	0.736827	124	0.966915	0.92094	0.759551	159	0.931642	0.844497
56	1998	0.736827	124	0.966964	0.921955	0.762986	151	0.943937	0.88903
56	1999	0.736827	124	0.967503	0.925391	0.762986	151	0.943037	0.888398
56	2000	0.736827	124	0.967811	0.925178	0.762986	151	0.94413	0.889579
56	2001	0.736827	124	0.967124	0.925153	0.762986	151	0.943712	0.891191
56	2002	0.736827	124	0.967705	0.926812	0.755622	163	0.920454	0.845768
56	2003	0.736827	124	0.967957	0.928654	0.75281	171	0.915187	0.816181
56	2004	0.736827	124	0.968094	0.92753	0.75281	171	0.911943	0.799123
56	2005	0.736827	124	0.967513	0.926871	0.75281	171	0.908493	0.818951
56	2006	0.736827	124	0.968361	0.927743	0.75281	171	0.913469	0.823614
56	2007	0.736827	124	0.968843	0.928944	0.75281	171	0.912703	0.820396
56	2008	0.736827	124	0.969322	0.929725	0.75281	171	0.911802	0.822787
56	2009	0.735507	125	0.969685	0.924932	0.75281	171	0.914292	0.820842
56	2010	0.735507	125	0.969664	0.92378	0.75281	171	0.915741	0.823597
57	1992	0.676987	67	0.936958	0.876953	0.67699	106	0.909559	0.829761
57	1993	0.676987	67	0.937456	0.879369	0.68999	111	0.904761	0.803113
57	1994	0.676987	67	0.937063	0.874657	0.706356	106	0.941876	0.835942
57	1995	0.687493	71	0.938693	0.871713	0.711935	110	0.946546	0.853274
57	1996	0.687493	71	0.940401	0.881312	0.711935	110	0.943745	0.8419
57	1997	0.687493	71	0.939534	0.880999	0.711935	110	0.94125	0.837222
57	1998	0.687493	71	0.938061	0.875332	0.735506	188	0.814145	0.671125
57	1999	0.687493	71	0.938137	0.875639	0.739125	189	0.828259	0.659738
57	2000	0.687493	71	0.939547	0.88536	0.738566	183	0.864763	0.686027
57	2001	0.687493	71	0.939076	0.883623	0.73879	201	0.861428	0.653498
57	2002	0.687493	71	0.939292	0.881539	0.741846	195	0.833806	0.670587
57	2003	0.688128	76	0.927449	0.876829	0.734246	194	0.841352	0.680023
57	2004	0.688128	76	0.92614	0.872801	0.756013	214	0.831799	0.655923
57	2005	0.688128	76	0.927017	0.87504	0.755045	212	0.840148	0.651762
57	2006	0.688256	77	0.92684	0.871365	0.73768	204	0.854313	0.673889
57	2007	0.688256	77	0.926552	0.870365	0.760025	213	0.845837	0.638863
57	2008	0.688256	77	0.926147	0.87231	0.736204	196	0.872535	0.675944
57	2009	0.688256	77	0.925428	0.870342	0.759288	212	0.839482	0.621557
57	2010	0.688256	77	0.926301	0.873564	0.759639	211	0.834052	0.664165
58	1992	0.716531	154	0.911293	0.861547	0.733681	185	0.884045	0.776055
58	1993	0.71581	155	0.909379	0.859699	0.728982	187	0.881198	0.747908
58	1994	0.71581	155	0.911049	0.862753	0.73173	188	0.878944	0.755362
58	1995	0.715144	156	0.908974	0.853811	0.728288	195	0.832787	0.745629
58	1996	0.715144	156	0.910757	0.863065	0.727268	198	0.847283	0.747584
58	1997	0.715144	156	0.90826	0.844187	0.734461	193	0.882848	0.752043
58	1998	0.715144	156	0.910404	0.858616	0.732379	192	0.883567	0.771446
58	1999	0.721297	158	0.914615	0.869316	0.743465	198	0.883471	0.754624
58	2000	0.721297	158	0.917831	0.877257	0.73872	203	0.844167	0.745143
58	2001	0.721297	158	0.917039	0.875356	0.739024	207	0.847514	0.743101
58	2002	0.721297	158	0.918953	0.88423	0.742234	200	0.887794	0.781995
58	2003	0.721297	158	0.917342	0.876063	0.74308	192	0.847181	0.75393
58	2004	0.721297	158	0.916358	0.880748	0.739215	207	0.846965	0.761282
58	2005	0.721297	158	0.916492	0.882268	0.748621	186	0.887851	0.779819
58	2006	0.721297	158	0.917697	0.884849	0.745689	198	0.885733	0.782617
58	2007	0.721297	158	0.919918	0.88934	0.740219	205	0.856605	0.75525
58	2008	0.721297	158	0.920498	0.890663	0.738739	203	0.852861	0.780566
58	2009	0.721297	158	0.922613	0.894961	0.749733	208	0.842161	0.752386
58	2010	0.721297	158	0.920807	0.891978	0.743821	197	0.888981	0.795332
59	1992	0.674515	160	0.833175	0.823574	0.713984	191	0.816875	0.751522
59	1993	0.674515	160	0.836155	0.829939	0.715844	193	0.822353	0.760799
59	1994	0.674515	160	0.833932	0.826124	0.71768	200	0.82105	0.755586
59	1995	0.674515	160	0.832449	0.823385	0.718206	198	0.81711	0.744758
59	1996	0.674515	160	0.832519	0.822516	0.713873	197	0.819071	0.751717
59	1997	0.674515	160	0.832996	0.821744	0.714985	200	0.817009	0.744338
59	1998	0.674515	160	0.833589	0.822333	0.722114	202	0.817655	0.743204
59	1999	0.674515	160	0.832295	0.820044	0.732891	210	0.821263	0.747848
59	2000	0.674215	161	0.831611	0.817853	0.717799	200	0.826228	0.769383
59	2001	0.674215	161	0.830325	0.816427	0.720713	205	0.818616	0.748975
59	2002	0.674215	161	0.831062	0.817154	0.721799	203	0.8195	0.756325
59	2003	0.674215	161	0.830283	0.815053	0.735174	211	0.812709	0.72241
59	2004	0.674215	161	0.832028	0.818704	0.73294	210	0.81642	0.736835
59	2005	0.674215	161	0.83281	0.820027	0.723627	206	0.817933	0.748392
59	2006	0.674215	161	0.831374	0.817476	0.73554	211	0.813228	0.739038
59	2007	0.674215	161	0.830485	0.817135	0.726149	193	0.818914	0.755375
59	2008	0.674215	161	0.83	0.815802	0.723017	207	0.807795	0.717551
59	2009	0.674215	161	0.830931	0.81801	0.73053	210	0.821068	0.739197
59	2010	0.674215	161	0.832114	0.819932	0.731593	208	0.82621	0.769007
60	1992	0.692205	81	0.98717	0.949212	0.739693	136	0.886754	0.758566
60	1993	0.692205	81	0.987148	0.94896	0.728497	158	0.880048	0.730454
60	1994	0.699185	82	0.98749	0.950841	0.731979	163	0.883817	0.713449
60	1995	0.699185	82	0.987599	0.950193	0.715462	167	0.840311	0.71844
60	1996	0.699185	82	0.987677	0.952071	0.721131	169	0.849456	0.706576
60	1997	0.699185	82	0.987918	0.953116	0.729278	166	0.840093	0.715985
60	1998	0.699185	82	0.988691	0.954984	0.722947	171	0.835525	0.683694
60	1999	0.692807	87	0.988131	0.954522	0.735799	176	0.869722	0.68017
60	2000	0.692807	87	0.988001	0.953448	0.744389	192	0.828995	0.6884
60	2001	0.692807	87	0.987741	0.952729	0.73274	199	0.842514	0.709951
60	2002	0.692807	87	0.988045	0.953954	0.740589	209	0.841727	0.71355
60	2003	0.692807	87	0.98847	0.955332	0.745471	203	0.877332	0.70808
60	2004	0.692807	87	0.98808	0.952986	0.741007	208	0.83543	0.662324
60	2005	0.692807	87	0.969055	0.925281	0.742575	206	0.833696	0.681155
60	2006	0.692807	87	0.968831	0.925578	0.742911	205	0.812874	0.66862
60	2007	0.692807	87	0.969432	0.927081	0.737846	199	0.810591	0.690025
60	2008	0.692807	87	0.969093	0.926397	0.737846	199	0.80301	0.670687
60	2009	0.692807	87	0.968189	0.922665	0.741007	208	0.812495	0.692203
60	2010	0.692807	87	0.968358	0.924389	0.741332	207	0.805484	0.662937
61	1992	0.807247	17	0.996989	0.985355	0.696167	45	0.944092	0.646337
61	1993	0.807247	17	0.99713	0.985147	0.696167	45	0.935498	0.63416
61	1994	0.807247	17	0.997119	0.985192	0.770009	29	0.995358	0.958641
61	1995	0.807247	17	0.997095	0.985492	0.77383	30	0.995374	0.960379
61	1996	0.807247	17	0.997142	0.985898	0.770009	29	0.995748	0.964721
61	1997	0.807247	17	0.997268	0.986643	0.77383	30	0.995804	0.964412
61	1998	0.807247	17	0.997403	0.986925	0.770009	29	0.995545	0.968176
61	1999	0.807247	17	0.997292	0.986778	0.77383	30	0.995518	0.962391
61	2000	0.807247	17	0.997326	0.986701	0.770009	29	0.99699	0.978412
61	2001	0.807247	17	0.997339	0.986203	0.770009	29	0.99648	0.977546
61	2002	0.807247	17	0.997471	0.98527	0.747619	52	0.916004	0.63342
61	2003	0.807247	17	0.997404	0.98522	0.747619	52	0.917355	0.653112
61	2004	0.807247	17	0.997311	0.985185	0.747619	52	0.910414	0.633357
61	2005	0.807247	17	0.997412	0.985755	0.702847	69	0.879337	0.503147
61	2006	0.807247	17	0.997452	0.984766	0.70257	68	0.879536	0.510244
61	2007	0.807247	17	0.997365	0.984722	0.70257	68	0.868285	0.488249
61	2008	0.807247	17	0.997416	0.98455	0.70257	68	0.877661	0.492848
61	2009	0.807247	17	0.997745	0.984491	0.70257	68	0.873781	0.510012
61	2010	0.807247	17	0.997574	0.983562	0.747619	52	0.921668	0.676879
62	1992	0.77019	138	0.918341	0.893329	0.773815	154	0.909633	0.844399
63	1992	0.669219	63	0.926878	0.810241	0.715528	153	0.886814	0.579716
63	1993	0.669219	63	0.927476	0.817991	0.724271	181	0.869594	0.586668
63	1994	0.669219	63	0.92774	0.833967	0.731002	185	0.842613	0.639304
63	1995	0.669219	63	0.926711	0.838652	0.736387	189	0.841752	0.665329
63	1996	0.669219	63	0.927495	0.853209	0.738771	194	0.838631	0.680713
63	1997	0.669219	63	0.933163	0.881557	0.733196	195	0.87147	0.676713
63	1998	0.669219	63	0.936427	0.867111	0.733696	194	0.848234	0.690363
63	1999	0.669219	63	0.934395	0.849896	0.735103	196	0.851655	0.674596
63	2000	0.669219	63	0.937138	0.868745	0.733746	195	0.854181	0.672665
63	2001	0.675862	64	0.937307	0.871245	0.735084	197	0.846505	0.652223
63	2002	0.675862	64	0.930348	0.826576	0.735084	197	0.852241	0.662568
63	2003	0.67933	62	0.927921	0.821989	0.73509	197	0.851958	0.681812
63	2004	0.692262	73	0.933614	0.816941	0.738408	202	0.85964	0.744596
63	2005	0.692262	73	0.928588	0.790082	0.739432	203	0.860131	0.738985
63	2006	0.692262	73	0.926287	0.775355	0.739008	205	0.852324	0.745633
63	2007	0.692262	73	0.927605	0.788542	0.739013	205	0.889955	0.75343
63	2008	0.674354	80	0.910914	0.732015	0.735451	203	0.858061	0.74686
63	2009	0.674354	80	0.91095	0.732495	0.739222	201	0.865991	0.730144
63	2010	0.674354	80	0.903207	0.786308	0.738932	202	0.862638	0.74253
64	1992	NA	1	NA	NA	0.733771	175	0.878547	0.457171
64	1993	NA	1	NA	NA	0.7282	168	0.870128	0.439247
64	1994	NA	1	NA	NA	0.730962	168	0.866941	0.435195
64	1995	NA	1	NA	NA	0.731969	149	0.884902	0.480036
64	1996	NA	1	NA	NA	0.734497	179	0.866928	0.422857
64	1997	NA	1	NA	NA	0.725257	168	0.86049	0.441812
64	1998	NA	1	NA	NA	0.732006	174	0.865686	0.436952
64	1999	NA	1	NA	NA	0.727122	166	0.86772	0.449898
64	2000	NA	1	NA	NA	0.726549	167	0.887509	0.444541
64	2001	NA	1	NA	NA	0.727122	166	0.867324	0.451078
64	2002	NA	1	NA	NA	0.726075	171	0.883798	0.444709
64	2003	NA	1	NA	NA	0.723401	164	0.870619	0.462838
64	2004	NA	1	NA	NA	0.728446	167	0.878295	0.473794
64	2005	NA	1	NA	NA	0.720431	152	0.896307	0.527358
64	2006	NA	1	NA	NA	0.714523	143	0.889415	0.534975
64	2007	NA	1	NA	NA	0.722873	147	0.910488	0.594963
64	2008	NA	1	NA	NA	0.722873	147	0.912077	0.596773
64	2009	NA	1	NA	NA	0.728323	162	0.891515	0.520836
64	2010	NA	1	NA	NA	0.740808	144	0.898029	0.569921
65	2003	NA	NA	NA	NA	1	3	1	1
65	2004	NA	NA	NA	NA	1	3	1	1
65	2005	NA	NA	NA	NA	1	3	1	1
65	2006	NA	NA	NA	NA	1	3	1	1
65	2007	NA	NA	NA	NA	1	3	1	1
66	1992	0.731837	113	0.964228	0.812413	0.749877	182	0.918314	0.715662
66	1993	0.725089	120	0.963498	0.797995	0.757985	205	0.896996	0.679528
66	1994	0.725089	120	0.965798	0.82748	0.757744	205	0.898008	0.664163
66	1995	0.725089	120	0.96841	0.826894	0.74777	192	0.91618	0.709507
66	1996	0.725089	120	0.969558	0.813957	0.750013	193	0.917728	0.71009
66	1997	0.725089	120	0.968831	0.824005	0.750869	192	0.917281	0.719526
66	1998	0.725089	120	0.966513	0.842895	0.749824	193	0.916995	0.712436
66	1999	0.725089	120	0.967376	0.822741	0.753137	196	0.913784	0.701669
66	2000	0.725089	120	0.969928	0.840597	0.750552	179	0.84741	0.771461
66	2001	0.725089	120	0.969795	0.841413	0.748645	181	0.864134	0.768506
66	2002	0.725089	120	0.969449	0.832814	0.742444	190	0.837976	0.725399
66	2003	0.725089	120	0.973903	0.881579	0.746985	206	0.861303	0.749308
66	2004	0.72937	106	0.983692	0.88649	0.751693	193	0.860659	0.743046
66	2005	0.72937	106	0.983001	0.880599	0.75097	192	0.85943	0.752707
66	2006	0.72937	106	0.983533	0.887207	0.748733	191	0.866652	0.762975
66	2007	0.72937	106	0.982858	0.867234	0.748733	191	0.872142	0.754312
66	2008	0.72937	106	0.982589	0.869079	0.748837	191	0.86777	0.75587
66	2009	0.72937	106	0.983689	0.910597	0.762426	192	0.866982	0.747601
66	2010	0.72937	106	0.983347	0.92646	0.750886	193	0.859921	0.758155
67	1992	0.686747	59	0.901117	0.815334	0.738315	192	0.852061	0.699578
67	1993	0.686586	60	0.894404	0.783261	0.738056	193	0.851281	0.693542
67	1994	0.683019	67	0.897195	0.776695	0.757227	203	0.844021	0.662001
67	1995	0.678029	72	0.899203	0.776662	0.758724	213	0.850292	0.66398
67	1996	0.688687	76	0.902403	0.77297	0.735357	211	0.848571	0.680201
67	1997	0.688687	76	0.896526	0.750133	0.755499	230	0.846277	0.629438
67	1998	0.688687	76	0.894841	0.737573	0.755988	229	0.851666	0.638185
67	1999	0.688687	76	0.898886	0.755403	0.73743	218	0.8595	0.680289
67	2000	0.688687	76	0.898539	0.75717	0.757006	230	0.846848	0.657192
67	2001	0.688687	76	0.902011	0.767423	0.754055	232	0.847552	0.671627
67	2002	0.688687	76	0.898176	0.752229	0.754539	231	0.842245	0.683511
67	2003	0.688687	76	0.8992	0.756513	0.754533	231	0.840586	0.686031
67	2004	0.688687	76	0.899149	0.753349	0.735945	220	0.842134	0.712656
67	2005	0.695051	77	0.896971	0.74405	0.738107	223	0.846554	0.720019
67	2006	0.695051	77	0.896469	0.74335	0.739556	221	0.848756	0.736287
67	2007	0.695051	77	0.894069	0.731972	0.739559	221	0.849533	0.740272
67	2008	0.695051	77	0.892109	0.720405	0.735475	221	0.865835	0.720798
67	2009	0.695051	77	0.893929	0.730182	0.755991	229	0.857094	0.696841
67	2010	0.695051	77	0.896101	0.738604	0.754055	232	0.855275	0.682993
68	1992	0.680629	119	0.819124	0.82053	0.755754	234	0.830267	0.754054
68	1993	0.680629	119	0.818994	0.820337	0.755754	234	0.82795	0.755702
68	1994	0.680629	119	0.816263	0.815619	0.757136	235	0.826472	0.756069
68	1995	0.680629	119	0.816933	0.81555	0.757925	233	0.827858	0.755741
68	1996	0.680629	119	0.817865	0.816948	0.757136	235	0.831901	0.758533
68	1997	0.680629	119	0.815986	0.814559	0.757136	235	0.831717	0.757954
68	1998	0.680629	119	0.816394	0.815414	0.757136	235	0.835621	0.767261
68	1999	0.680629	119	0.817346	0.817152	0.757136	235	0.83555	0.775343
68	2000	0.680629	119	0.816395	0.817507	0.757136	235	0.835212	0.778948
68	2001	0.701461	128	0.816298	0.803357	0.755724	234	0.836419	0.779334
68	2002	0.701461	128	0.81801	0.807361	0.755724	234	0.834466	0.778444
68	2003	0.701461	128	0.817987	0.808038	0.755724	234	0.834402	0.780576
68	2004	0.701461	128	0.819391	0.811326	0.755724	234	0.83615	0.783402
68	2005	0.702003	126	0.822803	0.819663	0.755724	234	0.839474	0.790616
68	2006	0.702003	126	0.823524	0.822806	0.755724	234	0.839901	0.792714
68	2007	0.702003	126	0.823381	0.821825	0.755724	234	0.84039	0.794353
68	2008	0.704034	124	0.824865	0.825435	0.755724	234	0.84061	0.792959
68	2009	0.704034	124	0.832174	0.836174	0.755724	234	0.84352	0.797897
68	2010	0.704034	124	0.830162	0.833621	0.755724	234	0.83986	0.789718
69	1992	0.685273	62	0.977379	0.905442	0.685273	62	0.977379	0.905442
69	1993	0.692945	63	0.97677	0.900714	0.692945	63	0.97677	0.900714
69	1994	0.679698	92	0.967119	0.875207	0.679698	92	0.967119	0.875207
69	1995	0.679698	92	0.963675	0.872056	0.679698	92	0.963675	0.872056
69	1996	0.679698	92	0.962379	0.883527	0.679698	92	0.962379	0.883527
69	1997	0.679698	92	0.962901	0.883221	0.679698	92	0.962901	0.883221
69	1998	0.688294	86	0.96976	0.886242	0.688294	86	0.96976	0.886242
69	1999	0.688294	86	0.969867	0.88703	0.688294	86	0.969867	0.88703
69	2000	0.688294	86	0.969806	0.887069	0.688294	86	0.969806	0.887069
69	2001	0.688294	86	0.969542	0.885859	0.688294	86	0.969542	0.885859
69	2002	0.688294	86	0.969759	0.886504	0.688294	86	0.969759	0.886504
69	2003	0.688294	86	0.96924	0.881659	0.688294	86	0.96924	0.881659
69	2004	0.688294	86	0.968095	0.87398	0.688294	86	0.968095	0.87398
69	2005	0.688294	86	0.969152	0.885148	0.688294	86	0.969152	0.885148
69	2006	0.688294	86	0.971495	0.893167	0.688294	86	0.971495	0.893167
69	2007	0.688294	86	0.971074	0.893516	0.688294	86	0.971074	0.893516
69	2008	0.688294	86	0.970946	0.891818	0.688294	86	0.970946	0.891818
69	2009	0.688294	86	0.97077	0.8914	0.688294	86	0.97077	0.8914
69	2010	0.688294	86	0.970362	0.893065	0.688294	86	0.970362	0.893065
70	1992	0.69349	98	0.979047	0.898927	0.738387	194	0.901408	0.677569
70	1993	0.69349	98	0.98037	0.911347	0.753141	200	0.89856	0.671684
70	1994	0.69349	98	0.978662	0.902531	0.729158	186	0.898587	0.697634
70	1995	0.69349	98	0.978865	0.904802	0.718573	183	0.903924	0.714127
70	1996	0.69349	98	0.978958	0.905823	0.718573	183	0.906713	0.713194
70	1997	0.69349	98	0.978482	0.906682	0.717142	185	0.903236	0.705086
70	1998	0.69349	98	0.979313	0.910013	0.718573	183	0.905602	0.70941
70	1999	0.69349	98	0.98013	0.914638	0.717142	185	0.904477	0.709964
70	2000	0.69349	98	0.980428	0.918175	0.717142	185	0.904937	0.714426
70	2001	0.69349	98	0.98068	0.922172	0.72283	193	0.904327	0.711364
70	2002	0.69349	98	0.980928	0.925016	0.716774	185	0.90303	0.745073
70	2003	0.69349	98	0.98081	0.925593	0.714137	191	0.895057	0.739957
70	2004	0.69349	98	0.980744	0.923365	0.732405	201	0.897171	0.68666
70	2005	0.69349	98	0.979866	0.916791	0.728696	198	0.864443	0.69659
70	2006	0.69349	98	0.980793	0.923018	0.734574	204	0.880736	0.699041
70	2007	0.69349	98	0.980066	0.919806	0.725911	198	0.873116	0.704943
70	2008	0.69349	98	0.980025	0.920295	0.727971	195	0.874274	0.718033
70	2009	0.69349	98	0.980128	0.920915	0.732676	204	0.880971	0.691364
70	2010	0.69349	98	0.97999	0.919788	0.739594	205	0.903498	0.686658
72	1992	0.654679	78	0.940539	0.826259	0.737024	147	0.916657	0.741266
72	1993	0.654679	78	0.939165	0.818286	0.737024	147	0.915469	0.735096
72	1994	0.654679	78	0.939726	0.825009	0.737024	147	0.915678	0.725805
72	1995	0.654679	78	0.939178	0.817849	0.737024	147	0.915483	0.72139
72	1996	0.654679	78	0.941572	0.822837	0.737024	147	0.917804	0.729437
72	1997	0.654679	78	0.939944	0.829715	0.737983	146	0.914544	0.710716
72	1998	0.654679	78	0.939882	0.826399	0.736346	148	0.910333	0.689103
72	1999	0.654679	78	0.939839	0.829621	0.734761	149	0.912423	0.708111
72	2000	0.654679	78	0.939496	0.827488	0.726962	156	0.882621	0.652802
72	2001	0.654679	78	0.942661	0.840964	0.735281	152	0.906578	0.711949
72	2002	0.654679	78	0.942576	0.841881	0.728152	168	0.890756	0.734896
72	2003	0.654679	78	0.94257	0.841608	0.730729	169	0.894836	0.708888
72	2004	0.654679	78	0.942142	0.831271	0.720034	159	0.879654	0.666015
72	2005	0.654679	78	0.942537	0.835581	0.727786	162	0.898006	0.687028
72	2006	0.654679	78	0.942845	0.836466	0.740308	163	0.902783	0.664248
72	2007	0.654679	78	0.939526	0.828896	0.732701	170	0.887953	0.674971
72	2008	0.654679	78	0.938136	0.827225	0.732701	170	0.891461	0.680907
72	2009	0.654679	78	0.937938	0.829856	0.732701	170	0.891462	0.688539
72	2010	0.65487	77	0.938808	0.836075	0.71901	156	0.902989	0.733191
73	1992	0.663626	90	0.971178	0.925388	0.680037	94	0.964326	0.916556
73	1993	0.663626	90	0.971535	0.92387	0.704596	118	0.920519	0.83619
73	1994	0.679904	96	0.972385	0.92281	0.697136	123	0.909341	0.834683
73	1995	0.679904	96	0.971749	0.923498	0.696187	123	0.912694	0.841865
73	1996	0.679904	96	0.97469	0.933354	0.697338	121	0.918529	0.817236
73	1997	0.679904	96	0.978682	0.928338	0.699812	127	0.916843	0.785874
73	1998	0.674406	99	0.976219	0.91167	0.709922	134	0.861397	0.778203
73	1999	0.674406	99	0.970962	0.911447	0.710251	133	0.834166	0.761895
73	2000	0.674155	108	0.965603	0.898561	0.707219	161	0.835302	0.728372
73	2001	0.674155	108	0.965486	0.90179	0.702744	152	0.861045	0.757896
73	2002	0.674352	100	0.972558	0.920732	0.726205	163	0.837982	0.716987
73	2003	0.674155	108	0.963821	0.883453	0.714904	162	0.851731	0.75087
73	2004	0.67829	112	0.970724	0.905242	0.720978	173	0.816835	0.706613
73	2005	0.686401	116	0.972341	0.90353	0.726893	174	0.821375	0.705935
73	2006	0.686401	116	0.973276	0.90896	0.729618	174	0.816186	0.7004
73	2007	0.686401	116	0.97257	0.908428	0.734035	175	0.825694	0.713673
73	2008	0.686401	116	0.97062	0.902504	0.736522	176	0.837618	0.722598
73	2009	0.682367	115	0.971466	0.90408	0.737918	173	0.837667	0.72242
73	2010	0.682367	115	0.973714	0.915467	0.733982	167	0.8459	0.750582
74	1992	0.716124	79	0.98694	0.868955	0.750796	152	0.921538	0.686875
74	1993	0.715017	81	0.986885	0.869354	0.749583	194	0.854138	0.61272
74	1994	0.715017	81	0.986783	0.867869	0.749016	194	0.857481	0.574325
74	1995	0.715017	81	0.98666	0.867321	0.759985	186	0.850233	0.582719
74	1996	0.715017	81	0.98705	0.872074	0.757353	186	0.863516	0.605621
74	1997	0.715017	81	0.987336	0.873704	0.75818	192	0.903793	0.632287
74	1998	0.715017	81	0.987955	0.882275	0.765256	193	0.853394	0.648372
74	1999	0.715017	81	0.987361	0.875314	0.759572	191	0.855455	0.650717
74	2000	0.715017	81	0.987534	0.87831	0.758923	195	0.850191	0.653386
74	2001	0.715017	81	0.98782	0.881061	0.760868	199	0.846372	0.646836
74	2002	0.715017	81	0.987891	0.881621	0.758299	186	0.914227	0.618445
74	2003	0.715017	81	0.987844	0.882512	0.765679	189	0.884885	0.635648
74	2004	0.715017	81	0.988011	0.882472	0.767287	180	0.852553	0.701072
74	2005	0.715017	81	0.988202	0.885949	0.757738	177	0.858078	0.727753
74	2006	0.715017	81	0.988272	0.88651	0.767249	180	0.853891	0.707994
74	2007	0.715017	81	0.986885	0.868932	0.768098	178	0.906008	0.654505
74	2008	0.715017	81	0.986899	0.870428	0.769046	177	0.916288	0.659351
74	2009	0.715017	81	0.987613	0.878822	0.769046	177	0.916161	0.658385
74	2010	0.715017	81	0.987875	0.880719	0.761451	168	0.923174	0.692081
75	1992	0.685242	74	0.988544	0.943874	0.730173	93	0.964456	0.873327
75	1993	0.685242	74	0.988553	0.943959	0.730276	90	0.966004	0.884904
75	1994	0.685242	74	0.988953	0.947122	0.730173	93	0.966986	0.887438
75	1995	0.685242	74	0.988253	0.937524	0.737445	106	0.956798	0.836899
75	1996	0.685242	74	0.989605	0.946036	0.737778	98	0.963712	0.844583
75	1997	0.685242	74	0.989516	0.945815	0.737387	101	0.962181	0.834888
75	1998	0.685242	74	0.989655	0.950773	0.736576	109	0.951948	0.795028
75	1999	0.685242	74	0.988424	0.939926	0.736424	143	0.939128	0.699436
75	2000	0.685242	74	0.987279	0.934029	0.760561	146	0.912439	0.695579
75	2001	0.685242	74	0.987083	0.936519	0.766445	147	0.917578	0.731262
75	2002	0.685242	74	0.988562	0.946693	0.764415	147	0.922642	0.733277
75	2003	0.685242	74	0.98773	0.940416	0.746597	137	0.91932	0.751751
75	2004	0.685242	74	0.987561	0.942726	0.737494	133	0.92267	0.751376
75	2005	0.685242	74	0.988119	0.942496	0.763173	155	0.903383	0.716341
75	2006	0.685242	74	0.988309	0.943568	0.761888	158	0.901455	0.693326
75	2007	0.685242	74	0.989137	0.949451	0.76699	151	0.938007	0.730777
75	2008	0.685242	74	0.988238	0.943363	0.766345	145	0.935546	0.741988
75	2009	0.685242	74	0.986959	0.931553	0.761703	150	0.871138	0.723631
75	2010	0.685242	74	0.986971	0.928663	0.770945	148	0.914964	0.741365
79	1992	0.663227	85	0.88873	0.871448	0.738742	225	0.837952	0.788804
79	1993	0.663227	85	0.888995	0.862685	0.738742	225	0.839814	0.789589
79	1994	0.663227	85	0.890127	0.857481	0.756873	236	0.835555	0.760265
79	1995	0.664869	84	0.89078	0.854924	0.741041	225	0.843459	0.785216
79	1996	0.664869	84	0.891476	0.845081	0.741041	225	0.847254	0.792763
79	1997	0.681619	77	0.893902	0.863055	0.741041	225	0.847871	0.797696
79	1998	0.681619	77	0.894241	0.865059	0.741041	225	0.847879	0.800663
79	1999	0.681619	77	0.893792	0.864532	0.757506	235	0.838175	0.766828
79	2000	0.681619	77	0.895652	0.867995	0.741041	225	0.848699	0.806034
79	2001	0.681619	77	0.89517	0.865373	0.739351	224	0.853069	0.813816
79	2002	0.681619	77	0.896224	0.867733	0.757506	235	0.842537	0.78135
79	2003	0.665995	84	0.893158	0.874491	0.7404	226	0.846845	0.813777
79	2004	0.665995	84	0.893061	0.873615	0.756873	236	0.839973	0.782381
79	2005	0.664948	91	0.885108	0.845315	0.756873	236	0.840488	0.783794
79	2006	0.670939	101	0.884291	0.843497	0.756873	236	0.841938	0.787475
79	2007	0.670939	101	0.883165	0.83999	0.756873	236	0.839057	0.781724
79	2008	0.676457	102	0.882742	0.841483	0.756873	236	0.835281	0.778839
79	2009	0.676457	102	0.883619	0.841754	0.756873	236	0.839267	0.781333
79	2010	0.676457	102	0.883212	0.841741	0.756873	236	0.839753	0.785128
80	1992	0.653183	89	0.896246	0.861088	0.703709	129	0.878414	0.705235
80	1993	0.653174	85	0.898184	0.870025	0.705205	125	0.882011	0.728609
80	1994	0.653174	85	0.895054	0.855573	0.708781	126	0.882825	0.745486
80	1995	0.653174	85	0.891105	0.83999	0.71244	127	0.882867	0.737514
80	1996	0.653174	85	0.89268	0.844469	0.71244	127	0.887682	0.766488
80	1997	0.653174	85	0.890288	0.829738	0.71244	127	0.883337	0.746286
80	1998	0.653174	85	0.891576	0.83231	0.713673	126	0.881851	0.740931
80	1999	0.653174	85	0.892262	0.83567	0.71244	127	0.878349	0.71978
80	2000	0.653174	85	0.897217	0.842674	0.71244	127	0.892795	0.776951
80	2001	0.653174	85	0.895146	0.841486	0.71244	127	0.889887	0.768515
80	2002	0.652921	86	0.894816	0.840878	0.71192	128	0.89004	0.771937
80	2003	0.652523	87	0.899149	0.846365	0.736137	187	0.815893	0.606802
80	2004	0.651592	92	0.889998	0.814795	0.739317	212	0.817961	0.604483
80	2005	0.652248	100	0.891364	0.811619	0.733653	196	0.823848	0.643848
80	2006	0.652248	100	0.890128	0.81447	0.735093	197	0.815512	0.636076
80	2007	0.652248	100	0.893115	0.817157	0.740336	191	0.861591	0.657303
80	2008	0.652248	100	0.888183	0.807209	0.73889	205	0.815975	0.616345
80	2009	0.657482	101	0.892828	0.81854	0.734694	198	0.819597	0.649773
80	2010	0.657619	102	0.894683	0.823586	0.736076	199	0.825029	0.652868
81	1992	0.765455	93	0.939386	0.820807	0.777261	121	0.938322	0.763235
81	1993	0.765455	93	0.939498	0.821603	0.777261	121	0.899453	0.76463
81	1994	0.765455	93	0.940241	0.825113	0.777261	121	0.899083	0.762302
81	1995	0.765455	93	0.913866	0.844955	0.777261	121	0.912332	0.783863
81	1996	0.763366	121	0.896889	0.778937	0.767355	173	0.82401	0.649076
81	1997	0.763366	121	0.899378	0.796747	0.766639	172	0.825353	0.658896
81	1998	0.763366	121	0.899099	0.805168	0.765785	172	0.830839	0.6978
81	1999	0.763366	121	0.900469	0.8126	0.76444	179	0.835937	0.688135
81	2000	0.763366	121	0.900838	0.816761	0.770309	176	0.825371	0.694489
81	2001	0.763366	121	0.902915	0.822096	0.764988	179	0.833336	0.713754
81	2002	0.763366	121	0.903438	0.828799	0.768722	180	0.813306	0.679902
81	2003	0.763366	121	0.907439	0.838603	0.767885	190	0.817549	0.68154
81	2004	0.763366	121	0.905905	0.835533	0.750976	175	0.817742	0.691884
81	2005	0.763366	121	0.905302	0.833792	0.765809	189	0.812389	0.688849
81	2006	0.763366	121	0.903909	0.831059	0.768802	181	0.809976	0.67816
81	2007	0.763366	121	0.903571	0.830884	0.762471	192	0.806482	0.662001
81	2008	0.763366	121	0.903593	0.832798	0.770371	186	0.80677	0.6606
81	2009	0.763366	121	0.904136	0.831595	0.765395	193	0.801712	0.640171
81	2010	0.763366	121	0.904247	0.834987	0.757649	202	0.790498	0.6144
83	1992	0.703832	58	0.975737	0.909188	0.742096	110	0.946623	0.692478
83	1993	0.703832	58	0.976017	0.908867	0.742096	110	0.946463	0.691248
83	1994	0.703832	58	0.975946	0.913574	0.742096	110	0.944719	0.687321
83	1995	0.703832	58	0.975604	0.910451	0.752499	119	0.94074	0.652473
83	1996	0.703832	58	0.975819	0.913671	0.723481	130	0.920844	0.607691
83	1997	0.703832	58	0.975889	0.917484	0.73044	136	0.924607	0.592823
83	1998	0.703832	58	0.975691	0.920283	0.745413	114	0.932571	0.665049
83	1999	0.703832	58	0.975851	0.915558	0.751165	116	0.936551	0.691933
83	2000	0.703832	58	0.975916	0.918579	0.749311	118	0.929556	0.672358
83	2001	0.703832	58	0.976033	0.917995	0.749311	118	0.928273	0.649074
83	2002	0.703832	58	0.976206	0.916677	0.740579	115	0.939934	0.652155
83	2003	0.703832	58	0.976132	0.919247	0.742162	113	0.927264	0.66518
83	2004	0.703832	58	0.975876	0.918321	0.741204	114	0.933812	0.68191
83	2005	0.703832	58	0.975486	0.918517	0.711016	147	0.919699	0.628839
83	2006	0.703832	58	0.97564	0.916918	0.72194	153	0.912709	0.588591
83	2007	0.703832	58	0.975277	0.914083	0.723841	150	0.914658	0.598879
83	2008	0.703832	58	0.975409	0.916199	0.723841	150	0.917457	0.59566
83	2009	0.703832	58	0.975294	0.915182	0.728361	131	0.938529	0.670538
83	2010	0.703832	58	0.975092	0.913561	0.735746	132	0.923871	0.652609
84	1992	0.67558	138	0.834501	0.839727	0.740927	190	0.80937	0.710965
84	1993	0.685359	146	0.830919	0.814389	0.739039	212	0.802998	0.687169
84	1994	0.68413	148	0.832719	0.816237	0.739105	217	0.809755	0.695917
84	1995	0.68409	146	0.831537	0.814534	0.757762	227	0.803275	0.655054
84	1996	0.68409	146	0.831917	0.817311	0.758159	228	0.797029	0.640496
84	1997	0.68409	146	0.831405	0.815628	0.740788	218	0.803793	0.669447
84	1998	0.674536	142	0.831598	0.826019	0.757009	231	0.805513	0.669609
84	1999	0.674369	140	0.832867	0.832664	0.739702	222	0.813205	0.699684
84	2000	0.674369	140	0.833126	0.832367	0.739702	222	0.813581	0.701226
84	2001	0.674369	140	0.833704	0.833842	0.756513	232	0.810379	0.680767
84	2002	0.674369	140	0.832927	0.832142	0.740369	220	0.81344	0.70385
84	2003	0.674369	140	0.831149	0.827004	0.756513	232	0.805903	0.674544
84	2004	0.674369	140	0.83224	0.829186	0.755809	229	0.811862	0.685855
84	2005	0.674369	140	0.832456	0.829221	0.738668	219	0.817379	0.713209
84	2006	0.681032	146	0.832778	0.821808	0.740369	220	0.819057	0.722133
84	2007	0.681032	146	0.832688	0.821045	0.740826	219	0.816323	0.711318
84	2008	0.681032	146	0.833905	0.822973	0.740826	219	0.82065	0.728113
84	2009	0.681032	146	0.831831	0.819468	0.757685	229	0.813154	0.690748
84	2010	0.681032	146	0.831124	0.818084	0.757219	230	0.80882	0.68044
86	1992	0.737196	132	0.950753	0.894114	0.747918	172	0.919675	0.79709
86	1993	0.737196	132	0.950318	0.891453	0.747918	172	0.920567	0.800747
86	1994	0.737196	132	0.949722	0.89027	0.747918	172	0.921351	0.795863
86	1995	0.737196	132	0.950138	0.891362	0.747095	173	0.917084	0.776095
86	1996	0.738026	131	0.950277	0.89111	0.749866	173	0.912454	0.776815
86	1997	0.738026	131	0.949452	0.885957	0.737635	169	0.918896	0.774239
86	1998	0.738026	131	0.950398	0.890316	0.746787	173	0.912981	0.754642
86	1999	0.738026	131	0.950382	0.893483	0.747607	172	0.917337	0.777078
86	2000	0.738026	131	0.950691	0.885693	0.747607	172	0.912062	0.766585
86	2001	0.738026	131	0.951221	0.889663	0.738455	168	0.9185	0.763832
86	2002	0.738026	131	0.950493	0.885911	0.758061	179	0.910263	0.775098
86	2003	0.738026	131	0.951356	0.893436	0.760607	184	0.909056	0.756918
86	2004	0.738026	131	0.951005	0.890424	0.752636	193	0.905933	0.745279
86	2005	0.739096	134	0.953112	0.896026	0.743809	187	0.915554	0.755843
86	2006	0.739096	134	0.952821	0.897455	0.743119	180	0.923335	0.783163
86	2007	0.739096	134	0.951429	0.898871	0.755698	183	0.906912	0.756757
86	2008	0.739096	134	0.951088	0.895205	0.747992	170	0.92427	0.793153
86	2009	0.739096	134	0.951465	0.904832	0.752182	188	0.90979	0.771051
86	2010	0.739096	134	0.951952	0.905301	0.752476	189	0.911239	0.743642
87	1992	0.705165	117	0.916864	0.840632	0.705165	117	0.916864	0.840632
87	1993	0.70573	116	0.918116	0.851456	0.70573	116	0.918116	0.851456
87	1994	0.70573	116	0.917628	0.852878	0.70573	116	0.917628	0.852878
87	1995	0.70573	116	0.916787	0.845988	0.70573	116	0.916787	0.845988
87	1996	0.70573	116	0.919041	0.852829	0.70573	116	0.919041	0.852829
87	1997	0.70573	116	0.919598	0.85174	0.70573	116	0.919598	0.85174
87	1998	0.70573	116	0.921939	0.850965	0.70573	116	0.921939	0.850965
87	1999	0.70573	116	0.922061	0.851648	0.70573	116	0.922061	0.851648
87	2000	0.70573	116	0.918325	0.843164	0.70573	116	0.918325	0.843164
87	2001	0.70573	116	0.921008	0.848883	0.70573	116	0.921008	0.848883
87	2002	0.70573	116	0.923001	0.849942	0.70573	116	0.923001	0.849942
87	2003	0.70573	116	0.925914	0.857549	0.70573	116	0.925914	0.857549
87	2004	0.70573	116	0.92723	0.841631	0.70573	116	0.92723	0.841631
87	2005	0.70573	116	0.92648	0.835732	0.70573	116	0.92648	0.835732
87	2006	0.70573	116	0.925877	0.837167	0.70573	116	0.925877	0.837167
87	2007	0.70573	116	0.925859	0.830001	0.70573	116	0.925859	0.830001
87	2008	0.70573	116	0.927194	0.835913	0.70573	116	0.927194	0.835913
87	2009	0.70573	116	0.927022	0.840414	0.70573	116	0.927022	0.840414
87	2010	0.70573	116	0.928251	0.840202	0.70573	116	0.928251	0.840202
88	1992	0.685779	75	0.98062	0.914723	0.708782	90	0.961163	0.873306
88	1993	0.685779	75	0.980984	0.916498	0.708782	90	0.960758	0.86567
88	1994	0.685779	75	0.981523	0.919637	0.708782	90	0.96104	0.865195
88	1995	0.685779	75	0.981594	0.901999	0.708782	90	0.960047	0.843697
88	1996	0.685779	75	0.98159	0.905166	0.708782	90	0.960583	0.851709
88	1997	0.685779	75	0.981407	0.907526	0.708782	90	0.960006	0.845513
88	1998	0.685779	75	0.981196	0.908133	0.708782	90	0.96054	0.858591
88	1999	0.685779	75	0.981201	0.915481	0.708782	90	0.960413	0.856197
88	2000	0.685779	75	0.981297	0.919267	0.708782	90	0.961399	0.866533
88	2001	0.685779	75	0.981344	0.920352	0.708782	90	0.961688	0.872054
88	2002	0.685779	75	0.980808	0.917293	0.708782	90	0.961459	0.876204
88	2003	0.685779	75	0.980961	0.912462	0.727489	102	0.959346	0.786631
88	2004	0.685779	75	0.980702	0.92017	0.726477	103	0.959372	0.778036
88	2005	0.685779	75	0.980574	0.923142	0.709428	113	0.94009	0.70259
88	2006	0.685779	75	0.980671	0.921388	0.709428	113	0.938635	0.698987
88	2007	0.685779	75	0.981038	0.927661	0.709428	113	0.936396	0.703704
88	2008	0.685779	75	0.980887	0.927029	0.711104	82	0.966876	0.89193
88	2009	0.685779	75	0.981003	0.927285	0.711104	82	0.966892	0.89407
88	2010	0.685779	75	0.980927	0.926634	0.685779	75	0.980927	0.926634
89	1992	0.733495	121	0.908502	0.889804	0.74373	130	0.886567	0.815839
89	1993	0.728319	127	0.824663	0.832874	0.743491	172	0.800132	0.699747
89	1994	0.728319	127	0.825071	0.834048	0.738739	180	0.802859	0.69984
89	1995	0.728319	127	0.824426	0.832249	0.739936	192	0.78972	0.649759
89	1996	0.728319	127	0.82509	0.83193	0.739567	196	0.78958	0.640321
89	1997	0.728319	127	0.82492	0.831835	0.74301	199	0.792065	0.647891
89	1998	0.728319	127	0.824651	0.831197	0.73786	199	0.790279	0.653481
89	1999	0.728319	127	0.824274	0.830205	0.736252	197	0.797679	0.677825
89	2000	0.728319	127	0.825181	0.833724	0.737023	190	0.804477	0.713324
89	2001	0.728319	127	0.826123	0.835569	0.74311	195	0.806974	0.703474
89	2002	0.728319	127	0.827025	0.838121	0.73586	198	0.802176	0.683934
89	2003	0.728319	127	0.825938	0.835879	0.736325	186	0.810048	0.731197
89	2004	0.728319	127	0.826304	0.837097	0.740622	193	0.805959	0.707805
89	2005	0.728319	127	0.827694	0.839481	0.733927	191	0.806588	0.71264
89	2006	0.728319	127	0.823499	0.829019	0.733628	192	0.799285	0.691867
89	2007	0.728319	127	0.822139	0.825889	0.737451	200	0.794964	0.668523
89	2008	0.728319	127	0.822722	0.82719	0.737927	201	0.799839	0.683483
89	2009	0.728319	127	0.82268	0.826885	0.741483	202	0.794442	0.665017
89	2010	0.728319	127	0.821882	0.82415	0.738024	201	0.792544	0.661269
90	1992	0.75115	94	0.963466	0.938558	0.755567	105	0.952725	0.91602
90	1993	0.75115	94	0.963571	0.938562	0.755567	105	0.953017	0.918121
90	1994	0.75115	94	0.963383	0.938482	0.755567	105	0.953733	0.922831
90	1995	0.75115	94	0.963207	0.935654	0.752238	161	0.897067	0.747261
90	1996	0.75115	94	0.963166	0.935942	0.756962	167	0.881236	0.669379
90	1997	0.75115	94	0.963103	0.935807	0.752415	156	0.886398	0.713714
90	1998	0.75115	94	0.963911	0.939884	0.755736	157	0.891286	0.710873
90	1999	0.75115	94	0.96368	0.938211	0.756919	175	0.891595	0.699612
90	2000	0.75115	94	0.963598	0.938303	0.749023	165	0.827963	0.678496
90	2001	0.75115	94	0.963005	0.936869	0.76366	164	0.88297	0.692121
90	2002	0.75115	94	0.962058	0.935414	0.754992	168	0.81856	0.674576
90	2003	0.750531	95	0.961799	0.93343	0.75296	171	0.874154	0.662929
90	2004	0.750531	95	0.961875	0.934125	0.747887	169	0.854488	0.696215
90	2005	0.750531	95	0.96123	0.931751	0.744453	161	0.877767	0.713862
90	2006	0.750531	95	0.961338	0.932024	0.762082	167	0.89486	0.69226
90	2007	0.750531	95	0.96128	0.932011	0.762082	167	0.895813	0.698238
90	2008	0.750531	95	0.961395	0.93242	0.757911	164	0.920365	0.732089
90	2009	0.750531	95	0.961365	0.931077	0.757911	164	0.918174	0.718549
90	2010	0.750531	95	0.961451	0.931426	0.754807	166	0.900848	0.7183
91	1992	0.71093	77	0.96631	0.914044	0.735241	92	0.955393	0.886363
91	1993	0.71093	77	0.966228	0.913797	0.735241	92	0.955433	0.892595
91	1994	0.71093	77	0.965594	0.91335	0.735241	92	0.954738	0.890112
91	1995	0.71093	77	0.966424	0.916759	0.744649	94	0.955266	0.88253
91	1996	0.71093	77	0.966001	0.913107	0.73545	110	0.947397	0.810906
91	1997	0.738457	106	0.967705	0.930898	0.76058	192	0.847204	0.668543
91	1998	0.738457	106	0.96931	0.936428	0.762379	195	0.839512	0.674143
91	1999	0.729005	123	0.965581	0.895743	0.759657	195	0.862809	0.709207
91	2000	0.736152	133	0.966312	0.886033	0.758332	191	0.851135	0.73781
91	2001	0.736152	133	0.966363	0.894538	0.755147	193	0.857644	0.778482
91	2002	0.736152	133	0.965524	0.892111	0.758068	196	0.848088	0.743956
91	2003	0.736152	133	0.968975	0.90863	0.765987	182	0.858754	0.734979
91	2004	0.736152	133	0.969617	0.912748	0.762848	181	0.853883	0.735638
91	2005	0.736152	133	0.969902	0.915489	0.762612	182	0.852536	0.727737
91	2006	0.736152	133	0.969644	0.91475	0.762191	182	0.857207	0.731034
91	2007	0.736152	133	0.969948	0.91679	0.760157	201	0.85828	0.757018
91	2008	0.736152	133	0.970822	0.920773	0.762547	188	0.850653	0.731319
91	2009	0.736152	133	0.968727	0.904297	0.762547	188	0.845048	0.720182
91	2010	0.736152	133	0.968719	0.903328	0.764348	194	0.843265	0.723583
93	1992	0.726544	121	0.968682	0.920614	0.75055	140	0.953881	0.870393
93	1993	0.726544	121	0.96939	0.924063	0.75055	140	0.955262	0.877602
93	1994	0.726544	121	0.969176	0.92421	0.75055	140	0.954752	0.874879
93	1995	0.726544	121	0.968925	0.920656	0.75055	140	0.953817	0.870483
93	1996	0.726544	121	0.969445	0.924161	0.744304	156	0.919765	0.838937
93	1997	0.726544	121	0.969719	0.926298	0.733938	158	0.852926	0.820422
93	1998	0.726544	121	0.970278	0.926488	0.744022	163	0.864035	0.807202
93	1999	0.726544	121	0.970457	0.9271	0.750027	158	0.940203	0.830169
93	2000	0.726544	121	0.970175	0.923131	0.748826	159	0.919228	0.83006
93	2001	0.726544	121	0.970401	0.930053	0.750676	157	0.943471	0.847245
93	2002	0.726544	121	0.970396	0.930672	0.750676	157	0.942917	0.840935
93	2003	0.726544	121	0.970857	0.932878	0.745261	155	0.941449	0.838205
93	2004	0.726544	121	0.970831	0.932908	0.748954	156	0.943079	0.842228
93	2005	0.726544	121	0.970867	0.933612	0.749467	158	0.930122	0.834779
93	2006	0.726544	121	0.970664	0.933403	0.750676	157	0.943447	0.843937
93	2007	0.726544	121	0.970311	0.933934	0.75168	156	0.942301	0.845436
93	2008	0.726544	121	0.970177	0.931434	0.749467	158	0.922882	0.837094
93	2009	0.726544	121	0.969779	0.930735	0.744056	156	0.923129	0.848989
93	2010	0.726544	121	0.970263	0.932095	0.749467	158	0.92753	0.835963
95	1992	0.739155	114	0.970938	0.91803	0.747019	144	0.943282	0.816548
95	1993	0.734189	119	0.965158	0.909931	0.745226	168	0.835952	0.754758
95	1994	0.734189	119	0.964649	0.909151	0.739641	165	0.844121	0.75641
95	1995	0.734189	119	0.964623	0.908122	0.737346	165	0.886155	0.75326
95	1996	0.734189	119	0.96434	0.907438	0.732728	180	0.837026	0.711633
95	1997	0.734189	119	0.964041	0.907651	0.73849	191	0.835418	0.724515
95	1998	0.734189	119	0.964095	0.907096	0.727396	189	0.824401	0.665469
95	1999	0.734189	119	0.965256	0.910648	0.727684	191	0.847111	0.726761
95	2000	0.734189	119	0.965395	0.912741	0.724779	187	0.844936	0.744596
95	2001	0.734189	119	0.96582	0.916489	0.729506	172	0.85754	0.762993
95	2002	0.734189	119	0.965226	0.914796	0.734415	177	0.841552	0.737031
95	2003	0.734189	119	0.965284	0.916173	0.731507	195	0.846647	0.685326
95	2004	0.734189	119	0.965324	0.917423	0.731507	195	0.828451	0.713958
95	2005	0.734189	119	0.965293	0.91869	0.740844	199	0.832265	0.732987
95	2006	0.734189	119	0.965165	0.915108	0.758631	210	0.829465	0.659507
95	2007	0.734189	119	0.965093	0.913982	0.743939	185	0.835907	0.744749
95	2008	0.734189	119	0.965306	0.914918	0.76444	192	0.820608	0.698583
95	2009	0.734189	119	0.964698	0.911533	0.740844	199	0.84334	0.7458
95	2010	0.734189	119	0.964808	0.911444	0.741175	198	0.844714	0.762978
96	1992	NA	NA	NA	NA	0.758441	213	0.856236	0.798374
96	1993	NA	NA	NA	NA	0.758441	213	0.847768	0.803673
96	1994	NA	NA	NA	NA	0.758441	213	0.84747	0.790595
96	1995	NA	NA	NA	NA	0.758017	212	0.851708	0.7972
96	1996	NA	NA	NA	NA	0.758191	212	0.855725	0.796761
96	1997	NA	NA	NA	NA	0.757733	211	0.849648	0.77877
96	1998	NA	NA	NA	NA	0.758769	212	0.848812	0.780617
96	1999	NA	NA	NA	NA	0.758979	212	0.852476	0.792639
96	2000	NA	NA	NA	NA	0.757945	211	0.854161	0.803682
96	2001	NA	NA	NA	NA	0.759296	211	0.85839	0.805258
96	2002	NA	NA	NA	NA	0.75893	212	0.862792	0.817772
96	2003	NA	NA	NA	NA	0.757979	212	0.858686	0.802914
96	2004	NA	NA	NA	NA	0.758089	214	0.858826	0.80272
96	2005	NA	NA	NA	NA	0.757585	212	0.860202	0.812824
96	2006	NA	NA	NA	NA	0.757585	212	0.859028	0.801122
96	2007	NA	NA	NA	NA	0.758089	214	0.859489	0.795674
96	2008	NA	NA	NA	NA	0.757054	213	0.863788	0.811813
96	2009	NA	NA	NA	NA	0.757044	213	0.862082	0.78753
96	2010	NA	NA	NA	NA	0.747334	204	0.866805	0.809959
97	1992	0.712038	146	0.829541	0.800802	0.733629	194	0.832626	0.723
97	1993	0.704446	138	0.830664	0.808707	0.743488	201	0.812755	0.686588
97	1994	0.703977	139	0.831589	0.807761	0.744847	198	0.813146	0.707111
97	1995	0.703977	139	0.8287	0.802713	0.738871	196	0.825581	0.704384
97	1996	0.699733	135	0.826772	0.79926	0.739293	195	0.818382	0.719703
97	1997	0.699733	135	0.824733	0.788516	0.73754	195	0.818902	0.71781
97	1998	0.699733	135	0.826907	0.800423	0.737041	196	0.821459	0.728915
97	1999	0.699733	135	0.829317	0.804854	0.737041	196	0.821315	0.725659
97	2000	0.699733	135	0.825086	0.794335	0.741276	197	0.8183	0.712949
97	2001	0.700987	134	0.828279	0.802021	0.741195	197	0.821064	0.728186
97	2002	0.700987	134	0.826622	0.799343	0.759425	215	0.813658	0.683335
97	2003	0.708722	143	0.840285	0.790239	0.741552	196	0.832792	0.747585
97	2004	0.708722	143	0.838024	0.787924	0.738432	220	0.823412	0.698664
97	2005	0.708722	143	0.833076	0.785456	0.739761	217	0.827668	0.724889
97	2006	0.708722	143	0.837466	0.794196	0.734844	213	0.832638	0.740425
97	2007	0.708722	143	0.837858	0.791306	0.738926	219	0.823383	0.708649
97	2008	0.708722	143	0.837918	0.789897	0.735004	212	0.836703	0.731909
97	2009	0.708722	143	0.833719	0.794578	0.73794	205	0.828712	0.748527
97	2010	0.708722	143	0.842615	0.784545	0.755543	230	0.830377	0.696885
98	1992	0.686907	98	0.899565	0.844171	0.737201	191	0.812702	0.648305
98	1993	0.686907	98	0.90036	0.843741	0.740758	176	0.829576	0.700593
98	1994	0.687426	97	0.902035	0.844508	0.740754	195	0.813197	0.658351
98	1995	0.687426	97	0.899246	0.834766	0.741169	194	0.809823	0.656353
98	1996	0.687426	97	0.902187	0.847116	0.739886	197	0.811624	0.671511
98	1997	0.687426	97	0.899633	0.836516	0.740621	195	0.80783	0.66194
98	1998	0.687426	97	0.894185	0.831111	0.740621	195	0.802028	0.629064
98	1999	0.687426	97	0.892593	0.827749	0.740209	196	0.80923	0.657164
98	2000	0.687426	97	0.897142	0.834301	0.738249	183	0.827611	0.724482
98	2001	0.687426	97	0.894182	0.829814	0.741666	192	0.820687	0.696149
98	2002	0.687426	97	0.89346	0.829733	0.73564	196	0.816822	0.680622
98	2003	0.687426	97	0.89447	0.82825	0.73564	196	0.820099	0.685982
98	2004	0.687426	97	0.898861	0.832959	0.741972	212	0.819275	0.665634
98	2005	0.687426	97	0.894666	0.82684	0.73673	203	0.830984	0.696818
98	2006	0.687426	97	0.898185	0.837197	0.739979	206	0.830313	0.700205
98	2007	0.687426	97	0.899204	0.844296	0.737266	204	0.82954	0.701646
98	2008	0.697204	99	0.899035	0.839313	0.759172	222	0.818101	0.650084
98	2009	0.697204	99	0.901778	0.848401	0.738803	209	0.828509	0.684554
98	2010	0.700008	100	0.906853	0.856229	0.742765	203	0.832086	0.720072
99	1992	0.890145	11	0.872502	0.639682	0.736131	188	0.83368	0.537898
99	1993	0.890145	11	0.869196	0.655512	0.736619	187	0.831104	0.539012
99	1994	0.890145	11	0.871575	0.660251	0.736042	189	0.830211	0.539634
99	1995	0.890145	11	0.862582	0.639517	0.757699	208	0.824966	0.495633
99	1996	0.890145	11	0.863603	0.650093	0.756868	210	0.836593	0.51044
99	1997	0.890145	11	0.865677	0.652571	0.756921	210	0.835043	0.510271
99	1998	0.890145	11	0.85897	0.623785	0.757319	209	0.836866	0.513441
99	1999	0.890145	11	0.867395	0.652298	0.73408	193	0.84446	0.565973
99	2000	0.890145	11	0.868857	0.658043	0.734363	192	0.845522	0.585622
99	2001	0.890145	11	0.869464	0.663662	0.7346	192	0.846486	0.594032
99	2002	0.890145	11	0.873629	0.678071	0.757084	210	0.836345	0.557702
99	2003	0.890145	11	0.869548	0.668841	0.738717	199	0.842644	0.605802
99	2004	0.890145	11	0.873571	0.679295	0.735044	191	0.850084	0.622659
99	2005	0.890145	11	0.880416	0.687433	0.757108	208	0.851756	0.620618
99	2006	0.890145	11	0.880072	0.692542	0.738365	200	0.848482	0.629736
99	2007	0.890145	11	0.879868	0.701901	0.722117	185	0.854834	0.682479
99	2008	0.890145	11	0.878638	0.703491	0.7483	202	0.855923	0.637617
99	2009	0.890145	11	0.877117	0.710582	0.757463	209	0.859368	0.643714
99	2010	0.890145	11	0.879367	0.715104	0.735396	190	0.856698	0.658343
100	1992	0.719401	166	0.839769	0.843679	0.730241	187	0.830262	0.796698
100	1993	0.719401	166	0.839409	0.843883	0.727286	188	0.828967	0.793587
100	1994	0.719401	166	0.83943	0.843983	0.726895	189	0.83105	0.800617
100	1995	0.719401	166	0.838193	0.841713	0.738172	198	0.818724	0.770788
100	1996	0.719401	166	0.839344	0.843645	0.733875	198	0.820257	0.77413
100	1997	0.719401	166	0.839673	0.844348	0.736327	202	0.817508	0.763293
100	1998	0.719401	166	0.841021	0.846286	0.73336	202	0.82202	0.766758
100	1999	0.719401	166	0.840486	0.845571	0.730758	202	0.821814	0.770443
100	2000	0.719401	166	0.840781	0.846376	0.730976	203	0.826451	0.778092
100	2001	0.719401	166	0.840358	0.845593	0.732438	205	0.822134	0.767877
100	2002	0.719401	166	0.84148	0.847684	0.751401	215	0.825176	0.767346
100	2003	0.719401	166	0.842064	0.848595	0.750961	216	0.822546	0.757763
100	2004	0.719401	166	0.841868	0.848911	0.730988	204	0.824272	0.772963
100	2005	0.719401	166	0.84337	0.851447	0.732645	206	0.82615	0.774916
100	2006	0.719401	166	0.842979	0.850815	0.728306	199	0.830868	0.796629
100	2007	0.719401	166	0.842773	0.850077	0.732551	205	0.824069	0.771721
100	2008	0.719401	166	0.844273	0.852813	0.733985	212	0.817438	0.753888
100	2009	0.719401	166	0.844669	0.853584	0.7304	209	0.818348	0.760892
100	2010	0.719401	166	0.842986	0.850604	0.734315	211	0.813351	0.749783
101	1992	0.734925	143	0.83352	0.839212	0.756832	225	0.811813	0.707975
101	1993	0.734925	143	0.8351	0.842274	0.757472	224	0.818463	0.725151
101	1994	0.734925	143	0.838247	0.846929	0.75632	226	0.818441	0.724971
101	1995	0.734925	143	0.831633	0.833505	0.75652	226	0.815552	0.72173
101	1996	0.734925	143	0.835066	0.840141	0.757978	224	0.8183	0.729897
101	1997	0.734925	143	0.835936	0.840894	0.75819	224	0.821065	0.727728
101	1998	0.734925	143	0.835106	0.840431	0.757976	224	0.831455	0.730665
101	1999	0.734925	143	0.838066	0.844609	0.757844	225	0.82119	0.726903
101	2000	0.734925	143	0.838251	0.846474	0.757635	225	0.825192	0.749827
101	2001	0.734925	143	0.839153	0.84855	0.757782	225	0.826262	0.750788
101	2002	0.734925	143	0.840773	0.85135	0.757635	225	0.824125	0.746862
101	2003	0.734925	143	0.839075	0.847777	0.757978	224	0.82703	0.760812
101	2004	0.734925	143	0.840691	0.850678	0.757133	226	0.825265	0.745386
101	2005	0.734925	143	0.84058	0.850944	0.757782	225	0.826833	0.749251
101	2006	0.734925	143	0.841178	0.851852	0.757133	226	0.827709	0.755419
101	2007	0.734925	143	0.839944	0.849494	0.757978	224	0.825851	0.755993
101	2008	0.734925	143	0.840355	0.850316	0.757133	226	0.820933	0.734744
101	2009	0.734925	143	0.840552	0.849351	0.758322	223	0.821165	0.724884
101	2010	0.734925	143	0.84011	0.848521	0.75743	225	0.817108	0.715439
102	1992	0.692115	159	0.844231	0.843589	0.698171	162	0.844712	0.837329
102	1993	0.692115	159	0.84559	0.847998	0.698171	162	0.851716	0.855981
102	1994	0.692115	159	0.848419	0.853593	0.707668	164	0.842528	0.831835
102	1995	0.692115	159	0.846826	0.851126	0.704605	164	0.847383	0.843929
102	1996	0.692115	159	0.847475	0.852892	0.704605	164	0.847207	0.842721
102	1997	0.692115	159	0.84861	0.854604	0.722523	174	0.834555	0.802789
102	1998	0.692115	159	0.846877	0.849731	0.726755	167	0.840994	0.824625
102	1999	0.692115	159	0.847397	0.852007	0.726755	167	0.842698	0.833691
102	2000	0.692115	159	0.847805	0.851633	0.726755	167	0.844058	0.836557
102	2001	0.692115	159	0.850749	0.856307	0.732074	171	0.842496	0.828172
102	2002	0.692115	159	0.851026	0.855658	0.735418	180	0.853592	0.811638
102	2003	0.692115	159	0.851523	0.85692	0.735498	197	0.872871	0.7513
102	2004	0.692115	159	0.847907	0.85085	0.733106	183	0.831103	0.793719
102	2005	0.691193	173	0.824552	0.780558	0.731793	184	0.829056	0.789815
102	2006	0.691193	173	0.823987	0.779261	0.726892	199	0.809897	0.731145
102	2007	0.691193	173	0.82423	0.780326	0.728828	198	0.814012	0.739181
102	2008	0.691193	173	0.82777	0.786681	0.727575	196	0.819108	0.751886
102	2009	0.691193	173	0.827201	0.785829	0.727278	197	0.821014	0.756763
102	2010	0.692115	159	0.844689	0.846859	0.7362	183	0.836975	0.796277
103	1992	0.695634	125	0.922723	0.899929	0.733701	153	0.833322	0.783327
103	1993	0.695634	125	0.923217	0.901973	0.735876	145	0.897276	0.810579
103	1994	0.695634	125	0.923374	0.902468	0.740904	147	0.898754	0.811747
103	1995	0.695634	125	0.923414	0.90237	0.732833	144	0.898948	0.809339
103	1996	0.695634	125	0.923856	0.90393	0.732833	144	0.902319	0.822146
103	1997	0.695634	125	0.921595	0.901814	0.732833	144	0.901749	0.818531
103	1998	0.695634	125	0.920929	0.900979	0.732833	144	0.905799	0.838811
103	1999	0.695634	125	0.919057	0.897372	0.732833	144	0.903232	0.835469
103	2000	0.695634	125	0.917968	0.894334	0.732833	144	0.900852	0.83094
103	2001	0.697025	123	0.919207	0.897921	0.737325	143	0.902743	0.831707
103	2002	0.697025	123	0.92117	0.897682	0.748284	147	0.894851	0.790327
103	2003	0.694249	122	0.919993	0.894075	0.745718	150	0.897534	0.801906
103	2004	0.692844	124	0.917921	0.891064	0.735609	155	0.834638	0.772963
103	2005	0.692844	124	0.919021	0.891038	0.738384	156	0.854373	0.833018
103	2006	0.692844	124	0.917352	0.888407	0.735609	155	0.845131	0.806127
103	2007	0.692844	124	0.918548	0.889299	0.738384	156	0.846931	0.825349
103	2008	0.695634	125	0.919067	0.889252	0.738384	156	0.847306	0.824919
103	2009	0.695634	125	0.921746	0.888991	0.738384	156	0.854608	0.818887
103	2010	0.695634	125	0.919863	0.888243	0.738384	156	0.851841	0.821402
104	1992	0.670568	80	0.884594	0.829178	0.74942	227	0.827196	0.682063
104	1993	0.672238	79	0.879751	0.82481	0.755373	229	0.822258	0.66852
104	1994	0.672238	79	0.879192	0.825948	0.756201	227	0.819284	0.668479
104	1995	0.672238	79	0.8823	0.827936	0.739154	216	0.820262	0.6834
104	1996	0.672238	79	0.881651	0.829558	0.740604	218	0.819533	0.679444
104	1997	0.672238	79	0.880675	0.826986	0.739123	220	0.818358	0.67196
104	1998	0.672238	79	0.878394	0.820467	0.757871	230	0.821075	0.648638
104	1999	0.672238	79	0.883694	0.834406	0.75716	231	0.823311	0.667467
104	2000	0.672238	79	0.888297	0.840469	0.756362	233	0.81438	0.664417
104	2001	0.672238	79	0.887179	0.840126	0.741035	221	0.827919	0.711778
104	2002	0.672238	79	0.887143	0.836531	0.758599	229	0.820232	0.682105
104	2003	0.672238	79	0.884879	0.83277	0.74151	220	0.829665	0.720319
104	2004	0.672238	79	0.88532	0.830026	0.757781	231	0.828669	0.703181
104	2005	0.672238	79	0.885455	0.834626	0.756362	233	0.827627	0.695939
104	2006	0.683049	83	0.895	0.85493	0.757781	231	0.830618	0.711304
104	2007	0.683049	83	0.896954	0.856895	0.756362	233	0.837177	0.724836
104	2008	0.683049	83	0.897898	0.85797	0.756362	233	0.837398	0.722036
104	2009	0.683049	83	0.89441	0.852194	0.75716	231	0.83491	0.717931
104	2010	0.683049	83	0.892851	0.849017	0.757781	231	0.835318	0.715504
105	1992	0.672743	154	0.909059	0.831542	0.732116	204	0.834727	0.747152
105	1993	0.672743	154	0.908663	0.829134	0.732116	204	0.8358	0.758332
105	1994	0.672743	154	0.908572	0.826461	0.732446	203	0.83348	0.753911
105	1995	0.672743	154	0.909771	0.8313	0.734426	199	0.833233	0.760387
105	1996	0.673173	153	0.909517	0.831803	0.73237	203	0.837777	0.769907
105	1997	0.671237	158	0.911355	0.830519	0.732116	204	0.835238	0.755573
105	1998	0.671237	158	0.911052	0.830429	0.7327	202	0.840038	0.769206
105	1999	0.671237	158	0.910717	0.830863	0.731592	205	0.836696	0.762375
105	2000	0.671237	158	0.911312	0.831683	0.731592	205	0.837889	0.765523
105	2001	0.671237	158	0.913805	0.841213	0.732057	204	0.841811	0.774008
105	2002	0.671237	158	0.911302	0.835255	0.732057	204	0.837055	0.769192
105	2003	0.671237	158	0.911603	0.831992	0.732057	204	0.840184	0.776681
105	2004	0.671237	158	0.911562	0.832139	0.731592	205	0.84078	0.783119
105	2005	0.671237	158	0.911123	0.835175	0.753829	222	0.838039	0.743978
105	2006	0.671237	158	0.910626	0.836477	0.753338	223	0.832584	0.725891
105	2007	0.671237	158	0.910257	0.836354	0.753829	222	0.833837	0.739901
105	2008	0.671237	158	0.911637	0.839255	0.753829	222	0.832027	0.732829
105	2009	0.671237	158	0.911982	0.842306	0.753829	222	0.828942	0.727058
105	2010	0.671237	158	0.911615	0.838795	0.732057	204	0.844154	0.792262
106	1992	0.685289	153	0.888509	0.823426	0.736395	225	0.818783	0.705548
106	1993	0.684463	147	0.890479	0.841088	0.753341	235	0.823226	0.714196
106	1994	0.689029	145	0.901407	0.858351	0.754741	236	0.82473	0.721409
106	1995	0.686033	144	0.900862	0.857035	0.754741	236	0.817327	0.697238
106	1996	0.679537	141	0.903843	0.863099	0.754741	236	0.821975	0.705878
106	1997	0.679537	141	0.90427	0.864888	0.754741	236	0.818676	0.703513
106	1998	0.679537	141	0.905224	0.866956	0.754741	236	0.823757	0.714272
106	1999	0.679537	141	0.905732	0.871184	0.754741	236	0.820899	0.711885
106	2000	0.679537	141	0.905387	0.868985	0.756425	237	0.819909	0.715704
106	2001	0.679537	141	0.905669	0.869722	0.753311	235	0.825017	0.72952
106	2002	0.679198	142	0.905966	0.869065	0.753311	235	0.829033	0.739434
106	2003	0.677083	147	0.908739	0.872419	0.755013	236	0.831245	0.748714
106	2004	0.677083	147	0.909228	0.873315	0.755013	236	0.833264	0.752945
106	2005	0.677083	147	0.907015	0.866468	0.755013	236	0.836624	0.766521
106	2006	0.677083	147	0.909803	0.876137	0.755013	236	0.835127	0.767154
106	2007	0.677083	147	0.909769	0.875978	0.755013	236	0.837823	0.770931
106	2008	0.677083	147	0.90971	0.876418	0.755013	236	0.839911	0.777813
106	2009	0.677083	147	0.910005	0.877135	0.755013	236	0.837887	0.771372
106	2010	0.677083	147	0.909753	0.877396	0.755013	236	0.836858	0.772664
107	1992	0.756542	138	0.928648	0.8965	0.751	179	0.905993	0.79309
107	1993	0.756542	138	0.929969	0.898457	0.751764	178	0.907547	0.790664
107	1994	0.756542	138	0.930301	0.899381	0.751764	178	0.906768	0.793383
107	1995	0.756542	138	0.930171	0.897272	0.749381	181	0.906573	0.793755
107	1996	0.756542	138	0.929631	0.897003	0.749381	181	0.902492	0.77344
107	1997	0.762173	147	0.850777	0.861773	0.755183	212	0.831588	0.73644
107	1998	0.761382	148	0.851135	0.862098	0.759717	215	0.828322	0.732816
107	1999	0.761382	148	0.85127	0.862194	0.760914	212	0.828512	0.736032
107	2000	0.761382	148	0.846018	0.85977	0.761895	212	0.822325	0.728903
107	2001	0.758043	156	0.839429	0.844128	0.762789	214	0.82256	0.728585
107	2002	0.758043	156	0.840101	0.846536	0.761048	213	0.828952	0.755361
107	2003	0.758043	156	0.840067	0.846355	0.758517	207	0.834891	0.766873
107	2004	0.758043	156	0.841334	0.849324	0.762175	215	0.829384	0.753885
107	2005	0.758043	156	0.841269	0.849475	0.759908	221	0.828799	0.745098
107	2006	0.758043	156	0.840174	0.84523	0.760535	223	0.82494	0.730451
107	2007	0.758043	156	0.840343	0.846255	0.764132	214	0.830825	0.756739
107	2008	0.758043	156	0.839182	0.844715	0.76152	212	0.828019	0.753381
107	2009	0.758043	156	0.838376	0.842856	0.76085	213	0.826591	0.74865
107	2010	0.758043	156	0.839222	0.844993	0.761286	212	0.829193	0.75759
108	1992	0.703439	88	0.927727	0.91043	0.705578	108	0.927305	0.895646
108	1993	0.703439	88	0.926268	0.908486	0.702477	122	0.912811	0.845598
108	1994	0.703439	88	0.92704	0.905727	0.717402	126	0.915488	0.847649
108	1995	0.697578	105	0.924684	0.86629	0.744454	163	0.885653	0.732165
108	1996	0.697578	105	0.919557	0.860055	0.722522	170	0.846699	0.681973
108	1997	0.697578	105	0.92091	0.863767	0.738414	141	0.914876	0.80072
108	1998	0.698383	113	0.91289	0.865742	0.724738	161	0.8607	0.755522
108	1999	0.698383	113	0.916693	0.875258	0.745911	157	0.844841	0.738333
108	2000	0.700484	119	0.902601	0.864127	0.757419	215	0.806608	0.625988
108	2001	0.705496	126	0.889668	0.829345	0.760391	211	0.814443	0.639236
108	2002	0.705496	126	0.897066	0.841887	0.762918	205	0.829368	0.659187
108	2003	0.705496	126	0.894711	0.840869	0.739187	185	0.84521	0.725066
108	2004	0.705496	126	0.89632	0.839308	0.741053	209	0.836183	0.643679
108	2005	0.705496	126	0.895809	0.830185	0.739437	209	0.835725	0.651529
108	2006	0.705496	126	0.892425	0.812644	0.743079	202	0.831665	0.661289
108	2007	0.705496	126	0.8919	0.812221	0.734747	203	0.841579	0.677973
108	2008	0.705496	126	0.88863	0.807694	0.742987	199	0.847339	0.701754
108	2009	0.705496	126	0.889335	0.809902	0.743526	198	0.85303	0.707177
108	2010	0.705496	126	0.888579	0.809847	0.743214	199	0.849256	0.702164
109	1992	0.736359	120	0.942809	0.892988	0.750883	188	0.896077	0.743596
109	1993	0.736359	120	0.942368	0.889463	0.750883	188	0.893406	0.739063
109	1994	0.736359	120	0.940006	0.885433	0.751925	191	0.89115	0.739485
109	1995	0.736359	120	0.941732	0.887835	0.762959	188	0.90343	0.759851
109	1996	0.736359	120	0.941563	0.88791	0.751707	194	0.897801	0.755706
109	1997	0.736359	120	0.942556	0.88696	0.751707	194	0.89971	0.762035
109	1998	0.736359	120	0.941952	0.885533	0.757769	187	0.908489	0.769368
109	1999	0.736359	120	0.943241	0.894971	0.758699	191	0.896206	0.794078
109	2000	0.736359	120	0.942805	0.890258	0.760607	182	0.913997	0.811496
109	2001	0.736359	120	0.943284	0.892895	0.75534	216	0.847453	0.763294
109	2002	0.736359	120	0.942571	0.887595	0.750667	187	0.90196	0.800016
109	2003	0.736359	120	0.943057	0.890205	0.73783	181	0.9105	0.807487
109	2004	0.736359	120	0.941877	0.886754	0.746959	208	0.843481	0.776167
109	2005	0.736359	120	0.942632	0.891627	0.758393	216	0.842052	0.764575
109	2006	0.736359	120	0.942423	0.890597	0.757318	210	0.837756	0.751868
109	2007	0.735343	121	0.942731	0.891328	0.749332	210	0.850336	0.784535
109	2008	0.735343	121	0.942376	0.890227	0.748872	211	0.85662	0.787869
109	2009	0.735343	121	0.94162	0.889839	0.749314	212	0.852115	0.777664
109	2010	0.735343	121	0.941961	0.890027	0.757484	220	0.876817	0.754385
110	1992	0.742399	125	0.842067	0.853937	0.758792	225	0.834125	0.771737
110	1993	0.742399	125	0.84249	0.850411	0.758792	225	0.838769	0.775376
110	1994	0.742972	124	0.842987	0.852537	0.759257	224	0.836563	0.773776
110	1995	0.742972	124	0.842805	0.849869	0.759257	224	0.837727	0.775504
110	1996	0.742972	124	0.840153	0.850137	0.759257	224	0.834355	0.776218
110	1997	0.742972	124	0.841843	0.847524	0.759257	224	0.832791	0.771711
110	1998	0.751811	118	0.912706	0.886651	0.759257	224	0.834119	0.781133
110	1999	0.750165	120	0.913048	0.884128	0.759257	224	0.835582	0.786731
110	2000	0.750165	120	0.913242	0.884925	0.759257	224	0.842372	0.798973
110	2001	0.750165	120	0.913039	0.884018	0.759257	224	0.844703	0.803349
110	2002	0.750165	120	0.912939	0.883845	0.759257	224	0.84317	0.802624
110	2003	0.746651	131	0.907128	0.868288	0.757298	228	0.838944	0.794665
110	2004	0.746651	131	0.906382	0.867446	0.757298	228	0.83803	0.793639
110	2005	0.746651	131	0.906734	0.867744	0.757298	228	0.839108	0.798079
110	2006	0.747226	130	0.907251	0.870139	0.757298	228	0.8394	0.796744
110	2007	0.747226	130	0.907067	0.869529	0.757298	228	0.838852	0.793356
110	2008	0.747226	130	0.906833	0.869338	0.757298	228	0.836844	0.790723
110	2009	0.747226	130	0.907471	0.869215	0.757298	228	0.835372	0.78622
110	2010	0.747226	130	0.907141	0.868716	0.757298	228	0.83562	0.788279
112	1992	0.66145	110	0.950387	0.910668	0.734167	194	0.844648	0.717754
112	1993	0.663098	126	0.950064	0.894006	0.731163	184	0.845401	0.763409
112	1994	0.692372	134	0.94953	0.874068	0.731058	187	0.843014	0.766514
112	1995	0.692372	134	0.947279	0.859932	0.738044	198	0.832809	0.731701
112	1996	0.697633	129	0.953251	0.866102	0.73968	196	0.849578	0.716075
112	1997	0.697633	129	0.957499	0.886384	0.739266	197	0.848029	0.760416
112	1998	0.697633	129	0.96466	0.889062	0.734351	198	0.849572	0.752779
112	1999	0.697633	129	0.962682	0.877695	0.737604	197	0.845937	0.760426
112	2000	0.697633	129	0.965593	0.901804	0.738448	199	0.836307	0.77706
112	2001	0.697633	129	0.966949	0.901295	0.744204	192	0.887033	0.789245
112	2002	0.697633	129	0.963209	0.887344	0.738965	198	0.841036	0.766796
112	2003	0.697633	129	0.964047	0.884492	0.735184	190	0.847779	0.789703
112	2004	0.697633	129	0.960703	0.870929	0.738965	198	0.843583	0.761814
112	2005	0.697633	129	0.96182	0.879699	0.737431	201	0.839544	0.739933
112	2006	0.697633	129	0.962105	0.876192	0.737989	200	0.834383	0.746871
112	2007	0.697633	129	0.960003	0.860827	0.738965	198	0.843673	0.760191
112	2008	0.672219	123	0.96577	0.911692	0.74094	199	0.84038	0.751743
112	2009	0.672219	123	0.964803	0.90942	0.738348	205	0.842615	0.747712
112	2010	0.672219	123	0.966931	0.91783	0.738348	205	0.841612	0.743776
113	1992	0.680837	124	0.922949	0.818231	0.684624	125	0.921591	0.808887
113	1993	0.680388	125	0.922364	0.809804	0.6875	129	0.922272	0.802158
113	1994	0.680388	125	0.923103	0.816317	0.686804	131	0.920081	0.791577
113	1995	0.680388	125	0.916862	0.776287	0.686804	131	0.91679	0.768444
113	1996	0.680388	125	0.915548	0.778905	0.686804	131	0.915685	0.774193
113	1997	0.680388	125	0.922527	0.816641	0.687229	130	0.918753	0.792053
113	1998	0.679157	126	0.887158	0.800159	0.711778	180	0.797247	0.618944
113	1999	0.707431	139	0.890931	0.795901	0.718286	173	0.83449	0.701329
113	2000	0.706342	140	0.891328	0.80087	0.713762	173	0.834518	0.711852
113	2001	0.706342	140	0.891214	0.802825	0.715488	187	0.817329	0.681522
113	2002	0.705395	141	0.889662	0.801601	0.717347	182	0.879633	0.715777
113	2003	0.698768	151	0.811965	0.742891	0.713615	189	0.812285	0.693878
113	2004	0.698768	151	0.808621	0.736916	0.713797	191	0.821095	0.703939
113	2005	0.696296	150	0.810082	0.742447	0.716429	176	0.827464	0.747325
113	2006	0.693692	149	0.808438	0.744138	0.714071	176	0.824564	0.743497
113	2007	0.696296	150	0.810253	0.750865	0.713004	192	0.825888	0.707207
113	2008	0.696296	150	0.809493	0.751876	0.71798	178	0.821655	0.73174
113	2009	0.696296	150	0.817164	0.767342	0.718054	178	0.860676	0.771673
113	2010	0.698768	151	0.810224	0.744198	0.717681	179	0.811409	0.695244
114	1992	0.758672	184	0.812744	0.759585	0.756287	201	0.803409	0.706665
114	1993	0.758672	184	0.820924	0.767567	0.758764	201	0.822409	0.735307
114	1994	0.759505	186	0.815077	0.766293	0.760641	202	0.811801	0.729053
114	1995	0.759505	186	0.81491	0.765994	0.75894	205	0.873173	0.779615
114	1996	0.758547	187	0.827618	0.792478	0.761884	204	0.882834	0.802224
114	1997	0.758547	187	0.829408	0.795977	0.758467	206	0.827892	0.769045
114	1998	0.758547	187	0.825289	0.787105	0.758507	206	0.821523	0.750715
114	1999	0.758547	187	0.824101	0.786142	0.762255	208	0.82191	0.757941
114	2000	0.758547	187	0.82739	0.795045	0.762377	208	0.826275	0.763984
114	2001	0.758547	187	0.825574	0.789951	0.762967	207	0.823038	0.76031
114	2002	0.758547	187	0.821938	0.78178	0.761722	209	0.820132	0.749165
114	2003	0.758547	187	0.822943	0.785649	0.762526	208	0.822647	0.754966
114	2004	0.758547	187	0.825215	0.79218	0.762424	213	0.820113	0.745286
114	2005	0.758547	187	0.824486	0.788116	0.761552	214	0.816471	0.732239
114	2006	0.758547	187	0.824268	0.788081	0.760814	212	0.815104	0.735393
114	2007	0.758547	187	0.824807	0.790154	0.760399	213	0.815782	0.736715
114	2008	0.758547	187	0.825708	0.791887	0.761196	211	0.815335	0.739586
114	2009	0.758547	187	0.825925	0.791033	0.761196	211	0.816089	0.738002
114	2010	0.758547	187	0.827523	0.794684	0.760853	212	0.825398	0.759249
115	1992	0.697281	87	0.983148	0.947209	0.730653	94	0.971701	0.914745
115	1993	0.697281	87	0.983501	0.947984	0.729398	95	0.971733	0.920856
115	1994	0.697281	87	0.983483	0.949898	0.715739	97	0.965303	0.905998
115	1995	0.697281	87	0.983438	0.951234	0.717502	96	0.966108	0.923043
115	1996	0.697281	87	0.983401	0.949529	0.743554	120	0.947308	0.821232
115	1997	0.697281	87	0.983452	0.950738	0.724813	108	0.95888	0.866743
115	1998	0.697281	87	0.983747	0.950329	0.728942	109	0.956824	0.8642
115	1999	0.697281	87	0.983376	0.952088	0.726269	107	0.961113	0.877652
115	2000	0.697281	87	0.983467	0.952281	0.756375	164	0.884741	0.681313
115	2001	0.697281	87	0.983459	0.953349	0.759198	154	0.910967	0.690741
115	2002	0.697281	87	0.983485	0.955082	0.739929	162	0.886749	0.654075
115	2003	0.697281	87	0.982665	0.953327	0.747795	156	0.892408	0.672274
115	2004	0.697281	87	0.982683	0.955005	0.73816	173	0.871685	0.621698
115	2005	0.697281	87	0.982309	0.953922	0.704117	156	0.858218	0.695903
115	2006	0.697281	87	0.982183	0.95388	0.707914	157	0.855144	0.686614
115	2007	0.697281	87	0.982081	0.953054	0.730179	170	0.850271	0.669063
115	2008	0.697281	87	0.98197	0.951536	0.730179	170	0.850507	0.665375
115	2009	0.697281	87	0.981749	0.950486	0.730179	170	0.849014	0.661151
115	2010	0.697281	87	0.981803	0.952577	0.722927	185	0.864586	0.646312
116	1992	0.716445	95	0.976258	0.956782	0.723408	104	0.963904	0.92756
116	1993	0.716445	95	0.976235	0.955078	0.723408	104	0.960489	0.923444
116	1994	0.716445	95	0.976315	0.955259	0.723408	104	0.958451	0.914781
116	1995	0.716445	95	0.976366	0.954465	0.732482	106	0.955519	0.893654
116	1996	0.716445	95	0.976162	0.949732	0.732154	107	0.958899	0.91013
116	1997	0.716445	95	0.976101	0.949706	0.732482	106	0.955556	0.89696
116	1998	0.716445	95	0.975972	0.950893	0.732482	106	0.956637	0.902464
116	1999	0.716445	95	0.976511	0.955135	0.71929	114	0.917387	0.884051
116	2000	0.716445	95	0.976687	0.955954	0.71929	114	0.915666	0.890872
116	2001	0.716445	95	0.97693	0.959771	0.719075	115	0.918271	0.886371
116	2002	0.716445	95	0.97702	0.960443	0.719075	115	0.913337	0.883014
116	2003	0.716445	95	0.976981	0.961253	0.71929	114	0.914737	0.886873
116	2004	0.716445	95	0.976945	0.96064	0.71929	114	0.918969	0.886859
116	2005	0.716445	95	0.976955	0.960875	0.71929	114	0.925395	0.857203
116	2006	0.716445	95	0.97694	0.961326	0.71929	114	0.924628	0.84592
116	2007	0.716445	95	0.976767	0.959529	0.71929	114	0.925978	0.850668
116	2008	0.716445	95	0.976848	0.96014	0.732482	106	0.9588	0.911378
116	2009	0.716445	95	0.976834	0.960185	0.732482	106	0.958677	0.905883
116	2010	0.716445	95	0.976847	0.96065	0.732482	106	0.956574	0.905975
117	1992	0.701042	130	0.922605	0.882884	0.74456	190	0.886699	0.782136
117	1993	0.701042	130	0.924018	0.88387	0.762905	200	0.880359	0.758972
117	1994	0.701042	130	0.92583	0.887877	0.763572	202	0.885818	0.778776
117	1995	0.701042	130	0.925082	0.888526	0.76443	201	0.879902	0.767185
117	1996	0.702198	129	0.921842	0.88414	0.764333	201	0.876911	0.762839
117	1997	0.702198	129	0.922756	0.886795	0.763836	202	0.886856	0.795626
117	1998	0.702198	129	0.922461	0.885634	0.764021	197	0.88855	0.803178
117	1999	0.702198	129	0.922272	0.883138	0.763652	198	0.890383	0.813214
117	2000	0.702198	129	0.922706	0.8831	0.761472	203	0.889608	0.807294
117	2001	0.702198	129	0.922937	0.884896	0.763366	203	0.889084	0.804113
117	2002	0.702198	129	0.924687	0.890125	0.760786	217	0.876566	0.760013
117	2003	0.702198	129	0.925701	0.889742	0.758138	218	0.854506	0.759385
117	2004	0.699684	128	0.926579	0.896365	0.759608	217	0.844451	0.761808
117	2005	0.706686	130	0.928593	0.90003	0.760865	215	0.881805	0.773911
117	2006	0.706686	130	0.92936	0.900045	0.759608	217	0.846317	0.770333
117	2007	0.706686	130	0.928841	0.898594	0.760235	216	0.881088	0.772817
117	2008	0.706686	130	0.928327	0.89661	0.76101	216	0.88088	0.775993
117	2009	0.706686	130	0.929375	0.90226	0.76101	216	0.850722	0.775102
117	2010	0.706686	130	0.930403	0.904698	0.758263	220	0.878418	0.76688
118	1992	0.680356	89	0.957908	0.779468	0.732498	192	0.858756	0.777748
118	1993	0.680356	89	0.96095	0.811569	0.730931	191	0.855125	0.781713
118	1994	0.680356	89	0.962442	0.820445	0.731786	193	0.858137	0.777752
118	1995	0.680356	89	0.965777	0.851828	0.731786	193	0.855693	0.779709
118	1996	0.680356	89	0.965754	0.850891	0.728215	191	0.860636	0.792002
118	1997	0.680356	89	0.966203	0.866362	0.72984	192	0.859171	0.782609
118	1998	0.680356	89	0.965618	0.863246	0.72984	192	0.860886	0.782384
118	1999	0.680356	89	0.962503	0.852611	0.728215	191	0.854115	0.77641
118	2000	0.680356	89	0.962696	0.853257	0.740118	192	0.837793	0.782619
118	2001	0.680356	89	0.962176	0.85285	0.724385	171	0.849119	0.828479
118	2002	0.680356	89	0.959284	0.833364	0.732498	192	0.841485	0.758876
118	2003	0.680356	89	0.961211	0.846942	0.732498	192	0.838004	0.742969
118	2004	0.680356	89	0.961418	0.850694	0.732498	192	0.842167	0.763569
118	2005	0.680356	89	0.961386	0.853338	0.732953	191	0.848529	0.788586
118	2006	0.680356	89	0.962323	0.861226	0.732235	192	0.847916	0.788533
118	2007	0.680356	89	0.96322	0.866388	0.731786	193	0.852686	0.793161
118	2008	0.680356	89	0.964313	0.874377	0.731786	193	0.846396	0.758652
118	2009	0.680356	89	0.964788	0.880969	0.730214	192	0.852793	0.787562
118	2010	0.680356	89	0.965955	0.89108	0.731786	193	0.841767	0.748911
119	1992	0.677434	62	0.925163	0.819444	0.716369	93	0.913829	0.727744
119	1993	0.677434	62	0.929088	0.838081	0.732825	191	0.851868	0.6099
119	1994	0.677434	62	0.926074	0.815039	0.74408	182	0.881372	0.661815
119	1995	0.677434	62	0.928795	0.825797	0.743542	180	0.877537	0.665133
119	1996	0.677434	62	0.931572	0.847215	0.742705	182	0.878214	0.671575
119	1997	0.664051	72	0.929948	0.829363	0.736676	191	0.878918	0.683696
119	1998	0.666327	71	0.925748	0.839846	0.740969	203	0.877482	0.65891
119	1999	0.677918	77	0.916318	0.796671	0.73296	201	0.852875	0.66168
119	2000	0.677918	77	0.920021	0.799796	0.730952	204	0.847997	0.680605
119	2001	0.677918	77	0.922531	0.822148	0.730952	204	0.861148	0.691947
119	2002	0.677918	77	0.920214	0.814846	0.731756	203	0.867225	0.697542
119	2003	0.676619	78	0.920503	0.816914	0.730526	205	0.869813	0.707104
119	2004	0.675222	80	0.92228	0.821661	0.727865	210	0.86614	0.715356
119	2005	0.675222	80	0.923997	0.829586	0.735177	204	0.899565	0.750106
119	2006	0.668108	96	0.919595	0.771814	0.72958	211	0.870781	0.72714
119	2007	0.667158	97	0.919958	0.761401	0.730773	212	0.858577	0.713177
119	2008	0.668108	96	0.915413	0.717255	0.737244	219	0.858559	0.702674
119	2009	0.668108	96	0.913364	0.712697	0.737977	218	0.856285	0.711931
119	2010	0.668108	96	0.923692	0.756827	0.737222	219	0.855671	0.700015
120	1992	0.675772	84	0.921405	0.950029	0.704803	92	0.915426	0.904784
120	1993	0.675772	84	0.924822	0.95527	0.704803	92	0.918924	0.911575
120	1994	0.675772	84	0.92706	0.957831	0.719095	122	0.884815	0.746659
120	1995	0.675772	84	0.921658	0.952008	0.719095	122	0.884512	0.756352
120	1996	0.675772	84	0.926696	0.958067	0.719095	122	0.88593	0.762918
120	1997	0.675772	84	0.925713	0.956968	0.710362	116	0.884118	0.801077
120	1998	0.675772	84	0.902158	0.931594	0.715222	121	0.854988	0.738217
120	1999	0.675772	84	0.905624	0.934338	0.719095	122	0.867007	0.740088
120	2000	0.675772	84	0.911213	0.937428	0.706059	115	0.882898	0.787484
120	2001	0.675772	84	0.906267	0.931817	0.706059	115	0.876649	0.779426
120	2002	0.675772	84	0.904942	0.92547	0.706059	115	0.870996	0.770733
120	2003	0.675772	84	0.906169	0.929717	0.715222	121	0.875944	0.75727
120	2004	0.675772	84	0.908021	0.932196	0.706059	115	0.87092	0.776681
120	2005	0.675772	84	0.905966	0.929264	0.706059	115	0.897322	0.863285
120	2006	0.675772	84	0.906473	0.930567	0.716353	125	0.890091	0.814978
120	2007	0.675772	84	0.908409	0.931769	0.712511	124	0.889447	0.8159
120	2008	0.675772	84	0.905949	0.929583	0.712511	124	0.885717	0.805694
120	2009	0.675772	84	0.907278	0.929717	0.712511	124	0.891336	0.818363
120	2010	0.675772	84	0.90671	0.928091	0.712511	124	0.89177	0.820141
121	1992	0.668652	133	0.84324	0.845155	0.712118	159	0.846833	0.823437
121	1993	0.668652	133	0.842984	0.845378	0.712118	159	0.844121	0.811476
121	1994	0.668652	133	0.842674	0.844727	0.727098	173	0.844855	0.786905
121	1995	0.668652	133	0.842186	0.843847	0.727098	173	0.847283	0.790299
121	1996	0.668652	133	0.836934	0.840266	0.727098	173	0.842171	0.792067
121	1997	0.671012	131	0.842895	0.852228	0.744026	192	0.825892	0.746848
121	1998	0.675361	132	0.847433	0.859858	0.741684	196	0.820227	0.718143
121	1999	0.675361	132	0.845568	0.855423	0.759095	203	0.813713	0.693659
121	2000	0.675684	131	0.850869	0.87317	0.742207	195	0.823339	0.736858
121	2001	0.671757	130	0.850713	0.87678	0.755325	202	0.818167	0.717112
121	2002	0.671887	130	0.845746	0.860776	0.758593	205	0.816344	0.703679
121	2003	0.671887	130	0.844981	0.872426	0.758593	205	0.81488	0.71273
121	2004	0.671887	130	0.855349	0.865162	0.75322	224	0.819679	0.689424
121	2005	0.681761	123	0.92425	0.899299	0.752804	223	0.825845	0.698418
121	2006	0.671887	130	0.85927	0.870991	0.740087	208	0.827984	0.71821
121	2007	0.671887	130	0.858317	0.867562	0.738624	209	0.82611	0.713277
121	2008	0.671887	130	0.855016	0.863743	0.740714	208	0.827555	0.720594
121	2009	0.671887	130	0.859083	0.874315	0.738815	211	0.831002	0.737269
121	2010	0.671887	130	0.849735	0.865849	0.740714	208	0.831307	0.737276
122	1992	0.676513	54	0.994196	0.968975	0.736874	88	0.965738	0.86648
122	1993	0.676513	54	0.993999	0.968827	0.737309	87	0.96575	0.87505
122	1994	0.676513	54	0.993928	0.972831	0.736874	88	0.965941	0.872913
122	1995	0.676513	54	0.994499	0.982153	0.737309	87	0.967393	0.888591
122	1996	0.676513	54	0.992425	0.975725	0.736874	88	0.967001	0.883049
122	1997	0.676513	54	0.991848	0.978422	0.736874	88	0.966927	0.886053
122	1998	0.676513	54	0.991829	0.97546	0.736874	88	0.966379	0.883055
122	1999	0.676513	54	0.992254	0.976388	0.732967	84	0.969388	0.918301
122	2000	0.676513	54	0.992507	0.977945	0.732967	84	0.970136	0.923172
122	2001	0.676513	54	0.991594	0.971163	0.732967	84	0.969985	0.921015
122	2002	0.676513	54	0.993561	0.975512	0.732967	84	0.969952	0.920072
122	2003	0.676513	54	0.994305	0.976911	0.732967	84	0.970492	0.919403
122	2004	0.676513	54	0.994666	0.979421	0.732967	84	0.971529	0.917973
122	2005	0.676513	54	0.994941	0.973978	0.732967	84	0.970268	0.917083
122	2006	0.676513	54	0.994922	0.957824	0.733443	83	0.970784	0.919516
122	2007	0.676513	54	0.995911	0.983334	0.733443	83	0.971876	0.932974
122	2008	0.676513	54	0.996164	0.976687	0.733443	83	0.972323	0.926856
122	2009	0.676513	54	0.995161	0.975672	0.733443	83	0.971741	0.93217
122	2010	0.676513	54	0.993683	0.980414	0.733443	83	0.971749	0.932883
123	1992	0.724303	87	0.98021	0.908882	0.755323	126	0.938492	0.752636
123	1993	0.724303	87	0.979904	0.901477	0.745999	127	0.934021	0.743577
123	1994	0.724303	87	0.980372	0.912378	0.755551	133	0.938122	0.738543
123	1995	0.724303	87	0.980597	0.920002	0.755551	133	0.930299	0.727638
123	1996	0.724303	87	0.980641	0.920247	0.755551	133	0.927536	0.720026
123	1997	0.724303	87	0.980409	0.921805	0.755551	133	0.932778	0.740102
123	1998	0.724303	87	0.979958	0.917433	0.755551	133	0.931212	0.730265
123	1999	0.724303	87	0.980327	0.92255	0.755551	133	0.930346	0.729375
123	2000	0.724303	87	0.980496	0.923758	0.755551	133	0.930041	0.728854
123	2001	0.724303	87	0.980623	0.922554	0.755551	133	0.937587	0.758754
123	2002	0.724303	87	0.980926	0.926932	0.755551	133	0.934927	0.749232
123	2003	0.724303	87	0.980899	0.924782	0.755551	133	0.935775	0.755828
123	2004	0.724303	87	0.980104	0.923048	0.755551	133	0.94015	0.778613
123	2005	0.724303	87	0.979893	0.919267	0.755551	133	0.94392	0.802216
123	2006	0.724303	87	0.979746	0.91981	0.755551	133	0.945515	0.805294
123	2007	0.724303	87	0.979731	0.92129	0.755551	133	0.94492	0.800768
123	2008	0.724303	87	0.979476	0.919968	0.755551	133	0.942225	0.784691
123	2009	0.724303	87	0.979556	0.918084	0.755551	133	0.94213	0.781209
123	2010	0.724303	87	0.9795	0.91949	0.755551	133	0.944271	0.78865
124	1992	0.696719	98	0.94322	0.881167	0.743548	177	0.874448	0.716294
124	1993	0.696719	98	0.943525	0.884429	0.743548	177	0.869059	0.697874
124	1994	0.696719	98	0.943468	0.885972	0.743548	177	0.867511	0.69274
124	1995	0.696719	98	0.943178	0.886505	0.743548	177	0.864668	0.687091
124	1996	0.696719	98	0.943408	0.888038	0.74582	169	0.873097	0.709189
124	1997	0.696719	98	0.943771	0.888988	0.732082	163	0.875025	0.705458
124	1998	0.696719	98	0.943753	0.888496	0.74251	184	0.85631	0.622278
124	1999	0.696719	98	0.943484	0.886381	0.743471	182	0.864589	0.630081
124	2000	0.696719	98	0.942915	0.885521	0.737822	180	0.863096	0.623458
124	2001	0.696719	98	0.940781	0.87469	0.734149	183	0.841698	0.662858
124	2002	0.696719	98	0.942067	0.878766	0.735238	167	0.900117	0.724917
124	2003	0.696719	98	0.942829	0.880944	0.735815	180	0.87825	0.707995
124	2004	0.696719	98	0.943324	0.884283	0.736146	179	0.846187	0.71433
124	2005	0.696719	98	0.943374	0.884489	0.739808	188	0.838934	0.684656
124	2006	0.696719	98	0.944418	0.888741	0.738419	187	0.837912	0.683051
124	2007	0.696719	98	0.94461	0.889231	0.739808	188	0.846186	0.687502
124	2008	0.696719	98	0.944346	0.888599	0.739808	188	0.847638	0.678386
124	2009	0.696719	98	0.943463	0.886342	0.739808	188	0.839944	0.703012
124	2010	0.696719	98	0.944156	0.888793	0.739808	188	0.844536	0.678253
125	1992	NA	1	NA	NA	NA	1	NA	NA
125	1993	NA	1	NA	NA	NA	1	NA	NA
125	1994	NA	1	NA	NA	NA	1	NA	NA
125	1995	NA	1	NA	NA	NA	1	NA	NA
125	1996	NA	1	NA	NA	NA	1	NA	NA
125	1997	NA	1	NA	NA	NA	1	NA	NA
125	1998	NA	1	NA	NA	NA	1	NA	NA
125	1999	NA	1	NA	NA	NA	1	NA	NA
125	2000	NA	1	NA	NA	NA	1	NA	NA
125	2001	NA	1	NA	NA	NA	1	NA	NA
125	2002	NA	1	NA	NA	NA	1	NA	NA
125	2003	NA	1	NA	NA	NA	1	NA	NA
125	2004	NA	1	NA	NA	NA	1	NA	NA
125	2005	NA	1	NA	NA	NA	1	NA	NA
125	2006	NA	1	NA	NA	NA	1	NA	NA
125	2007	NA	1	NA	NA	NA	1	NA	NA
125	2008	NA	1	NA	NA	NA	1	NA	NA
125	2009	NA	1	NA	NA	NA	1	NA	NA
125	2010	NA	1	NA	NA	NA	1	NA	NA
126	1992	0.641205	65	0.891558	0.851086	0.680657	110	0.881487	0.770613
126	1993	0.649672	67	0.890508	0.871427	0.690413	117	0.877753	0.775321
126	1994	0.649672	67	0.883104	0.876485	0.728466	177	0.807592	0.667447
126	1995	0.649672	67	0.882017	0.877609	0.742032	186	0.803137	0.641182
126	1996	0.649672	67	0.880677	0.881017	0.739286	187	0.825916	0.684432
126	1997	0.649672	67	0.881549	0.88453	0.73834	189	0.809335	0.664549
126	1998	0.649672	67	0.88127	0.875438	0.72589	183	0.808847	0.677976
126	1999	0.645688	72	0.880921	0.859045	0.73574	193	0.823987	0.696872
[truncated: 2,061 more rows]
