# Supplementary material for: Commercial Plant Production and Consumption Still Follow the Latitudinal Gradient in Species Diversity despite Economic Globalization
Source: PLoS One. 2016 Oct 5;11(10):e0163002. doi: 10.1371/journal.pone.0163002 (PMC5051709; doi:10.1371/journal.pone.0163002)
Supplement: S16 File — (XLSX) [file pone.0163002.s019.xlsx]

## Sheet: PD_FAO_outputAltOne_2014-05-28
country	year	PSVP	SRP	EP	PSVC	SRC	EC
1	1992	0.669637	94	0.353802	0.662394	111	0.372813
1	1993	0.669774	93	0.340602	0.678498	113	0.376254
1	1994	0.669774	93	0.349057	0.67507	119	0.398509
1	1995	0.669774	93	0.348168	0.681968	153	0.400572
1	1996	0.666226	95	0.355763	0.715047	173	0.371092
1	1997	0.666226	95	0.357729	0.697757	150	0.417189
1	1998	0.666226	95	0.361768	0.681583	141	0.4315
1	1999	0.666226	95	0.360409	0.718449	168	0.404467
1	2000	0.666226	95	0.362345	0.720152	170	0.395922
1	2001	0.666226	95	0.363337	0.717652	175	0.376897
1	2002	0.666226	95	0.362163	0.720636	178	0.370147
1	2003	0.663291	107	0.349433	0.730988	196	0.363243
1	2004	0.663291	107	0.355001	0.731766	196	0.380985
1	2005	0.663291	107	0.354349	0.729297	216	0.354231
1	2006	0.663291	107	0.351128	0.723216	218	0.361768
1	2007	0.658982	112	0.376409	0.719949	213	0.380037
1	2008	0.658982	112	0.375174	0.737412	220	0.361054
1	2009	0.658982	112	0.374094	0.72573	205	0.378595
1	2010	0.658982	112	0.373608	0.74346	220	0.375288
2	1992	0.671294	113	0.359778	0.704584	125	0.385017
2	1993	0.671294	113	0.360797	0.716403	128	0.395975
2	1994	0.671294	113	0.361068	0.724321	134	0.379329
2	1995	0.671294	113	0.363347	0.722742	135	0.374395
2	1996	0.671294	113	0.365032	0.704506	130	0.377664
2	1997	0.671294	113	0.364497	0.705697	134	0.385513
2	1998	0.671294	113	0.365396	0.707815	130	0.376953
2	1999	0.671294	113	0.366014	0.705697	134	0.378688
2	2000	0.671294	113	0.367522	0.696408	128	0.393227
2	2001	0.671294	113	0.36653	0.69759	125	0.405825
2	2002	0.671294	113	0.364593	0.715279	139	0.382645
2	2003	0.671294	113	0.368696	0.723727	144	0.37481
2	2004	0.671294	113	0.370034	0.713968	141	0.379824
2	2005	0.671294	113	0.36829	0.711158	140	0.384766
2	2006	0.671294	113	0.366125	0.711158	140	0.39222
2	2007	0.671294	113	0.365285	0.711158	140	0.381585
2	2008	0.671294	113	0.364928	0.711158	140	0.389459
2	2009	0.671294	113	0.363161	0.692735	126	0.414434
2	2010	0.671294	113	0.364271	0.688621	125	0.39487
3	1992	0.674106	116	0.457333	0.688797	125	0.476302
3	1993	0.669872	115	0.454184	0.692203	129	0.472075
3	1994	0.665383	114	0.454167	0.69205	130	0.48882
3	1995	0.664076	115	0.458361	0.69083	131	0.494065
3	1996	0.676281	103	0.518029	0.715095	223	0.38116
3	1997	0.675848	123	0.452245	0.707573	216	0.383518
3	1998	0.676281	103	0.523051	0.702791	153	0.48051
3	1999	0.676281	103	0.523711	0.735753	241	0.377702
3	2000	0.676281	103	0.525713	0.734787	243	0.364176
3	2001	0.676281	103	0.526639	0.72277	242	0.379885
3	2002	0.675848	123	0.456197	0.725465	230	0.398
3	2003	0.675093	124	0.457227	0.741858	235	0.396233
3	2004	0.677994	129	0.465396	0.73017	222	0.421293
3	2005	0.677994	129	0.467461	0.729048	229	0.407446
3	2006	0.675507	133	0.478525	0.712856	225	0.40733
3	2007	0.675507	133	0.480536	0.706537	228	0.401228
3	2008	0.675507	133	0.483312	0.724571	236	0.399105
3	2009	0.675507	133	0.483723	0.729969	216	0.432427
3	2010	0.675507	133	0.482853	0.709618	224	0.415635
4	1992	0.660031	118	0.471277	0.705329	202	0.397501
4	1993	0.660031	118	0.474891	0.736015	186	0.413841
4	1994	0.655592	117	0.471602	0.73068	201	0.397612
4	1995	0.660031	118	0.47094	0.736053	234	0.367252
4	1996	0.65756	120	0.47441	0.736517	212	0.403788
4	1997	0.65756	120	0.477902	0.736075	201	0.415833
4	1998	0.65756	120	0.476331	0.728246	196	0.421114
4	1999	0.65756	120	0.473503	0.721729	222	0.369063
4	2000	0.65756	120	0.47754	0.735815	208	0.395252
4	2001	0.65756	120	0.472855	0.729052	228	0.382702
4	2002	0.653188	119	0.474712	0.748062	249	0.371085
4	2003	0.653188	119	0.471506	0.745038	257	0.363463
4	2004	0.663222	121	0.472739	0.728602	239	0.386618
4	2005	0.663222	121	0.473256	0.727094	238	0.379419
4	2006	0.663222	121	0.473062	0.725101	230	0.398882
4	2007	0.663222	121	0.474	0.742838	250	0.375696
4	2008	0.663222	121	0.474073	0.748572	248	0.376462
4	2009	0.663222	121	0.472064	0.747764	252	0.379922
4	2010	0.663222	121	0.474408	0.744721	250	0.37707
5	1992	0.758104	57	0.274364	0.766247	77	0.408474
5	1993	0.758104	57	0.275041	0.768481	75	0.405714
5	1994	0.756647	58	0.27576	0.768481	75	0.403809
5	1995	0.756647	58	0.273941	0.768481	75	0.399983
5	1996	0.756647	58	0.27228	0.768481	75	0.409039
5	1997	0.756647	58	0.272377	0.768481	75	0.415976
5	1998	0.760654	56	0.369612	0.753359	92	0.401332
5	1999	0.760654	56	0.385922	0.753359	92	0.404898
5	2000	0.760654	56	0.390824	0.753359	92	0.408851
5	2001	0.760654	56	0.392666	0.753359	92	0.398657
5	2002	0.760654	56	0.393428	0.747593	102	0.365005
5	2003	0.763802	41	0.475698	0.747593	102	0.335481
5	2004	0.763802	41	0.471456	0.747593	102	0.337554
5	2005	0.763802	41	0.465618	0.750501	99	0.330428
5	2006	0.749481	62	0.347562	0.750501	99	0.346112
5	2007	0.749481	62	0.349667	0.750501	99	0.337192
5	2008	0.749481	62	0.349364	0.750501	99	0.34502
5	2009	0.749481	62	0.346197	0.750501	99	0.343272
5	2010	0.749481	62	0.347659	0.750501	99	0.349689
7	1992	0.728723	96	0.341077	0.751471	113	0.387786
7	1993	0.728723	96	0.340811	0.752386	114	0.39696
7	1994	0.728723	96	0.340718	0.752386	114	0.397142
7	1995	0.728723	96	0.341645	0.751471	113	0.392961
7	1996	0.728723	96	0.340243	0.754304	111	0.395015
7	1997	0.728723	96	0.340371	0.752386	114	0.397042
7	1998	0.728723	96	0.342072	0.752386	114	0.400237
7	1999	0.728723	96	0.338772	0.751471	113	0.388829
7	2000	0.728723	96	0.341085	0.751471	113	0.396515
7	2001	0.728723	96	0.34432	0.751471	113	0.397878
7	2002	0.728723	96	0.342979	0.766327	164	0.34055
7	2003	0.728723	96	0.341692	0.752324	159	0.33743
7	2004	0.728723	96	0.342291	0.732511	163	0.334943
7	2005	0.728723	96	0.343	0.727505	180	0.302255
7	2006	0.728723	96	0.34363	0.736218	185	0.291171
7	2007	0.728723	96	0.343905	0.751734	191	0.285446
7	2008	0.728723	96	0.341935	0.751734	191	0.284574
7	2009	0.728723	96	0.343662	0.751734	191	0.289293
7	2010	0.728723	96	0.346671	0.750952	189	0.28478
8	1992	0.707962	85	0.394979	0.726273	149	0.369073
8	1993	0.707962	85	0.39818	0.728234	142	0.388474
8	1994	0.707962	85	0.399864	0.725635	150	0.367846
8	1995	0.707962	85	0.397445	0.725213	141	0.387784
8	1996	0.707962	85	0.401909	0.725635	150	0.35941
8	1997	0.707962	85	0.40144	0.729002	151	0.362977
8	1998	0.707962	85	0.398514	0.739225	137	0.405136
8	1999	0.707962	85	0.402298	0.73716	148	0.396196
8	2000	0.707962	85	0.391637	0.733224	148	0.407767
8	2001	0.707962	85	0.400429	0.727831	141	0.426811
8	2002	0.707962	85	0.397983	0.73716	148	0.394681
8	2003	0.707962	85	0.397373	0.740405	140	0.415809
8	2004	0.707962	85	0.397548	0.73716	148	0.409531
8	2005	0.707962	85	0.394343	0.738592	233	0.380237
8	2006	0.707962	85	0.393295	0.736973	195	0.370727
8	2007	0.707962	85	0.394475	0.752382	195	0.379009
8	2008	0.707962	85	0.392431	0.752382	195	0.37751
8	2009	0.707962	85	0.392801	0.750555	194	0.373818
8	2010	0.707962	85	0.397075	0.734978	184	0.381929
9	1992	0.73803	143	0.544624	0.742972	244	0.415308
9	1993	0.73803	143	0.546277	0.740077	243	0.426646
9	1994	0.73803	143	0.543258	0.736302	237	0.431512
9	1995	0.73803	143	0.541235	0.739754	233	0.437645
9	1996	0.73803	143	0.539057	0.742151	236	0.430894
9	1997	0.73803	143	0.542565	0.737649	238	0.431484
9	1998	0.73803	143	0.541877	0.741881	242	0.424033
9	1999	0.73803	143	0.543875	0.736104	242	0.440578
9	2000	0.73803	143	0.545979	0.742489	235	0.444111
9	2001	0.73803	143	0.547375	0.737758	249	0.42076
9	2002	0.73803	143	0.549401	0.741257	230	0.426989
9	2003	0.73803	143	0.549341	0.741172	229	0.4296
9	2004	0.73803	143	0.544733	0.737878	227	0.43414
9	2005	0.73803	143	0.544083	0.740924	230	0.427873
9	2006	0.73803	143	0.544164	0.742695	225	0.442605
9	2007	0.73803	143	0.543631	0.748683	217	0.454276
9	2008	0.73803	143	0.54329	0.744522	222	0.432945
9	2009	0.73803	143	0.544332	0.751929	223	0.435863
9	2010	0.73803	143	0.54049	0.740854	230	0.427851
10	1992	0.692472	166	0.477247	0.750113	280	0.405079
10	1993	0.692472	166	0.480659	0.737934	269	0.418505
10	1994	0.6961	161	0.483242	0.740404	272	0.412299
10	1995	0.6961	161	0.480238	0.724058	262	0.421425
10	1996	0.6961	161	0.480216	0.741262	270	0.410209
10	1997	0.6961	161	0.480103	0.739216	271	0.406297
10	1998	0.6961	161	0.481794	0.727819	263	0.420752
10	1999	0.6961	161	0.481206	0.724077	262	0.425223
10	2000	0.6961	161	0.48122	0.724886	260	0.420966
10	2001	0.6961	161	0.481396	0.725709	263	0.422861
10	2002	0.6961	161	0.484614	0.736329	269	0.416462
10	2003	0.6961	161	0.483132	0.738338	268	0.421843
10	2004	0.6961	161	0.486221	0.730357	261	0.441935
10	2005	0.6961	161	0.483545	0.745066	274	0.416597
10	2006	0.6961	161	0.486617	0.753206	277	0.422872
10	2007	0.6961	161	0.488112	0.741625	269	0.42318
10	2008	0.6961	161	0.491853	0.746363	266	0.430215
10	2009	0.6961	161	0.488609	0.746807	265	0.431077
10	2010	0.6961	161	0.487405	0.746363	266	0.429641
11	1992	0.664682	92	0.478107	0.751171	279	0.405618
11	1993	0.664682	92	0.478764	0.735164	273	0.406251
11	1994	0.664682	92	0.480942	0.737124	273	0.402946
11	1995	0.675746	95	0.500934	0.741347	276	0.413031
11	1996	0.707666	105	0.481513	0.756606	285	0.415406
11	1997	0.707666	105	0.481091	0.74158	279	0.42188
11	1998	0.706435	107	0.48265	0.740228	278	0.418211
11	1999	0.706435	107	0.485561	0.757461	291	0.410263
11	2000	0.706435	107	0.490483	0.755193	289	0.410015
11	2001	0.706435	107	0.483724	0.755193	289	0.415681
11	2002	0.706435	107	0.487768	0.756344	290	0.416759
11	2003	0.695309	127	0.477582	0.756679	288	0.432056
11	2004	0.695309	127	0.475338	0.756679	288	0.435873
11	2005	0.695309	127	0.475678	0.755292	292	0.429827
11	2006	0.695309	127	0.475419	0.756411	293	0.435093
11	2007	0.695309	127	0.476283	0.756346	289	0.432412
11	2008	0.695738	126	0.470507	0.756346	289	0.435089
11	2009	0.695738	126	0.467377	0.756346	289	0.438937
11	2010	0.698207	127	0.473949	0.756346	289	0.430874
12	1992	0.680661	51	0.346981	0.743181	188	0.3436
12	1993	0.680661	51	0.348587	0.740625	183	0.347643
12	1994	0.680661	51	0.352182	0.728407	181	0.365051
12	1995	0.680661	51	0.355329	0.717895	172	0.365543
12	1996	0.680661	51	0.352239	0.717895	172	0.360249
12	1997	0.680661	51	0.35599	0.751901	230	0.385861
12	1998	0.680661	51	0.353992	0.755321	215	0.385979
12	1999	0.680661	51	0.354123	0.753729	214	0.37038
12	2000	0.680661	51	0.351415	0.720899	248	0.395925
12	2001	0.680661	51	0.35118	0.733859	247	0.396203
12	2002	0.680661	51	0.353027	0.713395	190	0.378435
12	2003	0.680661	51	0.354467	0.706735	182	0.36317
12	2004	0.680661	51	0.354614	0.709173	191	0.364908
12	2005	0.680661	51	0.353981	0.733239	249	0.38008
12	2006	0.680661	51	0.353194	0.72243	243	0.393468
12	2007	0.680661	51	0.353203	0.733609	248	0.377975
12	2008	0.680661	51	0.354794	0.735784	247	0.384321
12	2009	0.680661	51	0.355233	0.735485	249	0.392755
12	2010	0.680661	51	0.357711	0.726109	240	0.39763
13	1992	0.625768	89	0.325626	0.722542	181	0.378063
13	1993	0.625768	89	0.322831	0.722542	181	0.374993
13	1994	0.625768	89	0.323768	0.722542	181	0.36748
13	1995	0.625768	89	0.320701	0.722542	181	0.362893
13	1996	0.625859	88	0.310154	0.7231	180	0.356966
13	1997	0.625859	88	0.307412	0.721463	182	0.400893
13	1998	0.624375	89	0.316034	0.720463	172	0.363722
13	1999	0.624375	89	0.317346	0.724032	176	0.372482
13	2000	0.624375	89	0.322466	0.747334	219	0.423734
13	2001	0.624375	89	0.318298	0.751663	228	0.421412
13	2002	0.624375	89	0.320974	0.758991	233	0.411705
13	2003	0.624375	89	0.314262	0.755577	242	0.409492
13	2004	0.624375	89	0.322777	0.755168	234	0.427669
13	2005	0.624644	90	0.330649	0.755891	241	0.426801
13	2006	0.624644	90	0.328522	0.75277	230	0.415095
13	2007	0.624644	90	0.327127	0.751892	244	0.409857
13	2008	0.624644	90	0.328537	0.751892	244	0.419848
13	2009	0.624644	90	0.328725	0.753407	247	0.405875
13	2010	0.624644	90	0.331531	0.7545	244	0.409924
14	1992	0.704239	102	0.282226	0.747649	224	0.352886
14	1993	0.701749	105	0.30443	0.765611	244	0.330949
14	1994	0.701749	105	0.300183	0.763063	243	0.338088
14	1995	0.701749	105	0.302394	0.765239	245	0.333327
14	1996	0.701749	105	0.299162	0.753909	240	0.34741
14	1997	0.701749	105	0.299776	0.7512	241	0.348411
14	1998	0.701749	105	0.318195	0.754407	234	0.336737
14	1999	0.701749	105	0.314056	0.756683	245	0.349241
14	2000	0.701749	105	0.316307	0.740258	229	0.365817
14	2001	0.701749	105	0.318403	0.75321	239	0.401327
14	2002	0.701749	105	0.313839	0.752269	241	0.394707
14	2003	0.701749	105	0.321098	0.751331	240	0.403651
14	2004	0.701749	105	0.31741	0.751736	239	0.379626
14	2005	0.701749	105	0.316363	0.748826	250	0.38813
14	2006	0.701749	105	0.316437	0.752648	254	0.373718
14	2007	0.701749	105	0.313244	0.752101	256	0.372298
14	2008	0.701749	105	0.313102	0.751767	248	0.377506
14	2009	0.701749	105	0.318858	0.750521	251	0.38202
14	2010	0.701749	105	0.320509	0.749766	251	0.378042
15	1992	0.67705	90	0.49678	0.754201	284	0.404515
15	1993	0.67705	90	0.499673	0.754442	279	0.403656
15	1994	0.67705	90	0.49331	0.756532	286	0.400041
15	1995	0.67705	90	0.493893	0.75681	281	0.403075
15	1996	0.67705	90	0.49266	0.755365	285	0.399294
15	1997	0.67705	90	0.486758	0.755365	285	0.399942
15	1998	0.67705	90	0.489455	0.756532	286	0.400012
15	1999	0.67705	90	0.488091	0.756833	285	0.402398
16	1992	0.72406	176	0.403487	0.738894	233	0.383911
16	1993	0.72406	176	0.401805	0.741487	230	0.381555
16	1994	0.72406	176	0.406892	0.731802	233	0.376634
16	1995	0.72406	176	0.404326	0.75114	252	0.370556
16	1996	0.72406	176	0.405609	0.730757	238	0.380176
16	1997	0.72406	176	0.406357	0.727955	237	0.375627
16	1998	0.72406	176	0.407469	0.730392	236	0.385925
16	1999	0.72406	176	0.406641	0.730836	224	0.388964
16	2000	0.72406	176	0.406524	0.728309	225	0.383121
16	2001	0.72406	176	0.406124	0.7284	226	0.389824
16	2002	0.72406	176	0.406163	0.74851	257	0.383396
16	2003	0.72406	176	0.406155	0.749533	253	0.392523
16	2004	0.72406	176	0.405936	0.728392	240	0.398734
16	2005	0.722948	177	0.411349	0.750708	256	0.371386
16	2006	0.722948	177	0.413256	0.734433	243	0.396033
16	2007	0.722948	177	0.413722	0.735679	242	0.389228
16	2008	0.722948	177	0.411245	0.737392	238	0.401109
16	2009	0.722948	177	0.411667	0.737472	238	0.399535
16	2010	0.722948	177	0.410854	0.733751	236	0.392467
17	1992	0.616385	40	0.317238	0.687763	99	0.379062
17	1993	0.616385	40	0.324166	0.687763	99	0.378573
17	1994	0.616385	40	0.32818	0.687763	99	0.364133
17	1995	0.616385	40	0.329403	0.687763	99	0.356306
17	1996	0.616385	40	0.332862	0.687763	99	0.351685
17	1997	0.616385	40	0.332459	0.687763	99	0.353328
17	1998	0.616385	40	0.323464	0.687763	99	0.350909
17	1999	0.616385	40	0.323077	0.687072	100	0.357457
17	2000	0.616385	40	0.323889	0.687072	100	0.356578
17	2001	0.616385	40	0.324286	0.687072	100	0.362438
17	2002	0.616385	40	0.327776	0.687072	100	0.359971
17	2003	0.616385	40	0.326445	0.687072	100	0.354706
17	2004	0.616385	40	0.322264	0.687072	100	0.355184
17	2005	0.616385	40	0.330001	0.687072	100	0.345358
17	2006	0.616385	40	0.328427	0.687072	100	0.364629
17	2007	0.616385	40	0.327353	0.698872	107	0.331949
17	2008	0.616385	40	0.331218	0.698872	107	0.340843
17	2009	0.616385	40	0.331032	0.698872	107	0.347194
17	2010	0.616385	40	0.33434	0.698872	107	0.341514
18	1992	0.737531	102	0.323857	0.741161	120	0.389701
18	1993	0.737531	102	0.324492	0.734725	167	0.323682
18	1994	0.737531	102	0.323398	0.732433	173	0.329395
18	1995	0.737531	102	0.322129	0.735722	167	0.319243
18	1996	0.737531	102	0.323254	0.733701	171	0.322757
18	1997	0.737531	102	0.322255	0.740878	150	0.360192
18	1998	0.737531	102	0.32276	0.740684	145	0.349373
18	1999	0.734822	106	0.354561	0.73753	149	0.376683
18	2000	0.734822	106	0.359751	0.73753	149	0.383048
18	2001	0.734822	106	0.358805	0.741151	137	0.406461
18	2002	0.734822	106	0.357423	0.741151	137	0.403252
18	2003	0.737255	118	0.394893	0.73666	145	0.431654
18	2004	0.735351	129	0.422981	0.735556	153	0.440067
18	2005	0.735351	129	0.425915	0.735216	154	0.449528
18	2006	0.735351	129	0.425371	0.738872	144	0.462781
18	2007	0.735351	129	0.424696	0.738576	145	0.46782
18	2008	0.735351	129	0.424554	0.738576	145	0.47204
18	2009	0.734836	130	0.427787	0.738093	146	0.473465
18	2010	0.734836	130	0.430176	0.728724	187	0.444183
19	1992	0.712346	147	0.466603	0.710327	194	0.409993
19	1993	0.712346	147	0.466722	0.708532	203	0.398832
19	1994	0.712346	147	0.466424	0.731614	224	0.363667
19	1995	0.712346	147	0.466665	0.72366	226	0.355465
19	1996	0.712346	147	0.465551	0.729398	228	0.358518
19	1997	0.712346	147	0.468596	0.710528	200	0.41199
19	1998	0.712346	147	0.469495	0.708826	204	0.403266
19	1999	0.712346	147	0.468846	0.706847	204	0.402905
19	2000	0.712346	147	0.468981	0.742382	250	0.354227
19	2001	0.712346	147	0.466832	0.745579	246	0.353725
19	2002	0.712346	147	0.46776	0.753055	247	0.352656
19	2003	0.712346	147	0.46615	0.738216	236	0.361443
19	2004	0.712346	147	0.462683	0.73109	223	0.3764
19	2005	0.712346	147	0.461871	0.71169	212	0.396606
19	2006	0.712346	147	0.458958	0.712256	225	0.372379
19	2007	0.712346	147	0.459588	0.738338	221	0.380107
19	2008	0.712346	147	0.459829	0.731328	217	0.392117
19	2009	0.712346	147	0.459011	0.725347	234	0.352034
19	2010	0.712346	147	0.460638	0.748083	221	0.386053
20	1992	0.705869	85	0.287811	0.749289	254	0.369337
20	1993	0.705869	85	0.29181	0.746259	247	0.378345
20	1994	0.705869	85	0.291025	0.750846	249	0.374693
20	1995	0.705869	85	0.284885	0.752315	246	0.371388
20	1996	0.705869	85	0.281267	0.733875	241	0.368998
20	1997	0.705869	85	0.279522	0.757676	266	0.362548
20	1998	0.705869	85	0.279772	0.750024	252	0.386075
20	1999	0.705869	85	0.280017	0.748937	257	0.381302
20	2000	0.705869	85	0.27462	0.749503	256	0.385316
20	2001	0.705869	85	0.263412	0.73267	246	0.403546
20	2002	0.705869	85	0.268153	0.749007	261	0.418477
20	2003	0.705869	85	0.271063	0.735097	230	0.439359
20	2004	0.705869	85	0.271525	0.727503	214	0.437086
20	2005	0.705869	85	0.268328	0.72598	219	0.414632
20	2006	0.705869	85	0.271534	0.72377	217	0.42067
20	2007	0.705869	85	0.268941	0.74144	231	0.40053
20	2008	0.705869	85	0.269239	0.759133	238	0.396896
20	2009	0.695861	82	0.266408	0.747632	240	0.399299
20	2010	0.695861	82	0.280097	0.759784	239	0.391106
21	1992	0.742485	171	0.440921	0.756705	259	0.372217
21	1993	0.742485	171	0.443124	0.753557	269	0.366604
21	1994	0.742485	171	0.439049	0.753357	278	0.367228
21	1995	0.742485	171	0.436857	0.754474	286	0.375858
21	1996	0.742485	171	0.438867	0.755913	286	0.379114
21	1997	0.742485	171	0.439427	0.754663	286	0.373205
21	1998	0.742485	171	0.439081	0.754663	286	0.377427
21	1999	0.742485	171	0.435262	0.751194	271	0.386743
21	2000	0.742485	171	0.435489	0.753997	265	0.394755
21	2001	0.742485	171	0.434991	0.757073	261	0.393703
21	2002	0.742485	171	0.435059	0.754772	266	0.393524
21	2003	0.742485	171	0.43548	0.750712	268	0.389387
21	2004	0.742485	171	0.434266	0.751913	274	0.384167
21	2005	0.744122	172	0.439099	0.75086	269	0.390893
21	2006	0.744122	172	0.438441	0.752823	274	0.389418
21	2007	0.744122	172	0.436718	0.749651	268	0.392633
21	2008	0.744122	172	0.434516	0.749651	268	0.385541
21	2009	0.744122	172	0.434619	0.754099	266	0.389865
21	2010	0.744122	172	0.437655	0.749651	268	0.394525
22	1992	0	0	0	0.718813	149	0.332691
22	1993	0	0	0	0.713928	157	0.316405
22	1994	0	0	0	0.71175	150	0.329313
22	1995	0	0	0	0.702287	145	0.326989
22	1996	0	0	0	0.712798	147	0.310562
22	1997	0	0	0	0.72753	139	0.330769
22	1998	0	0	0	0.729444	140	0.323601
22	1999	0	0	0	0.721589	106	0.362579
22	2000	0	0	0	0.727254	105	0.360687
22	2001	0	0	0	0.717474	98	0.388042
22	2002	0	0	0	0.718342	98	0.389257
22	2003	0	0	0	0.721744	95	0.382731
22	2004	0	0	0	0.696471	79	0.398138
22	2005	0	0	0	0.695755	80	0.392757
22	2006	0	0	0	0.706216	90	0.366978
22	2007	0	0	0	0.70586	91	0.373551
22	2008	0	0	0	0.706725	90	0.377738
22	2009	0	0	0	0.746032	213	0.374098
22	2010	0	0	0	0.748758	220	0.374423
23	1992	0.737427	94	0.385019	0.756973	169	0.383708
23	1993	0.735738	95	0.391699	0.745198	189	0.339055
23	1994	0.735738	95	0.370946	0.755676	189	0.328389
23	1995	0.746112	99	0.371722	0.76046	177	0.361614
23	1996	0.746112	99	0.366212	0.751074	190	0.331651
23	1997	0.746112	99	0.360035	0.761622	178	0.361698
23	1998	0.743112	102	0.364261	0.754879	163	0.382561
23	1999	0.736587	108	0.37734	0.757838	171	0.389034
23	2000	0.736587	108	0.383897	0.758758	189	0.382799
23	2001	0.736587	108	0.389642	0.751608	155	0.397847
23	2002	0.736587	108	0.393383	0.742358	164	0.370364
23	2003	0.736587	108	0.405014	0.753683	198	0.396335
23	2004	0.736587	108	0.389797	0.735988	192	0.370243
23	2005	0.736587	108	0.393758	0.75376	207	0.35835
23	2006	0.736587	108	0.39675	0.760317	191	0.384102
23	2007	0.736587	108	0.387711	0.760249	187	0.38575
23	2008	0.736587	108	0.396259	0.769937	191	0.372007
23	2009	0.736587	108	0.392367	0.773702	184	0.37889
23	2010	0.736587	108	0.391008	0.759567	200	0.36653
25	1992	0.723581	88	0.192591	0.73895	111	0.266318
25	1993	0.723581	88	0.191113	0.741224	109	0.26519
25	1994	0.723581	88	0.192559	0.741224	109	0.301093
25	1995	0.723581	88	0.192138	0.741224	109	0.306897
25	1996	0.723581	88	0.192716	0.741224	109	0.273011
25	1997	0.723581	88	0.194321	0.741224	109	0.315629
25	1998	0.723581	88	0.195863	0.741224	109	0.274267
25	1999	0.723581	88	0.196233	0.741224	109	0.277671
25	2000	0.723581	88	0.195091	0.741224	109	0.299772
25	2001	0.723581	88	0.195448	0.741224	109	0.279892
25	2002	0.723581	88	0.196507	0.756165	156	0.268469
25	2003	0.723581	88	0.197032	0.738091	149	0.274312
25	2004	0.723581	88	0.197435	0.748824	152	0.286923
25	2005	0.723581	88	0.197117	0.7398	169	0.270886
25	2006	0.723581	88	0.196761	0.732386	174	0.277461
25	2007	0.723581	88	0.196759	0.725255	173	0.26381
25	2008	0.723581	88	0.196942	0.727265	170	0.259477
25	2009	0.723581	88	0.197216	0.727265	170	0.261112
25	2010	0.723581	88	0.196627	0.729494	147	0.291764
26	1992	0.720746	80	0.413672	0.727289	214	0.326259
26	1993	0.720746	80	0.416347	0.729081	210	0.320073
26	1994	0.720746	80	0.415453	0.730523	221	0.337642
26	1995	0.720746	80	0.418468	0.728455	220	0.33198
26	1996	0.720746	80	0.421346	0.727	222	0.347707
26	1997	0.720746	80	0.418109	0.73592	241	0.395465
26	1998	0.720746	80	0.41744	0.73592	241	0.388361
26	1999	0.720746	80	0.422052	0.733866	225	0.368453
26	2000	0.720746	80	0.420995	0.732129	224	0.370776
26	2001	0.720746	80	0.422037	0.733866	225	0.36379
26	2002	0.720746	80	0.418285	0.733305	239	0.413033
26	2003	0.720746	80	0.417835	0.753851	251	0.392513
26	2004	0.720746	80	0.419673	0.763028	260	0.374043
26	2005	0.720746	80	0.418563	0.765418	254	0.377266
26	2006	0.720746	80	0.415571	0.763124	256	0.354374
26	2007	0.720746	80	0.402315	0.763924	258	0.352459
26	2008	0.720746	80	0.403629	0.763924	258	0.35136
26	2009	0.720746	80	0.402797	0.763924	258	0.35835
26	2010	0.720746	80	0.405672	0.765029	248	0.35842
27	1992	0.696249	146	0.452067	0.732315	215	0.420983
27	1993	0.700166	163	0.432729	0.724829	241	0.406949
27	1994	0.703774	163	0.441883	0.733637	251	0.390847
27	1995	0.702968	165	0.440985	0.732462	251	0.397701
27	1996	0.703765	163	0.440681	0.734389	226	0.426368
27	1997	0.703372	163	0.440572	0.73222	238	0.405679
27	1998	0.703765	163	0.444538	0.731142	241	0.402864
27	1999	0.703765	163	0.444869	0.733828	236	0.408408
27	2000	0.703765	163	0.447382	0.730949	238	0.413019
27	2001	0.702865	164	0.450622	0.723711	254	0.4032
27	2002	0.702865	164	0.448837	0.73431	255	0.404138
27	2003	0.702219	166	0.454911	0.733971	247	0.42057
27	2004	0.702219	166	0.452798	0.724398	239	0.43906
27	2005	0.702219	166	0.452548	0.729705	239	0.439417
27	2006	0.694275	175	0.437378	0.741111	269	0.404177
27	2007	0.694275	175	0.439073	0.739766	273	0.406526
27	2008	0.694465	174	0.424652	0.741906	267	0.412025
27	2009	0.693905	176	0.434139	0.757868	280	0.411424
27	2010	0.693905	176	0.431631	0.743848	276	0.407539
28	1992	0.736285	114	0.399594	0.740282	122	0.379343
28	1993	0.736285	114	0.399766	0.740065	123	0.379494
28	1994	0.736285	114	0.400498	0.74764	124	0.376284
28	1995	0.736285	114	0.397033	0.747369	125	0.379559
28	1996	0.736285	114	0.392651	0.78013	183	0.311367
28	1997	0.736285	114	0.394807	0.778496	174	0.325144
28	1998	0.736285	114	0.396422	0.776342	182	0.306524
28	1999	0.736285	114	0.398094	0.777718	183	0.322376
28	2000	0.736285	114	0.399432	0.781007	174	0.329239
28	2001	0.736285	114	0.400629	0.781007	174	0.330026
28	2002	0.736285	114	0.402323	0.779789	177	0.333548
28	2003	0.736285	114	0.40312	0.778852	181	0.334825
28	2004	0.736285	114	0.401715	0.781005	178	0.325714
28	2005	0.736285	114	0.400694	0.752982	155	0.355059
28	2006	0.736285	114	0.401146	0.777666	163	0.348994
28	2007	0.736285	114	0.401361	0.779019	176	0.344091
28	2008	0.736285	114	0.40007	0.779822	174	0.329595
28	2009	0.736285	114	0.396239	0.78294	172	0.327025
28	2010	0.736285	114	0.394769	0.782235	174	0.327685
29	1992	0.755583	88	0.353564	0.760068	92	0.369936
29	1993	0.755583	88	0.350864	0.75783	95	0.373136
29	1994	0.755583	88	0.354131	0.75783	95	0.38805
29	1995	0.755583	88	0.353647	0.760068	92	0.374482
29	1996	0.755583	88	0.354187	0.75783	95	0.378229
29	1997	0.755583	88	0.35439	0.76035	91	0.36637
29	1998	0.755583	88	0.352631	0.754207	124	0.304077
29	1999	0.755583	88	0.353927	0.758056	125	0.31373
29	2000	0.755583	88	0.354118	0.763416	128	0.313287
29	2001	0.755583	88	0.356687	0.762945	135	0.299569
29	2002	0.755583	88	0.356784	0.758123	135	0.328855
29	2003	0.755583	88	0.353957	0.753871	125	0.328895
29	2004	0.755583	88	0.351458	0.760953	136	0.32186
29	2005	0.755583	88	0.344757	0.75109	125	0.334874
29	2006	0.755583	88	0.343973	0.759208	144	0.32109
29	2007	0.755583	88	0.344555	0.764982	152	0.305298
29	2008	0.755583	88	0.341156	0.744073	142	0.285758
29	2009	0.755583	88	0.344869	0.754361	164	0.287016
29	2010	0.755583	88	0.343589	0.74763	172	0.287823
32	1992	0.743324	175	0.357646	0.749802	212	0.347958
32	1993	0.743324	175	0.358977	0.737787	212	0.358909
32	1994	0.743324	175	0.364658	0.745679	224	0.346144
32	1995	0.743324	175	0.366066	0.75038	223	0.340127
32	1996	0.743324	175	0.365784	0.75113	221	0.348588
32	1997	0.743324	175	0.366113	0.750834	222	0.339139
32	1998	0.743324	175	0.368254	0.751902	223	0.353583
32	1999	0.743324	175	0.366998	0.750535	226	0.360945
32	2000	0.743324	175	0.366755	0.752754	229	0.351511
32	2001	0.743324	175	0.367214	0.752904	231	0.349834
32	2002	0.743324	175	0.36716	0.762984	231	0.347837
32	2003	0.743324	175	0.367595	0.749335	225	0.3605
32	2004	0.743324	175	0.368306	0.751501	211	0.380044
32	2005	0.743324	175	0.366316	0.765003	228	0.353492
32	2006	0.743324	175	0.368012	0.752591	222	0.361137
32	2007	0.743324	175	0.368615	0.759312	230	0.350905
32	2008	0.743324	175	0.370888	0.76323	240	0.345129
32	2009	0.743324	175	0.372085	0.754351	222	0.371774
32	2010	0.743324	175	0.371112	0.751809	229	0.358983
33	1992	0.705831	92	0.532976	0.740713	273	0.435868
33	1993	0.70977	100	0.524198	0.740713	273	0.438087
33	1994	0.70977	100	0.527417	0.740713	273	0.434933
33	1995	0.70977	100	0.529074	0.740713	273	0.437068
33	1996	0.708721	101	0.531539	0.740713	273	0.440087
33	1997	0.708721	101	0.531402	0.740713	273	0.440514
33	1998	0.708721	101	0.530814	0.740364	274	0.439373
33	1999	0.708721	101	0.532738	0.740364	274	0.443761
33	2000	0.705777	106	0.522303	0.740751	273	0.442847
33	2001	0.702966	111	0.50755	0.740751	273	0.441454
33	2002	0.702394	123	0.469984	0.741103	272	0.444086
33	2003	0.702394	123	0.467202	0.741103	272	0.444937
33	2004	0.702394	123	0.466618	0.741103	272	0.444689
33	2005	0.702394	123	0.468112	0.741103	272	0.443378
33	2006	0.702394	123	0.469184	0.741103	272	0.443647
33	2007	0.702394	123	0.466772	0.741189	266	0.440832
33	2008	0.707305	122	0.46089	0.741189	266	0.443792
33	2009	0.707305	122	0.463513	0.741189	266	0.446097
33	2010	0.707305	122	0.463604	0.741189	266	0.443808
35	1992	0.648289	83	0.356898	0.75221	169	0.361079
35	1993	0.648289	83	0.364435	0.75221	169	0.363086
35	1994	0.648289	83	0.373218	0.743315	188	0.342142
35	1995	0.648289	83	0.371004	0.74535	185	0.356085
35	1996	0.648289	83	0.387516	0.74373	187	0.360381
35	1997	0.648289	83	0.389955	0.746999	186	0.367186
35	1998	0.648289	83	0.391275	0.74581	217	0.336211
35	1999	0.648289	83	0.382283	0.744295	215	0.352285
35	2000	0.648289	83	0.381625	0.742121	215	0.3499
35	2001	0.648289	83	0.384296	0.741552	216	0.348951
35	2002	0.648289	83	0.389861	0.741551	211	0.354623
35	2003	0.648289	83	0.387011	0.744274	211	0.345349
35	2004	0.648289	83	0.387893	0.739043	222	0.3312
35	2005	0.648289	83	0.387086	0.742919	213	0.367467
35	2006	0.648289	83	0.38635	0.747322	218	0.367426
35	2007	0.648289	83	0.385492	0.747427	218	0.360426
35	2008	0.648289	83	0.38268	0.74912	218	0.375503
35	2009	0.648289	83	0.381004	0.74272	232	0.368303
35	2010	0.648289	83	0.383951	0.738706	231	0.368227
36	1992	0.744315	49	0.421733	0.761386	95	0.370439
36	1993	0.744315	49	0.435922	0.761386	95	0.367425
36	1994	0.744315	49	0.434879	0.761386	95	0.374913
36	1995	0.744315	49	0.430897	0.761386	95	0.375184
36	1996	0.744315	49	0.420657	0.761386	95	0.367052
36	1997	0.744315	49	0.411144	0.761386	95	0.3615
36	1998	0.744315	49	0.426738	0.761386	95	0.374418
36	1999	0.744315	49	0.425028	0.761386	95	0.35802
36	2000	0.744315	49	0.444699	0.761386	95	0.359412
36	2001	0.744315	49	0.450656	0.761386	95	0.360946
36	2002	0.744315	49	0.450834	0.753597	106	0.311705
36	2003	0.744315	49	0.453481	0.756186	104	0.312681
36	2004	0.744315	49	0.459629	0.745088	113	0.272218
36	2005	0.744315	49	0.468408	0.748497	105	0.282835
36	2006	0.744315	49	0.450826	0.753597	106	0.313799
36	2007	0.744315	49	0.442719	0.743738	105	0.282815
36	2008	0.744315	49	0.460995	0.744528	113	0.271259
36	2009	0.744315	49	0.450481	0.744528	113	0.274096
36	2010	0.744315	49	0.441529	0.744528	113	0.283708
37	1992	0.734026	116	0.335059	0.746435	164	0.342509
37	1993	0.734026	116	0.336974	0.743739	168	0.333637
37	1994	0.734026	116	0.335842	0.738936	162	0.33545
37	1995	0.734026	116	0.334884	0.747587	154	0.329872
37	1996	0.734026	116	0.339574	0.730091	159	0.32731
37	1997	0.734026	116	0.337548	0.7394	151	0.333641
37	1998	0.734026	116	0.340535	0.731185	158	0.331533
37	1999	0.734026	116	0.342587	0.737373	163	0.319618
37	2000	0.734026	116	0.344125	0.741872	152	0.341041
37	2001	0.734026	116	0.344218	0.731222	158	0.337001
37	2002	0.734026	116	0.34777	0.740451	153	0.366003
37	2003	0.734026	116	0.356096	0.739824	159	0.352821
37	2004	0.734026	116	0.355067	0.736444	150	0.369787
37	2005	0.734026	116	0.355002	0.740207	155	0.361799
37	2006	0.734026	116	0.352305	0.738	161	0.335463
37	2007	0.734026	116	0.355328	0.735934	164	0.341069
37	2008	0.734026	116	0.359423	0.753335	169	0.335156
37	2009	0.734026	116	0.357494	0.738779	150	0.371535
37	2010	0.734026	116	0.360997	0.742026	164	0.365302
38	1992	0.749768	117	0.450201	0.75301	220	0.385133
38	1993	0.749768	117	0.449777	0.749522	236	0.352888
38	1994	0.749768	117	0.447836	0.762824	231	0.361768
38	1995	0.749768	117	0.447885	0.757487	248	0.356913
38	1996	0.749768	117	0.447606	0.76691	242	0.364851
38	1997	0.749768	117	0.446273	0.740436	215	0.396379
38	1998	0.749768	117	0.446389	0.758005	243	0.36181
38	1999	0.749768	117	0.445902	0.759689	243	0.363575
38	2000	0.749768	117	0.444506	0.760108	231	0.376976
38	2001	0.749768	117	0.44345	0.75881	236	0.372843
38	2002	0.749768	117	0.446359	0.756901	234	0.381583
38	2003	0.749768	117	0.444799	0.759737	239	0.360963
38	2004	0.749768	117	0.44224	0.747526	226	0.390577
38	2005	0.749768	117	0.443976	0.755312	226	0.370918
38	2006	0.749768	117	0.441811	0.752275	232	0.366138
38	2007	0.749768	117	0.441864	0.756392	241	0.34853
38	2008	0.749768	117	0.442054	0.761555	236	0.360703
38	2009	0.749768	117	0.442745	0.760182	239	0.366951
38	2010	0.749768	117	0.444288	0.759825	242	0.35115
39	1992	0.740905	96	0.330451	0.742863	100	0.390746
39	1993	0.740905	96	0.331967	0.742417	101	0.391892
39	1994	0.740905	96	0.330279	0.751278	153	0.316348
39	1995	0.740905	96	0.327926	0.738687	152	0.326339
39	1996	0.740905	96	0.325697	0.744551	154	0.292682
39	1997	0.740905	96	0.324751	0.736392	146	0.291706
39	1998	0.740905	96	0.332939	0.736392	146	0.312289
39	1999	0.740905	96	0.328905	0.739987	150	0.294148
39	2000	0.740905	96	0.330207	0.742777	141	0.335144
39	2001	0.740905	96	0.330846	0.758246	132	0.309268
39	2002	0.740905	96	0.330748	0.753218	134	0.311042
39	2003	0.740905	96	0.334666	0.758083	133	0.366072
39	2004	0.73543	93	0.324684	0.746674	126	0.355942
39	2005	0.740905	96	0.331842	0.747077	125	0.369008
39	2006	0.740905	96	0.336071	0.75514	128	0.374148
39	2007	0.740905	96	0.341006	0.754008	130	0.377573
39	2008	0.740905	96	0.339854	0.759625	131	0.347756
39	2009	0.740905	96	0.345374	0.759625	131	0.352153
39	2010	0.740905	96	0.344523	0.760894	144	0.321712
40	1992	0.697604	121	0.498953	0.742184	206	0.429016
40	1993	0.697604	121	0.499057	0.742117	206	0.432576
40	1994	0.697604	121	0.498411	0.744519	211	0.425449
40	1995	0.697604	121	0.499494	0.740696	225	0.401848
40	1996	0.697604	121	0.499097	0.740177	228	0.39716
40	1997	0.697604	121	0.500951	0.737143	241	0.378929
40	1998	0.696424	129	0.468264	0.738782	242	0.376213
40	1999	0.696424	129	0.47229	0.760358	246	0.370446
40	2000	0.696424	129	0.472417	0.759048	249	0.373311
40	2001	0.696424	129	0.471734	0.741787	229	0.395632
40	2002	0.696424	129	0.469865	0.754484	265	0.350802
40	2003	0.696424	129	0.469848	0.755905	261	0.360126
40	2004	0.699504	130	0.473925	0.759142	265	0.35951
40	2005	0.699504	130	0.474783	0.761452	255	0.374171
40	2006	0.699504	130	0.474652	0.756829	249	0.379212
40	2007	0.699504	130	0.476308	0.756823	261	0.366262
40	2008	0.699504	130	0.476201	0.75786	259	0.37661
40	2009	0.699504	130	0.476084	0.756158	250	0.383934
40	2010	0.699504	130	0.476781	0.755816	264	0.368504
44	1992	0.749709	145	0.392399	0.757089	260	0.341699
44	1993	0.749709	145	0.393725	0.753483	248	0.353295
44	1994	0.750597	144	0.38916	0.753313	255	0.341807
44	1995	0.751674	143	0.389007	0.751898	258	0.342319
44	1996	0.751674	143	0.383255	0.749853	252	0.35904
44	1997	0.750589	144	0.395334	0.748434	255	0.362685
44	1998	0.750589	144	0.394557	0.745261	258	0.357915
44	1999	0.747295	175	0.403719	0.744919	254	0.368096
44	2000	0.747295	175	0.405772	0.746091	258	0.371916
44	2001	0.747295	175	0.406146	0.749404	259	0.367378
44	2002	0.747295	175	0.406141	0.7537	265	0.360338
44	2003	0.747295	175	0.40783	0.752527	258	0.374109
44	2004	0.747295	175	0.405773	0.750706	253	0.379999
44	2005	0.747295	175	0.40603	0.75035	257	0.384244
44	2006	0.747295	175	0.406396	0.762614	267	0.369355
44	2007	0.747295	175	0.406068	0.756571	259	0.373549
44	2008	0.747295	175	0.406367	0.751326	263	0.369328
44	2009	0.747295	175	0.407516	0.764383	265	0.363925
44	2010	0.747295	175	0.411498	0.752887	259	0.378778
45	1992	0.736248	89	0.308174	0.753408	105	0.355882
45	1993	0.736248	89	0.308344	0.74687	103	0.348277
45	1994	0.736248	89	0.308367	0.7472	102	0.344998
45	1995	0.745671	91	0.311226	0.761235	130	0.349411
45	1996	0.745671	91	0.311716	0.753366	143	0.339121
45	1997	0.745671	91	0.309431	0.752461	131	0.346561
45	1998	0.745671	91	0.311574	0.768509	157	0.30599
45	1999	0.745671	91	0.311004	0.751219	153	0.310468
45	2000	0.745671	91	0.311419	0.750158	136	0.342712
45	2001	0.745671	91	0.311568	0.749473	141	0.34665
45	2002	0.745671	91	0.306473	0.757094	144	0.349202
45	2003	0.745671	91	0.308728	0.766261	147	0.327037
45	2004	0.745671	91	0.305458	0.780445	144	0.33404
45	2005	0.745671	91	0.306908	0.762466	136	0.335789
45	2006	0.745671	91	0.308067	0.760524	137	0.343769
45	2007	0.745671	91	0.311154	0.760127	132	0.345681
45	2008	0.745671	91	0.307671	0.754845	130	0.34057
45	2009	0.745671	91	0.308557	0.755348	129	0.348308
45	2010	0.745671	91	0.308099	0.765533	126	0.341453
46	1992	0.752394	94	0.342751	0.748914	173	0.329111
46	1993	0.756177	98	0.344018	0.75712	163	0.362568
46	1994	0.756177	98	0.343835	0.757614	177	0.320725
46	1995	0.754227	101	0.351648	0.773244	157	0.358069
46	1996	0.741875	115	0.394611	0.737024	147	0.411368
46	1997	0.741875	115	0.394098	0.74534	152	0.40004
46	1998	0.741875	115	0.394116	0.74534	152	0.402374
46	1999	0.741875	115	0.395053	0.748541	146	0.425394
46	2000	0.741875	115	0.395429	0.749453	145	0.428358
46	2001	0.756173	122	0.389012	0.754427	155	0.408553
46	2002	0.756173	122	0.389873	0.752549	185	0.377156
46	2003	0.756173	122	0.39156	0.753916	177	0.389932
46	2004	0.756173	122	0.391314	0.751948	193	0.34885
46	2005	0.756173	122	0.390468	0.76269	198	0.380333
46	2006	0.756173	122	0.387559	0.770063	213	0.346324
46	2007	0.756173	122	0.385329	0.765646	224	0.321182
46	2008	0.756173	122	0.385812	0.772335	220	0.331154
46	2009	0.756173	122	0.387328	0.771876	219	0.336822
46	2010	0.756173	122	0.386594	0.769644	224	0.333682
47	1992	0.703024	71	0.344392	0.740755	141	0.354389
47	1993	0.703024	71	0.330091	0.740755	141	0.34903
47	1994	0.703024	71	0.330348	0.739922	142	0.354808
47	1995	0.703024	71	0.330627	0.739922	142	0.351003
47	1996	0.707285	69	0.311029	0.741877	140	0.344856
47	1997	0.707285	69	0.313453	0.737447	152	0.328974
47	1998	0.707285	69	0.316729	0.743591	129	0.379941
47	1999	0.691834	67	0.313237	0.727702	153	0.333668
47	2000	0.691834	67	0.314381	0.727702	153	0.33102
47	2001	0.691834	67	0.32127	0.7311	136	0.378438
47	2002	0.691834	67	0.326588	0.717452	150	0.337633
47	2003	0.691834	67	0.320415	0.707531	162	0.31655
47	2004	0.696665	64	0.324838	0.71641	164	0.311526
47	2005	0.696665	64	0.324096	0.712763	169	0.320813
47	2006	0.696665	64	0.317492	0.707576	167	0.318804
47	2007	0.696665	64	0.333768	0.711261	151	0.332296
47	2008	0.696665	64	0.339528	0.711261	151	0.333527
47	2009	0.696665	64	0.33772	0.711261	151	0.3289
47	2010	0.696665	64	0.336899	0.739034	157	0.333401
48	1992	0.741285	123	0.371902	0.772032	198	0.340313
48	1993	0.742733	122	0.370912	0.764897	194	0.343783
48	1994	0.742733	122	0.368488	0.755888	218	0.369524
48	1995	0.742733	122	0.368638	0.754514	231	0.352182
48	1996	0.742733	122	0.368285	0.760512	218	0.345336
48	1997	0.742733	122	0.363879	0.752055	238	0.339127
48	1998	0.746412	123	0.367694	0.751667	232	0.36333
48	1999	0.746412	123	0.370661	0.75274	234	0.363899
48	2000	0.746412	123	0.369004	0.751683	241	0.363965
48	2001	0.746412	123	0.366836	0.753484	237	0.366571
48	2002	0.746412	123	0.368377	0.754442	235	0.373051
48	2003	0.746412	123	0.371159	0.75212	228	0.383924
48	2004	0.746412	123	0.368519	0.75637	231	0.380678
48	2005	0.746412	123	0.366147	0.75483	236	0.378259
48	2006	0.746412	123	0.368222	0.754318	237	0.376117
48	2007	0.746412	123	0.367254	0.764869	244	0.368359
48	2008	0.746412	123	0.36468	0.766285	248	0.368977
48	2009	0.746412	123	0.364082	0.769161	236	0.376283
48	2010	0.746412	123	0.365775	0.758007	229	0.391592
49	1992	0.737299	130	0.412399	0.758775	173	0.433561
49	1993	0.737299	130	0.412118	0.757866	177	0.432299
49	1994	0.737299	130	0.411625	0.760544	173	0.427913
49	1995	0.737299	130	0.411896	0.760704	173	0.431279
49	1996	0.737299	130	0.409983	0.760544	173	0.426272
49	1997	0.737299	130	0.407809	0.760147	174	0.428022
49	1998	0.737299	130	0.412356	0.757866	177	0.430909
49	1999	0.73694	131	0.41561	0.757091	243	0.392594
49	2000	0.73694	131	0.417141	0.753681	242	0.393392
49	2001	0.73694	131	0.417635	0.764366	255	0.379363
49	2002	0.73694	131	0.419105	0.766308	258	0.369605
49	2003	0.73694	131	0.41861	0.758747	242	0.395884
49	2004	0.73694	131	0.419357	0.765007	253	0.382184
49	2005	0.73694	131	0.419788	0.761865	239	0.391199
49	2006	0.73694	131	0.418907	0.749966	207	0.409673
49	2007	0.73694	131	0.421222	0.761966	234	0.397879
49	2008	0.73694	131	0.419433	0.771646	222	0.383596
49	2009	0.73694	131	0.419649	0.76604	217	0.393796
49	2010	0.73694	131	0.42079	0.766615	223	0.39192
50	1992	0.664477	144	0.465326	0.726909	229	0.424438
50	1993	0.664477	144	0.464534	0.729885	227	0.421167
50	1994	0.664477	144	0.470067	0.727265	233	0.409482
50	1995	0.664477	144	0.46626	0.725043	235	0.407219
50	1996	0.664477	144	0.462511	0.728587	226	0.417551
50	1997	0.664477	144	0.465594	0.719812	229	0.412463
50	1998	0.664477	144	0.462348	0.727915	236	0.405698
50	1999	0.664477	144	0.460712	0.725744	234	0.423839
50	2000	0.664477	144	0.460463	0.726889	239	0.409777
50	2001	0.664477	144	0.460262	0.744972	258	0.39114
50	2002	0.664477	144	0.458108	0.728039	238	0.417997
50	2003	0.664477	144	0.455407	0.726577	237	0.410754
50	2004	0.664477	144	0.455779	0.754034	264	0.39592
50	2005	0.664477	144	0.45724	0.725258	241	0.42049
50	2006	0.664477	144	0.459887	0.728881	246	0.414901
50	2007	0.664477	144	0.462184	0.733947	250	0.408802
50	2008	0.664477	144	0.463406	0.732699	253	0.415133
50	2009	0.664477	144	0.464719	0.733493	258	0.408007
50	2010	0.664477	144	0.460103	0.733887	253	0.405218
51	1992	0.687955	137	0.43829	0.716682	182	0.458942
52	1992	0.664888	120	0.41182	0.681288	126	0.43663
52	1993	0.664888	120	0.420216	0.680984	128	0.468699
52	1994	0.664888	120	0.421356	0.705152	167	0.450587
52	1995	0.664888	120	0.421026	0.719058	154	0.43422
52	1996	0.693188	128	0.399975	0.721493	147	0.438736
52	1997	0.693188	128	0.408245	0.720281	148	0.442509
52	1998	0.684551	142	0.425421	0.716412	164	0.457965
52	1999	0.656371	135	0.44912	0.719862	187	0.459279
52	2000	0.658523	147	0.419764	0.714364	185	0.426359
52	2001	0.658523	147	0.418592	0.698786	196	0.4177
52	2002	0.659722	146	0.419158	0.741487	219	0.397373
52	2003	0.659393	147	0.420705	0.738289	222	0.378144
52	2004	0.68118	155	0.40785	0.739125	212	0.40577
52	2005	0.680817	156	0.405121	0.709537	200	0.419262
52	2006	0.683547	157	0.411696	0.707366	222	0.396657
52	2007	0.680817	156	0.412271	0.719849	221	0.405816
52	2008	0.683059	159	0.421926	0.73369	230	0.396658
52	2009	0.683059	159	0.419267	0.729769	219	0.429667
52	2010	0.683059	159	0.418525	0.727927	242	0.391349
53	1992	0.751701	119	0.355454	0.753975	170	0.367253
53	1993	0.751701	119	0.352455	0.750625	157	0.375413
53	1994	0.751701	119	0.354657	0.746855	164	0.361443
53	1995	0.750811	120	0.354035	0.751391	160	0.357233
53	1996	0.750811	120	0.352572	0.754597	162	0.360536
53	1997	0.746066	132	0.331397	0.750687	174	0.354143
53	1998	0.745308	133	0.333095	0.737604	173	0.350046
53	1999	0.745308	133	0.332741	0.752781	166	0.383309
53	2000	0.745308	133	0.330731	0.745949	161	0.369042
53	2001	0.745308	133	0.327839	0.740569	183	0.336567
53	2002	0.745308	133	0.327234	0.738246	179	0.348318
53	2003	0.745308	133	0.326732	0.741522	182	0.353211
53	2004	0.745308	133	0.326985	0.756867	214	0.317681
53	2005	0.745308	133	0.328644	0.759305	194	0.346048
53	2006	0.745308	133	0.326309	0.75976	199	0.325211
53	2007	0.745308	133	0.328161	0.764667	198	0.332607
53	2008	0.745308	133	0.32906	0.763755	218	0.320312
53	2009	0.745308	133	0.325877	0.761719	222	0.310449
53	2010	0.747418	130	0.33005	0.746746	202	0.335658
54	1992	0.634436	74	0.366716	0.754253	287	0.378535
54	1993	0.63291	76	0.359449	0.746203	280	0.377855
54	1994	0.63291	76	0.363169	0.732535	271	0.392624
54	1995	0.63291	76	0.371781	0.747497	281	0.387668
54	1996	0.629463	75	0.364872	0.747442	281	0.387973
54	1997	0.636825	76	0.368775	0.73418	266	0.409642
54	1998	0.636825	76	0.369273	0.73354	268	0.402731
54	1999	0.636825	76	0.366719	0.732684	265	0.409981
54	2000	0.653285	78	0.376004	0.747936	275	0.404063
54	2001	0.653285	78	0.376477	0.755715	287	0.391876
54	2002	0.653285	78	0.379649	0.746198	280	0.406024
54	2003	0.653703	79	0.386663	0.745973	281	0.424358
54	2004	0.658757	86	0.381476	0.7464	280	0.414746
54	2005	0.658448	85	0.380982	0.747253	282	0.404379
54	2006	0.658757	86	0.386275	0.747253	282	0.409123
54	2007	0.658757	86	0.38538	0.756265	286	0.393459
54	2008	0.658757	86	0.385659	0.742628	276	0.409855
54	2009	0.658757	86	0.387428	0.742628	276	0.419374
54	2010	0.659399	89	0.395534	0.755958	285	0.39715
55	1992	0.746099	122	0.357189	0.759143	145	0.405728
55	1993	0.746099	122	0.356924	0.759143	145	0.40905
55	1994	0.746099	122	0.356067	0.756097	153	0.394926
55	1995	0.742714	130	0.339047	0.758408	171	0.379872
55	1996	0.742714	130	0.340413	0.750736	181	0.352376
55	1997	0.742714	130	0.338479	0.75095	176	0.368493
55	1998	0.742714	130	0.34124	0.75095	176	0.371006
55	1999	0.742714	130	0.345342	0.75095	176	0.373357
55	2000	0.742714	130	0.343214	0.75367	171	0.411673
55	2001	0.742714	130	0.343636	0.750709	172	0.387855
55	2002	0.742714	130	0.344389	0.751949	173	0.397897
55	2003	0.742714	130	0.345825	0.754936	170	0.400439
55	2004	0.742714	130	0.345118	0.74987	172	0.41211
55	2005	0.742714	130	0.347644	0.744653	186	0.391878
55	2006	0.742714	130	0.344405	0.749595	173	0.412489
55	2007	0.742714	130	0.344739	0.748586	174	0.417974
55	2008	0.742714	130	0.346038	0.749849	173	0.408769
55	2009	0.742714	130	0.347814	0.75325	172	0.427114
55	2010	0.742714	130	0.342365	0.758006	165	0.426147
56	1992	0.735671	135	0.410094	0.753864	167	0.442853
56	1993	0.735671	135	0.40936	0.751961	170	0.440202
56	1994	0.735671	135	0.409316	0.750293	176	0.425881
56	1995	0.738842	131	0.408257	0.753386	168	0.44105
56	1996	0.738842	131	0.411092	0.753386	168	0.450574
56	1997	0.738842	131	0.407985	0.750807	175	0.423328
56	1998	0.738842	131	0.408517	0.754398	166	0.445255
56	1999	0.738842	131	0.410184	0.754398	166	0.442493
56	2000	0.738842	131	0.408261	0.754398	166	0.442694
56	2001	0.738842	131	0.408817	0.754398	166	0.443327
56	2002	0.738842	131	0.40979	0.745808	197	0.402597
56	2003	0.738842	131	0.410354	0.743412	205	0.388959
56	2004	0.738842	131	0.409081	0.742332	207	0.384603
56	2005	0.738842	131	0.409002	0.750031	197	0.412954
56	2006	0.738842	131	0.407446	0.75882	217	0.37868
56	2007	0.738842	131	0.407384	0.755517	215	0.380026
56	2008	0.738842	131	0.40629	0.755517	215	0.380808
56	2009	0.737625	132	0.407048	0.75882	217	0.380212
56	2010	0.737625	132	0.40484	0.75882	217	0.379301
57	1992	0.677001	68	0.464248	0.685141	116	0.443235
57	1993	0.677001	68	0.465624	0.693814	125	0.428141
57	1994	0.677001	68	0.462586	0.707446	120	0.466886
57	1995	0.687434	72	0.456299	0.712568	124	0.472885
57	1996	0.687434	72	0.462578	0.712568	124	0.474631
57	1997	0.687434	72	0.468712	0.712568	124	0.478385
57	1998	0.687434	72	0.467646	0.730445	225	0.37348
57	1999	0.687434	72	0.468518	0.733827	226	0.370464
57	2000	0.687434	72	0.471595	0.733042	220	0.373171
57	2001	0.687434	72	0.470729	0.73072	245	0.350497
57	2002	0.687434	72	0.47089	0.731039	233	0.359433
57	2003	0.686338	78	0.483135	0.728944	231	0.372423
57	2004	0.686338	78	0.481142	0.747176	255	0.366349
57	2005	0.686338	78	0.4826	0.747034	251	0.35773
57	2006	0.686463	79	0.490387	0.731421	243	0.373379
57	2007	0.686463	79	0.488608	0.747547	253	0.354695
57	2008	0.686463	79	0.489827	0.739317	241	0.365309
57	2009	0.686463	79	0.490661	0.760845	259	0.3512
57	2010	0.686463	79	0.493222	0.751359	250	0.371469
58	1992	0.727977	180	0.424403	0.736856	222	0.393004
58	1993	0.72736	181	0.430079	0.731641	233	0.381459
58	1994	0.72736	181	0.429226	0.733069	235	0.377369
58	1995	0.726783	182	0.427291	0.730313	243	0.379316
58	1996	0.726783	182	0.433548	0.740509	256	0.365462
58	1997	0.726783	182	0.425396	0.729506	243	0.374048
58	1998	0.726783	182	0.428666	0.733978	239	0.384873
58	1999	0.731912	184	0.4379	0.741143	242	0.386186
58	2000	0.731912	184	0.436996	0.741731	255	0.368316
58	2001	0.731912	184	0.436273	0.741251	237	0.393522
58	2002	0.731912	184	0.438072	0.744964	250	0.387133
58	2003	0.731912	184	0.437764	0.745206	237	0.395952
58	2004	0.731912	184	0.437061	0.73853	249	0.386592
58	2005	0.731912	184	0.439977	0.76287	233	0.405167
58	2006	0.731912	184	0.437719	0.754637	254	0.378291
58	2007	0.731912	184	0.438279	0.741253	251	0.382021
58	2008	0.731912	184	0.43851	0.74635	266	0.369419
58	2009	0.731912	184	0.43858	0.757622	264	0.368322
58	2010	0.731912	184	0.440565	0.754144	251	0.386316
59	1992	0.670258	173	0.437733	0.721716	235	0.400838
59	1993	0.670258	173	0.43815	0.711968	231	0.398533
59	1994	0.670258	173	0.440172	0.708484	240	0.408781
59	1995	0.670258	173	0.440568	0.70501	235	0.407037
59	1996	0.670258	173	0.439513	0.70894	226	0.423824
59	1997	0.670258	173	0.437549	0.704172	238	0.404704
59	1998	0.670258	173	0.437754	0.717662	246	0.399849
59	1999	0.670258	173	0.438062	0.724023	252	0.397361
59	2000	0.670004	174	0.441348	0.726274	251	0.396096
59	2001	0.670004	174	0.441409	0.710008	242	0.412323
59	2002	0.670004	174	0.443106	0.717404	247	0.414668
59	2003	0.670004	174	0.442163	0.740142	261	0.388194
59	2004	0.670004	174	0.44109	0.720128	247	0.404413
59	2005	0.670004	174	0.44229	0.718968	250	0.404542
59	2006	0.670004	174	0.443029	0.724871	253	0.403449
59	2007	0.670004	174	0.443372	0.73402	247	0.410089
59	2008	0.670004	174	0.444937	0.731283	260	0.400372
59	2009	0.670004	174	0.445225	0.736324	261	0.405641
59	2010	0.670004	174	0.446156	0.734927	259	0.400535
60	1992	0.703391	114	0.401072	0.740656	185	0.386251
60	1993	0.703391	114	0.401023	0.730501	212	0.369118
60	1994	0.708112	115	0.41134	0.746106	223	0.361587
60	1995	0.711337	103	0.440056	0.721729	217	0.380115
60	1996	0.711337	103	0.453511	0.720947	221	0.366152
60	1997	0.717057	99	0.453738	0.729133	214	0.387012
60	1998	0.711337	103	0.446727	0.725497	227	0.36246
60	1999	0.706674	108	0.441815	0.736624	227	0.377114
60	2000	0.706674	108	0.441646	0.743901	244	0.39165
60	2001	0.706674	108	0.44746	0.733366	251	0.39184
60	2002	0.706674	108	0.449106	0.740828	260	0.388227
60	2003	0.706674	108	0.451463	0.743866	256	0.384173
60	2004	0.706674	108	0.442814	0.740521	261	0.368958
60	2005	0.706674	108	0.416458	0.752357	265	0.357956
60	2006	0.704011	110	0.423537	0.75265	264	0.368948
60	2007	0.704011	110	0.421655	0.750027	256	0.377937
60	2008	0.704011	110	0.422271	0.747113	254	0.377736
60	2009	0.704011	110	0.416987	0.748703	264	0.375288
60	2010	0.704011	110	0.418114	0.748706	264	0.366768
61	1992	0.78739	22	0.480634	0.711413	49	0.404513
61	1993	0.78739	22	0.477875	0.711413	49	0.400427
61	1994	0.78739	22	0.481855	0.772325	33	0.574442
61	1995	0.78739	22	0.48327	0.775483	34	0.592017
61	1996	0.78739	22	0.484413	0.772325	33	0.583429
61	1997	0.78739	22	0.483885	0.775483	34	0.596735
61	1998	0.78739	22	0.483431	0.772325	33	0.591192
61	1999	0.78739	22	0.48198	0.775483	34	0.595068
61	2000	0.78739	22	0.483915	0.772325	33	0.600345
61	2001	0.78739	22	0.483988	0.772325	33	0.600861
61	2002	0.78739	22	0.482562	0.750313	59	0.374556
61	2003	0.78739	22	0.481832	0.750313	59	0.394132
61	2004	0.78739	22	0.480855	0.750313	59	0.378077
61	2005	0.78739	22	0.481386	0.71129	76	0.311467
61	2006	0.78739	22	0.4811	0.711703	75	0.313038
61	2007	0.78739	22	0.48164	0.711703	75	0.309887
61	2008	0.78739	22	0.48033	0.711703	75	0.309171
61	2009	0.78739	22	0.481218	0.711703	75	0.315071
61	2010	0.78739	22	0.479776	0.750313	59	0.395241
62	1992	0.765064	185	0.393522	0.770199	214	0.394962
63	1992	0.669314	64	0.464172	0.708674	184	0.367975
63	1993	0.669314	64	0.466261	0.72538	211	0.355228
63	1994	0.669314	64	0.465425	0.724129	226	0.355392
63	1995	0.669314	64	0.464944	0.744036	234	0.347515
63	1996	0.669314	64	0.462204	0.73428	229	0.377602
63	1997	0.669314	64	0.472215	0.728338	232	0.381636
63	1998	0.669314	64	0.454743	0.741134	240	0.37913
63	1999	0.669314	64	0.448254	0.742119	242	0.368796
63	2000	0.669314	64	0.457196	0.729119	231	0.380193
63	2001	0.675909	65	0.469059	0.731155	231	0.378451
63	2002	0.675909	65	0.458621	0.730558	232	0.372215
63	2003	0.679347	63	0.445696	0.730254	233	0.378203
63	2004	0.692089	74	0.421319	0.732802	240	0.400979
63	2005	0.692089	74	0.412441	0.732727	235	0.406792
63	2006	0.692089	74	0.403595	0.744656	253	0.38969
63	2007	0.692089	74	0.401653	0.745666	250	0.396659
63	2008	0.674457	81	0.377662	0.742568	249	0.398114
63	2009	0.674457	81	0.374987	0.745519	247	0.407108
63	2010	0.674457	81	0.387084	0.743462	253	0.395533
64	1992	0	1	0	0.730224	205	0.306812
64	1993	0	1	0	0.723496	191	0.302517
64	1994	0	1	0	0.723448	197	0.292087
64	1995	0	1	0	0.726123	174	0.3331
64	1996	0	1	0	0.729033	203	0.298689
64	1997	0	1	0	0.723703	196	0.306746
64	1998	0	1	0	0.729436	202	0.297119
64	1999	0	1	0	0.725177	194	0.309784
64	2000	0	1	0	0.724681	195	0.289284
64	2001	0	1	0	0.722684	201	0.270771
64	2002	0	1	0	0.721693	205	0.306586
64	2003	0	1	0	0.719386	198	0.31794
64	2004	0	1	0	0.723686	201	0.32677
64	2005	0	1	0	0.708489	179	0.345173
64	2006	0	1	0	0.708811	172	0.350113
64	2007	0	1	0	0.715339	178	0.352781
64	2008	0	1	0	0.715339	178	0.357263
64	2009	0	1	0	0.724018	188	0.354466
64	2010	0	1	0	0.744729	158	0.397271
65	2003	0	0	0	1	3	1
65	2004	0	0	0	1	3	1
65	2005	0	0	0	1	3	1
65	2006	0	0	0	1	3	1
65	2007	0	0	0	1	3	1
66	1992	0.728534	117	0.299214	0.736723	210	0.345696
66	1993	0.721878	124	0.317585	0.746523	234	0.34946
66	1994	0.721878	124	0.326274	0.749924	221	0.357821
66	1995	0.721878	124	0.323068	0.738768	208	0.366812
66	1996	0.721878	124	0.317793	0.741323	208	0.361296
66	1997	0.721878	124	0.322796	0.742084	207	0.363935
66	1998	0.721878	124	0.330697	0.741531	207	0.362149
66	1999	0.721878	124	0.321225	0.744555	211	0.359405
66	2000	0.721878	124	0.323649	0.735054	221	0.365961
66	2001	0.721878	124	0.32116	0.733371	224	0.358428
66	2002	0.721878	124	0.321872	0.727715	233	0.348258
66	2003	0.721878	124	0.330025	0.733635	239	0.371598
66	2004	0.72592	110	0.351471	0.744892	229	0.384417
66	2005	0.72592	110	0.351274	0.743677	229	0.385855
66	2006	0.72592	110	0.353635	0.738577	226	0.40088
66	2007	0.72592	110	0.351508	0.737589	227	0.386764
66	2008	0.72592	110	0.354522	0.736692	230	0.382737
66	2009	0.72592	110	0.353375	0.751755	226	0.383233
66	2010	0.72592	110	0.357334	0.737953	223	0.388927
67	1992	0.686747	59	0.420867	0.730936	234	0.393142
67	1993	0.686586	60	0.42132	0.730713	235	0.392594
67	1994	0.683019	67	0.41141	0.746067	250	0.374415
67	1995	0.678029	72	0.400185	0.748652	248	0.383982
67	1996	0.688687	76	0.399064	0.730502	248	0.392985
67	1997	0.688687	76	0.395514	0.748266	268	0.375039
67	1998	0.688687	76	0.39652	0.746263	274	0.3672
67	1999	0.688687	76	0.397507	0.74203	272	0.366761
67	2000	0.688687	76	0.401062	0.746491	277	0.371433
67	2001	0.688687	76	0.400945	0.74485	276	0.371686
67	2002	0.688687	76	0.399605	0.742809	272	0.378395
67	2003	0.688687	76	0.403043	0.745633	279	0.375853
67	2004	0.688687	76	0.402475	0.727762	266	0.388357
67	2005	0.695051	77	0.398941	0.741042	277	0.379535
67	2006	0.695051	77	0.400762	0.732412	263	0.39712
67	2007	0.695051	77	0.395164	0.74464	268	0.394679
67	2008	0.695051	77	0.391576	0.740268	271	0.388886
67	2009	0.695051	77	0.395029	0.756569	280	0.37726
67	2010	0.695051	77	0.399221	0.754531	284	0.373526
68	1992	0.679741	135	0.540506	0.75452	287	0.4322
68	1993	0.679741	135	0.539018	0.75452	287	0.431597
68	1994	0.679741	135	0.5374	0.755672	288	0.433635
68	1995	0.679741	135	0.535481	0.756372	286	0.430265
68	1996	0.679741	135	0.535817	0.756023	287	0.427122
68	1997	0.679741	135	0.535793	0.755672	288	0.428342
68	1998	0.679741	135	0.535529	0.755672	288	0.427691
68	1999	0.679741	135	0.5356	0.755672	288	0.43142
68	2000	0.679058	123	0.575837	0.756023	287	0.430794
68	2001	0.699826	132	0.549721	0.754503	287	0.430577
68	2002	0.699826	132	0.549818	0.754855	286	0.428286
68	2003	0.699826	132	0.549576	0.754855	286	0.430627
68	2004	0.699826	132	0.549247	0.754855	286	0.430764
68	2005	0.700364	130	0.551366	0.754855	286	0.42921
68	2006	0.700364	130	0.554061	0.754855	286	0.430472
68	2007	0.700364	130	0.553187	0.754774	282	0.432458
68	2008	0.701786	140	0.516542	0.754774	282	0.432481
68	2009	0.701786	140	0.517392	0.754774	282	0.435284
68	2010	0.701786	140	0.519833	0.754774	282	0.433028
69	1992	0.685273	62	0.363981	0.685273	62	0.363981
69	1993	0.692945	63	0.373336	0.692945	63	0.373336
69	1994	0.679698	92	0.354188	0.679698	92	0.354188
69	1995	0.679698	92	0.359287	0.679698	92	0.359287
69	1996	0.679698	92	0.364034	0.679698	92	0.364034
69	1997	0.679698	92	0.363632	0.679698	92	0.363632
69	1998	0.688294	86	0.351167	0.688294	86	0.351167
69	1999	0.688294	86	0.352367	0.688294	86	0.352367
69	2000	0.688294	86	0.352408	0.688294	86	0.352408
69	2001	0.688294	86	0.351877	0.688294	86	0.351877
69	2002	0.688294	86	0.351926	0.688294	86	0.351926
69	2003	0.688294	86	0.35051	0.688294	86	0.35051
69	2004	0.688294	86	0.3504	0.688294	86	0.3504
69	2005	0.688294	86	0.355762	0.688294	86	0.355762
69	2006	0.688294	86	0.34498	0.688294	86	0.34498
69	2007	0.688294	86	0.347884	0.688294	86	0.347884
69	2008	0.688294	86	0.348681	0.688294	86	0.348681
69	2009	0.688294	86	0.34824	0.688294	86	0.34824
69	2010	0.688294	86	0.350683	0.688294	86	0.350683
70	1992	0.701343	103	0.347669	0.735235	224	0.345254
70	1993	0.701343	103	0.353275	0.756193	237	0.33199
70	1994	0.701343	103	0.357814	0.740341	225	0.338091
70	1995	0.701343	103	0.359349	0.713126	211	0.356834
70	1996	0.701343	103	0.362383	0.717919	212	0.355012
70	1997	0.701343	103	0.365453	0.716236	215	0.349609
70	1998	0.701343	103	0.367419	0.717456	213	0.353504
70	1999	0.701343	103	0.368028	0.716713	214	0.355441
70	2000	0.701343	103	0.371352	0.716713	214	0.356439
70	2001	0.701343	103	0.372336	0.721017	224	0.362947
70	2002	0.701343	103	0.373517	0.715687	216	0.375527
70	2003	0.701343	103	0.372502	0.713363	222	0.368214
70	2004	0.701343	103	0.37421	0.730015	232	0.355114
70	2005	0.701343	103	0.372475	0.726358	229	0.361266
70	2006	0.701343	103	0.370536	0.731618	236	0.362286
70	2007	0.701343	103	0.372724	0.723414	230	0.368773
70	2008	0.701343	103	0.374697	0.72515	227	0.367899
70	2009	0.701343	103	0.376533	0.742107	244	0.352365
70	2010	0.701343	103	0.373707	0.747664	245	0.343644
72	1992	0.654679	78	0.473601	0.731538	162	0.379391
72	1993	0.654679	78	0.473775	0.731538	162	0.364427
72	1994	0.654679	78	0.469038	0.731538	162	0.350579
72	1995	0.654679	78	0.4734	0.73061	163	0.355684
72	1996	0.654679	78	0.47384	0.73061	163	0.347596
72	1997	0.654679	78	0.471333	0.731416	162	0.340698
72	1998	0.654679	78	0.470277	0.730959	163	0.333451
72	1999	0.654679	78	0.473592	0.728103	166	0.334719
72	2000	0.654679	78	0.472942	0.724005	167	0.330948
72	2001	0.654679	78	0.480632	0.728658	169	0.367979
72	2002	0.654679	78	0.475355	0.722573	186	0.358893
72	2003	0.654679	78	0.470742	0.722583	198	0.343657
72	2004	0.654679	78	0.463554	0.714502	183	0.338187
72	2005	0.654679	78	0.467756	0.719898	191	0.331512
72	2006	0.654679	78	0.46639	0.730533	192	0.32635
72	2007	0.654679	78	0.468584	0.724489	199	0.309323
72	2008	0.654679	78	0.467618	0.724131	200	0.308619
72	2009	0.654679	78	0.46978	0.724131	200	0.322143
72	2010	0.65487	77	0.466521	0.711979	185	0.322326
73	1992	0.65999	98	0.468396	0.683891	110	0.474381
73	1993	0.65999	98	0.465376	0.701734	131	0.464121
73	1994	0.675379	104	0.456661	0.699799	138	0.451273
73	1995	0.675379	104	0.457104	0.691443	136	0.464472
73	1996	0.675379	104	0.460252	0.692585	134	0.473824
73	1997	0.675379	104	0.448143	0.694751	140	0.46198
73	1998	0.670526	107	0.449412	0.706611	147	0.460251
73	1999	0.671272	106	0.455654	0.707578	145	0.451815
73	2000	0.671203	115	0.441676	0.708525	178	0.441188
73	2001	0.671203	115	0.443648	0.706944	183	0.425182
73	2002	0.671232	107	0.463427	0.724946	193	0.409008
73	2003	0.671203	115	0.437982	0.717239	194	0.417547
73	2004	0.675078	119	0.45066	0.722012	206	0.401425
73	2005	0.683104	123	0.447659	0.726373	197	0.415946
73	2006	0.683104	123	0.450625	0.726251	209	0.41233
73	2007	0.683104	123	0.448383	0.730815	208	0.410067
73	2008	0.683104	123	0.451661	0.731735	212	0.412409
73	2009	0.679124	122	0.445588	0.734156	207	0.401246
73	2010	0.679124	122	0.449091	0.733628	188	0.438046
74	1992	0.719053	84	0.266903	0.744195	160	0.342177
74	1993	0.717511	86	0.27727	0.747849	212	0.303842
74	1994	0.717511	86	0.278368	0.740301	225	0.27096
74	1995	0.717511	86	0.277275	0.755337	201	0.297849
74	1996	0.717511	86	0.280294	0.748945	201	0.309708
74	1997	0.717511	86	0.278697	0.750706	213	0.316551
74	1998	0.717511	86	0.280148	0.760912	209	0.322586
74	1999	0.717511	86	0.280434	0.75187	212	0.331222
74	2000	0.717511	86	0.28126	0.75187	216	0.337705
74	2001	0.717511	86	0.279494	0.749587	226	0.315309
74	2002	0.717511	86	0.281811	0.75488	199	0.319793
74	2003	0.717511	86	0.281303	0.759258	219	0.300989
74	2004	0.717511	86	0.280511	0.758777	201	0.344444
74	2005	0.717511	86	0.280762	0.760201	217	0.323325
74	2006	0.717511	86	0.281019	0.76016	203	0.337546
74	2007	0.717511	86	0.278585	0.761145	201	0.314947
74	2008	0.717511	86	0.279363	0.761969	200	0.311737
74	2009	0.717511	86	0.285859	0.761969	200	0.31303
74	2010	0.717511	86	0.289254	0.753466	183	0.33074
75	1992	0.690748	79	0.212792	0.731922	99	0.338854
75	1993	0.690748	79	0.212379	0.732399	96	0.341325
75	1994	0.690748	79	0.214328	0.731922	99	0.342042
75	1995	0.690748	79	0.21257	0.7364	115	0.314404
75	1996	0.690748	79	0.218237	0.737401	107	0.327106
75	1997	0.690748	79	0.219873	0.736703	110	0.32482
75	1998	0.690748	79	0.223065	0.73537	118	0.312037
75	1999	0.690748	79	0.220787	0.732696	156	0.317413
75	2000	0.690748	79	0.220584	0.755495	160	0.307546
75	2001	0.690748	79	0.221076	0.761266	161	0.311442
75	2002	0.690748	79	0.224439	0.757145	170	0.298787
75	2003	0.690748	79	0.224191	0.741439	152	0.313281
75	2004	0.690748	79	0.224672	0.733679	147	0.320838
75	2005	0.690748	79	0.225	0.754517	181	0.28967
75	2006	0.690748	79	0.224941	0.768988	179	0.285158
75	2007	0.690748	79	0.228055	0.76259	164	0.31893
75	2008	0.690748	79	0.227653	0.763079	169	0.297515
75	2009	0.690748	79	0.226041	0.757848	176	0.295728
75	2010	0.690748	79	0.224356	0.766642	174	0.303388
79	1992	0.661	89	0.538206	0.740278	278	0.452584
79	1993	0.661	89	0.531751	0.740278	278	0.449378
79	1994	0.661	89	0.527708	0.755227	289	0.429772
79	1995	0.664576	87	0.52144	0.741365	276	0.439375
79	1996	0.664576	87	0.522554	0.741365	276	0.44102
79	1997	0.680457	80	0.552331	0.741365	276	0.442312
79	1998	0.680457	80	0.554579	0.741365	276	0.441707
79	1999	0.680457	80	0.554789	0.757739	283	0.432289
79	2000	0.680457	80	0.558108	0.741021	277	0.443657
79	2001	0.680457	80	0.553368	0.742754	272	0.447078
79	2002	0.680457	80	0.555086	0.757739	283	0.434228
79	2003	0.665624	87	0.529665	0.742191	278	0.449732
79	2004	0.665624	87	0.529617	0.755794	288	0.439392
79	2005	0.664276	94	0.50984	0.757221	284	0.441684
79	2006	0.67006	104	0.506375	0.754643	287	0.442327
79	2007	0.67006	104	0.505331	0.755728	284	0.44304
79	2008	0.675462	105	0.509014	0.755728	284	0.439714
79	2009	0.675462	105	0.50951	0.755728	284	0.439006
79	2010	0.675462	105	0.510034	0.755728	284	0.438542
80	1992	0.651444	91	0.492561	0.701642	140	0.465756
80	1993	0.651367	87	0.511063	0.702374	138	0.480554
80	1994	0.651367	87	0.513457	0.709999	138	0.481171
80	1995	0.651367	87	0.511953	0.70411	135	0.487009
80	1996	0.651367	87	0.50721	0.709114	140	0.482093
80	1997	0.651367	87	0.490965	0.703872	136	0.498213
80	1998	0.651367	87	0.49038	0.705017	135	0.477313
80	1999	0.651367	87	0.487236	0.703872	136	0.477498
80	2000	0.651367	87	0.491107	0.703872	136	0.493119
80	2001	0.651367	87	0.490775	0.709114	140	0.492372
80	2002	0.651139	88	0.495289	0.708644	141	0.48205
80	2003	0.650766	89	0.501351	0.729284	227	0.389136
80	2004	0.649948	94	0.499068	0.730746	248	0.393219
80	2005	0.650821	102	0.495134	0.728106	234	0.410419
80	2006	0.650821	102	0.504376	0.728525	238	0.403217
80	2007	0.650821	102	0.499808	0.7291	229	0.413711
80	2008	0.650821	102	0.49909	0.733433	242	0.393021
80	2009	0.656012	103	0.500172	0.723703	239	0.406333
80	2010	0.656161	104	0.508499	0.727004	235	0.415544
81	1992	0.753973	118	0.32509	0.766631	142	0.348907
81	1993	0.753973	118	0.326686	0.766631	142	0.358647
81	1994	0.753973	118	0.326752	0.766631	142	0.361982
81	1995	0.753973	118	0.338012	0.766631	142	0.366402
81	1996	0.751474	146	0.313244	0.765384	211	0.298317
81	1997	0.751474	146	0.31644	0.766453	214	0.292601
81	1998	0.751474	146	0.319401	0.76647	219	0.309105
81	1999	0.751474	146	0.31905	0.764158	219	0.317869
81	2000	0.751474	146	0.319546	0.770131	223	0.318973
81	2001	0.751474	146	0.320816	0.765949	226	0.327419
81	2002	0.751474	146	0.323461	0.768053	229	0.333351
81	2003	0.751474	146	0.322686	0.75706	232	0.337904
81	2004	0.751474	146	0.322452	0.7507	215	0.335163
81	2005	0.751474	146	0.32327	0.765694	242	0.337241
81	2006	0.751474	146	0.323798	0.768866	233	0.320418
81	2007	0.751474	146	0.324597	0.752202	235	0.333777
81	2008	0.751474	146	0.325576	0.768487	238	0.327293
81	2009	0.751474	146	0.325272	0.764069	245	0.323954
81	2010	0.751474	146	0.325901	0.758871	251	0.309225
83	1992	0.703832	58	0.22723	0.739955	113	0.319345
83	1993	0.703832	58	0.229408	0.739955	113	0.327989
83	1994	0.703832	58	0.228424	0.734582	125	0.302043
83	1995	0.703832	58	0.226072	0.743333	136	0.294169
83	1996	0.703832	58	0.226309	0.721109	135	0.306665
83	1997	0.703832	58	0.22713	0.727939	141	0.290959
83	1998	0.703832	58	0.227706	0.741508	119	0.321239
83	1999	0.703832	58	0.227741	0.747278	121	0.351094
83	2000	0.703832	58	0.230133	0.745496	123	0.339972
83	2001	0.703832	58	0.229483	0.745496	123	0.321611
83	2002	0.703832	58	0.22951	0.736697	120	0.306221
83	2003	0.703832	58	0.229057	0.737286	119	0.313999
83	2004	0.703832	58	0.226508	0.737286	119	0.317871
83	2005	0.703832	58	0.224507	0.70105	160	0.32442
83	2006	0.703832	58	0.223806	0.721375	161	0.322298
83	2007	0.703832	58	0.223088	0.722643	159	0.280619
83	2008	0.703832	58	0.224547	0.723222	158	0.284062
83	2009	0.703832	58	0.224658	0.724089	138	0.360876
83	2010	0.703832	58	0.225777	0.731243	139	0.363054
84	1992	0.671321	150	0.516016	0.727125	227	0.445018
84	1993	0.680641	158	0.497647	0.72443	253	0.41259
84	1994	0.679571	160	0.49712	0.728569	259	0.405158
84	1995	0.679511	158	0.495102	0.744405	263	0.400504
84	1996	0.679511	158	0.496533	0.747284	267	0.396283
84	1997	0.679511	158	0.495667	0.729803	261	0.405962
84	1998	0.670447	154	0.506971	0.746071	271	0.400149
84	1999	0.670274	152	0.509644	0.730209	261	0.418412
84	2000	0.670274	152	0.508494	0.730347	261	0.413713
84	2001	0.670274	152	0.509129	0.745645	272	0.400633
84	2002	0.670274	152	0.509253	0.730935	259	0.420747
84	2003	0.670274	152	0.508329	0.746971	273	0.403282
84	2004	0.670274	152	0.506523	0.754926	276	0.398818
84	2005	0.670274	152	0.505018	0.740752	266	0.407088
84	2006	0.676803	158	0.505639	0.743718	271	0.412907
84	2007	0.676803	158	0.505329	0.74321	264	0.41337
84	2008	0.676803	158	0.506121	0.745028	267	0.424179
84	2009	0.676803	158	0.507073	0.757139	282	0.40729
84	2010	0.676803	158	0.507511	0.758093	279	0.406861
86	1992	0.733312	137	0.426311	0.744541	179	0.422756
86	1993	0.733312	137	0.425147	0.744541	179	0.41715
86	1994	0.733312	137	0.42466	0.744929	178	0.421178
86	1995	0.733312	137	0.422178	0.742988	181	0.414029
86	1996	0.734127	136	0.419545	0.745926	181	0.401861
86	1997	0.734127	136	0.416417	0.733337	178	0.400969
86	1998	0.734127	136	0.418476	0.74234	182	0.397039
86	1999	0.734127	136	0.420431	0.743488	180	0.412005
86	2000	0.734127	136	0.414716	0.743488	180	0.404429
86	2001	0.734127	136	0.416686	0.73446	176	0.399385
86	2002	0.734127	136	0.415065	0.747217	205	0.386297
86	2003	0.734127	136	0.417452	0.751998	214	0.370936
86	2004	0.734127	136	0.413953	0.745184	223	0.384766
86	2005	0.735306	139	0.428315	0.734281	214	0.392755
86	2006	0.735306	139	0.429801	0.736591	210	0.400198
86	2007	0.735306	139	0.430823	0.74827	212	0.384302
86	2008	0.735306	139	0.427984	0.740761	199	0.387426
86	2009	0.735306	139	0.43204	0.743291	212	0.39331
86	2010	0.735306	139	0.433943	0.747687	212	0.384479
87	1992	0.71139	122	0.382971	0.71139	122	0.382971
87	1993	0.711962	121	0.381872	0.711962	121	0.381872
87	1994	0.711962	121	0.377504	0.711962	121	0.377504
87	1995	0.711962	121	0.375795	0.711962	121	0.375795
87	1996	0.711962	121	0.38033	0.711962	121	0.38033
87	1997	0.711962	121	0.380622	0.711962	121	0.380622
87	1998	0.711962	121	0.384846	0.711962	121	0.384846
87	1999	0.711962	121	0.384391	0.711962	121	0.384391
87	2000	0.711962	121	0.378313	0.711962	121	0.378313
87	2001	0.711962	121	0.384175	0.711962	121	0.384175
87	2002	0.711962	121	0.384257	0.711962	121	0.384257
87	2003	0.711962	121	0.379283	0.711962	121	0.379283
87	2004	0.711962	121	0.370623	0.711962	121	0.370623
87	2005	0.711962	121	0.370707	0.711962	121	0.370707
87	2006	0.711962	121	0.373499	0.711962	121	0.373499
87	2007	0.711962	121	0.37231	0.711962	121	0.37231
87	2008	0.711962	121	0.372657	0.711962	121	0.372657
87	2009	0.711962	121	0.377197	0.711962	121	0.377197
87	2010	0.711962	121	0.375491	0.711962	121	0.375491
88	1992	0.685779	75	0.341988	0.714449	96	0.393514
88	1993	0.685779	75	0.343094	0.714449	96	0.382465
88	1994	0.685779	75	0.346214	0.714449	96	0.385282
88	1995	0.685779	75	0.340398	0.714449	96	0.378959
88	1996	0.685779	75	0.340709	0.714449	96	0.381746
88	1997	0.685779	75	0.33924	0.714449	96	0.377656
88	1998	0.685779	75	0.338251	0.714449	96	0.38192
88	1999	0.685779	75	0.341416	0.714449	96	0.379006
88	2000	0.685779	75	0.342608	0.714449	96	0.385116
88	2001	0.685779	75	0.342911	0.714449	96	0.38797
88	2002	0.685779	75	0.343415	0.714449	96	0.394211
88	2003	0.685779	75	0.338723	0.722858	108	0.371723
88	2004	0.685779	75	0.34489	0.723955	107	0.363156
88	2005	0.685779	75	0.348099	0.700309	114	0.335257
88	2006	0.685779	75	0.345632	0.700309	114	0.330807
88	2007	0.685779	75	0.352139	0.700309	114	0.335638
88	2008	0.685779	75	0.353174	0.711104	82	0.351722
88	2009	0.685779	75	0.350452	0.711104	82	0.356046
88	2010	0.685779	75	0.350728	0.685779	75	0.350728
89	1992	0.737737	150	0.38438	0.735959	173	0.378585
89	1993	0.733453	156	0.409771	0.754329	232	0.363137
89	1994	0.733453	156	0.41033	0.750385	233	0.366133
89	1995	0.733453	156	0.411063	0.740492	243	0.347361
89	1996	0.733453	156	0.410172	0.739862	247	0.343422
89	1997	0.733453	156	0.412228	0.750392	256	0.34397
89	1998	0.733453	156	0.411813	0.738744	250	0.358765
89	1999	0.733453	156	0.412782	0.736504	247	0.368551
89	2000	0.733453	156	0.413259	0.738205	237	0.380155
89	2001	0.733453	156	0.412372	0.742541	239	0.37279
89	2002	0.733453	156	0.411961	0.734833	247	0.360115
89	2003	0.733453	156	0.411444	0.731626	242	0.371445
89	2004	0.733453	156	0.410809	0.738025	243	0.363607
89	2005	0.733453	156	0.410371	0.735814	242	0.3721
89	2006	0.733453	156	0.409086	0.732219	242	0.370798
89	2007	0.733453	156	0.410044	0.736419	247	0.373989
89	2008	0.733453	156	0.407058	0.738172	245	0.37336
89	2009	0.733453	156	0.406033	0.752755	258	0.354493
89	2010	0.733453	156	0.405332	0.747237	258	0.353923
90	1992	0.751171	105	0.321723	0.756063	116	0.381526
90	1993	0.751171	105	0.319939	0.75543	117	0.387366
90	1994	0.751171	105	0.321083	0.75543	117	0.390957
90	1995	0.751171	105	0.320142	0.762466	184	0.314076
90	1996	0.751171	105	0.320304	0.762716	201	0.275266
90	1997	0.751171	105	0.319408	0.760134	189	0.291397
90	1998	0.751171	105	0.321085	0.764798	181	0.298647
90	1999	0.751171	105	0.319217	0.752153	199	0.294295
90	2000	0.751171	105	0.31805	0.740547	191	0.300304
90	2001	0.751171	105	0.318492	0.757894	189	0.298007
90	2002	0.751171	105	0.319709	0.747363	199	0.303253
90	2003	0.750341	106	0.325629	0.743799	198	0.288264
90	2004	0.750341	106	0.325416	0.739651	195	0.293215
90	2005	0.750341	106	0.325282	0.736381	187	0.298305
90	2006	0.750341	106	0.325497	0.753489	198	0.274389
90	2007	0.750341	106	0.3252	0.753489	198	0.277646
90	2008	0.750341	106	0.326549	0.754842	173	0.330519
90	2009	0.750341	106	0.326349	0.753585	175	0.328857
90	2010	0.750341	106	0.326249	0.745103	194	0.300002
91	1992	0.702276	85	0.365581	0.725663	103	0.424759
91	1993	0.702276	85	0.365257	0.725663	103	0.424583
91	1994	0.702276	85	0.36424	0.725663	103	0.421143
91	1995	0.702276	85	0.366563	0.73446	105	0.422082
91	1996	0.702276	85	0.362928	0.72994	122	0.38853
91	1997	0.731545	114	0.4176	0.74926	224	0.343178
91	1998	0.731545	114	0.419496	0.75565	212	0.368746
91	1999	0.723319	131	0.390625	0.747207	225	0.365791
91	2000	0.730643	141	0.394121	0.750106	215	0.388519
91	2001	0.730643	141	0.40382	0.745015	223	0.386012
91	2002	0.730643	141	0.400348	0.748909	215	0.384812
91	2003	0.730643	141	0.403886	0.758108	206	0.394043
91	2004	0.730643	141	0.403752	0.753539	200	0.410372
91	2005	0.730643	141	0.406923	0.754516	206	0.39508
91	2006	0.730643	141	0.404583	0.750958	217	0.382689
91	2007	0.730643	141	0.404841	0.748791	237	0.368542
91	2008	0.730643	141	0.407909	0.750111	219	0.383597
91	2009	0.730643	141	0.401266	0.750111	219	0.38337
91	2010	0.730643	141	0.400573	0.753538	229	0.370627
93	1992	0.72309	131	0.424115	0.748955	151	0.431772
93	1993	0.72309	131	0.424261	0.748955	151	0.429469
93	1994	0.72309	131	0.426154	0.748955	151	0.424129
93	1995	0.72309	131	0.425754	0.748955	151	0.430158
93	1996	0.72309	131	0.428589	0.742186	170	0.426705
93	1997	0.72309	131	0.429368	0.728325	186	0.396759
93	1998	0.72309	131	0.430118	0.736281	195	0.397062
93	1999	0.72309	131	0.430185	0.740511	191	0.39935
93	2000	0.72309	131	0.429809	0.739584	192	0.403915
93	2001	0.72309	131	0.430318	0.74144	189	0.403408
93	2002	0.72309	131	0.429914	0.741031	190	0.400662
93	2003	0.72309	131	0.43113	0.738371	183	0.389519
93	2004	0.72309	131	0.430611	0.740667	186	0.391082
93	2005	0.72309	131	0.431177	0.743001	184	0.395874
93	2006	0.72309	131	0.430915	0.746309	175	0.409505
93	2007	0.72309	131	0.431056	0.743152	186	0.383443
93	2008	0.72309	131	0.430442	0.741436	188	0.383975
93	2009	0.72309	131	0.430286	0.736272	187	0.395525
93	2010	0.72309	131	0.430158	0.741029	189	0.384491
95	1992	0.735243	123	0.392349	0.740334	162	0.383519
95	1993	0.730827	128	0.409498	0.73759	199	0.36031
95	1994	0.730827	128	0.410085	0.734147	200	0.35565
95	1995	0.730827	128	0.408399	0.731072	202	0.351531
95	1996	0.730827	128	0.41088	0.725535	221	0.327563
95	1997	0.730827	128	0.410324	0.731816	231	0.337517
95	1998	0.730827	128	0.408107	0.721941	228	0.333755
95	1999	0.730827	128	0.407934	0.723119	228	0.354682
95	2000	0.730827	128	0.411212	0.719217	227	0.354295
95	2001	0.730827	128	0.409182	0.722986	213	0.36664
95	2002	0.730827	128	0.409886	0.727194	219	0.362525
95	2003	0.730827	128	0.409825	0.726531	232	0.349081
95	2004	0.730827	128	0.410948	0.739446	241	0.345646
95	2005	0.730827	128	0.41049	0.732364	233	0.356873
95	2006	0.730827	128	0.408526	0.74845	245	0.341748
95	2007	0.730827	128	0.407665	0.738392	222	0.376103
95	2008	0.730827	128	0.408143	0.765158	232	0.35946
95	2009	0.730827	128	0.405011	0.748708	240	0.344087
95	2010	0.730827	128	0.40557	0.745663	248	0.342518
96	1992	0	0	0	0.748098	258	0.43429
96	1993	0	0	0	0.750113	253	0.423338
96	1994	0	0	0	0.749647	254	0.410411
96	1995	0	0	0	0.749279	253	0.41576
96	1996	0	0	0	0.751672	252	0.412248
96	1997	0	0	0	0.747195	248	0.41847
96	1998	0	0	0	0.748859	256	0.40254
96	1999	0	0	0	0.746986	253	0.410167
96	2000	0	0	0	0.745832	252	0.413067
96	2001	0	0	0	0.747255	252	0.40447
96	2002	0	0	0	0.750249	257	0.410393
96	2003	0	0	0	0.750206	255	0.413136
96	2004	0	0	0	0.747641	251	0.424291
96	2005	0	0	0	0.746767	258	0.409004
96	2006	0	0	0	0.748412	250	0.415186
96	2007	0	0	0	0.747489	252	0.405384
96	2008	0	0	0	0.748273	246	0.416774
96	2009	0	0	0	0.749564	251	0.417007
96	2010	0	0	0	0.737705	238	0.428703
97	1992	0.707146	168	0.435936	0.727407	234	0.443985
97	1993	0.700365	160	0.44831	0.737361	240	0.427959
97	1994	0.699893	161	0.448394	0.748996	246	0.420082
97	1995	0.700957	160	0.44296	0.745012	243	0.423308
97	1996	0.696896	156	0.442812	0.732719	237	0.428165
97	1997	0.697423	155	0.439625	0.731171	237	0.426642
97	1998	0.697423	155	0.443652	0.720474	241	0.430477
97	1999	0.697423	155	0.444861	0.730289	239	0.435153
97	2000	0.697423	155	0.441715	0.728387	244	0.421014
97	2001	0.698502	154	0.437937	0.734486	239	0.427185
97	2002	0.698502	154	0.437374	0.746622	267	0.396733
97	2003	0.704769	164	0.437769	0.733028	242	0.437993
97	2004	0.704769	164	0.435901	0.730582	265	0.413705
97	2005	0.704769	164	0.43645	0.743304	268	0.412788
97	2006	0.704769	164	0.436447	0.726596	248	0.443556
97	2007	0.704769	164	0.433781	0.743943	266	0.41248
97	2008	0.704769	164	0.433613	0.741332	258	0.422148
97	2009	0.704769	164	0.434529	0.74439	250	0.436098
97	2010	0.704769	164	0.427938	0.755334	283	0.393928
98	1992	0.684389	102	0.562675	0.729012	236	0.385634
98	1993	0.684389	102	0.563983	0.735165	214	0.427794
98	1994	0.683964	102	0.559702	0.731736	240	0.39941
98	1995	0.68465	101	0.5586	0.732605	238	0.399172
98	1996	0.68465	101	0.563316	0.726849	242	0.409221
98	1997	0.68465	101	0.559135	0.7289	236	0.415198
98	1998	0.68465	101	0.56193	0.729179	235	0.400379
98	1999	0.684616	100	0.564605	0.728521	237	0.413049
98	2000	0.684616	100	0.566193	0.742499	227	0.438434
98	2001	0.684616	100	0.564941	0.742536	240	0.423021
98	2002	0.684616	100	0.56454	0.724645	236	0.424177
98	2003	0.684616	100	0.563754	0.728441	238	0.421265
98	2004	0.684616	100	0.560636	0.74535	262	0.402228
98	2005	0.684616	100	0.560064	0.741219	254	0.410283
98	2006	0.684616	100	0.561413	0.743931	256	0.410719
98	2007	0.684616	100	0.565167	0.74247	252	0.410654
98	2008	0.694299	102	0.560855	0.759686	271	0.385803
98	2009	0.694299	102	0.565516	0.741952	262	0.40184
98	2010	0.69717	103	0.569313	0.746756	252	0.418373
99	1992	0.890145	11	0.555929	0.728639	220	0.335815
99	1993	0.890145	11	0.571542	0.731942	222	0.332465
99	1994	0.890145	11	0.571614	0.72832	221	0.333363
99	1995	0.890145	11	0.571989	0.748599	241	0.313879
99	1996	0.890145	11	0.572735	0.747286	244	0.319626
99	1997	0.890145	11	0.574939	0.749442	247	0.317604
99	1998	0.890145	11	0.562619	0.75077	244	0.323858
99	1999	0.890145	11	0.568137	0.726658	225	0.352488
99	2000	0.890145	11	0.569954	0.729392	228	0.355066
99	2001	0.890145	11	0.574724	0.730503	226	0.360866
99	2002	0.890145	11	0.5804	0.747113	245	0.346268
99	2003	0.890145	11	0.582531	0.731036	231	0.365064
99	2004	0.890145	11	0.579761	0.729655	228	0.37575
99	2005	0.890145	11	0.576558	0.749602	245	0.363694
99	2006	0.890145	11	0.578775	0.730574	242	0.365169
99	2007	0.890145	11	0.585394	0.717761	222	0.392121
99	2008	0.890145	11	0.589217	0.740981	239	0.3709
99	2009	0.890145	11	0.596966	0.749919	246	0.36976
99	2010	0.890145	11	0.593647	0.742838	235	0.373046
100	1992	0.706024	204	0.443219	0.715239	232	0.429757
100	1993	0.706024	204	0.444516	0.727109	241	0.414783
100	1994	0.706024	204	0.443994	0.73036	244	0.412056
100	1995	0.706024	204	0.443413	0.722449	244	0.410141
100	1996	0.706024	204	0.443706	0.733885	257	0.395946
100	1997	0.706024	204	0.44346	0.733788	256	0.395958
100	1998	0.706024	204	0.4437	0.722228	250	0.409191
100	1999	0.706024	204	0.444538	0.732178	260	0.402974
100	2000	0.706024	204	0.445083	0.730622	260	0.401441
100	2001	0.706024	204	0.446144	0.729985	261	0.401932
100	2002	0.706024	204	0.44535	0.748156	274	0.398138
100	2003	0.706024	204	0.445533	0.747283	276	0.397147
100	2004	0.706024	204	0.444023	0.733215	259	0.400116
100	2005	0.706024	204	0.443528	0.734026	262	0.400544
100	2006	0.706024	204	0.444457	0.730787	255	0.414259
100	2007	0.706024	204	0.44381	0.734657	259	0.402145
100	2008	0.706024	204	0.444698	0.735942	260	0.402504
100	2009	0.706024	204	0.443701	0.732739	258	0.405274
100	2010	0.706024	204	0.444236	0.736232	259	0.404269
101	1992	0.739346	168	0.366641	0.757795	286	0.348259
101	1993	0.739346	168	0.365741	0.750605	273	0.367443
101	1994	0.739346	168	0.365558	0.757667	286	0.354999
101	1995	0.739346	168	0.365793	0.748577	279	0.366368
101	1996	0.739346	168	0.364064	0.749517	277	0.372197
101	1997	0.739346	168	0.362716	0.749687	277	0.366342
101	1998	0.739346	168	0.364263	0.750023	278	0.357083
101	1999	0.739346	168	0.363748	0.750771	274	0.369805
101	2000	0.739346	168	0.363837	0.749309	280	0.375628
101	2001	0.739346	168	0.36414	0.751533	274	0.375696
101	2002	0.739346	168	0.3652	0.750125	278	0.373766
101	2003	0.739346	168	0.364042	0.749627	277	0.385968
101	2004	0.739346	168	0.365815	0.750123	278	0.380198
101	2005	0.739346	168	0.36534	0.751123	275	0.387522
101	2006	0.739346	168	0.364761	0.750123	278	0.383877
101	2007	0.739346	168	0.365008	0.750042	276	0.383354
101	2008	0.739346	168	0.365336	0.74971	279	0.376781
101	2009	0.739346	168	0.364162	0.749501	277	0.367402
101	2010	0.739346	168	0.362614	0.759503	282	0.357925
102	1992	0.687823	185	0.460806	0.695226	192	0.464738
102	1993	0.687823	185	0.463947	0.695335	191	0.468746
102	1994	0.688492	183	0.467843	0.724303	208	0.440635
102	1995	0.688492	183	0.466484	0.700784	194	0.465951
102	1996	0.688492	183	0.467926	0.700784	194	0.463055
102	1997	0.688492	183	0.468476	0.712985	214	0.44086
102	1998	0.688492	183	0.467997	0.721205	209	0.450873
102	1999	0.688492	183	0.469863	0.714785	216	0.445521
102	2000	0.688492	183	0.469881	0.721657	208	0.466557
102	2001	0.688492	183	0.469337	0.724993	205	0.472814
102	2002	0.688492	183	0.468837	0.72217	217	0.450087
102	2003	0.688492	183	0.474668	0.72589	235	0.420533
102	2004	0.688492	183	0.475512	0.724149	222	0.46025
102	2005	0.687423	197	0.444223	0.722505	225	0.455808
102	2006	0.687423	197	0.444736	0.718387	238	0.431716
102	2007	0.687423	197	0.444366	0.734786	247	0.415527
102	2008	0.687423	197	0.445382	0.721888	233	0.434888
102	2009	0.687423	197	0.446434	0.72161	234	0.434606
102	2010	0.688492	183	0.480787	0.73939	232	0.435978
103	1992	0.69238	132	0.497059	0.72553	168	0.44193
103	1993	0.69238	132	0.492351	0.726394	161	0.447233
103	1994	0.69238	132	0.493488	0.732316	161	0.446862
103	1995	0.69238	132	0.495224	0.726398	153	0.452947
103	1996	0.69238	132	0.493542	0.726398	153	0.454291
103	1997	0.69238	132	0.492202	0.726398	153	0.450094
103	1998	0.69238	132	0.491166	0.724321	158	0.443789
103	1999	0.69238	132	0.488665	0.726398	153	0.457582
103	2000	0.69238	132	0.489431	0.726398	153	0.459212
103	2001	0.693728	130	0.489584	0.728597	157	0.444721
103	2002	0.693728	130	0.479726	0.738103	178	0.396176
103	2003	0.690935	129	0.483393	0.74038	183	0.411794
103	2004	0.689579	131	0.483707	0.731522	189	0.393203
103	2005	0.689579	131	0.483153	0.733117	192	0.421491
103	2006	0.689579	131	0.487757	0.741078	197	0.398743
103	2007	0.689579	131	0.486474	0.746778	201	0.400986
103	2008	0.69238	132	0.491682	0.746778	201	0.406597
103	2009	0.69238	132	0.488759	0.746778	201	0.403752
103	2010	0.69238	132	0.488059	0.746778	201	0.395773
104	1992	0.669683	81	0.384412	0.739801	274	0.385206
104	1993	0.671322	80	0.38022	0.754769	283	0.363001
104	1994	0.671322	80	0.380576	0.755908	280	0.357211
104	1995	0.671322	80	0.379947	0.742138	269	0.36511
104	1996	0.671322	80	0.38363	0.742979	272	0.37707
104	1997	0.671322	80	0.382505	0.742509	272	0.371108
104	1998	0.671322	80	0.379728	0.759178	282	0.361116
104	1999	0.671322	80	0.382875	0.757241	287	0.372286
104	2000	0.671322	80	0.38552	0.746198	280	0.377065
104	2001	0.671322	80	0.38616	0.7433	275	0.387975
104	2002	0.671322	80	0.383208	0.758425	281	0.380935
104	2003	0.671322	80	0.38116	0.744365	272	0.396071
104	2004	0.671322	80	0.379123	0.747743	277	0.400908
104	2005	0.671322	80	0.382768	0.746923	278	0.394171
104	2006	0.682126	84	0.386048	0.748888	278	0.409593
104	2007	0.682126	84	0.385285	0.747795	276	0.408023
104	2008	0.682126	84	0.384971	0.747795	276	0.405384
104	2009	0.682126	84	0.382288	0.748509	274	0.403919
104	2010	0.682126	84	0.38151	0.749238	273	0.404981
105	1992	0.670961	172	0.420015	0.720737	248	0.433438
105	1993	0.671318	171	0.42003	0.720737	248	0.434896
105	1994	0.671318	171	0.417074	0.72103	247	0.433447
105	1995	0.671318	171	0.417931	0.723039	242	0.435905
105	1996	0.67171	170	0.416486	0.722137	244	0.432094
105	1997	0.670006	175	0.41301	0.733902	255	0.417969
105	1998	0.670006	175	0.413479	0.722437	243	0.430474
105	1999	0.670006	175	0.417047	0.724029	251	0.431119
105	2000	0.670006	175	0.417415	0.724029	251	0.432216
105	2001	0.670006	175	0.418888	0.736742	258	0.422089
105	2002	0.670006	175	0.421472	0.724457	250	0.434517
105	2003	0.670006	175	0.421413	0.725109	248	0.434353
105	2004	0.670006	175	0.419992	0.724884	248	0.439399
105	2005	0.670006	175	0.422592	0.74636	266	0.413668
105	2006	0.670006	175	0.420289	0.746261	261	0.414488
105	2007	0.670006	175	0.420812	0.746899	260	0.420558
105	2008	0.670006	175	0.424091	0.746082	262	0.416513
105	2009	0.670006	175	0.425791	0.755754	271	0.405005
105	2010	0.670006	175	0.422537	0.737835	255	0.431159
106	1992	0.682631	170	0.497113	0.73992	282	0.419041
106	1993	0.681719	164	0.507937	0.753146	293	0.410744
106	1994	0.685916	162	0.518538	0.754624	293	0.412403
106	1995	0.683097	161	0.514134	0.753491	292	0.406741
106	1996	0.677143	158	0.517583	0.754278	294	0.407539
106	1997	0.677143	158	0.518518	0.754624	293	0.408429
106	1998	0.677143	158	0.518895	0.754624	293	0.409455
106	1999	0.676686	159	0.523139	0.754624	293	0.412933
106	2000	0.676686	159	0.522926	0.756011	294	0.416871
106	2001	0.676686	159	0.522902	0.753475	292	0.417322
106	2002	0.676351	160	0.52577	0.753475	292	0.423128
106	2003	0.674478	165	0.522066	0.754874	293	0.427016
106	2004	0.674478	165	0.521796	0.754874	293	0.427317
106	2005	0.674478	165	0.520385	0.754874	293	0.427973
106	2006	0.674478	165	0.52202	0.754874	293	0.432238
106	2007	0.674478	165	0.520704	0.754371	290	0.431173
106	2008	0.674478	165	0.521876	0.754371	290	0.432949
106	2009	0.674478	165	0.522099	0.754371	290	0.431756
106	2010	0.674478	165	0.522904	0.754371	290	0.42894
107	1992	0.750426	151	0.350857	0.742541	192	0.382357
107	1993	0.750426	151	0.350331	0.743266	191	0.37975
107	1994	0.750426	151	0.350527	0.743266	191	0.378078
107	1995	0.750426	151	0.351028	0.751891	219	0.347874
107	1996	0.746045	163	0.331737	0.751891	219	0.353791
107	1997	0.751661	172	0.334665	0.7467	253	0.371863
107	1998	0.750969	173	0.337471	0.751151	255	0.375319
107	1999	0.750969	173	0.336922	0.751294	255	0.372925
107	2000	0.750969	173	0.342059	0.75351	251	0.3772
107	2001	0.748058	181	0.337055	0.752878	257	0.379953
107	2002	0.748058	181	0.336073	0.752517	253	0.379829
107	2003	0.748058	181	0.335227	0.759977	254	0.367378
107	2004	0.748058	181	0.337505	0.761995	258	0.37826
107	2005	0.748058	181	0.336792	0.759293	266	0.368592
107	2006	0.748058	181	0.338696	0.751032	258	0.380412
107	2007	0.748058	181	0.339766	0.764082	260	0.38034
107	2008	0.748058	181	0.340048	0.753079	248	0.393251
107	2009	0.748058	181	0.339414	0.752593	252	0.370849
107	2010	0.748058	181	0.3397	0.752607	249	0.385799
108	1992	0.703748	106	0.500225	0.70236	130	0.464912
108	1993	0.703748	106	0.498312	0.701194	146	0.456586
108	1994	0.703748	106	0.494906	0.717245	151	0.447165
108	1995	0.697225	123	0.450235	0.750612	209	0.392403
108	1996	0.697225	123	0.452183	0.735942	216	0.377733
108	1997	0.697225	123	0.455721	0.732889	178	0.437805
108	1998	0.696945	131	0.440898	0.722747	195	0.408441
108	1999	0.696945	131	0.445563	0.742727	193	0.395378
108	2000	0.698335	137	0.453057	0.75004	252	0.372612
108	2001	0.702803	144	0.433104	0.754925	244	0.380219
108	2002	0.702803	144	0.432473	0.755234	243	0.384621
108	2003	0.702803	144	0.433781	0.731098	218	0.414689
108	2004	0.702803	144	0.43116	0.734401	249	0.377822
108	2005	0.702803	144	0.431724	0.73141	253	0.366425
108	2006	0.702803	144	0.426992	0.733349	238	0.38724
108	2007	0.702803	144	0.425769	0.729915	240	0.387527
108	2008	0.702803	144	0.423508	0.748699	245	0.386898
108	2009	0.702803	144	0.42573	0.746906	240	0.400014
108	2010	0.702803	144	0.426068	0.74725	239	0.393925
109	1992	0.756422	133	0.457139	0.757925	231	0.385993
109	1993	0.756422	133	0.454276	0.755215	229	0.380136
109	1994	0.756422	133	0.449674	0.758674	234	0.373033
109	1995	0.756422	133	0.453227	0.764703	229	0.383112
109	1996	0.756422	133	0.452175	0.757369	239	0.382641
109	1997	0.756422	133	0.452693	0.761974	225	0.403261
109	1998	0.756422	133	0.451076	0.763582	209	0.411708
109	1999	0.756422	133	0.454637	0.761508	232	0.392113
109	2000	0.756422	133	0.452503	0.766159	204	0.42413
109	2001	0.756422	133	0.453581	0.758844	257	0.395986
109	2002	0.756422	133	0.45054	0.754813	227	0.392651
109	2003	0.756422	133	0.451858	0.744476	221	0.396297
109	2004	0.756422	133	0.450593	0.752016	248	0.409366
109	2005	0.756422	133	0.451921	0.762506	254	0.40171
109	2006	0.756422	133	0.449829	0.761935	254	0.379468
109	2007	0.755514	134	0.455287	0.756524	252	0.39074
109	2008	0.755514	134	0.45422	0.752511	254	0.391184
109	2009	0.755514	134	0.455442	0.753125	254	0.398881
109	2010	0.755514	134	0.45608	0.762809	262	0.382102
110	1992	0.738015	140	0.49356	0.757636	283	0.431155
110	1993	0.738015	140	0.486199	0.757992	282	0.421271
110	1994	0.738644	139	0.486192	0.758402	281	0.425431
110	1995	0.738644	139	0.486443	0.758402	281	0.424129
110	1996	0.738644	139	0.487262	0.758402	281	0.424056
110	1997	0.741479	127	0.51678	0.758402	281	0.421105
110	1998	0.750057	121	0.535645	0.758839	280	0.424326
110	1999	0.74839	123	0.539028	0.758402	281	0.427314
110	2000	0.74839	123	0.539924	0.758402	281	0.431264
110	2001	0.74839	123	0.539156	0.758402	281	0.431389
110	2002	0.74839	123	0.539162	0.749212	273	0.441348
110	2003	0.744925	134	0.540192	0.747654	277	0.439899
110	2004	0.744925	134	0.540119	0.747654	277	0.442825
110	2005	0.744925	134	0.539514	0.747654	277	0.438725
110	2006	0.745522	133	0.538285	0.747654	277	0.441715
110	2007	0.745522	133	0.537474	0.749707	272	0.437755
110	2008	0.745522	133	0.537371	0.749707	272	0.438519
110	2009	0.745522	133	0.537584	0.749707	272	0.440013
110	2010	0.745522	133	0.537625	0.749707	272	0.436268
112	1992	0.659923	112	0.501704	0.738045	237	0.379134
112	1993	0.661725	128	0.455962	0.736378	226	0.38577
112	1994	0.690885	136	0.445725	0.717867	222	0.393748
112	1995	0.690885	136	0.441989	0.740236	241	0.37395
112	1996	0.695958	131	0.441951	0.728512	231	0.368483
112	1997	0.695958	131	0.446435	0.731623	224	0.404058
112	1998	0.695958	131	0.452194	0.721126	233	0.395481
112	1999	0.695958	131	0.446172	0.731431	235	0.394442
112	2000	0.695958	131	0.456338	0.731657	238	0.407438
112	2001	0.695958	131	0.454597	0.737998	228	0.407544
112	2002	0.695958	131	0.452756	0.725326	234	0.406392
112	2003	0.695958	131	0.451513	0.729373	228	0.412591
112	2004	0.695958	131	0.446657	0.728491	236	0.400171
112	2005	0.695958	131	0.448561	0.731441	239	0.397676
112	2006	0.695958	131	0.447184	0.728887	234	0.408404
112	2007	0.695958	131	0.442478	0.732933	236	0.414502
112	2008	0.670625	125	0.467031	0.735359	235	0.411218
112	2009	0.670625	125	0.465164	0.744621	250	0.395148
112	2010	0.670625	125	0.469609	0.732908	242	0.39885
113	1992	0.679419	141	0.401415	0.68288	142	0.401015
113	1993	0.678956	142	0.402871	0.684649	147	0.416366
113	1994	0.678956	142	0.405031	0.691626	150	0.425049
113	1995	0.678956	142	0.395084	0.691626	150	0.415427
113	1996	0.678956	142	0.391426	0.689975	154	0.417994
113	1997	0.678956	142	0.402813	0.690463	153	0.432875
113	1998	0.67791	143	0.407121	0.701043	211	0.374974
113	1999	0.704041	156	0.408128	0.709033	201	0.410724
113	2000	0.703089	157	0.413286	0.705516	199	0.426516
113	2001	0.703089	157	0.416175	0.718473	231	0.377805
113	2002	0.702253	158	0.425249	0.70307	219	0.409818
113	2003	0.696385	169	0.405588	0.703728	221	0.40409
113	2004	0.696385	169	0.402878	0.704179	222	0.399986
113	2005	0.694023	168	0.403654	0.712416	206	0.43411
113	2006	0.691554	167	0.406348	0.712707	212	0.423557
113	2007	0.694023	168	0.409579	0.704743	219	0.395392
113	2008	0.694023	168	0.404591	0.709102	206	0.410813
113	2009	0.694023	168	0.410348	0.709176	206	0.415934
113	2010	0.696385	169	0.408248	0.709479	205	0.396378
114	1992	0.753815	218	0.435	0.750783	243	0.417099
114	1993	0.753815	218	0.435331	0.753728	241	0.420665
114	1994	0.754634	220	0.440181	0.755334	242	0.419565
114	1995	0.754634	220	0.439477	0.753915	245	0.419167
114	1996	0.753857	221	0.438144	0.755832	246	0.402018
114	1997	0.753857	221	0.439715	0.753033	247	0.420951
114	1998	0.753857	221	0.441787	0.750454	246	0.416795
114	1999	0.753857	221	0.441538	0.754183	255	0.409569
114	2000	0.753857	221	0.442759	0.756182	250	0.420861
114	2001	0.753857	221	0.441593	0.76677	255	0.397993
114	2002	0.753857	221	0.443261	0.764835	259	0.405236
114	2003	0.753857	221	0.445716	0.765617	258	0.397656
114	2004	0.753857	221	0.44831	0.765349	263	0.401878
114	2005	0.753857	221	0.446515	0.762454	270	0.391194
114	2006	0.753857	221	0.444345	0.752898	259	0.402581
114	2007	0.753857	221	0.444454	0.753188	258	0.409902
114	2008	0.753857	221	0.448849	0.754466	255	0.416688
114	2009	0.753857	221	0.447909	0.754466	255	0.415142
114	2010	0.753857	221	0.446962	0.753682	257	0.408554
115	1992	0.719557	119	0.357104	0.742175	125	0.359661
115	1993	0.719557	119	0.359437	0.741187	126	0.362984
115	1994	0.719557	119	0.361133	0.73324	130	0.360957
115	1995	0.719557	119	0.358949	0.734592	129	0.354628
115	1996	0.719557	119	0.355513	0.747855	159	0.350496
115	1997	0.719557	119	0.357365	0.737759	142	0.372084
115	1998	0.719557	119	0.358105	0.738008	148	0.367998
115	1999	0.719557	119	0.353417	0.738797	141	0.368963
115	2000	0.719557	119	0.353832	0.75796	205	0.352481
115	2001	0.719557	119	0.353162	0.761103	193	0.342259
115	2002	0.719557	119	0.356216	0.741453	201	0.33173
115	2003	0.719557	119	0.350112	0.753097	191	0.331803
115	2004	0.719557	119	0.352205	0.740807	208	0.325091
115	2005	0.719557	119	0.348316	0.715675	186	0.335388
115	2006	0.719557	119	0.346707	0.723989	189	0.334596
115	2007	0.719557	119	0.344754	0.743133	206	0.325739
115	2008	0.719557	119	0.342817	0.743133	206	0.327719
115	2009	0.719557	119	0.342384	0.743133	206	0.333383
115	2010	0.719557	119	0.342893	0.72787	221	0.335575
116	1992	0.712192	102	0.419075	0.719378	119	0.451651
116	1993	0.712192	102	0.418498	0.720799	117	0.459071
116	1994	0.712192	102	0.418357	0.720799	117	0.454178
116	1995	0.712192	102	0.419929	0.728964	119	0.442937
116	1996	0.712192	102	0.417757	0.728445	120	0.461626
116	1997	0.712192	102	0.417675	0.728964	119	0.449483
116	1998	0.712192	102	0.416823	0.727453	121	0.453174
116	1999	0.712192	102	0.419341	0.716725	129	0.433852
116	2000	0.712192	102	0.419143	0.716725	129	0.438439
116	2001	0.712192	102	0.420219	0.716324	130	0.429589
116	2002	0.712192	102	0.421202	0.716324	130	0.43641
116	2003	0.712192	102	0.42156	0.716725	129	0.434306
116	2004	0.712192	102	0.421174	0.716725	129	0.437518
116	2005	0.712192	102	0.421149	0.716725	129	0.423569
116	2006	0.712192	102	0.421451	0.716725	129	0.424931
116	2007	0.712192	102	0.420228	0.716725	129	0.414678
116	2008	0.712192	102	0.420523	0.727453	121	0.43679
116	2009	0.712192	102	0.421363	0.727453	121	0.438751
116	2010	0.712192	102	0.421284	0.727453	121	0.437567
117	1992	0.696693	151	0.441309	0.748075	246	0.409756
117	1993	0.697963	147	0.440776	0.759009	249	0.401859
117	1994	0.698462	146	0.438729	0.762305	253	0.402473
117	1995	0.698462	146	0.438323	0.761425	254	0.395991
117	1996	0.699482	145	0.432574	0.754675	248	0.406982
117	1997	0.699482	145	0.434273	0.752263	246	0.417593
117	1998	0.699482	145	0.431503	0.754375	244	0.409552
117	1999	0.699482	145	0.431568	0.754022	245	0.420177
117	2000	0.700009	144	0.431382	0.751577	251	0.419497
117	2001	0.700009	144	0.431747	0.752745	252	0.412888
117	2002	0.700009	144	0.433412	0.7512	264	0.403924
117	2003	0.700009	144	0.432209	0.744871	274	0.396304
117	2004	0.697557	143	0.432744	0.746203	273	0.404775
117	2005	0.704051	145	0.439137	0.7472	271	0.402556
117	2006	0.704051	145	0.439386	0.7494	266	0.41741
117	2007	0.704051	145	0.43876	0.747431	266	0.399843
117	2008	0.704051	145	0.438154	0.757592	274	0.396593
117	2009	0.704051	145	0.439797	0.757592	274	0.399425
117	2010	0.704051	145	0.442451	0.75539	278	0.390317
118	1992	0.680356	89	0.366485	0.732958	210	0.432179
118	1993	0.680356	89	0.372573	0.728789	221	0.406325
118	1994	0.680356	89	0.374746	0.729369	224	0.404874
118	1995	0.680356	89	0.377767	0.729369	224	0.409021
118	1996	0.680356	89	0.374602	0.726092	222	0.406377
118	1997	0.680356	89	0.383942	0.72761	223	0.412245
118	1998	0.680356	89	0.3903	0.72761	223	0.409227
118	1999	0.680356	89	0.380807	0.726092	222	0.396926
118	2000	0.680356	89	0.379062	0.736135	226	0.43231
118	2001	0.680356	89	0.378346	0.716491	184	0.467873
118	2002	0.680356	89	0.378044	0.725616	222	0.397703
118	2003	0.680356	89	0.3802	0.725616	222	0.393543
118	2004	0.680356	89	0.382191	0.725616	222	0.40213
118	2005	0.680356	89	0.384149	0.743174	231	0.389528
118	2006	0.680356	89	0.38428	0.739093	230	0.395485
118	2007	0.680356	89	0.384081	0.742171	233	0.387785
118	2008	0.680356	89	0.387158	0.742171	233	0.377463
118	2009	0.680356	89	0.388046	0.740976	232	0.386054
118	2010	0.680356	89	0.392938	0.742171	233	0.380977
119	1992	0.677778	76	0.411676	0.709641	125	0.413462
119	1993	0.677778	76	0.425336	0.726545	222	0.379386
119	1994	0.677778	76	0.417002	0.734768	216	0.389293
119	1995	0.677778	76	0.419812	0.734648	213	0.38758
119	1996	0.677778	76	0.41995	0.732795	217	0.38643
119	1997	0.666599	86	0.42746	0.728906	224	0.394382
119	1998	0.66857	85	0.426304	0.733313	235	0.381927
119	1999	0.678186	91	0.416891	0.725656	234	0.383518
119	2000	0.678186	91	0.426829	0.724375	236	0.39512
119	2001	0.678186	91	0.434475	0.722113	242	0.393661
119	2002	0.678186	91	0.425921	0.719568	237	0.394002
119	2003	0.67696	92	0.430222	0.719118	238	0.400819
119	2004	0.675762	94	0.435481	0.720333	246	0.407615
119	2005	0.675762	94	0.441414	0.72611	241	0.420786
119	2006	0.670532	109	0.389283	0.722085	247	0.414351
119	2007	0.668576	111	0.394568	0.735577	256	0.399812
119	2008	0.6695	110	0.365167	0.738451	268	0.384977
119	2009	0.6695	110	0.365145	0.74227	268	0.394784
119	2010	0.6695	110	0.362879	0.740963	271	0.39016
120	1992	0.671121	94	0.38211	0.691342	98	0.395195
120	1993	0.671121	94	0.383699	0.693262	95	0.396883
120	1994	0.671121	94	0.384477	0.715017	129	0.352536
120	1995	0.671121	94	0.379566	0.712519	134	0.340548
120	1996	0.671121	94	0.379165	0.712139	135	0.35683
120	1997	0.671121	94	0.381153	0.706101	124	0.38244
120	1998	0.671121	94	0.383528	0.709097	132	0.349525
120	1999	0.671121	94	0.388677	0.711801	135	0.35974
120	2000	0.671121	94	0.390154	0.699389	128	0.373636
120	2001	0.671121	94	0.395133	0.699389	128	0.375422
120	2002	0.671121	94	0.394375	0.699064	129	0.379527
120	2003	0.671121	94	0.396601	0.707724	135	0.378668
120	2004	0.671121	94	0.394269	0.705001	132	0.378699
120	2005	0.671121	94	0.39546	0.705001	132	0.395489
120	2006	0.671121	94	0.392851	0.711816	153	0.356547
120	2007	0.671121	94	0.391381	0.707985	153	0.354677
120	2008	0.671121	94	0.391751	0.703052	149	0.356385
120	2009	0.671121	94	0.394075	0.707985	153	0.363293
120	2010	0.671121	94	0.393602	0.707985	153	0.365212
121	1992	0.665618	140	0.490718	0.707739	177	0.507751
121	1993	0.665618	140	0.491256	0.707739	177	0.500969
121	1994	0.665618	140	0.490304	0.720649	203	0.448267
121	1995	0.665618	140	0.49004	0.720649	203	0.455698
121	1996	0.665618	140	0.490825	0.720649	203	0.456302
121	1997	0.667769	138	0.486717	0.738158	229	0.448529
121	1998	0.671033	140	0.495461	0.732288	231	0.450221
121	1999	0.671033	140	0.49576	0.751741	240	0.434536
121	2000	0.671346	139	0.496691	0.736177	232	0.453708
121	2001	0.667482	138	0.495225	0.747793	240	0.438337
121	2002	0.667596	138	0.489719	0.759443	254	0.415652
121	2003	0.667596	138	0.487941	0.756977	251	0.427534
121	2004	0.667596	138	0.488374	0.742045	262	0.410023
121	2005	0.676916	131	0.504673	0.744468	264	0.40608
121	2006	0.667596	138	0.488615	0.733153	248	0.420614
121	2007	0.667596	138	0.487343	0.733239	246	0.410937
121	2008	0.667596	138	0.487359	0.734972	245	0.418212
121	2009	0.667596	138	0.492278	0.732557	250	0.421836
121	2010	0.667596	138	0.492589	0.733922	247	0.423452
122	1992	0.676513	54	0.275601	0.732606	104	0.381194
122	1993	0.676513	54	0.269502	0.733409	103	0.383349
122	1994	0.676513	54	0.270675	0.735406	101	0.380953
122	1995	0.676513	54	0.284875	0.736254	100	0.384361
122	1996	0.676513	54	0.275326	0.732606	104	0.382171
122	1997	0.676513	54	0.281927	0.732606	104	0.388993
122	1998	0.676513	54	0.277971	0.732606	104	0.38862
122	1999	0.676513	54	0.27436	0.732606	104	0.395495
122	2000	0.676513	54	0.277741	0.732606	104	0.397716
122	2001	0.676513	54	0.274921	0.732606	104	0.39344
122	2002	0.676513	54	0.279577	0.732606	104	0.391015
122	2003	0.676513	54	0.2822	0.733147	103	0.392047
122	2004	0.676513	54	0.283607	0.733147	103	0.389122
122	2005	0.676513	54	0.278403	0.733147	103	0.38562
122	2006	0.676513	54	0.269213	0.733958	102	0.385216
122	2007	0.676513	54	0.286214	0.733958	102	0.391805
122	2008	0.676513	54	0.280093	0.733958	102	0.389383
122	2009	0.676513	54	0.278387	0.733958	102	0.390241
122	2010	0.676513	54	0.281433	0.733958	102	0.389227
123	1992	0.725603	92	0.26805	0.750057	137	0.275171
123	1993	0.725603	92	0.267976	0.742106	137	0.281237
123	1994	0.725603	92	0.269137	0.748439	139	0.275556
123	1995	0.725603	92	0.27134	0.747867	140	0.275352
123	1996	0.725603	92	0.272344	0.751623	143	0.276492
123	1997	0.725603	92	0.269741	0.748665	139	0.274564
123	1998	0.725603	92	0.270635	0.750031	137	0.270632
123	1999	0.725603	92	0.270982	0.747867	140	0.2745
123	2000	0.725603	92	0.271216	0.74869	139	0.27484
123	2001	0.725603	92	0.270174	0.747867	140	0.279504
123	2002	0.725603	92	0.27035	0.7516	143	0.274507
123	2003	0.725603	92	0.270232	0.747867	140	0.279472
123	2004	0.725603	92	0.270529	0.750829	144	0.279929
123	2005	0.725603	92	0.271482	0.749822	146	0.293039
123	2006	0.725603	92	0.26939	0.750348	145	0.285231
123	2007	0.725603	92	0.269265	0.750348	145	0.286246
123	2008	0.725603	92	0.269666	0.750348	145	0.278776
123	2009	0.725603	92	0.26789	0.750348	145	0.279246
123	2010	0.725603	92	0.267681	0.760546	166	0.26023
124	1992	0.696027	99	0.432993	0.75175	218	0.350131
124	1993	0.696027	99	0.433803	0.75175	218	0.338351
124	1994	0.696027	99	0.434277	0.748349	216	0.340593
124	1995	0.696027	99	0.434416	0.750425	221	0.335155
124	1996	0.696027	99	0.435244	0.752533	213	0.345178
124	1997	0.696027	99	0.436416	0.742487	206	0.346083
124	1998	0.696027	99	0.436767	0.737364	219	0.332982
124	1999	0.696027	99	0.436741	0.734767	214	0.343648
124	2000	0.696027	99	0.435168	0.732033	205	0.34791
124	2001	0.696027	99	0.43389	0.725892	216	0.373799
124	2002	0.696027	99	0.435869	0.726521	198	0.399188
124	2003	0.696027	99	0.436419	0.726417	216	0.383544
124	2004	0.696027	99	0.438002	0.731749	215	0.403349
124	2005	0.696027	99	0.438412	0.735231	223	0.384928
124	2006	0.696027	99	0.439519	0.733543	223	0.376243
124	2007	0.696027	99	0.439869	0.734896	224	0.37685
124	2008	0.696027	99	0.43962	0.734896	224	0.37194
124	2009	0.696027	99	0.438354	0.734896	224	0.375064
124	2010	0.696027	99	0.439261	0.747219	232	0.362188
125	1992	0	1	0	0	1	0
125	1993	0	1	0	0	1	0
125	1994	0	1	0	0	1	0
125	1995	0	1	0	0	1	0
125	1996	0	1	0	0	1	0
125	1997	0	1	0	0	1	0
125	1998	0	1	0	0	1	0
125	1999	0	1	0	0	1	0
125	2000	0	1	0	0	1	0
125	2001	0	1	0	0	1	0
125	2002	0	1	0	0	1	0
125	2003	0	1	0	0	1	0
125	2004	0	1	0	0	1	0
125	2005	0	1	0	0	1	0
125	2006	0	1	0	0	1	0
125	2007	0	1	0	0	1	0
125	2008	0	1	0	0	1	0
125	2009	0	1	0	0	1	0
125	2010	0	1	0	0	1	0
126	1992	0.639503	67	0.433061	0.684897	123	0.428407
126	1993	0.647873	69	0.45624	0.693288	130	0.443529
126	1994	0.647873	69	0.456333	0.724343	211	0.372207
126	1995	0.647873	69	0.458526	0.735689	223	0.36354
126	1996	0.647873	69	0.464398	0.732914	225	0.377888
126	1997	0.647873	69	0.468194	0.730464	231	0.378718
126	1998	0.647873	69	0.460293	0.721372	219	0.398349
126	1999	0.644099	74	0.462527	0.72628	229	0.387213
[truncated: 2,061 more rows]
