# Supplementary material for: Commercial Plant Production and Consumption Still Follow the Latitudinal Gradient in Species Diversity despite Economic Globalization
Source: PLoS One. 2016 Oct 5;11(10):e0163002. doi: 10.1371/journal.pone.0163002 (PMC5051709; doi:10.1371/journal.pone.0163002)
Supplement: S17 File — (XLSX) [file pone.0163002.s020.xlsx]

## Sheet: PD_FAO_outputAltTwo_2014-05-28
country	year	PSVP	SRP	EP	PSVC	SRC	EC
1	1992	0.669637	94	0.353802	0.662394	111	0.373217
1	1993	0.669774	93	0.340602	0.676341	115	0.378966
1	1994	0.669774	93	0.349057	0.67507	119	0.399154
1	1995	0.669774	93	0.348168	0.681968	153	0.402357
1	1996	0.666226	95	0.355763	0.715047	173	0.373969
1	1997	0.666226	95	0.357729	0.697757	150	0.418432
1	1998	0.666226	95	0.361768	0.681583	141	0.437386
1	1999	0.666226	95	0.360409	0.718449	168	0.407355
1	2000	0.666226	95	0.362345	0.720152	170	0.399069
1	2001	0.666226	95	0.363337	0.717652	175	0.38079
1	2002	0.666226	95	0.362163	0.720636	178	0.375368
1	2003	0.663291	107	0.349433	0.730988	196	0.366787
1	2004	0.663291	107	0.355001	0.731766	196	0.386369
1	2005	0.663291	107	0.354349	0.729297	216	0.36033
1	2006	0.663291	107	0.351128	0.723216	218	0.363565
1	2007	0.658982	112	0.376409	0.719949	213	0.380038
1	2008	0.658982	112	0.375174	0.737412	220	0.360106
1	2009	0.658982	112	0.374094	0.72573	205	0.377671
1	2010	0.658982	112	0.373608	0.74346	220	0.376803
2	1992	0.671294	113	0.359778	0.702972	126	0.389479
2	1993	0.671294	113	0.360797	0.714782	129	0.40067
2	1994	0.671294	113	0.361068	0.722742	135	0.386156
2	1995	0.671294	113	0.363347	0.722742	135	0.374593
2	1996	0.671294	113	0.365032	0.704506	130	0.37727
2	1997	0.671294	113	0.364497	0.705697	134	0.379996
2	1998	0.671294	113	0.365396	0.707815	130	0.372484
2	1999	0.671294	113	0.366014	0.705697	134	0.374014
2	2000	0.671294	113	0.367522	0.696408	128	0.388926
2	2001	0.671294	113	0.36653	0.69759	125	0.402249
2	2002	0.671294	113	0.364593	0.715279	139	0.389778
2	2003	0.671294	113	0.368696	0.723727	144	0.378619
2	2004	0.671294	113	0.370034	0.713968	141	0.389489
2	2005	0.671294	113	0.36829	0.711158	140	0.384673
2	2006	0.671294	113	0.366125	0.711158	140	0.391464
2	2007	0.671294	113	0.365285	0.711158	140	0.377407
2	2008	0.671294	113	0.364928	0.711158	140	0.390581
2	2009	0.671294	113	0.363161	0.692735	126	0.411625
2	2010	0.671294	113	0.364271	0.688621	125	0.399772
3	1992	0.674106	116	0.457333	0.688344	126	0.475902
3	1993	0.669872	115	0.454184	0.691741	130	0.471048
3	1994	0.665383	114	0.454167	0.691591	131	0.48778
3	1995	0.664076	115	0.458361	0.69039	132	0.494944
3	1996	0.676281	103	0.518029	0.715095	223	0.385813
3	1997	0.675848	123	0.452245	0.707573	216	0.383894
3	1998	0.676281	103	0.523051	0.702333	154	0.483514
3	1999	0.676281	103	0.523711	0.731792	239	0.38026
3	2000	0.676281	103	0.525713	0.730839	241	0.367826
3	2001	0.676281	103	0.526639	0.72277	242	0.383603
3	2002	0.675848	123	0.456197	0.725465	230	0.401924
3	2003	0.675093	124	0.457227	0.737963	233	0.39802
3	2004	0.677994	129	0.465396	0.72574	220	0.424614
3	2005	0.677994	129	0.467461	0.729048	229	0.409082
3	2006	0.675507	133	0.478525	0.712856	225	0.40653
3	2007	0.675507	133	0.480536	0.706537	228	0.404511
3	2008	0.675507	133	0.483312	0.724571	236	0.400402
3	2009	0.675507	133	0.483723	0.729969	216	0.42903
3	2010	0.675507	133	0.482853	0.709618	224	0.418712
4	1992	0.660031	118	0.471277	0.703538	205	0.391476
4	1993	0.660031	118	0.474891	0.734114	189	0.409617
4	1994	0.655592	117	0.471602	0.730221	202	0.395953
4	1995	0.660031	118	0.47094	0.736053	234	0.368693
4	1996	0.65756	120	0.47441	0.736517	212	0.405031
4	1997	0.65756	120	0.477902	0.736075	201	0.413062
4	1998	0.65756	120	0.476331	0.728246	196	0.419302
4	1999	0.65756	120	0.473503	0.721729	222	0.367948
4	2000	0.65756	120	0.47754	0.735815	208	0.397063
4	2001	0.65756	120	0.472855	0.729052	228	0.384657
4	2002	0.653188	119	0.474712	0.744889	246	0.373337
4	2003	0.653188	119	0.471506	0.741903	254	0.363479
4	2004	0.663222	121	0.472739	0.728602	239	0.387354
4	2005	0.663222	121	0.473256	0.727094	238	0.378144
4	2006	0.663222	121	0.473062	0.725101	230	0.398884
4	2007	0.663222	121	0.474	0.742838	250	0.376611
4	2008	0.663222	121	0.474073	0.748572	248	0.377137
4	2009	0.663222	121	0.472064	0.747764	252	0.37868
4	2010	0.663222	121	0.474408	0.744721	250	0.380098
5	1992	0.758104	57	0.274364	0.771807	80	0.414104
5	1993	0.758104	57	0.275041	0.773943	78	0.403628
5	1994	0.756647	58	0.27576	0.773943	78	0.404203
5	1995	0.756647	58	0.273941	0.773943	78	0.400501
5	1996	0.756647	58	0.27228	0.773943	78	0.408942
5	1997	0.756647	58	0.272377	0.773943	78	0.412522
5	1998	0.760654	56	0.369612	0.758324	95	0.400494
5	1999	0.760654	56	0.385922	0.758324	95	0.403867
5	2000	0.760654	56	0.390824	0.758324	95	0.40635
5	2001	0.760654	56	0.392666	0.758324	95	0.403331
5	2002	0.760654	56	0.393428	0.752601	105	0.369819
5	2003	0.763802	41	0.475698	0.752601	105	0.331123
5	2004	0.763802	41	0.471456	0.752601	105	0.334144
5	2005	0.763802	41	0.465618	0.755413	102	0.325807
5	2006	0.749481	62	0.347562	0.755413	102	0.339568
5	2007	0.749481	62	0.349667	0.755413	102	0.331207
5	2008	0.749481	62	0.349364	0.755413	102	0.343763
5	2009	0.749481	62	0.346197	0.755413	102	0.338855
5	2010	0.749481	62	0.347659	0.755413	102	0.3492
7	1992	0.728723	96	0.341077	0.751471	113	0.388032
7	1993	0.728723	96	0.340811	0.752386	114	0.396565
7	1994	0.728723	96	0.340718	0.752386	114	0.397415
7	1995	0.728723	96	0.341645	0.751471	113	0.392662
7	1996	0.728723	96	0.340243	0.754304	111	0.395638
7	1997	0.728723	96	0.340371	0.752386	114	0.397637
7	1998	0.728723	96	0.342072	0.752386	114	0.401205
7	1999	0.728723	96	0.338772	0.751471	113	0.389998
7	2000	0.728723	96	0.341085	0.751471	113	0.397302
7	2001	0.728723	96	0.34432	0.751471	113	0.39997
7	2002	0.728723	96	0.342979	0.766327	164	0.342397
7	2003	0.728723	96	0.341692	0.752324	159	0.339866
7	2004	0.728723	96	0.342291	0.732511	163	0.340176
7	2005	0.728723	96	0.343	0.727505	180	0.304848
7	2006	0.728723	96	0.34363	0.736218	185	0.294439
7	2007	0.728723	96	0.343905	0.751734	191	0.287165
7	2008	0.728723	96	0.341935	0.751734	191	0.285677
7	2009	0.728723	96	0.343662	0.751734	191	0.291259
7	2010	0.728723	96	0.346671	0.750952	189	0.287424
8	1992	0.707962	85	0.394979	0.726206	149	0.38339
8	1993	0.707962	85	0.39818	0.728136	142	0.402886
8	1994	0.707962	85	0.399864	0.725546	150	0.378578
8	1995	0.707962	85	0.397445	0.725115	141	0.397341
8	1996	0.707962	85	0.401909	0.725546	150	0.376526
8	1997	0.707962	85	0.40144	0.728915	151	0.376308
8	1998	0.707962	85	0.398514	0.739121	137	0.421913
8	1999	0.707962	85	0.402298	0.737069	148	0.41262
8	2000	0.707962	85	0.391637	0.733133	148	0.416341
8	2001	0.707962	85	0.400429	0.727761	141	0.439183
8	2002	0.707962	85	0.397983	0.737069	148	0.41073
8	2003	0.707962	85	0.397373	0.740305	140	0.427015
8	2004	0.707962	85	0.397548	0.737069	148	0.416944
8	2005	0.707962	85	0.394343	0.738592	233	0.38884
8	2006	0.707962	85	0.393295	0.736363	196	0.379479
8	2007	0.707962	85	0.394475	0.751689	196	0.392005
8	2008	0.707962	85	0.392431	0.751689	196	0.391556
8	2009	0.707962	85	0.392801	0.749861	195	0.384795
8	2010	0.707962	85	0.397075	0.734935	184	0.395063
9	1992	0.73803	143	0.544624	0.744506	241	0.418484
9	1993	0.73803	143	0.546277	0.741631	240	0.429175
9	1994	0.73803	143	0.543258	0.736302	237	0.432453
9	1995	0.73803	143	0.541235	0.741355	230	0.443277
9	1996	0.73803	143	0.539057	0.743785	233	0.435354
9	1997	0.73803	143	0.542565	0.739246	235	0.436123
9	1998	0.73803	143	0.541877	0.743449	239	0.429921
9	1999	0.73803	143	0.543875	0.736104	242	0.439061
9	2000	0.73803	143	0.545979	0.744112	232	0.44831
9	2001	0.73803	143	0.547375	0.73927	246	0.426238
9	2002	0.73803	143	0.549401	0.740824	231	0.429556
9	2003	0.73803	143	0.549341	0.742849	226	0.438741
9	2004	0.73803	143	0.544733	0.739558	224	0.440565
9	2005	0.73803	143	0.544083	0.742594	227	0.434703
9	2006	0.73803	143	0.544164	0.744422	222	0.452651
9	2007	0.73803	143	0.543631	0.750587	214	0.46193
9	2008	0.73803	143	0.54329	0.746304	219	0.442507
9	2009	0.73803	143	0.544332	0.753747	220	0.44274
9	2010	0.73803	143	0.54049	0.742529	227	0.438951
10	1992	0.692472	166	0.477247	0.746987	278	0.404865
10	1993	0.692472	166	0.480659	0.734423	267	0.417872
10	1994	0.6961	161	0.483242	0.736982	270	0.415591
10	1995	0.6961	161	0.480238	0.724058	262	0.424121
10	1996	0.6961	161	0.480216	0.737831	268	0.413346
10	1997	0.6961	161	0.480103	0.739216	271	0.40649
10	1998	0.6961	161	0.481794	0.727819	263	0.420743
10	1999	0.6961	161	0.481206	0.724077	262	0.424748
10	2000	0.6961	161	0.48122	0.724886	260	0.422776
10	2001	0.6961	161	0.481396	0.725709	263	0.425399
10	2002	0.6961	161	0.484614	0.736329	269	0.419022
10	2003	0.6961	161	0.483132	0.738338	268	0.421578
10	2004	0.6961	161	0.486221	0.730357	261	0.443081
10	2005	0.6961	161	0.483545	0.741763	272	0.416634
10	2006	0.6961	161	0.486617	0.750106	275	0.423827
10	2007	0.6961	161	0.488112	0.738188	267	0.424903
10	2008	0.6961	161	0.491853	0.742984	264	0.432333
10	2009	0.6961	161	0.488609	0.743424	263	0.429778
10	2010	0.6961	161	0.487405	0.742984	264	0.432772
11	1992	0.664682	92	0.478107	0.748051	277	0.403906
11	1993	0.664682	92	0.478764	0.735164	273	0.404212
11	1994	0.664682	92	0.480942	0.737124	273	0.404424
11	1995	0.675746	95	0.500934	0.741347	276	0.414554
11	1996	0.707666	105	0.481513	0.753661	283	0.417503
11	1997	0.707666	105	0.481091	0.74158	279	0.420584
11	1998	0.706435	107	0.48265	0.740228	278	0.416777
11	1999	0.706435	107	0.485561	0.754594	289	0.410905
11	2000	0.706435	107	0.490483	0.752262	287	0.413847
11	2001	0.706435	107	0.483724	0.752262	287	0.419633
11	2002	0.706435	107	0.487768	0.753446	288	0.423908
11	2003	0.695309	127	0.477582	0.753769	286	0.438423
11	2004	0.695309	127	0.475338	0.753769	286	0.443865
11	2005	0.695309	127	0.475678	0.752395	290	0.43767
11	2006	0.695309	127	0.475419	0.753546	291	0.438232
11	2007	0.695309	127	0.476283	0.75344	287	0.436972
11	2008	0.695738	126	0.470507	0.75344	287	0.437157
11	2009	0.695738	126	0.467377	0.75344	287	0.438424
11	2010	0.698207	127	0.473949	0.75344	287	0.436483
12	1992	0.680661	51	0.346981	0.74491	189	0.345351
12	1993	0.680661	51	0.348587	0.742439	184	0.346237
12	1994	0.680661	51	0.352182	0.73046	182	0.366138
12	1995	0.680661	51	0.355329	0.720261	173	0.365164
12	1996	0.680661	51	0.352239	0.720261	173	0.361694
12	1997	0.680661	51	0.35599	0.747601	229	0.39306
12	1998	0.680661	51	0.353992	0.751373	213	0.393329
12	1999	0.680661	51	0.354123	0.749127	213	0.379045
12	2000	0.680661	51	0.351415	0.720899	248	0.39816
12	2001	0.680661	51	0.35118	0.733859	247	0.403444
12	2002	0.680661	51	0.353027	0.7128	191	0.384855
12	2003	0.680661	51	0.354467	0.706199	183	0.364404
12	2004	0.680661	51	0.354614	0.709141	191	0.363606
12	2005	0.680661	51	0.353981	0.733239	249	0.385064
12	2006	0.680661	51	0.353194	0.72243	243	0.399522
12	2007	0.680661	51	0.353203	0.733609	248	0.38203
12	2008	0.680661	51	0.354794	0.735784	247	0.389831
12	2009	0.680661	51	0.355233	0.735485	249	0.397165
12	2010	0.680661	51	0.357711	0.726109	240	0.400414
13	1992	0.625768	89	0.325626	0.722683	181	0.379001
13	1993	0.625768	89	0.322831	0.722683	181	0.376511
13	1994	0.625768	89	0.323768	0.722683	181	0.376628
13	1995	0.625768	89	0.320701	0.722683	181	0.375153
13	1996	0.625859	88	0.310154	0.723237	180	0.368267
13	1997	0.625859	88	0.307412	0.721579	182	0.405285
13	1998	0.624375	89	0.316034	0.720586	172	0.370383
13	1999	0.624375	89	0.317346	0.72416	176	0.378507
13	2000	0.624375	89	0.322466	0.743722	216	0.423249
13	2001	0.624375	89	0.318298	0.745631	217	0.434981
13	2002	0.624375	89	0.320974	0.753229	223	0.421535
13	2003	0.624375	89	0.314262	0.75019	231	0.415826
13	2004	0.624375	89	0.322777	0.751541	232	0.42183
13	2005	0.624644	90	0.330649	0.752388	239	0.421453
13	2006	0.624644	90	0.328522	0.749455	227	0.415122
13	2007	0.624644	90	0.327127	0.748336	242	0.405771
13	2008	0.624644	90	0.328537	0.748336	242	0.417082
13	2009	0.624644	90	0.328725	0.749934	245	0.402399
13	2010	0.624644	90	0.331531	0.75101	242	0.412658
14	1992	0.704239	102	0.282226	0.745669	223	0.358113
14	1993	0.701749	105	0.30443	0.761796	236	0.351553
14	1994	0.701749	105	0.300183	0.759557	234	0.358622
14	1995	0.701749	105	0.302394	0.761939	236	0.350937
14	1996	0.701749	105	0.299162	0.752143	239	0.355841
14	1997	0.701749	105	0.299776	0.7512	241	0.354108
14	1998	0.701749	105	0.318195	0.752601	233	0.343506
14	1999	0.701749	105	0.314056	0.754987	244	0.35536
14	2000	0.701749	105	0.316307	0.738243	228	0.369097
14	2001	0.701749	105	0.318403	0.751432	238	0.406576
14	2002	0.701749	105	0.313839	0.750495	240	0.397802
14	2003	0.701749	105	0.321098	0.749537	239	0.405698
14	2004	0.701749	105	0.31741	0.749939	238	0.379608
14	2005	0.701749	105	0.316363	0.747077	249	0.391984
14	2006	0.701749	105	0.316437	0.750969	253	0.375044
14	2007	0.701749	105	0.313244	0.750429	255	0.373373
14	2008	0.701749	105	0.313102	0.750037	247	0.381791
14	2009	0.701749	105	0.318858	0.748798	250	0.381004
14	2010	0.701749	105	0.320509	0.748036	250	0.382345
15	1992	0.67705	90	0.49678	0.751197	282	0.403568
15	1993	0.67705	90	0.499673	0.751388	277	0.403903
15	1994	0.67705	90	0.49331	0.753595	284	0.400915
15	1995	0.67705	90	0.493893	0.753824	279	0.404661
15	1996	0.67705	90	0.49266	0.752394	283	0.401662
15	1997	0.67705	90	0.486758	0.752394	283	0.40013
15	1998	0.67705	90	0.489455	0.753595	284	0.400638
15	1999	0.67705	90	0.488091	0.753891	283	0.405145
16	1992	0.72406	176	0.403487	0.741104	229	0.385568
16	1993	0.72406	176	0.401805	0.741979	229	0.37957
16	1994	0.72406	176	0.406892	0.731802	233	0.378845
16	1995	0.72406	176	0.404326	0.745274	242	0.384248
16	1996	0.72406	176	0.405609	0.730265	239	0.382862
16	1997	0.72406	176	0.406357	0.727955	237	0.375235
16	1998	0.72406	176	0.407469	0.730392	236	0.385821
16	1999	0.72406	176	0.406641	0.730836	224	0.389134
16	2000	0.72406	176	0.406524	0.728309	225	0.384871
16	2001	0.72406	176	0.406124	0.7284	226	0.393769
16	2002	0.72406	176	0.406163	0.745073	255	0.382364
16	2003	0.72406	176	0.406155	0.743521	243	0.395304
16	2004	0.72406	176	0.405936	0.728392	240	0.399134
16	2005	0.722948	177	0.411349	0.747296	254	0.374336
16	2006	0.722948	177	0.413256	0.734433	243	0.395962
16	2007	0.722948	177	0.413722	0.735679	242	0.390627
16	2008	0.722948	177	0.411245	0.737392	238	0.402582
16	2009	0.722948	177	0.411667	0.736975	239	0.398635
16	2010	0.722948	177	0.410854	0.733751	236	0.398074
17	1992	0.616385	40	0.317238	0.685519	100	0.413014
17	1993	0.616385	40	0.324166	0.685519	100	0.41162
17	1994	0.616385	40	0.32818	0.685519	100	0.400896
17	1995	0.616385	40	0.329403	0.685519	100	0.398527
17	1996	0.616385	40	0.332862	0.685519	100	0.391925
17	1997	0.616385	40	0.332459	0.685519	100	0.382889
17	1998	0.616385	40	0.323464	0.685519	100	0.386417
17	1999	0.616385	40	0.323077	0.684826	101	0.392646
17	2000	0.616385	40	0.323889	0.684826	101	0.39615
17	2001	0.616385	40	0.324286	0.684826	101	0.404913
17	2002	0.616385	40	0.327776	0.684826	101	0.399487
17	2003	0.616385	40	0.326445	0.684826	101	0.381735
17	2004	0.616385	40	0.322264	0.684826	101	0.384485
17	2005	0.616385	40	0.330001	0.684826	101	0.377959
17	2006	0.616385	40	0.328427	0.684826	101	0.393861
17	2007	0.616385	40	0.327353	0.696682	108	0.362202
17	2008	0.616385	40	0.331218	0.696682	108	0.373347
17	2009	0.616385	40	0.331032	0.696682	108	0.373914
17	2010	0.616385	40	0.33434	0.696682	108	0.38218
18	1992	0.737531	102	0.323857	0.741945	119	0.383192
18	1993	0.737531	102	0.324492	0.732415	166	0.319758
18	1994	0.737531	102	0.323398	0.730129	172	0.32878
18	1995	0.737531	102	0.322129	0.734026	165	0.318171
18	1996	0.737531	102	0.323254	0.732009	169	0.316872
18	1997	0.737531	102	0.322255	0.740214	151	0.357469
18	1998	0.737531	102	0.32276	0.739993	146	0.353052
18	1999	0.734822	106	0.354561	0.736786	150	0.374947
18	2000	0.734822	106	0.359751	0.736786	150	0.383426
18	2001	0.734822	106	0.358805	0.737707	137	0.398157
18	2002	0.734822	106	0.357423	0.740356	138	0.405005
18	2003	0.737255	118	0.394893	0.733299	145	0.428665
18	2004	0.735351	129	0.422981	0.735431	153	0.440373
18	2005	0.735351	129	0.425915	0.732067	154	0.446925
18	2006	0.735351	129	0.425371	0.736902	142	0.457552
18	2007	0.735351	129	0.424696	0.736048	144	0.464119
18	2008	0.735351	129	0.424554	0.736616	143	0.46552
18	2009	0.734836	130	0.427787	0.73614	144	0.46846
18	2010	0.734836	130	0.430176	0.727348	190	0.449002
19	1992	0.712346	147	0.466603	0.710327	194	0.41553
19	1993	0.712346	147	0.466722	0.708532	203	0.399682
19	1994	0.712346	147	0.466424	0.731614	224	0.367902
19	1995	0.712346	147	0.466665	0.725341	223	0.364607
19	1996	0.712346	147	0.465551	0.730696	226	0.367201
19	1997	0.712346	147	0.468596	0.711913	198	0.418342
19	1998	0.712346	147	0.469495	0.710155	202	0.409942
19	1999	0.712346	147	0.468846	0.708641	201	0.415087
19	2000	0.712346	147	0.468981	0.738699	248	0.359823
19	2001	0.712346	147	0.466832	0.743632	241	0.361435
19	2002	0.712346	147	0.46776	0.749554	245	0.35801
19	2003	0.712346	147	0.46615	0.733759	235	0.369148
19	2004	0.712346	147	0.462683	0.73059	224	0.377203
19	2005	0.712346	147	0.461871	0.71169	212	0.40073
19	2006	0.712346	147	0.458958	0.711805	226	0.375595
19	2007	0.712346	147	0.459588	0.733507	220	0.386206
19	2008	0.712346	147	0.459829	0.730813	218	0.393371
19	2009	0.712346	147	0.459011	0.724892	235	0.352399
19	2010	0.712346	147	0.460638	0.744038	219	0.393291
20	1992	0.705869	85	0.287811	0.74581	252	0.36655
20	1993	0.705869	85	0.29181	0.746259	247	0.370159
20	1994	0.705869	85	0.291025	0.747334	247	0.377425
20	1995	0.705869	85	0.284885	0.74879	244	0.37713
20	1996	0.705869	85	0.281267	0.733875	241	0.376994
20	1997	0.705869	85	0.279522	0.754538	264	0.36819
20	1998	0.705869	85	0.279772	0.746534	250	0.39398
20	1999	0.705869	85	0.280017	0.745488	255	0.387951
20	2000	0.705869	85	0.27462	0.746051	254	0.390703
20	2001	0.705869	85	0.263412	0.73267	246	0.412284
20	2002	0.705869	85	0.268153	0.745614	259	0.427813
20	2003	0.705869	85	0.271063	0.735097	230	0.440241
20	2004	0.705869	85	0.271525	0.727503	214	0.436967
20	2005	0.705869	85	0.268328	0.72598	219	0.409845
20	2006	0.705869	85	0.271534	0.72377	217	0.417467
20	2007	0.705869	85	0.268941	0.74144	231	0.408852
20	2008	0.705869	85	0.269239	0.755673	236	0.406934
20	2009	0.695861	82	0.266408	0.747632	240	0.400894
20	2010	0.695861	82	0.280097	0.756359	237	0.403124
21	1992	0.742485	171	0.440921	0.756242	260	0.371445
21	1993	0.742485	171	0.443124	0.755084	266	0.375797
21	1994	0.742485	171	0.439049	0.753357	278	0.367856
21	1995	0.742485	171	0.436857	0.751499	284	0.377189
21	1996	0.742485	171	0.438867	0.752967	284	0.380568
21	1997	0.742485	171	0.439427	0.749726	276	0.389614
21	1998	0.742485	171	0.439081	0.749726	276	0.393867
21	1999	0.742485	171	0.435262	0.751194	271	0.386383
21	2000	0.742485	171	0.435489	0.753997	265	0.396978
21	2001	0.742485	171	0.434991	0.757073	261	0.391618
21	2002	0.742485	171	0.435059	0.754772	266	0.389933
21	2003	0.742485	171	0.43548	0.750712	268	0.391036
21	2004	0.742485	171	0.434266	0.751913	274	0.381176
21	2005	0.744122	172	0.439099	0.75086	269	0.386662
21	2006	0.744122	172	0.438441	0.752823	274	0.392315
21	2007	0.744122	172	0.436718	0.749651	268	0.384953
21	2008	0.744122	172	0.434516	0.749651	268	0.381455
21	2009	0.744122	172	0.434619	0.754099	266	0.389395
21	2010	0.744122	172	0.437655	0.749651	268	0.399296
22	1992	0	0	0	0.718202	150	0.339223
22	1993	0	0	0	0.713356	158	0.322178
22	1994	0	0	0	0.711162	151	0.342277
22	1995	0	0	0	0.7017	146	0.340603
22	1996	0	0	0	0.7122	148	0.319931
22	1997	0	0	0	0.726732	140	0.340881
22	1998	0	0	0	0.728658	141	0.331602
22	1999	0	0	0	0.720936	107	0.374771
22	2000	0	0	0	0.726598	106	0.374481
22	2001	0	0	0	0.71669	99	0.402962
22	2002	0	0	0	0.717538	99	0.402253
22	2003	0	0	0	0.720954	96	0.397084
22	2004	0	0	0	0.691604	77	0.395082
22	2005	0	0	0	0.690894	78	0.388654
22	2006	0	0	0	0.702462	88	0.365132
22	2007	0	0	0	0.702118	89	0.365769
22	2008	0	0	0	0.702996	88	0.372851
22	2009	0	0	0	0.741127	212	0.389412
22	2010	0	0	0	0.744093	219	0.38819
23	1992	0.737427	94	0.385019	0.758084	164	0.401391
23	1993	0.735738	95	0.391699	0.745003	185	0.351445
23	1994	0.735738	95	0.370946	0.755064	190	0.333846
23	1995	0.746112	99	0.371722	0.763018	174	0.375136
23	1996	0.746112	99	0.366212	0.753442	187	0.343405
23	1997	0.746112	99	0.360035	0.76098	179	0.361075
23	1998	0.743112	102	0.364261	0.754189	164	0.378971
23	1999	0.736587	108	0.37734	0.757144	172	0.383594
23	2000	0.736587	108	0.383897	0.755964	189	0.382275
23	2001	0.736587	108	0.389642	0.751608	155	0.401351
23	2002	0.736587	108	0.393383	0.744931	161	0.382204
23	2003	0.736587	108	0.405014	0.754271	193	0.407248
23	2004	0.736587	108	0.389797	0.738103	189	0.373094
23	2005	0.736587	108	0.393758	0.751712	206	0.358745
23	2006	0.736587	108	0.39675	0.75761	191	0.381499
23	2007	0.736587	108	0.387711	0.756743	188	0.38493
23	2008	0.736587	108	0.396259	0.767396	191	0.376599
23	2009	0.736587	108	0.392367	0.77309	185	0.377242
23	2010	0.736587	108	0.391008	0.756365	201	0.371898
25	1992	0.723581	88	0.192591	0.736736	112	0.333718
25	1993	0.723581	88	0.191113	0.738945	110	0.280086
25	1994	0.723581	88	0.192559	0.738945	110	0.295114
25	1995	0.723581	88	0.192138	0.738945	110	0.281439
25	1996	0.723581	88	0.192716	0.738945	110	0.277398
25	1997	0.723581	88	0.194321	0.738945	110	0.284184
25	1998	0.723581	88	0.195863	0.738945	110	0.290297
25	1999	0.723581	88	0.196233	0.738945	110	0.289321
25	2000	0.723581	88	0.195091	0.738945	110	0.279501
25	2001	0.723581	88	0.195448	0.738945	110	0.342057
25	2002	0.723581	88	0.196507	0.754059	142	0.333096
25	2003	0.723581	88	0.197032	0.733949	135	0.300793
25	2004	0.723581	88	0.197435	0.74591	138	0.306138
25	2005	0.723581	88	0.197117	0.736438	155	0.2953
25	2006	0.723581	88	0.196761	0.727741	161	0.297209
25	2007	0.723581	88	0.196759	0.728978	168	0.272947
25	2008	0.723581	88	0.196942	0.731162	165	0.267449
25	2009	0.723581	88	0.197216	0.731162	165	0.261075
25	2010	0.723581	88	0.196627	0.733737	142	0.294926
26	1992	0.720746	80	0.413672	0.729244	211	0.332758
26	1993	0.720746	80	0.416347	0.731088	207	0.327216
26	1994	0.720746	80	0.415453	0.729989	222	0.352442
26	1995	0.720746	80	0.418468	0.72793	221	0.34687
26	1996	0.720746	80	0.421346	0.726491	223	0.358746
26	1997	0.720746	80	0.418109	0.73592	241	0.396693
26	1998	0.720746	80	0.41744	0.73592	241	0.391734
26	1999	0.720746	80	0.422052	0.733866	225	0.371394
26	2000	0.720746	80	0.420995	0.732129	224	0.376025
26	2001	0.720746	80	0.422037	0.733866	225	0.374394
26	2002	0.720746	80	0.418285	0.733305	239	0.418952
26	2003	0.720746	80	0.417835	0.750432	249	0.393952
26	2004	0.720746	80	0.419673	0.759933	258	0.376778
26	2005	0.720746	80	0.418563	0.762303	252	0.377922
26	2006	0.720746	80	0.415571	0.759982	254	0.359203
26	2007	0.720746	80	0.402315	0.760824	256	0.356907
26	2008	0.720746	80	0.403629	0.760824	256	0.356354
26	2009	0.720746	80	0.402797	0.760824	256	0.356151
26	2010	0.720746	80	0.405672	0.761826	246	0.369853
27	1992	0.696249	146	0.452067	0.732315	215	0.418653
27	1993	0.700166	163	0.432729	0.724829	241	0.403018
27	1994	0.703774	163	0.441883	0.733637	251	0.390446
27	1995	0.702968	165	0.440985	0.732462	251	0.39684
27	1996	0.703765	163	0.440681	0.734389	226	0.423672
27	1997	0.703372	163	0.440572	0.733855	235	0.406206
27	1998	0.703765	163	0.444538	0.731142	241	0.399715
27	1999	0.703765	163	0.444869	0.735475	233	0.408118
27	2000	0.703765	163	0.447382	0.732584	235	0.414023
27	2001	0.702865	164	0.450622	0.723711	254	0.402554
27	2002	0.702865	164	0.448837	0.73431	255	0.410508
27	2003	0.702219	166	0.454911	0.733971	247	0.421472
27	2004	0.702219	166	0.452798	0.724398	239	0.441586
27	2005	0.702219	166	0.452548	0.729705	239	0.442364
27	2006	0.694275	175	0.437378	0.741111	269	0.402663
27	2007	0.694275	175	0.439073	0.739766	273	0.405478
27	2008	0.694465	174	0.424652	0.741906	267	0.41169
27	2009	0.693905	176	0.434139	0.754898	278	0.412737
27	2010	0.693905	176	0.431631	0.743848	276	0.411864
28	1992	0.736285	114	0.399594	0.740282	122	0.375391
28	1993	0.736285	114	0.399766	0.740065	123	0.375858
28	1994	0.736285	114	0.400498	0.74764	124	0.377289
28	1995	0.736285	114	0.397033	0.747369	125	0.383937
28	1996	0.736285	114	0.392651	0.775804	172	0.337052
28	1997	0.736285	114	0.394807	0.774447	172	0.327564
28	1998	0.736285	114	0.396422	0.771676	171	0.32642
28	1999	0.736285	114	0.398094	0.77322	172	0.336947
28	2000	0.736285	114	0.399432	0.776551	163	0.349625
28	2001	0.736285	114	0.400629	0.776551	163	0.349351
28	2002	0.736285	114	0.402323	0.775821	175	0.333418
28	2003	0.736285	114	0.40312	0.774948	179	0.330965
28	2004	0.736285	114	0.401715	0.777102	176	0.330982
28	2005	0.736285	114	0.400694	0.752982	155	0.35878
28	2006	0.736285	114	0.401146	0.772582	152	0.371279
28	2007	0.736285	114	0.401361	0.774356	165	0.360912
28	2008	0.736285	114	0.40007	0.775789	172	0.341188
28	2009	0.736285	114	0.396239	0.77897	170	0.335221
28	2010	0.736285	114	0.394769	0.778259	172	0.337521
29	1992	0.755583	88	0.353564	0.76018	92	0.373808
29	1993	0.755583	88	0.350864	0.75783	95	0.376051
29	1994	0.755583	88	0.354131	0.75783	95	0.392871
29	1995	0.755583	88	0.353647	0.76018	92	0.378321
29	1996	0.755583	88	0.354187	0.75783	95	0.380739
29	1997	0.755583	88	0.35439	0.760464	91	0.369498
29	1998	0.755583	88	0.352631	0.754207	124	0.303582
29	1999	0.755583	88	0.353927	0.758056	125	0.317091
29	2000	0.755583	88	0.354118	0.763416	128	0.319932
29	2001	0.755583	88	0.356687	0.765084	132	0.312234
29	2002	0.755583	88	0.356784	0.76113	131	0.345631
29	2003	0.755583	88	0.353957	0.753871	125	0.334031
29	2004	0.755583	88	0.351458	0.76031	137	0.324242
29	2005	0.755583	88	0.344757	0.75332	122	0.35022
29	2006	0.755583	88	0.343973	0.757372	130	0.346089
29	2007	0.755583	88	0.344555	0.763979	138	0.313188
29	2008	0.755583	88	0.341156	0.743487	143	0.289553
29	2009	0.755583	88	0.344869	0.750569	152	0.304932
29	2010	0.755583	88	0.343589	0.747964	167	0.292649
32	1992	0.743324	175	0.357646	0.750368	211	0.347003
32	1993	0.743324	175	0.358977	0.737787	212	0.35805
32	1994	0.743324	175	0.364658	0.745679	224	0.345103
32	1995	0.743324	175	0.366066	0.748445	222	0.343894
32	1996	0.743324	175	0.365784	0.749187	220	0.352339
32	1997	0.743324	175	0.366113	0.750834	222	0.339195
32	1998	0.743324	175	0.368254	0.751902	223	0.353238
32	1999	0.743324	175	0.366998	0.748636	225	0.361961
32	2000	0.743324	175	0.366755	0.750907	228	0.351712
32	2001	0.743324	175	0.367214	0.751067	230	0.349164
32	2002	0.743324	175	0.36716	0.762984	231	0.347104
32	2003	0.743324	175	0.367595	0.749335	225	0.361135
32	2004	0.743324	175	0.368306	0.751501	211	0.380069
32	2005	0.743324	175	0.366316	0.765003	228	0.353272
32	2006	0.743324	175	0.368012	0.752591	222	0.363622
32	2007	0.743324	175	0.368615	0.758821	231	0.350974
32	2008	0.743324	175	0.370888	0.76323	240	0.346312
32	2009	0.743324	175	0.372085	0.753827	223	0.371887
32	2010	0.743324	175	0.371112	0.749941	228	0.362472
33	1992	0.705831	92	0.532976	0.740713	273	0.438022
33	1993	0.70977	100	0.524198	0.740713	273	0.438915
33	1994	0.70977	100	0.527417	0.740713	273	0.436524
33	1995	0.70977	100	0.529074	0.740713	273	0.439295
33	1996	0.708721	101	0.531539	0.740713	273	0.441554
33	1997	0.708721	101	0.531402	0.740713	273	0.440454
33	1998	0.708721	101	0.530814	0.740364	274	0.440771
33	1999	0.708721	101	0.532738	0.740364	274	0.445421
33	2000	0.705777	106	0.522303	0.740751	273	0.444023
33	2001	0.702966	111	0.50755	0.740751	273	0.445318
33	2002	0.702394	123	0.469984	0.741103	272	0.44851
33	2003	0.702394	123	0.467202	0.741103	272	0.447243
33	2004	0.702394	123	0.466618	0.741103	272	0.447749
33	2005	0.702394	123	0.468112	0.741103	272	0.446574
33	2006	0.702394	123	0.469184	0.741103	272	0.446599
33	2007	0.702394	123	0.466772	0.741189	266	0.441335
33	2008	0.707305	122	0.46089	0.741189	266	0.446607
33	2009	0.707305	122	0.463513	0.741189	266	0.445499
33	2010	0.707305	122	0.463604	0.741189	266	0.446135
35	1992	0.648289	83	0.356898	0.741898	161	0.379204
35	1993	0.648289	83	0.364435	0.741898	161	0.380213
35	1994	0.648289	83	0.373218	0.733244	180	0.361597
35	1995	0.648289	83	0.371004	0.735325	177	0.374764
35	1996	0.648289	83	0.387516	0.733644	179	0.381908
35	1997	0.648289	83	0.389955	0.737212	178	0.368015
35	1998	0.648289	83	0.391275	0.737277	209	0.345225
35	1999	0.648289	83	0.382283	0.736624	205	0.360421
35	2000	0.648289	83	0.381625	0.735724	203	0.365556
35	2001	0.648289	83	0.384296	0.733647	206	0.361845
35	2002	0.648289	83	0.389861	0.732901	202	0.37084
35	2003	0.648289	83	0.387011	0.736329	201	0.362677
35	2004	0.648289	83	0.387893	0.732683	210	0.351411
35	2005	0.648289	83	0.387086	0.738569	211	0.364541
35	2006	0.648289	83	0.38635	0.743186	216	0.363729
35	2007	0.648289	83	0.385492	0.74275	217	0.359159
35	2008	0.648289	83	0.38268	0.745032	216	0.37771
35	2009	0.648289	83	0.381004	0.738735	230	0.365573
35	2010	0.648289	83	0.383951	0.734609	229	0.368291
36	1992	0.744315	49	0.421733	0.760384	96	0.406766
36	1993	0.744315	49	0.435922	0.760384	96	0.404658
36	1994	0.744315	49	0.434879	0.760384	96	0.408304
36	1995	0.744315	49	0.430897	0.760384	96	0.408616
36	1996	0.744315	49	0.420657	0.760384	96	0.402224
36	1997	0.744315	49	0.411144	0.760384	96	0.391516
36	1998	0.744315	49	0.426738	0.760384	96	0.407458
36	1999	0.744315	49	0.425028	0.760384	96	0.391725
36	2000	0.744315	49	0.444699	0.760384	96	0.394629
36	2001	0.744315	49	0.450656	0.760384	96	0.39638
36	2002	0.744315	49	0.450834	0.752656	107	0.347731
36	2003	0.744315	49	0.453481	0.755228	105	0.353843
36	2004	0.744315	49	0.459629	0.743448	114	0.304581
36	2005	0.744315	49	0.468408	0.74672	106	0.315005
36	2006	0.744315	49	0.450826	0.752656	107	0.360062
36	2007	0.744315	49	0.442719	0.743738	105	0.306655
36	2008	0.744315	49	0.460995	0.742903	114	0.288795
36	2009	0.744315	49	0.450481	0.742903	114	0.291087
36	2010	0.744315	49	0.441529	0.742903	114	0.301336
37	1992	0.734026	116	0.335059	0.746435	164	0.343043
37	1993	0.734026	116	0.336974	0.743061	169	0.332062
37	1994	0.734026	116	0.335842	0.738936	162	0.340819
37	1995	0.734026	116	0.334884	0.746273	155	0.337868
37	1996	0.734026	116	0.339574	0.730091	159	0.330927
37	1997	0.734026	116	0.337548	0.738088	152	0.336995
37	1998	0.734026	116	0.340535	0.730542	159	0.334035
37	1999	0.734026	116	0.342587	0.737373	163	0.321275
37	2000	0.734026	116	0.344125	0.741872	152	0.339515
37	2001	0.734026	116	0.344218	0.730557	159	0.33885
37	2002	0.734026	116	0.34777	0.740451	153	0.369533
37	2003	0.734026	116	0.356096	0.740465	158	0.355384
37	2004	0.734026	116	0.355067	0.737109	149	0.37239
37	2005	0.734026	116	0.355002	0.740867	154	0.357832
37	2006	0.734026	116	0.352305	0.737376	162	0.338673
37	2007	0.734026	116	0.355328	0.735312	165	0.338199
37	2008	0.734026	116	0.359423	0.752734	170	0.339149
37	2009	0.734026	116	0.357494	0.738779	150	0.374965
37	2010	0.734026	116	0.360997	0.741387	165	0.366969
38	1992	0.749768	117	0.450201	0.745842	211	0.393897
38	1993	0.749768	117	0.449777	0.74447	224	0.365083
38	1994	0.749768	117	0.447836	0.759356	229	0.360519
38	1995	0.749768	117	0.447885	0.754126	246	0.358014
38	1996	0.749768	117	0.447606	0.763686	240	0.370617
38	1997	0.749768	117	0.446273	0.740436	215	0.39834
38	1998	0.749768	117	0.446389	0.754596	241	0.368514
38	1999	0.749768	117	0.445902	0.756319	241	0.367388
38	2000	0.749768	117	0.444506	0.756568	229	0.377065
38	2001	0.749768	117	0.44345	0.755308	234	0.374678
38	2002	0.749768	117	0.446359	0.753329	232	0.382631
38	2003	0.749768	117	0.444799	0.754142	229	0.37526
38	2004	0.749768	117	0.44224	0.740605	216	0.404907
38	2005	0.749768	117	0.443976	0.751567	224	0.369111
38	2006	0.749768	117	0.441811	0.748065	231	0.36552
38	2007	0.749768	117	0.441864	0.752387	240	0.350383
38	2008	0.749768	117	0.442054	0.756071	226	0.376031
38	2009	0.749768	117	0.442745	0.756776	237	0.367923
38	2010	0.749768	117	0.444288	0.756447	240	0.358139
39	1992	0.740905	96	0.330451	0.742863	100	0.393776
39	1993	0.740905	96	0.331967	0.742417	101	0.398265
39	1994	0.740905	96	0.330279	0.750575	153	0.314736
39	1995	0.740905	96	0.327926	0.733095	150	0.325449
39	1996	0.740905	96	0.325697	0.743864	154	0.290524
39	1997	0.740905	96	0.324751	0.734395	144	0.289659
39	1998	0.740905	96	0.332939	0.734395	144	0.307856
39	1999	0.740905	96	0.328905	0.734367	148	0.293482
39	2000	0.740905	96	0.330207	0.739568	140	0.339015
39	2001	0.740905	96	0.330846	0.756599	130	0.307266
39	2002	0.740905	96	0.330748	0.752426	134	0.310307
39	2003	0.740905	96	0.334666	0.757275	133	0.363106
39	2004	0.73543	93	0.324684	0.745745	126	0.356597
39	2005	0.740905	96	0.331842	0.746135	125	0.368122
39	2006	0.740905	96	0.336071	0.75422	128	0.37455
39	2007	0.740905	96	0.341006	0.753128	130	0.3752
39	2008	0.740905	96	0.339854	0.758807	131	0.350024
39	2009	0.740905	96	0.345374	0.758807	131	0.352439
39	2010	0.740905	96	0.344523	0.760148	144	0.321428
40	1992	0.697604	121	0.498953	0.743548	204	0.433627
40	1993	0.697604	121	0.499057	0.743979	203	0.438227
40	1994	0.697604	121	0.498411	0.746321	208	0.431345
40	1995	0.697604	121	0.499494	0.74196	223	0.410284
40	1996	0.697604	121	0.499097	0.741944	225	0.40387
40	1997	0.697604	121	0.500951	0.736675	242	0.37678
40	1998	0.696424	129	0.468264	0.740446	239	0.379899
40	1999	0.696424	129	0.47229	0.756668	233	0.389714
40	2000	0.696424	129	0.472417	0.755322	236	0.390402
40	2001	0.696424	129	0.471734	0.743551	226	0.400894
40	2002	0.696424	129	0.469865	0.7491	255	0.363501
40	2003	0.696424	129	0.469848	0.750507	251	0.371756
40	2004	0.699504	130	0.473925	0.754076	255	0.368952
40	2005	0.699504	130	0.474783	0.75633	245	0.38372
40	2006	0.699504	130	0.474652	0.751234	239	0.389743
40	2007	0.699504	130	0.476308	0.751511	251	0.373873
40	2008	0.699504	130	0.476201	0.752563	249	0.385783
40	2009	0.699504	130	0.476084	0.750532	240	0.39229
40	2010	0.699504	130	0.476781	0.750502	254	0.379
44	1992	0.749709	145	0.392399	0.758671	257	0.349608
44	1993	0.749709	145	0.393725	0.753483	248	0.354778
44	1994	0.750597	144	0.38916	0.754943	252	0.348954
44	1995	0.751674	143	0.389007	0.751898	258	0.34421
44	1996	0.751674	143	0.383255	0.749853	252	0.361587
44	1997	0.750589	144	0.395334	0.748434	255	0.364632
44	1998	0.750589	144	0.394557	0.745261	258	0.359876
44	1999	0.747295	175	0.403719	0.744919	254	0.369753
44	2000	0.747295	175	0.405772	0.746091	258	0.373282
44	2001	0.747295	175	0.406146	0.749404	259	0.368174
44	2002	0.747295	175	0.406141	0.750855	262	0.365417
44	2003	0.747295	175	0.40783	0.752527	258	0.375731
44	2004	0.747295	175	0.405773	0.750706	253	0.381224
44	2005	0.747295	175	0.40603	0.75035	257	0.386218
44	2006	0.747295	175	0.406396	0.759985	264	0.37509
44	2007	0.747295	175	0.406068	0.753723	256	0.377688
44	2008	0.747295	175	0.406367	0.748405	260	0.371451
44	2009	0.747295	175	0.407516	0.761772	262	0.368105
44	2010	0.747295	175	0.411498	0.749956	256	0.383438
45	1992	0.736248	89	0.308174	0.753356	105	0.353552
45	1993	0.736248	89	0.308344	0.746815	103	0.347015
45	1994	0.736248	89	0.308367	0.747144	102	0.351206
45	1995	0.745671	91	0.311226	0.761235	130	0.347942
45	1996	0.745671	91	0.311716	0.753366	143	0.336324
45	1997	0.745671	91	0.309431	0.752461	131	0.340983
45	1998	0.745671	91	0.311574	0.768509	157	0.303143
45	1999	0.745671	91	0.311004	0.751219	153	0.313641
45	2000	0.745671	91	0.311419	0.750158	136	0.344816
45	2001	0.745671	91	0.311568	0.748782	142	0.347986
45	2002	0.745671	91	0.306473	0.756441	145	0.355762
45	2003	0.745671	91	0.308728	0.76888	144	0.328153
45	2004	0.745671	91	0.305458	0.780445	144	0.332674
45	2005	0.745671	91	0.306908	0.762466	136	0.338728
45	2006	0.745671	91	0.308067	0.760524	137	0.33643
45	2007	0.745671	91	0.311154	0.760895	131	0.34003
45	2008	0.745671	91	0.307671	0.755613	129	0.337339
45	2009	0.745671	91	0.308557	0.756113	128	0.339318
45	2010	0.745671	91	0.308099	0.76634	125	0.343131
46	1992	0.752394	94	0.342751	0.746887	167	0.335492
46	1993	0.756177	98	0.344018	0.754177	159	0.364449
46	1994	0.756177	98	0.343835	0.752463	176	0.32121
46	1995	0.754227	101	0.351648	0.768555	155	0.354754
46	1996	0.741875	115	0.394611	0.739384	145	0.418896
46	1997	0.741875	115	0.394098	0.747603	150	0.404836
46	1998	0.741875	115	0.394116	0.747603	150	0.406948
46	1999	0.741875	115	0.395053	0.742632	144	0.415027
46	2000	0.741875	115	0.395429	0.742684	144	0.425138
46	2001	0.756173	122	0.389012	0.748461	154	0.406245
46	2002	0.756173	122	0.389873	0.750245	180	0.380252
46	2003	0.756173	122	0.39156	0.750927	173	0.392281
46	2004	0.756173	122	0.391314	0.749086	189	0.354428
46	2005	0.756173	122	0.390468	0.75872	196	0.377104
46	2006	0.756173	122	0.387559	0.768404	208	0.346626
46	2007	0.756173	122	0.385329	0.761646	223	0.319779
46	2008	0.756173	122	0.385812	0.768456	219	0.329818
46	2009	0.756173	122	0.387328	0.767926	218	0.336332
46	2010	0.756173	122	0.386594	0.766229	222	0.339005
47	1992	0.703024	71	0.344392	0.7409	141	0.363951
47	1993	0.703024	71	0.330091	0.7409	141	0.354757
47	1994	0.703024	71	0.330348	0.740041	142	0.358227
47	1995	0.703024	71	0.330627	0.740041	142	0.35324
47	1996	0.707285	69	0.311029	0.741999	140	0.348814
47	1997	0.707285	69	0.313453	0.740715	149	0.33993
47	1998	0.707285	69	0.316729	0.743591	129	0.382338
47	1999	0.691834	67	0.313237	0.727702	153	0.339789
47	2000	0.691834	67	0.314381	0.727702	153	0.341861
47	2001	0.691834	67	0.32127	0.732069	135	0.387413
47	2002	0.691834	67	0.326588	0.720865	146	0.352961
47	2003	0.691834	67	0.320415	0.707531	162	0.328877
47	2004	0.696665	64	0.324838	0.71641	164	0.324861
47	2005	0.696665	64	0.324096	0.713347	168	0.335369
47	2006	0.696665	64	0.317492	0.707636	167	0.330651
47	2007	0.696665	64	0.333768	0.711923	150	0.348166
47	2008	0.696665	64	0.339528	0.711923	150	0.351535
47	2009	0.696665	64	0.33772	0.711923	150	0.348273
47	2010	0.696665	64	0.336899	0.742213	153	0.350945
48	1992	0.741285	123	0.371902	0.768739	195	0.346045
48	1993	0.742733	122	0.370912	0.765495	193	0.343931
48	1994	0.742733	122	0.368488	0.755888	218	0.372474
48	1995	0.742733	122	0.368638	0.753019	225	0.359781
48	1996	0.742733	122	0.368285	0.759142	212	0.347464
48	1997	0.742733	122	0.363879	0.750565	232	0.35386
48	1998	0.746412	123	0.367694	0.753424	229	0.371422
48	1999	0.746412	123	0.370661	0.75274	234	0.3638
48	2000	0.746412	123	0.369004	0.750332	239	0.367471
48	2001	0.746412	123	0.366836	0.752124	235	0.369904
48	2002	0.746412	123	0.368377	0.754388	231	0.379403
48	2003	0.746412	123	0.371159	0.75212	228	0.388264
48	2004	0.746412	123	0.368519	0.754575	230	0.383943
48	2005	0.746412	123	0.366147	0.753053	235	0.381565
48	2006	0.746412	123	0.368222	0.752543	236	0.378797
48	2007	0.746412	123	0.367254	0.764869	244	0.367676
48	2008	0.746412	123	0.36468	0.766705	247	0.370775
48	2009	0.746412	123	0.364082	0.767549	235	0.37595
48	2010	0.746412	123	0.365775	0.756214	228	0.388945
49	1992	0.737299	130	0.412399	0.756468	176	0.426675
49	1993	0.737299	130	0.412118	0.757866	177	0.429572
49	1994	0.737299	130	0.411625	0.758249	176	0.428732
49	1995	0.737299	130	0.411896	0.758405	176	0.435002
49	1996	0.737299	130	0.409983	0.758249	176	0.429396
49	1997	0.737299	130	0.407809	0.757866	177	0.424636
49	1998	0.737299	130	0.412356	0.757866	177	0.432136
49	1999	0.73694	131	0.41561	0.757091	243	0.394125
49	2000	0.73694	131	0.417141	0.753681	242	0.392131
49	2001	0.73694	131	0.417635	0.764366	255	0.37979
49	2002	0.73694	131	0.419105	0.766308	258	0.370084
49	2003	0.73694	131	0.41861	0.758747	242	0.397734
49	2004	0.73694	131	0.419357	0.765007	253	0.383325
49	2005	0.73694	131	0.419788	0.761326	240	0.393263
49	2006	0.73694	131	0.418907	0.749344	208	0.405779
49	2007	0.73694	131	0.421222	0.761429	235	0.398436
49	2008	0.73694	131	0.419433	0.771085	223	0.381249
49	2009	0.73694	131	0.419649	0.765473	218	0.394338
49	2010	0.73694	131	0.42079	0.76607	224	0.395364
50	1992	0.664477	144	0.465326	0.726909	229	0.420125
50	1993	0.664477	144	0.464534	0.729885	227	0.41715
50	1994	0.664477	144	0.470067	0.726693	234	0.406779
50	1995	0.664477	144	0.46626	0.724486	236	0.406711
50	1996	0.664477	144	0.462511	0.728587	226	0.418361
50	1997	0.664477	144	0.465594	0.719812	229	0.408522
50	1998	0.664477	144	0.462348	0.727915	236	0.403488
50	1999	0.664477	144	0.460712	0.725744	234	0.421323
50	2000	0.664477	144	0.460463	0.726889	239	0.408316
50	2001	0.664477	144	0.460262	0.740596	249	0.400489
50	2002	0.664477	144	0.458108	0.728039	238	0.415967
50	2003	0.664477	144	0.455407	0.726577	237	0.405125
50	2004	0.664477	144	0.455779	0.752438	263	0.390303
50	2005	0.664477	144	0.45724	0.725258	241	0.416902
50	2006	0.664477	144	0.459887	0.728881	246	0.411171
50	2007	0.664477	144	0.462184	0.733947	250	0.405908
50	2008	0.664477	144	0.463406	0.732699	253	0.412194
50	2009	0.664477	144	0.464719	0.733493	258	0.404158
50	2010	0.664477	144	0.460103	0.733887	253	0.405272
51	1992	0.687955	137	0.43829	0.716682	182	0.468055
52	1992	0.664888	120	0.41182	0.680894	127	0.436022
52	1993	0.664888	120	0.420216	0.680984	128	0.471062
52	1994	0.664888	120	0.421356	0.705152	167	0.447012
52	1995	0.664888	120	0.421026	0.719058	154	0.437786
52	1996	0.693188	128	0.399975	0.721493	147	0.442388
52	1997	0.693188	128	0.408245	0.720281	148	0.444933
52	1998	0.684551	142	0.425421	0.716412	164	0.458652
52	1999	0.656371	135	0.44912	0.719862	187	0.458831
52	2000	0.658523	147	0.419764	0.714364	185	0.431062
52	2001	0.658523	147	0.418592	0.698786	196	0.419815
52	2002	0.659722	146	0.419158	0.734754	207	0.402763
52	2003	0.659393	147	0.420705	0.730922	211	0.38528
52	2004	0.68118	155	0.40785	0.731432	201	0.415967
52	2005	0.680817	156	0.405121	0.709537	200	0.420693
52	2006	0.683547	157	0.411696	0.707366	222	0.396034
52	2007	0.680817	156	0.412271	0.719849	221	0.407177
52	2008	0.683059	159	0.421926	0.73369	230	0.396319
52	2009	0.683059	159	0.419267	0.729769	219	0.424416
52	2010	0.683059	159	0.418525	0.727927	242	0.394057
53	1992	0.751701	119	0.355454	0.753975	170	0.366779
53	1993	0.751701	119	0.352455	0.751269	156	0.369645
53	1994	0.751701	119	0.354657	0.747488	163	0.356442
53	1995	0.750811	120	0.354035	0.751391	160	0.3556
53	1996	0.750811	120	0.352572	0.754597	162	0.361321
53	1997	0.746066	132	0.331397	0.750687	174	0.35178
53	1998	0.745308	133	0.333095	0.736963	174	0.349137
53	1999	0.745308	133	0.332741	0.752781	166	0.379294
53	2000	0.745308	133	0.330731	0.74534	162	0.364916
53	2001	0.745308	133	0.327839	0.740569	183	0.335054
53	2002	0.745308	133	0.327234	0.738246	179	0.346283
53	2003	0.745308	133	0.326732	0.741522	182	0.348778
53	2004	0.745308	133	0.326985	0.752437	205	0.324862
53	2005	0.745308	133	0.328644	0.761864	190	0.350317
53	2006	0.745308	133	0.326309	0.761644	196	0.32888
53	2007	0.745308	133	0.328161	0.766568	195	0.340262
53	2008	0.745308	133	0.32906	0.761935	206	0.333669
53	2009	0.745308	133	0.325877	0.757889	213	0.318782
53	2010	0.747418	130	0.33005	0.746154	203	0.345008
54	1992	0.634436	74	0.366716	0.751284	285	0.370064
54	1993	0.63291	76	0.359449	0.742995	278	0.374685
54	1994	0.63291	76	0.363169	0.732535	271	0.391618
54	1995	0.63291	76	0.371781	0.744325	279	0.386355
54	1996	0.629463	75	0.364872	0.744269	279	0.389136
54	1997	0.636825	76	0.368775	0.73418	266	0.407575
54	1998	0.636825	76	0.369273	0.73354	268	0.399847
54	1999	0.636825	76	0.366719	0.732684	265	0.411662
54	2000	0.653285	78	0.376004	0.744703	273	0.407436
54	2001	0.653285	78	0.376477	0.752774	285	0.397779
54	2002	0.653285	78	0.379649	0.742989	278	0.411826
54	2003	0.653703	79	0.386663	0.742771	279	0.421295
54	2004	0.658757	86	0.381476	0.743195	278	0.419831
54	2005	0.658448	85	0.380982	0.744088	280	0.411174
54	2006	0.658757	86	0.386275	0.744088	280	0.41438
54	2007	0.658757	86	0.38538	0.753323	284	0.399935
54	2008	0.658757	86	0.385659	0.742628	276	0.41414
54	2009	0.658757	86	0.387428	0.742628	276	0.419586
54	2010	0.659399	89	0.395534	0.753004	283	0.406626
55	1992	0.746099	122	0.357189	0.760038	144	0.411978
55	1993	0.746099	122	0.356924	0.760038	144	0.422819
55	1994	0.746099	122	0.356067	0.756945	152	0.410186
55	1995	0.742714	130	0.339047	0.759155	170	0.392428
55	1996	0.742714	130	0.340413	0.751481	180	0.361576
55	1997	0.742714	130	0.338479	0.751686	175	0.379857
55	1998	0.742714	130	0.34124	0.751686	175	0.383332
55	1999	0.742714	130	0.345342	0.751686	175	0.384285
55	2000	0.742714	130	0.343214	0.754387	170	0.420731
55	2001	0.742714	130	0.343636	0.750709	172	0.399362
55	2002	0.742714	130	0.344389	0.752645	172	0.411027
55	2003	0.742714	130	0.345825	0.755004	170	0.4036
55	2004	0.742714	130	0.345118	0.74987	172	0.41761
55	2005	0.742714	130	0.347644	0.744079	187	0.397906
55	2006	0.742714	130	0.344405	0.750286	172	0.421037
55	2007	0.742714	130	0.344739	0.748618	174	0.425126
55	2008	0.742714	130	0.346038	0.750543	172	0.422913
55	2009	0.742714	130	0.347814	0.753319	172	0.431959
55	2010	0.742714	130	0.342365	0.758093	165	0.428642
56	1992	0.735671	135	0.410094	0.753864	167	0.447034
56	1993	0.735671	135	0.40936	0.751961	170	0.444375
56	1994	0.735671	135	0.409316	0.750293	176	0.431477
56	1995	0.738842	131	0.408257	0.753386	168	0.449719
56	1996	0.738842	131	0.411092	0.753386	168	0.456603
56	1997	0.738842	131	0.407985	0.750807	175	0.430483
56	1998	0.738842	131	0.408517	0.754398	166	0.451615
56	1999	0.738842	131	0.410184	0.754398	166	0.450981
56	2000	0.738842	131	0.408261	0.754398	166	0.450997
56	2001	0.738842	131	0.408817	0.754398	166	0.451294
56	2002	0.738842	131	0.40979	0.745808	197	0.406276
56	2003	0.738842	131	0.410354	0.743412	205	0.39248
56	2004	0.738842	131	0.409081	0.742332	207	0.387945
56	2005	0.738842	131	0.409002	0.750031	197	0.415458
56	2006	0.738842	131	0.407446	0.75882	217	0.381355
56	2007	0.738842	131	0.407384	0.755517	215	0.383689
56	2008	0.738842	131	0.40629	0.755517	215	0.384533
56	2009	0.737625	132	0.407048	0.75882	217	0.384208
56	2010	0.737625	132	0.40484	0.75882	217	0.383285
57	1992	0.677001	68	0.464248	0.674597	115	0.452296
57	1993	0.677001	68	0.465624	0.693814	125	0.432729
57	1994	0.677001	68	0.462586	0.707446	120	0.4728
57	1995	0.687434	72	0.456299	0.712568	124	0.47922
57	1996	0.687434	72	0.462578	0.712568	124	0.479172
57	1997	0.687434	72	0.468712	0.712568	124	0.483952
57	1998	0.687434	72	0.467646	0.730445	225	0.383708
57	1999	0.687434	72	0.468518	0.733827	226	0.383339
57	2000	0.687434	72	0.471595	0.733042	220	0.386622
57	2001	0.687434	72	0.470729	0.73072	245	0.365489
57	2002	0.687434	72	0.47089	0.731039	233	0.370571
57	2003	0.686338	78	0.483135	0.728944	231	0.378749
57	2004	0.686338	78	0.481142	0.741439	244	0.380806
57	2005	0.686338	78	0.4826	0.743461	249	0.363299
57	2006	0.686463	79	0.490387	0.731421	243	0.376056
57	2007	0.686463	79	0.488608	0.7418	242	0.37702
57	2008	0.686463	79	0.489827	0.739317	241	0.372992
57	2009	0.686463	79	0.490661	0.757686	257	0.353624
57	2010	0.686463	79	0.493222	0.747867	248	0.377679
58	1992	0.727977	180	0.424403	0.736856	222	0.39521
58	1993	0.72736	181	0.430079	0.731641	233	0.386252
58	1994	0.72736	181	0.429226	0.733069	235	0.381044
58	1995	0.726783	182	0.427291	0.730313	243	0.378178
58	1996	0.726783	182	0.433548	0.740509	256	0.366034
58	1997	0.726783	182	0.425396	0.729506	243	0.3726
58	1998	0.726783	182	0.428666	0.733978	239	0.384568
58	1999	0.731912	184	0.4379	0.741143	242	0.386938
58	2000	0.731912	184	0.436996	0.741731	255	0.371226
58	2001	0.731912	184	0.436273	0.741251	237	0.396257
58	2002	0.731912	184	0.438072	0.744964	250	0.387174
58	2003	0.731912	184	0.437764	0.745206	237	0.397313
58	2004	0.731912	184	0.437061	0.73853	249	0.388052
58	2005	0.731912	184	0.439977	0.76287	233	0.407015
58	2006	0.731912	184	0.437719	0.754637	254	0.380582
58	2007	0.731912	184	0.438279	0.741253	251	0.382752
58	2008	0.731912	184	0.43851	0.74635	266	0.369524
58	2009	0.731912	184	0.43858	0.754453	262	0.369988
58	2010	0.731912	184	0.440565	0.754144	251	0.386474
59	1992	0.670258	173	0.437733	0.721716	235	0.4032
59	1993	0.670258	173	0.43815	0.711968	231	0.399907
59	1994	0.670258	173	0.440172	0.708484	240	0.414432
59	1995	0.670258	173	0.440568	0.70501	235	0.410229
59	1996	0.670258	173	0.439513	0.70894	226	0.427549
59	1997	0.670258	173	0.437549	0.704172	238	0.406486
59	1998	0.670258	173	0.437754	0.717662	246	0.402554
59	1999	0.670258	173	0.438062	0.724023	252	0.402407
59	2000	0.670004	174	0.441348	0.726274	251	0.395555
59	2001	0.670004	174	0.441409	0.710008	242	0.412182
59	2002	0.670004	174	0.443106	0.717404	247	0.416462
59	2003	0.670004	174	0.442163	0.740142	261	0.394068
59	2004	0.670004	174	0.44109	0.720128	247	0.410748
59	2005	0.670004	174	0.44229	0.718968	250	0.408646
59	2006	0.670004	174	0.443029	0.724871	253	0.407232
59	2007	0.670004	174	0.443372	0.73402	247	0.412619
59	2008	0.670004	174	0.444937	0.731283	260	0.403457
59	2009	0.670004	174	0.445225	0.736324	261	0.407521
59	2010	0.670004	174	0.446156	0.734927	259	0.404304
60	1992	0.703391	114	0.401072	0.741286	184	0.385271
60	1993	0.703391	114	0.401023	0.730501	212	0.366132
60	1994	0.708112	115	0.41134	0.748037	220	0.369494
60	1995	0.711337	103	0.440056	0.721729	217	0.384673
60	1996	0.711337	103	0.453511	0.722758	218	0.374248
60	1997	0.717057	99	0.453738	0.729133	214	0.386037
60	1998	0.711337	103	0.446727	0.725497	227	0.363729
60	1999	0.706674	108	0.441815	0.736624	227	0.376977
60	2000	0.706674	108	0.441646	0.743901	244	0.394031
60	2001	0.706674	108	0.44746	0.733366	251	0.396916
60	2002	0.706674	108	0.449106	0.740828	260	0.394305
60	2003	0.706674	108	0.451463	0.743866	256	0.386506
60	2004	0.706674	108	0.442814	0.740521	261	0.372405
60	2005	0.706674	108	0.416458	0.752357	265	0.359
60	2006	0.704011	110	0.423537	0.75265	264	0.371154
60	2007	0.704011	110	0.421655	0.750027	256	0.381647
60	2008	0.704011	110	0.422271	0.747113	254	0.38111
60	2009	0.704011	110	0.416987	0.748703	264	0.374317
60	2010	0.704011	110	0.418114	0.748706	264	0.370676
61	1992	0.78739	22	0.480634	0.709206	49	0.404017
61	1993	0.78739	22	0.477875	0.709206	49	0.399574
61	1994	0.78739	22	0.481855	0.778533	33	0.569336
61	1995	0.78739	22	0.48327	0.780671	34	0.588313
61	1996	0.78739	22	0.484413	0.778533	33	0.581593
61	1997	0.78739	22	0.483885	0.780671	34	0.590819
61	1998	0.78739	22	0.483431	0.778533	33	0.590309
61	1999	0.78739	22	0.48198	0.780671	34	0.592465
61	2000	0.78739	22	0.483915	0.778533	33	0.597883
61	2001	0.78739	22	0.483988	0.778533	33	0.600309
61	2002	0.78739	22	0.482562	0.749051	60	0.386946
61	2003	0.78739	22	0.481832	0.749051	60	0.409228
61	2004	0.78739	22	0.480855	0.749051	60	0.393978
61	2005	0.78739	22	0.481386	0.710859	77	0.325307
61	2006	0.78739	22	0.4811	0.711276	76	0.327337
61	2007	0.78739	22	0.48164	0.711276	76	0.324304
61	2008	0.78739	22	0.48033	0.711276	76	0.323173
61	2009	0.78739	22	0.481218	0.711276	76	0.329166
61	2010	0.78739	22	0.479776	0.749051	60	0.413347
62	1992	0.765064	185	0.393522	0.770247	214	0.391762
63	1992	0.669314	64	0.464172	0.708674	184	0.366174
63	1993	0.669314	64	0.466261	0.724866	212	0.359719
63	1994	0.669314	64	0.465425	0.723641	227	0.360205
63	1995	0.669314	64	0.464944	0.744036	234	0.356175
63	1996	0.669314	64	0.462204	0.73428	229	0.390368
63	1997	0.669314	64	0.472215	0.728338	232	0.389411
63	1998	0.669314	64	0.454743	0.741134	240	0.383038
63	1999	0.669314	64	0.448254	0.742119	242	0.373204
63	2000	0.669314	64	0.457196	0.729119	231	0.388056
63	2001	0.675909	65	0.469059	0.731155	231	0.386306
63	2002	0.675909	65	0.458621	0.730558	232	0.378835
63	2003	0.679347	63	0.445696	0.730254	233	0.382082
63	2004	0.692089	74	0.421319	0.732802	240	0.404578
63	2005	0.692089	74	0.412441	0.732727	235	0.412395
63	2006	0.692089	74	0.403595	0.744656	253	0.392643
63	2007	0.692089	74	0.401653	0.745666	250	0.399074
63	2008	0.674457	81	0.377662	0.742568	249	0.400279
63	2009	0.674457	81	0.374987	0.745519	247	0.409152
63	2010	0.674457	81	0.387084	0.743462	253	0.402407
64	1992	0	1	0	0.730224	205	0.308432
64	1993	0	1	0	0.725146	189	0.302914
64	1994	0	1	0	0.724989	195	0.301146
64	1995	0	1	0	0.727883	172	0.34423
64	1996	0	1	0	0.730583	201	0.308834
64	1997	0	1	0	0.725867	193	0.311877
64	1998	0	1	0	0.731574	199	0.304283
64	1999	0	1	0	0.725177	194	0.312902
64	2000	0	1	0	0.724681	195	0.28907
64	2001	0	1	0	0.722684	201	0.277934
64	2002	0	1	0	0.721693	205	0.314503
64	2003	0	1	0	0.719386	198	0.322164
64	2004	0	1	0	0.723686	201	0.327954
64	2005	0	1	0	0.710591	176	0.356079
64	2006	0	1	0	0.710465	170	0.360153
64	2007	0	1	0	0.716966	176	0.365489
64	2008	0	1	0	0.716966	176	0.372937
64	2009	0	1	0	0.726274	185	0.364408
64	2010	0	1	0	0.746974	156	0.412933
65	2003	0	0	0	1	3	1
65	2004	0	0	0	1	3	1
65	2005	0	0	0	1	3	1
65	2006	0	0	0	1	3	1
65	2007	0	0	0	1	3	1
66	1992	0.728534	117	0.299214	0.739352	206	0.341784
66	1993	0.721878	124	0.317585	0.74594	231	0.345373
66	1994	0.721878	124	0.326274	0.751328	219	0.358256
66	1995	0.721878	124	0.323068	0.740862	205	0.369747
66	1996	0.721878	124	0.317793	0.741215	204	0.366928
66	1997	0.721878	124	0.322796	0.742002	203	0.362106
66	1998	0.721878	124	0.330697	0.741412	203	0.361924
66	1999	0.721878	124	0.321225	0.744485	207	0.356829
66	2000	0.721878	124	0.323649	0.735054	221	0.361194
66	2001	0.721878	124	0.32116	0.733371	224	0.360256
66	2002	0.721878	124	0.321872	0.727715	233	0.348716
66	2003	0.721878	124	0.330025	0.731123	239	0.370534
66	2004	0.72592	110	0.351471	0.742411	229	0.383658
66	2005	0.72592	110	0.351274	0.741705	228	0.38621
66	2006	0.72592	110	0.353635	0.738577	226	0.395875
66	2007	0.72592	110	0.351508	0.737589	227	0.382919
66	2008	0.72592	110	0.354522	0.736692	230	0.380214
66	2009	0.72592	110	0.353375	0.751755	226	0.376214
66	2010	0.72592	110	0.357334	0.735857	222	0.391557
67	1992	0.686747	59	0.420867	0.730936	234	0.393196
67	1993	0.686586	60	0.42132	0.730713	235	0.393522
67	1994	0.683019	67	0.41141	0.742466	248	0.379122
67	1995	0.678029	72	0.400185	0.74508	246	0.388104
67	1996	0.688687	76	0.399064	0.730502	248	0.399895
67	1997	0.688687	76	0.395514	0.744947	266	0.375719
67	1998	0.688687	76	0.39652	0.742977	272	0.368468
67	1999	0.688687	76	0.397507	0.74203	272	0.371812
67	2000	0.688687	76	0.401062	0.743249	275	0.376429
67	2001	0.688687	76	0.400945	0.741564	274	0.378605
67	2002	0.688687	76	0.399605	0.739433	270	0.387648
67	2003	0.688687	76	0.403043	0.742398	277	0.379539
67	2004	0.688687	76	0.402475	0.727762	266	0.390463
67	2005	0.695051	77	0.398941	0.741042	277	0.381154
67	2006	0.695051	77	0.400762	0.732412	263	0.39673
67	2007	0.695051	77	0.395164	0.74464	268	0.394555
67	2008	0.695051	77	0.391576	0.740268	271	0.390099
67	2009	0.695051	77	0.395029	0.753562	278	0.381679
67	2010	0.695051	77	0.399221	0.751531	282	0.381116
68	1992	0.679741	135	0.540506	0.751555	285	0.43005
68	1993	0.679741	135	0.539018	0.751555	285	0.428769
68	1994	0.679741	135	0.5374	0.75274	286	0.434914
68	1995	0.679741	135	0.535481	0.753432	284	0.431384
68	1996	0.679741	135	0.535817	0.753087	285	0.42926
68	1997	0.679741	135	0.535793	0.75274	286	0.426967
68	1998	0.679741	135	0.535529	0.75274	286	0.429544
68	1999	0.679741	135	0.5356	0.75274	286	0.430334
68	2000	0.679058	123	0.575837	0.753087	285	0.433642
68	2001	0.699826	132	0.549721	0.751537	285	0.434119
68	2002	0.699826	132	0.549818	0.751885	284	0.42869
68	2003	0.699826	132	0.549576	0.751885	284	0.428811
68	2004	0.699826	132	0.549247	0.751885	284	0.433245
68	2005	0.700364	130	0.551366	0.751885	284	0.428952
68	2006	0.700364	130	0.554061	0.751885	284	0.42944
68	2007	0.700364	130	0.553187	0.751759	280	0.435521
68	2008	0.701786	140	0.516542	0.751759	280	0.433046
68	2009	0.701786	140	0.517392	0.751759	280	0.43327
68	2010	0.701786	140	0.519833	0.751759	280	0.438192
69	1992	0.685273	62	0.363981	0.685273	62	0.363981
69	1993	0.692945	63	0.373336	0.692945	63	0.373336
69	1994	0.679698	92	0.354188	0.679698	92	0.354188
69	1995	0.679698	92	0.359287	0.679698	92	0.359287
69	1996	0.679698	92	0.364034	0.679698	92	0.364034
69	1997	0.679698	92	0.363632	0.679698	92	0.363632
69	1998	0.688294	86	0.351167	0.688294	86	0.351167
69	1999	0.688294	86	0.352367	0.688294	86	0.352367
69	2000	0.688294	86	0.352408	0.688294	86	0.352408
69	2001	0.688294	86	0.351877	0.688294	86	0.351877
69	2002	0.688294	86	0.351926	0.688294	86	0.351926
69	2003	0.688294	86	0.35051	0.688294	86	0.35051
69	2004	0.688294	86	0.3504	0.688294	86	0.3504
69	2005	0.688294	86	0.355762	0.688294	86	0.355762
69	2006	0.688294	86	0.34498	0.688294	86	0.34498
69	2007	0.688294	86	0.347884	0.688294	86	0.347884
69	2008	0.688294	86	0.348681	0.688294	86	0.348681
69	2009	0.688294	86	0.34824	0.688294	86	0.34824
69	2010	0.688294	86	0.350683	0.688294	86	0.350683
70	1992	0.701343	103	0.347669	0.730896	222	0.356098
70	1993	0.701343	103	0.353275	0.753054	234	0.339899
70	1994	0.701343	103	0.357814	0.740341	225	0.349432
70	1995	0.701343	103	0.359349	0.712675	212	0.367343
70	1996	0.701343	103	0.362383	0.717456	213	0.369383
70	1997	0.701343	103	0.365453	0.716236	215	0.357862
70	1998	0.701343	103	0.367419	0.717456	213	0.363142
70	1999	0.701343	103	0.368028	0.716713	214	0.366267
70	2000	0.701343	103	0.371352	0.716713	214	0.367085
70	2001	0.701343	103	0.372336	0.721017	224	0.372591
70	2002	0.701343	103	0.373517	0.715687	216	0.385377
70	2003	0.701343	103	0.372502	0.713363	222	0.374166
70	2004	0.701343	103	0.37421	0.730015	232	0.362293
70	2005	0.701343	103	0.372475	0.726358	229	0.363817
70	2006	0.701343	103	0.370536	0.731618	236	0.366068
70	2007	0.701343	103	0.372724	0.723414	230	0.370629
70	2008	0.701343	103	0.374697	0.72515	227	0.371641
70	2009	0.701343	103	0.376533	0.742107	244	0.355986
70	2010	0.701343	103	0.373707	0.747664	245	0.351267
72	1992	0.654679	78	0.473601	0.729918	164	0.38433
72	1993	0.654679	78	0.473775	0.729918	164	0.369679
72	1994	0.654679	78	0.469038	0.729918	164	0.366899
72	1995	0.654679	78	0.4734	0.729918	164	0.374629
72	1996	0.654679	78	0.47384	0.729918	164	0.370009
72	1997	0.654679	78	0.471333	0.730713	163	0.344335
72	1998	0.654679	78	0.470277	0.731978	162	0.360123
72	1999	0.654679	78	0.473592	0.727445	167	0.347737
72	2000	0.654679	78	0.472942	0.723418	168	0.34861
72	2001	0.654679	78	0.480632	0.728658	169	0.381119
72	2002	0.654679	78	0.475355	0.724835	183	0.383503
72	2003	0.654679	78	0.470742	0.722583	198	0.343525
72	2004	0.654679	78	0.463554	0.714502	183	0.345316
72	2005	0.654679	78	0.467756	0.719898	191	0.338505
72	2006	0.654679	78	0.46639	0.730533	192	0.331176
72	2007	0.654679	78	0.468584	0.724489	199	0.316212
72	2008	0.654679	78	0.467618	0.724131	200	0.322006
72	2009	0.654679	78	0.46978	0.724131	200	0.326311
72	2010	0.65487	77	0.466521	0.711979	185	0.338767
73	1992	0.65999	98	0.468396	0.683275	111	0.485604
73	1993	0.65999	98	0.465376	0.701734	131	0.469883
73	1994	0.675379	104	0.456661	0.699799	138	0.458824
73	1995	0.675379	104	0.457104	0.691443	136	0.470375
73	1996	0.675379	104	0.460252	0.692585	134	0.479261
73	1997	0.675379	104	0.448143	0.694751	140	0.46272
73	1998	0.670526	107	0.449412	0.708749	144	0.471716
73	1999	0.671272	106	0.455654	0.709387	142	0.467429
73	2000	0.671203	115	0.441676	0.708068	179	0.439134
73	2001	0.671203	115	0.443648	0.706944	183	0.430201
73	2002	0.671232	107	0.463427	0.724946	193	0.415437
73	2003	0.671203	115	0.437982	0.717239	194	0.422677
73	2004	0.675078	119	0.45066	0.722012	206	0.408733
73	2005	0.683104	123	0.447659	0.726373	197	0.419512
73	2006	0.683104	123	0.450625	0.728066	206	0.422276
73	2007	0.683104	123	0.448383	0.730815	208	0.415811
73	2008	0.683104	123	0.451661	0.731735	212	0.417693
73	2009	0.679124	122	0.445588	0.734156	207	0.403961
73	2010	0.679124	122	0.449091	0.733628	188	0.445987
74	1992	0.719053	84	0.266903	0.735625	153	0.357489
74	1993	0.717511	86	0.27727	0.745815	211	0.302136
74	1994	0.717511	86	0.278368	0.735032	216	0.277165
74	1995	0.717511	86	0.277275	0.753271	200	0.299557
74	1996	0.717511	86	0.280294	0.743672	192	0.323196
74	1997	0.717511	86	0.278697	0.748684	212	0.321492
74	1998	0.717511	86	0.280148	0.75837	209	0.327712
74	1999	0.717511	86	0.280434	0.749851	211	0.333071
74	2000	0.717511	86	0.28126	0.749889	215	0.337628
74	2001	0.717511	86	0.279494	0.747666	225	0.317634
74	2002	0.717511	86	0.281811	0.752784	198	0.323609
74	2003	0.717511	86	0.281303	0.757411	218	0.301199
74	2004	0.717511	86	0.280511	0.756755	200	0.346155
74	2005	0.717511	86	0.280762	0.758363	216	0.324095
74	2006	0.717511	86	0.281019	0.758184	202	0.343749
74	2007	0.717511	86	0.278585	0.759163	200	0.319381
74	2008	0.717511	86	0.279363	0.759988	199	0.316279
74	2009	0.717511	86	0.285859	0.759988	199	0.315697
74	2010	0.717511	86	0.289254	0.750625	183	0.335401
75	1992	0.690748	79	0.212792	0.732531	98	0.336426
75	1993	0.690748	79	0.212379	0.732531	98	0.333876
75	1994	0.690748	79	0.214328	0.732531	98	0.336967
75	1995	0.690748	79	0.21257	0.736038	117	0.309824
75	1996	0.690748	79	0.218237	0.737368	109	0.324866
75	1997	0.690748	79	0.219873	0.737368	109	0.317762
75	1998	0.690748	79	0.223065	0.736038	117	0.307525
75	1999	0.690748	79	0.220787	0.731415	159	0.317742
75	2000	0.690748	79	0.220584	0.75029	158	0.305233
75	2001	0.690748	79	0.221076	0.757026	158	0.305912
75	2002	0.690748	79	0.224439	0.753055	167	0.291613
75	2003	0.690748	79	0.224191	0.742014	151	0.310298
75	2004	0.690748	79	0.224672	0.733487	147	0.320438
75	2005	0.690748	79	0.225	0.747187	170	0.2857
75	2006	0.690748	79	0.224941	0.762962	168	0.282068
75	2007	0.690748	79	0.228055	0.75825	161	0.306465
75	2008	0.690748	79	0.227653	0.758491	167	0.286825
75	2009	0.690748	79	0.226041	0.753155	174	0.282034
75	2010	0.690748	79	0.224356	0.761653	173	0.300255
79	1992	0.661	89	0.538206	0.740278	278	0.447483
79	1993	0.661	89	0.531751	0.740278	278	0.444401
79	1994	0.661	89	0.527708	0.752296	287	0.431154
79	1995	0.664576	87	0.52144	0.741365	276	0.438825
79	1996	0.664576	87	0.522554	0.741365	276	0.440001
79	1997	0.680457	80	0.552331	0.741365	276	0.438805
79	1998	0.680457	80	0.554579	0.741365	276	0.438373
79	1999	0.680457	80	0.554789	0.754793	281	0.433002
79	2000	0.680457	80	0.558108	0.741021	277	0.442063
79	2001	0.680457	80	0.553368	0.742754	272	0.446622
79	2002	0.680457	80	0.555086	0.754793	281	0.437454
79	2003	0.665624	87	0.529665	0.742191	278	0.4468
79	2004	0.665624	87	0.529617	0.752863	286	0.438717
79	2005	0.664276	94	0.50984	0.754276	282	0.44254
79	2006	0.67006	104	0.506375	0.751679	285	0.442062
79	2007	0.67006	104	0.505331	0.752754	282	0.443311
79	2008	0.675462	105	0.509014	0.752754	282	0.441875
79	2009	0.675462	105	0.50951	0.752754	282	0.442155
79	2010	0.675462	105	0.510034	0.752754	282	0.4443
80	1992	0.651444	91	0.492561	0.704347	137	0.46957
80	1993	0.651367	87	0.511063	0.70513	135	0.48059
80	1994	0.651367	87	0.513457	0.712848	135	0.488772
80	1995	0.651367	87	0.511953	0.706998	132	0.496838
80	1996	0.651367	87	0.50721	0.711896	137	0.490997
80	1997	0.651367	87	0.490965	0.706733	133	0.497761
80	1998	0.651367	87	0.49038	0.707947	132	0.487523
80	1999	0.651367	87	0.487236	0.706733	133	0.484031
80	2000	0.651367	87	0.491107	0.706733	133	0.501695
80	2001	0.651367	87	0.490775	0.711896	137	0.493595
80	2002	0.651139	88	0.495289	0.711392	138	0.497503
80	2003	0.650766	89	0.501351	0.729284	227	0.386273
80	2004	0.649948	94	0.499068	0.730746	248	0.393429
80	2005	0.650821	102	0.495134	0.728106	234	0.410425
80	2006	0.650821	102	0.504376	0.728525	238	0.402186
80	2007	0.650821	102	0.499808	0.7291	229	0.413775
80	2008	0.650821	102	0.49909	0.733433	242	0.392833
80	2009	0.656012	103	0.500172	0.723703	239	0.403829
80	2010	0.656161	104	0.508499	0.727004	235	0.418368
81	1992	0.753973	118	0.32509	0.766526	142	0.348613
81	1993	0.753973	118	0.326686	0.766526	142	0.35904
81	1994	0.753973	118	0.326752	0.766526	142	0.362288
81	1995	0.753973	118	0.338012	0.766526	142	0.366018
81	1996	0.751474	146	0.313244	0.767441	208	0.303907
81	1997	0.751474	146	0.31644	0.766453	214	0.293097
81	1998	0.751474	146	0.319401	0.76647	219	0.307562
81	1999	0.751474	146	0.31905	0.764158	219	0.315621
81	2000	0.751474	146	0.319546	0.769585	224	0.318418
81	2001	0.751474	146	0.320816	0.764235	225	0.326708
81	2002	0.751474	146	0.323461	0.766387	228	0.331242
81	2003	0.751474	146	0.322686	0.755278	231	0.338719
81	2004	0.751474	146	0.322452	0.750165	216	0.335766
81	2005	0.751474	146	0.32327	0.764096	241	0.334889
81	2006	0.751474	146	0.323798	0.766764	233	0.321033
81	2007	0.751474	146	0.324597	0.750384	234	0.331776
81	2008	0.751474	146	0.325576	0.766886	237	0.323293
81	2009	0.751474	146	0.325272	0.762468	244	0.321082
81	2010	0.751474	146	0.325901	0.755258	242	0.317081
83	1992	0.703832	58	0.22723	0.738106	115	0.360452
83	1993	0.703832	58	0.229408	0.738106	115	0.360532
83	1994	0.703832	58	0.228424	0.732891	127	0.334075
83	1995	0.703832	58	0.226072	0.74341	136	0.328409
83	1996	0.703832	58	0.226309	0.721135	135	0.323498
83	1997	0.703832	58	0.22713	0.727983	141	0.312363
83	1998	0.703832	58	0.227706	0.741574	119	0.342906
83	1999	0.703832	58	0.227741	0.747342	121	0.375255
83	2000	0.703832	58	0.230133	0.745574	123	0.36055
83	2001	0.703832	58	0.229483	0.745574	123	0.342646
83	2002	0.703832	58	0.22951	0.73678	120	0.319971
83	2003	0.703832	58	0.229057	0.737371	119	0.3318
83	2004	0.703832	58	0.226508	0.737371	119	0.337736
83	2005	0.703832	58	0.224507	0.701103	160	0.334369
83	2006	0.703832	58	0.223806	0.72068	162	0.33472
83	2007	0.703832	58	0.223088	0.722608	159	0.288501
83	2008	0.703832	58	0.224547	0.72318	158	0.293668
83	2009	0.703832	58	0.224658	0.724029	138	0.365845
83	2010	0.703832	58	0.225777	0.731361	139	0.374116
84	1992	0.671321	150	0.516016	0.727125	227	0.440201
84	1993	0.680641	158	0.497647	0.72443	253	0.409704
84	1994	0.679571	160	0.49712	0.728569	259	0.405188
84	1995	0.679511	158	0.495102	0.740952	261	0.402336
84	1996	0.679511	158	0.496533	0.74394	265	0.400649
84	1997	0.679511	158	0.495667	0.729803	261	0.404529
84	1998	0.670447	154	0.506971	0.742751	269	0.402849
84	1999	0.670274	152	0.509644	0.730209	261	0.418086
84	2000	0.670274	152	0.508494	0.730347	261	0.412395
84	2001	0.670274	152	0.509129	0.74233	270	0.403686
84	2002	0.670274	152	0.509253	0.730935	259	0.421512
84	2003	0.670274	152	0.508329	0.743694	271	0.403675
84	2004	0.670274	152	0.506523	0.75185	274	0.401341
84	2005	0.670274	152	0.505018	0.740752	266	0.408299
84	2006	0.676803	158	0.505639	0.743718	271	0.412009
84	2007	0.676803	158	0.505329	0.74321	264	0.413673
84	2008	0.676803	158	0.506121	0.745028	267	0.424204
84	2009	0.676803	158	0.507073	0.754176	280	0.407821
84	2010	0.676803	158	0.507511	0.755117	277	0.411249
86	1992	0.733312	137	0.426311	0.743887	180	0.430667
86	1993	0.733312	137	0.425147	0.743887	180	0.423131
86	1994	0.733312	137	0.42466	0.744271	179	0.429066
86	1995	0.733312	137	0.422178	0.742943	181	0.421539
86	1996	0.734127	136	0.419545	0.745285	182	0.409466
86	1997	0.734127	136	0.416417	0.732652	179	0.406296
86	1998	0.734127	136	0.418476	0.741649	183	0.404942
86	1999	0.734127	136	0.420431	0.743432	180	0.418103
86	2000	0.734127	136	0.414716	0.742782	181	0.409611
86	2001	0.734127	136	0.416686	0.733761	177	0.407891
86	2002	0.734127	136	0.415065	0.746592	206	0.395199
86	2003	0.734127	136	0.417452	0.74728	213	0.378698
86	2004	0.734127	136	0.413953	0.740519	222	0.38407
86	2005	0.735306	139	0.428315	0.733707	215	0.398103
86	2006	0.735306	139	0.429801	0.736017	211	0.407958
86	2007	0.735306	139	0.430823	0.743426	211	0.392543
86	2008	0.735306	139	0.427984	0.73607	197	0.392463
86	2009	0.735306	139	0.43204	0.74269	213	0.401181
86	2010	0.735306	139	0.433943	0.742902	211	0.397016
87	1992	0.71139	122	0.382971	0.71139	122	0.382971
87	1993	0.711962	121	0.381872	0.711962	121	0.381872
87	1994	0.711962	121	0.377504	0.711962	121	0.377504
87	1995	0.711962	121	0.375795	0.711962	121	0.375795
87	1996	0.711962	121	0.38033	0.711962	121	0.38033
87	1997	0.711962	121	0.380622	0.711962	121	0.380622
87	1998	0.711962	121	0.384846	0.711962	121	0.384846
87	1999	0.711962	121	0.384391	0.711962	121	0.384391
87	2000	0.711962	121	0.378313	0.711962	121	0.378313
87	2001	0.711962	121	0.384175	0.711962	121	0.384175
87	2002	0.711962	121	0.384257	0.711962	121	0.384257
87	2003	0.711962	121	0.379283	0.711962	121	0.379283
87	2004	0.711962	121	0.370623	0.711962	121	0.370623
87	2005	0.711962	121	0.370707	0.711962	121	0.370707
87	2006	0.711962	121	0.373499	0.711962	121	0.373499
87	2007	0.711962	121	0.37231	0.711962	121	0.37231
87	2008	0.711962	121	0.372657	0.711962	121	0.372657
87	2009	0.711962	121	0.377197	0.711962	121	0.377197
87	2010	0.711962	121	0.375491	0.711962	121	0.375491
88	1992	0.685779	75	0.341988	0.713733	97	0.421707
88	1993	0.685779	75	0.343094	0.713733	97	0.40962
88	1994	0.685779	75	0.346214	0.713733	97	0.411108
88	1995	0.685779	75	0.340398	0.713733	97	0.403429
88	1996	0.685779	75	0.340709	0.713733	97	0.408217
88	1997	0.685779	75	0.33924	0.713733	97	0.40237
88	1998	0.685779	75	0.338251	0.713733	97	0.408322
88	1999	0.685779	75	0.341416	0.713733	97	0.405567
88	2000	0.685779	75	0.342608	0.713733	97	0.413446
88	2001	0.685779	75	0.342911	0.713733	97	0.414954
88	2002	0.685779	75	0.343415	0.713733	97	0.419724
88	2003	0.685779	75	0.338723	0.723078	108	0.390469
88	2004	0.685779	75	0.34489	0.723078	108	0.367042
88	2005	0.685779	75	0.348099	0.700309	114	0.339607
88	2006	0.685779	75	0.345632	0.700309	114	0.336184
88	2007	0.685779	75	0.352139	0.700309	114	0.339673
88	2008	0.685779	75	0.353174	0.711104	82	0.365701
88	2009	0.685779	75	0.350452	0.711104	82	0.369639
88	2010	0.685779	75	0.350728	0.685779	75	0.350728
89	1992	0.737737	150	0.38438	0.735959	173	0.377632
89	1993	0.733453	156	0.409771	0.754329	232	0.363009
89	1994	0.733453	156	0.41033	0.749886	234	0.367296
89	1995	0.733453	156	0.411063	0.740492	243	0.34809
89	1996	0.733453	156	0.410172	0.739862	247	0.344245
89	1997	0.733453	156	0.412228	0.750392	256	0.34602
89	1998	0.733453	156	0.411813	0.738744	250	0.359827
89	1999	0.733453	156	0.412782	0.736504	247	0.369204
89	2000	0.733453	156	0.413259	0.738205	237	0.380522
89	2001	0.733453	156	0.412372	0.742541	239	0.375239
89	2002	0.733453	156	0.411961	0.734833	247	0.361866
89	2003	0.733453	156	0.411444	0.731626	242	0.374565
89	2004	0.733453	156	0.410809	0.738025	243	0.365597
89	2005	0.733453	156	0.410371	0.735814	242	0.375222
89	2006	0.733453	156	0.409086	0.732219	242	0.37073
89	2007	0.733453	156	0.410044	0.736419	247	0.37547
89	2008	0.733453	156	0.407058	0.738172	245	0.375612
89	2009	0.733453	156	0.406033	0.752755	258	0.354166
89	2010	0.733453	156	0.405332	0.747237	258	0.354893
90	1992	0.751171	105	0.321723	0.756663	115	0.377437
90	1993	0.751171	105	0.319939	0.756027	116	0.383333
90	1994	0.751171	105	0.321083	0.756027	116	0.38611
90	1995	0.751171	105	0.320142	0.762466	184	0.312886
90	1996	0.751171	105	0.320304	0.762716	201	0.272234
90	1997	0.751171	105	0.319408	0.759526	190	0.289476
90	1998	0.751171	105	0.321085	0.764187	182	0.294796
90	1999	0.751171	105	0.319217	0.751521	200	0.291181
90	2000	0.751171	105	0.31805	0.739913	192	0.297036
90	2001	0.751171	105	0.318492	0.757752	189	0.293722
90	2002	0.751171	105	0.319709	0.746778	200	0.299821
90	2003	0.750341	106	0.325629	0.743206	199	0.284804
90	2004	0.750341	106	0.325416	0.739066	196	0.29196
90	2005	0.750341	106	0.325282	0.735796	188	0.295377
90	2006	0.750341	106	0.325497	0.7529	199	0.272023
90	2007	0.750341	106	0.3252	0.7529	199	0.275148
90	2008	0.750341	106	0.326549	0.754148	174	0.325919
90	2009	0.750341	106	0.326349	0.752892	176	0.324494
90	2010	0.750341	106	0.326249	0.745108	194	0.298345
91	1992	0.702276	85	0.365581	0.726831	107	0.427695
91	1993	0.702276	85	0.365257	0.726831	107	0.431469
91	1994	0.702276	85	0.36424	0.726831	107	0.426375
91	1995	0.702276	85	0.366563	0.735281	109	0.427793
91	1996	0.702276	85	0.362928	0.728497	124	0.389542
91	1997	0.731545	114	0.4176	0.748736	225	0.34751
91	1998	0.731545	114	0.419496	0.751056	211	0.377735
91	1999	0.723319	131	0.390625	0.74269	224	0.366063
91	2000	0.730643	141	0.394121	0.749549	216	0.38937
91	2001	0.730643	141	0.40382	0.744481	224	0.390928
91	2002	0.730643	141	0.400348	0.748342	216	0.38909
91	2003	0.730643	141	0.403886	0.757555	207	0.398226
91	2004	0.730643	141	0.403752	0.750846	200	0.419297
91	2005	0.730643	141	0.406923	0.751923	206	0.402214
91	2006	0.730643	141	0.404583	0.750435	218	0.384403
91	2007	0.730643	141	0.404841	0.746431	237	0.367211
91	2008	0.730643	141	0.407909	0.749592	220	0.388646
91	2009	0.730643	141	0.401266	0.749592	220	0.383979
91	2010	0.730643	141	0.400573	0.751202	229	0.38042
93	1992	0.72309	131	0.424115	0.749812	150	0.421195
93	1993	0.72309	131	0.424261	0.749812	150	0.419533
93	1994	0.72309	131	0.426154	0.749812	150	0.420496
93	1995	0.72309	131	0.425754	0.749812	150	0.43189
93	1996	0.72309	131	0.428589	0.742186	170	0.429755
93	1997	0.72309	131	0.429368	0.728325	186	0.395835
93	1998	0.72309	131	0.430118	0.732001	192	0.391606
93	1999	0.72309	131	0.430185	0.740511	191	0.400657
93	2000	0.72309	131	0.429809	0.739584	192	0.40597
93	2001	0.72309	131	0.430318	0.742106	188	0.40488
93	2002	0.72309	131	0.429914	0.741031	190	0.402254
93	2003	0.72309	131	0.43113	0.738371	183	0.389219
93	2004	0.72309	131	0.430611	0.740667	186	0.39257
93	2005	0.72309	131	0.431177	0.743001	184	0.393801
93	2006	0.72309	131	0.430915	0.746309	175	0.408404
93	2007	0.72309	131	0.431056	0.743152	186	0.384879
93	2008	0.72309	131	0.430442	0.741436	188	0.389063
93	2009	0.72309	131	0.430286	0.736272	187	0.39338
93	2010	0.72309	131	0.430158	0.741029	189	0.385656
95	1992	0.735243	123	0.392349	0.741147	161	0.385211
95	1993	0.730827	128	0.409498	0.737014	200	0.364126
95	1994	0.730827	128	0.410085	0.734147	200	0.35811
95	1995	0.730827	128	0.408399	0.730516	203	0.353195
95	1996	0.730827	128	0.41088	0.725005	222	0.331463
95	1997	0.730827	128	0.410324	0.731816	231	0.337922
95	1998	0.730827	128	0.408107	0.721941	228	0.335481
95	1999	0.730827	128	0.407934	0.723119	228	0.358664
95	2000	0.730827	128	0.411212	0.719217	227	0.356273
95	2001	0.730827	128	0.409182	0.722986	213	0.370902
95	2002	0.730827	128	0.409886	0.727194	219	0.364621
95	2003	0.730827	128	0.409825	0.726531	232	0.350072
95	2004	0.730827	128	0.410948	0.739446	241	0.350138
95	2005	0.730827	128	0.41049	0.732364	233	0.359489
95	2006	0.730827	128	0.408526	0.744826	243	0.346871
95	2007	0.730827	128	0.407665	0.738392	222	0.379807
95	2008	0.730827	128	0.408143	0.761756	230	0.364618
95	2009	0.730827	128	0.405011	0.748708	240	0.345376
95	2010	0.730827	128	0.40557	0.745663	248	0.345399
96	1992	0	0	0	0.744647	256	0.42559
96	1993	0	0	0	0.746636	251	0.418156
96	1994	0	0	0	0.746174	252	0.408413
96	1995	0	0	0	0.745788	251	0.414116
96	1996	0	0	0	0.748219	250	0.412405
96	1997	0	0	0	0.743577	246	0.41789
96	1998	0	0	0	0.745397	254	0.398655
96	1999	0	0	0	0.743437	251	0.40772
96	2000	0	0	0	0.742241	250	0.410702
96	2001	0	0	0	0.743698	250	0.405447
96	2002	0	0	0	0.74683	255	0.410791
96	2003	0	0	0	0.746764	253	0.409983
96	2004	0	0	0	0.744078	249	0.423632
96	2005	0	0	0	0.743285	256	0.406989
96	2006	0	0	0	0.74485	248	0.412305
96	2007	0	0	0	0.743936	250	0.403875
96	2008	0	0	0	0.744648	244	0.414315
96	2009	0	0	0	0.746044	249	0.412201
96	2010	0	0	0	0.733698	236	0.429232
97	1992	0.707146	168	0.435936	0.727407	234	0.434225
97	1993	0.700365	160	0.44831	0.737361	240	0.422065
97	1994	0.699893	161	0.448394	0.748996	246	0.420633
97	1995	0.700957	160	0.44296	0.746546	240	0.427838
97	1996	0.696896	156	0.442812	0.732719	237	0.431832
97	1997	0.697423	155	0.439625	0.731171	237	0.421645
97	1998	0.697423	155	0.443652	0.720474	241	0.428725
97	1999	0.697423	155	0.444861	0.730289	239	0.432177
97	2000	0.697423	155	0.441715	0.728387	244	0.420595
97	2001	0.698502	154	0.437937	0.734486	239	0.427733
97	2002	0.698502	154	0.437374	0.742534	258	0.409697
97	2003	0.704769	164	0.437769	0.733028	242	0.436869
97	2004	0.704769	164	0.435901	0.730582	265	0.40917
97	2005	0.704769	164	0.43645	0.743304	268	0.416707
97	2006	0.704769	164	0.436447	0.726596	248	0.445182
97	2007	0.704769	164	0.433781	0.743943	266	0.414471
97	2008	0.704769	164	0.433613	0.741332	258	0.421879
97	2009	0.704769	164	0.434529	0.74439	250	0.431134
97	2010	0.704769	164	0.427938	0.752345	281	0.397566
98	1992	0.684389	102	0.562675	0.729012	236	0.383223
98	1993	0.684389	102	0.563983	0.735165	214	0.42324
98	1994	0.683964	102	0.559702	0.731736	240	0.397706
98	1995	0.68465	101	0.5586	0.732605	238	0.3968
98	1996	0.68465	101	0.563316	0.726849	242	0.407285
98	1997	0.68465	101	0.559135	0.7289	236	0.410027
98	1998	0.68465	101	0.56193	0.729179	235	0.396379
98	1999	0.684616	100	0.564605	0.728521	237	0.409602
98	2000	0.684616	100	0.566193	0.742499	227	0.437338
98	2001	0.684616	100	0.564941	0.742536	240	0.421949
98	2002	0.684616	100	0.56454	0.724645	236	0.424632
98	2003	0.684616	100	0.563754	0.728441	238	0.418777
98	2004	0.684616	100	0.560636	0.74535	262	0.402113
98	2005	0.684616	100	0.560064	0.741219	254	0.410225
98	2006	0.684616	100	0.561413	0.743931	256	0.40941
98	2007	0.684616	100	0.565167	0.74247	252	0.409751
98	2008	0.694299	102	0.560855	0.754757	261	0.39985
98	2009	0.694299	102	0.565516	0.741952	262	0.398452
98	2010	0.69717	103	0.569313	0.746756	252	0.420036
99	1992	0.890145	11	0.555929	0.728123	221	0.330813
99	1993	0.890145	11	0.571542	0.731942	222	0.327755
99	1994	0.890145	11	0.571614	0.72832	221	0.334233
99	1995	0.890145	11	0.571989	0.742155	231	0.326519
99	1996	0.890145	11	0.572735	0.740822	234	0.332593
99	1997	0.890145	11	0.574939	0.74326	237	0.327286
99	1998	0.890145	11	0.562619	0.744615	234	0.331285
99	1999	0.890145	11	0.568137	0.726658	225	0.346024
99	2000	0.890145	11	0.569954	0.729392	228	0.34828
99	2001	0.890145	11	0.574724	0.730503	226	0.356002
99	2002	0.890145	11	0.5804	0.740651	235	0.35848
99	2003	0.890145	11	0.582531	0.731036	231	0.360346
99	2004	0.890145	11	0.579761	0.729655	228	0.375484
99	2005	0.890145	11	0.576558	0.745998	243	0.357986
99	2006	0.890145	11	0.578775	0.730574	242	0.364206
99	2007	0.890145	11	0.585394	0.717761	222	0.390622
99	2008	0.890145	11	0.589217	0.733848	229	0.382251
99	2009	0.890145	11	0.596966	0.74373	236	0.37194
99	2010	0.890145	11	0.593647	0.742838	235	0.37428
100	1992	0.706024	204	0.443219	0.715239	232	0.430379
100	1993	0.706024	204	0.444516	0.727109	241	0.416334
100	1994	0.706024	204	0.443994	0.73036	244	0.415296
100	1995	0.706024	204	0.443413	0.722449	244	0.415172
100	1996	0.706024	204	0.443706	0.733885	257	0.400712
100	1997	0.706024	204	0.44346	0.733788	256	0.398227
100	1998	0.706024	204	0.4437	0.722228	250	0.411868
100	1999	0.706024	204	0.444538	0.732178	260	0.406621
100	2000	0.706024	204	0.445083	0.730622	260	0.407342
100	2001	0.706024	204	0.446144	0.729985	261	0.406996
100	2002	0.706024	204	0.44535	0.744925	272	0.400194
100	2003	0.706024	204	0.445533	0.744059	274	0.396628
100	2004	0.706024	204	0.444023	0.733215	259	0.403537
100	2005	0.706024	204	0.443528	0.734026	262	0.403743
100	2006	0.706024	204	0.444457	0.730787	255	0.41641
100	2007	0.706024	204	0.44381	0.734657	259	0.403864
100	2008	0.706024	204	0.444698	0.735942	260	0.404515
100	2009	0.706024	204	0.443701	0.732739	258	0.407535
100	2010	0.706024	204	0.444236	0.736232	259	0.409284
101	1992	0.739346	168	0.366641	0.754892	284	0.346433
101	1993	0.739346	168	0.365741	0.74741	271	0.366073
101	1994	0.739346	168	0.365558	0.754762	284	0.352754
101	1995	0.739346	168	0.365793	0.745411	277	0.363589
101	1996	0.739346	168	0.364064	0.746345	275	0.372404
101	1997	0.739346	168	0.362716	0.746517	275	0.368712
101	1998	0.739346	168	0.364263	0.746868	276	0.358436
101	1999	0.739346	168	0.363748	0.747588	272	0.372465
101	2000	0.739346	168	0.363837	0.746163	278	0.374663
101	2001	0.739346	168	0.36414	0.748361	272	0.377901
101	2002	0.739346	168	0.3652	0.746972	276	0.374969
101	2003	0.739346	168	0.364042	0.746457	275	0.385338
101	2004	0.739346	168	0.365815	0.74697	276	0.377867
101	2005	0.739346	168	0.36534	0.747956	273	0.384182
101	2006	0.739346	168	0.364761	0.74697	276	0.380098
101	2007	0.739346	168	0.365008	0.746868	274	0.380942
101	2008	0.739346	168	0.365336	0.74656	277	0.376527
101	2009	0.739346	168	0.364162	0.746329	275	0.366667
101	2010	0.739346	168	0.362614	0.756591	280	0.358991
102	1992	0.687823	185	0.460806	0.695226	192	0.466692
102	1993	0.687823	185	0.463947	0.695335	191	0.470045
102	1994	0.688492	183	0.467843	0.724303	208	0.444906
102	1995	0.688492	183	0.466484	0.700784	194	0.468425
102	1996	0.688492	183	0.467926	0.700784	194	0.468815
102	1997	0.688492	183	0.468476	0.712985	214	0.443683
102	1998	0.688492	183	0.467997	0.721205	209	0.452955
102	1999	0.688492	183	0.469863	0.716434	208	0.459517
102	2000	0.688492	183	0.469881	0.719899	216	0.453218
102	2001	0.688492	183	0.469337	0.724993	205	0.474063
102	2002	0.688492	183	0.468837	0.72217	217	0.450508
102	2003	0.688492	183	0.474668	0.72589	235	0.418851
102	2004	0.688492	183	0.475512	0.724149	222	0.461532
102	2005	0.687423	197	0.444223	0.722505	225	0.456488
102	2006	0.687423	197	0.444736	0.718387	238	0.427433
102	2007	0.687423	197	0.444366	0.734786	247	0.414088
102	2008	0.687423	197	0.445382	0.721888	233	0.43509
102	2009	0.687423	197	0.446434	0.72161	234	0.433521
102	2010	0.688492	183	0.480787	0.73939	232	0.437404
103	1992	0.69238	132	0.497059	0.72553	168	0.441005
103	1993	0.69238	132	0.492351	0.726394	161	0.444569
103	1994	0.69238	132	0.493488	0.732316	161	0.449236
103	1995	0.69238	132	0.495224	0.726398	153	0.457704
103	1996	0.69238	132	0.493542	0.726398	153	0.458775
103	1997	0.69238	132	0.492202	0.726398	153	0.44973
103	1998	0.69238	132	0.491166	0.724321	158	0.44498
103	1999	0.69238	132	0.488665	0.726398	153	0.458297
103	2000	0.69238	132	0.489431	0.726398	153	0.461466
103	2001	0.693728	130	0.489584	0.728597	157	0.448597
103	2002	0.693728	130	0.479726	0.738103	178	0.404217
103	2003	0.690935	129	0.483393	0.74038	183	0.411886
103	2004	0.689579	131	0.483707	0.731522	189	0.400018
103	2005	0.689579	131	0.483153	0.733117	192	0.423157
103	2006	0.689579	131	0.487757	0.741078	197	0.399271
103	2007	0.689579	131	0.486474	0.746778	201	0.402878
103	2008	0.69238	132	0.491682	0.746778	201	0.409241
103	2009	0.69238	132	0.488759	0.746778	201	0.40186
103	2010	0.69238	132	0.488059	0.746778	201	0.399629
104	1992	0.669683	81	0.384412	0.736401	272	0.377724
104	1993	0.671322	80	0.38022	0.751764	281	0.358471
104	1994	0.671322	80	0.380576	0.752893	278	0.358607
104	1995	0.671322	80	0.379947	0.742138	269	0.365732
104	1996	0.671322	80	0.38363	0.742979	272	0.376145
104	1997	0.671322	80	0.382505	0.742509	272	0.367057
104	1998	0.671322	80	0.379728	0.756253	280	0.358739
104	1999	0.671322	80	0.382875	0.754331	285	0.372433
104	2000	0.671322	80	0.38552	0.742989	278	0.380362
104	2001	0.671322	80	0.38616	0.7433	275	0.388948
104	2002	0.671322	80	0.383208	0.755472	279	0.381844
104	2003	0.671322	80	0.38116	0.744365	272	0.391438
104	2004	0.671322	80	0.379123	0.744527	275	0.400189
104	2005	0.671322	80	0.382768	0.743706	276	0.393994
104	2006	0.682126	84	0.386048	0.745708	276	0.4066
104	2007	0.682126	84	0.385285	0.74457	274	0.405887
104	2008	0.682126	84	0.384971	0.74457	274	0.404896
104	2009	0.682126	84	0.382288	0.745274	272	0.400463
104	2010	0.682126	84	0.38151	0.746004	271	0.406859
105	1992	0.670961	172	0.420015	0.720737	248	0.430327
105	1993	0.671318	171	0.42003	0.720737	248	0.432026
105	1994	0.671318	171	0.417074	0.72103	247	0.432865
105	1995	0.671318	171	0.417931	0.723039	242	0.436003
105	1996	0.67171	170	0.416486	0.722137	244	0.433878
105	1997	0.670006	175	0.41301	0.733902	255	0.417881
105	1998	0.670006	175	0.413479	0.722437	243	0.430162
105	1999	0.670006	175	0.417047	0.724029	251	0.431032
105	2000	0.670006	175	0.417415	0.724029	251	0.433164
105	2001	0.670006	175	0.418888	0.736742	258	0.425793
105	2002	0.670006	175	0.421472	0.724457	250	0.437429
105	2003	0.670006	175	0.421413	0.725109	248	0.433511
105	2004	0.670006	175	0.419992	0.724884	248	0.440595
105	2005	0.670006	175	0.422592	0.740467	256	0.425884
105	2006	0.670006	175	0.420289	0.740221	251	0.429761
105	2007	0.670006	175	0.420812	0.740852	250	0.431811
105	2008	0.670006	175	0.424091	0.740027	252	0.43333
105	2009	0.670006	175	0.425791	0.750588	261	0.417611
105	2010	0.670006	175	0.422537	0.737835	255	0.433976
106	1992	0.682631	170	0.497113	0.73992	282	0.417955
106	1993	0.681719	164	0.507937	0.750227	291	0.410162
106	1994	0.685916	162	0.518538	0.751734	291	0.414668
106	1995	0.683097	161	0.514134	0.75057	290	0.40982
106	1996	0.677143	158	0.517583	0.751392	292	0.410265
106	1997	0.677143	158	0.518518	0.751734	291	0.40943
106	1998	0.677143	158	0.518895	0.751734	291	0.411044
106	1999	0.676686	159	0.523139	0.751734	291	0.415055
106	2000	0.676686	159	0.522926	0.753148	292	0.420151
106	2001	0.676686	159	0.522902	0.750553	290	0.420818
106	2002	0.676351	160	0.52577	0.750553	290	0.427142
106	2003	0.674478	165	0.522066	0.75198	291	0.427754
106	2004	0.674478	165	0.521796	0.75198	291	0.427673
106	2005	0.674478	165	0.520385	0.75198	291	0.42763
106	2006	0.674478	165	0.52202	0.75198	291	0.430808
106	2007	0.674478	165	0.520704	0.751437	288	0.429947
106	2008	0.674478	165	0.521876	0.751437	288	0.431055
106	2009	0.674478	165	0.522099	0.751437	288	0.430446
106	2010	0.674478	165	0.522904	0.751437	288	0.43101
107	1992	0.750426	151	0.350857	0.742541	192	0.383245
107	1993	0.750426	151	0.350331	0.743266	191	0.377213
107	1994	0.750426	151	0.350527	0.743266	191	0.378387
107	1995	0.750426	151	0.351028	0.751891	219	0.346704
107	1996	0.746045	163	0.331737	0.751891	219	0.350167
107	1997	0.751661	172	0.334665	0.7467	253	0.371524
107	1998	0.750969	173	0.337471	0.751151	255	0.373582
107	1999	0.750969	173	0.336922	0.751294	255	0.37467
107	2000	0.750969	173	0.342059	0.75351	251	0.377395
107	2001	0.748058	181	0.337055	0.752878	257	0.379298
107	2002	0.748058	181	0.336073	0.752517	253	0.379892
107	2003	0.748058	181	0.335227	0.759977	254	0.366472
107	2004	0.748058	181	0.337505	0.761995	258	0.378137
107	2005	0.748058	181	0.336792	0.759293	266	0.367939
107	2006	0.748058	181	0.338696	0.749363	257	0.379968
107	2007	0.748058	181	0.339766	0.76257	259	0.380382
107	2008	0.748058	181	0.340048	0.751365	247	0.394374
107	2009	0.748058	181	0.339414	0.750902	251	0.374369
107	2010	0.748058	181	0.3397	0.750894	248	0.388739
108	1992	0.703748	106	0.500225	0.705822	131	0.465788
108	1993	0.703748	106	0.498312	0.704323	147	0.454785
108	1994	0.703748	106	0.494906	0.720009	152	0.442924
108	1995	0.697225	123	0.450235	0.750612	209	0.393071
108	1996	0.697225	123	0.452183	0.735942	216	0.379513
108	1997	0.697225	123	0.455721	0.732889	178	0.440633
108	1998	0.696945	131	0.440898	0.722747	195	0.411594
108	1999	0.696945	131	0.445563	0.742211	194	0.401792
108	2000	0.698335	137	0.453057	0.7445	241	0.388329
108	2001	0.702803	144	0.433104	0.749512	233	0.397738
108	2002	0.702803	144	0.432473	0.752171	240	0.389262
108	2003	0.702803	144	0.433781	0.731098	218	0.412425
108	2004	0.702803	144	0.43116	0.734401	249	0.37684
108	2005	0.702803	144	0.431724	0.73141	253	0.365052
108	2006	0.702803	144	0.426992	0.733349	238	0.384138
108	2007	0.702803	144	0.425769	0.729915	240	0.385565
108	2008	0.702803	144	0.423508	0.748699	245	0.385456
108	2009	0.702803	144	0.42573	0.746906	240	0.39602
108	2010	0.702803	144	0.426068	0.74725	239	0.39268
109	1992	0.756422	133	0.457139	0.757383	232	0.382138
109	1993	0.756422	133	0.454276	0.755194	229	0.376745
109	1994	0.756422	133	0.449674	0.754579	233	0.379131
109	1995	0.756422	133	0.453227	0.760614	228	0.386774
109	1996	0.756422	133	0.452175	0.75685	240	0.383163
109	1997	0.756422	133	0.452693	0.761427	226	0.399627
109	1998	0.756422	133	0.451076	0.763568	209	0.404979
109	1999	0.756422	133	0.454637	0.757419	231	0.396966
109	2000	0.756422	133	0.452503	0.765532	205	0.427135
109	2001	0.756422	133	0.453581	0.760012	255	0.399531
109	2002	0.756422	133	0.45054	0.754266	228	0.397712
109	2003	0.756422	133	0.451858	0.743936	222	0.395011
109	2004	0.756422	133	0.450593	0.751515	249	0.407748
109	2005	0.756422	133	0.451921	0.758841	253	0.399775
109	2006	0.756422	133	0.449829	0.758272	253	0.382185
109	2007	0.755514	134	0.455287	0.752677	251	0.396044
109	2008	0.755514	134	0.45422	0.749095	252	0.397061
109	2009	0.755514	134	0.455442	0.749718	252	0.40203
109	2010	0.755514	134	0.45608	0.75973	260	0.390523
110	1992	0.738015	140	0.49356	0.756181	282	0.428856
110	1993	0.738015	140	0.486199	0.756534	281	0.419731
110	1994	0.738644	139	0.486192	0.756944	280	0.423491
110	1995	0.738644	139	0.486443	0.756944	280	0.424348
110	1996	0.738644	139	0.487262	0.756944	280	0.423544
110	1997	0.741479	127	0.51678	0.756944	280	0.419072
110	1998	0.750057	121	0.535645	0.757379	279	0.421296
110	1999	0.74839	123	0.539028	0.756944	280	0.425124
110	2000	0.74839	123	0.539924	0.756944	280	0.428105
110	2001	0.74839	123	0.539156	0.756944	280	0.429217
110	2002	0.74839	123	0.539162	0.747616	272	0.440146
110	2003	0.744925	134	0.540192	0.746065	276	0.437188
110	2004	0.744925	134	0.540119	0.746065	276	0.441184
110	2005	0.744925	134	0.539514	0.746065	276	0.437185
110	2006	0.745522	133	0.538285	0.746065	276	0.438641
110	2007	0.745522	133	0.537474	0.748109	271	0.434319
110	2008	0.745522	133	0.537371	0.748109	271	0.435652
110	2009	0.745522	133	0.537584	0.748109	271	0.436324
110	2010	0.745522	133	0.537625	0.748109	271	0.436735
112	1992	0.659923	112	0.501704	0.738045	237	0.376725
112	1993	0.661725	128	0.455962	0.736378	226	0.385524
112	1994	0.690885	136	0.445725	0.717867	222	0.398425
112	1995	0.690885	136	0.441989	0.740236	241	0.380641
112	1996	0.695958	131	0.441951	0.73024	228	0.376341
112	1997	0.695958	131	0.446435	0.731623	224	0.401635
112	1998	0.695958	131	0.452194	0.721126	233	0.39534
112	1999	0.695958	131	0.446172	0.733136	232	0.396492
112	2000	0.695958	131	0.456338	0.731657	238	0.407647
112	2001	0.695958	131	0.454597	0.739832	225	0.410763
112	2002	0.695958	131	0.452756	0.725326	234	0.411939
112	2003	0.695958	131	0.451513	0.729373	228	0.412954
112	2004	0.695958	131	0.446657	0.728491	236	0.402342
112	2005	0.695958	131	0.448561	0.731441	239	0.400969
112	2006	0.695958	131	0.447184	0.728887	234	0.408467
112	2007	0.695958	131	0.442478	0.732933	236	0.414906
112	2008	0.670625	125	0.467031	0.735359	235	0.414368
112	2009	0.670625	125	0.465164	0.744621	250	0.393355
112	2010	0.670625	125	0.469609	0.732908	242	0.40162
113	1992	0.679419	141	0.401415	0.68288	142	0.401893
113	1993	0.678956	142	0.402871	0.688331	148	0.417068
113	1994	0.678956	142	0.405031	0.691626	150	0.425856
113	1995	0.678956	142	0.395084	0.691626	150	0.415638
113	1996	0.678956	142	0.391426	0.689975	154	0.421157
113	1997	0.678956	142	0.402813	0.690463	153	0.43578
113	1998	0.67791	143	0.407121	0.702416	209	0.376887
113	1999	0.704041	156	0.408128	0.708646	202	0.41276
113	2000	0.703089	157	0.413286	0.705516	199	0.430699
113	2001	0.703089	157	0.416175	0.718473	231	0.37922
113	2002	0.702253	158	0.425249	0.70307	219	0.412891
113	2003	0.696385	169	0.405588	0.703728	221	0.40102
113	2004	0.696385	169	0.402878	0.704179	222	0.399272
113	2005	0.694023	168	0.403654	0.712416	206	0.430577
113	2006	0.691554	167	0.406348	0.712707	212	0.419302
113	2007	0.694023	168	0.409579	0.704743	219	0.389762
113	2008	0.694023	168	0.404591	0.708733	207	0.405928
113	2009	0.694023	168	0.410348	0.709176	206	0.408625
113	2010	0.696385	169	0.408248	0.709479	205	0.396248
114	1992	0.753815	218	0.435	0.750784	243	0.410301
114	1993	0.753815	218	0.435331	0.753728	241	0.41611
114	1994	0.754634	220	0.440181	0.755334	242	0.419948
114	1995	0.754634	220	0.439477	0.753915	245	0.42211
114	1996	0.753857	221	0.438144	0.752399	244	0.406418
114	1997	0.753857	221	0.439715	0.753033	247	0.4217
114	1998	0.753857	221	0.441787	0.750454	246	0.416535
114	1999	0.753857	221	0.441538	0.750826	253	0.410873
114	2000	0.753857	221	0.442759	0.752801	248	0.41964
114	2001	0.753857	221	0.441593	0.763696	253	0.39897
114	2002	0.753857	221	0.443261	0.76177	257	0.408203
114	2003	0.753857	221	0.445716	0.762554	256	0.396905
114	2004	0.753857	221	0.44831	0.762338	261	0.40731
114	2005	0.753857	221	0.446515	0.759463	268	0.392942
114	2006	0.753857	221	0.444345	0.749564	257	0.405878
114	2007	0.753857	221	0.444454	0.749847	256	0.415865
114	2008	0.753857	221	0.448849	0.751113	253	0.419158
114	2009	0.753857	221	0.447909	0.751113	253	0.415005
114	2010	0.753857	221	0.446962	0.750339	255	0.415734
115	1992	0.719557	119	0.357104	0.742175	125	0.362004
115	1993	0.719557	119	0.359437	0.741187	126	0.363037
115	1994	0.719557	119	0.361133	0.73413	129	0.361655
115	1995	0.719557	119	0.358949	0.734592	129	0.371196
115	1996	0.719557	119	0.355513	0.747855	159	0.359918
115	1997	0.719557	119	0.357365	0.738599	141	0.37185
115	1998	0.719557	119	0.358105	0.738008	148	0.374421
115	1999	0.719557	119	0.353417	0.738797	141	0.376806
115	2000	0.719557	119	0.353832	0.753234	204	0.360868
115	2001	0.719557	119	0.353162	0.756149	192	0.353015
115	2002	0.719557	119	0.356216	0.736273	200	0.336819
115	2003	0.719557	119	0.350112	0.748049	190	0.335859
115	2004	0.719557	119	0.352205	0.735799	207	0.327351
115	2005	0.719557	119	0.348316	0.715675	186	0.33736
115	2006	0.719557	119	0.346707	0.723363	190	0.337412
115	2007	0.719557	119	0.344754	0.738131	205	0.329586
115	2008	0.719557	119	0.342817	0.738131	205	0.332692
115	2009	0.719557	119	0.342384	0.738131	205	0.334992
115	2010	0.719557	119	0.342893	0.72787	221	0.34132
116	1992	0.712192	102	0.419075	0.714989	119	0.46617
116	1993	0.712192	102	0.418498	0.71637	117	0.463732
116	1994	0.712192	102	0.418357	0.717001	116	0.459397
116	1995	0.712192	102	0.419929	0.725354	118	0.451311
116	1996	0.712192	102	0.417757	0.724843	119	0.468563
116	1997	0.712192	102	0.417675	0.724673	119	0.453445
116	1998	0.712192	102	0.416823	0.723199	121	0.460698
116	1999	0.712192	102	0.419341	0.71278	128	0.438433
116	2000	0.712192	102	0.419143	0.712285	129	0.44659
116	2001	0.712192	102	0.420219	0.711904	130	0.441268
116	2002	0.712192	102	0.421202	0.711904	130	0.441315
116	2003	0.712192	102	0.42156	0.712285	129	0.440168
116	2004	0.712192	102	0.421174	0.712285	129	0.444566
116	2005	0.712192	102	0.421149	0.712285	129	0.431581
116	2006	0.712192	102	0.421451	0.712285	129	0.431775
116	2007	0.712192	102	0.420228	0.712285	129	0.424445
116	2008	0.712192	102	0.420523	0.723199	121	0.454613
116	2009	0.712192	102	0.421363	0.723199	121	0.453035
116	2010	0.712192	102	0.421284	0.723199	121	0.453767
117	1992	0.696693	151	0.441309	0.748075	246	0.407141
117	1993	0.697963	147	0.440776	0.756938	251	0.398347
117	1994	0.698462	146	0.438729	0.760257	255	0.401289
117	1995	0.698462	146	0.438323	0.758235	252	0.398385
117	1996	0.699482	145	0.432574	0.751246	246	0.409203
117	1997	0.699482	145	0.434273	0.748748	244	0.414787
117	1998	0.699482	145	0.431503	0.750883	242	0.404502
117	1999	0.699482	145	0.431568	0.750536	243	0.417438
117	2000	0.700009	144	0.431382	0.748122	249	0.416051
117	2001	0.700009	144	0.431747	0.74933	250	0.416387
117	2002	0.700009	144	0.433412	0.747893	262	0.406372
117	2003	0.700009	144	0.432209	0.741564	272	0.39422
117	2004	0.697557	143	0.432744	0.742915	271	0.404409
117	2005	0.704051	145	0.439137	0.743906	269	0.401348
117	2006	0.704051	145	0.439386	0.746087	264	0.415089
117	2007	0.704051	145	0.43876	0.744078	264	0.397415
117	2008	0.704051	145	0.438154	0.754546	272	0.392306
117	2009	0.704051	145	0.439797	0.754546	272	0.394095
117	2010	0.704051	145	0.442451	0.752349	276	0.389733
118	1992	0.680356	89	0.366485	0.732958	210	0.429518
118	1993	0.680356	89	0.372573	0.728789	221	0.404613
118	1994	0.680356	89	0.374746	0.729369	224	0.407809
118	1995	0.680356	89	0.377767	0.729369	224	0.412894
118	1996	0.680356	89	0.374602	0.726092	222	0.410518
118	1997	0.680356	89	0.383942	0.72761	223	0.410147
118	1998	0.680356	89	0.3903	0.72761	223	0.410579
118	1999	0.680356	89	0.380807	0.726092	222	0.397682
118	2000	0.680356	89	0.379062	0.736135	226	0.435919
118	2001	0.680356	89	0.378346	0.716491	184	0.478595
118	2002	0.680356	89	0.378044	0.725616	222	0.402422
118	2003	0.680356	89	0.3802	0.725616	222	0.39303
118	2004	0.680356	89	0.382191	0.725616	222	0.404504
118	2005	0.680356	89	0.384149	0.743174	231	0.392315
118	2006	0.680356	89	0.38428	0.739093	230	0.394964
118	2007	0.680356	89	0.384081	0.742171	233	0.389814
118	2008	0.680356	89	0.387158	0.742171	233	0.381138
118	2009	0.680356	89	0.388046	0.740976	232	0.385812
118	2010	0.680356	89	0.392938	0.742171	233	0.388321
119	1992	0.677778	76	0.411676	0.708907	126	0.420485
119	1993	0.677778	76	0.425336	0.726545	222	0.379248
119	1994	0.677778	76	0.417002	0.734768	216	0.392219
119	1995	0.677778	76	0.419812	0.734648	213	0.391231
119	1996	0.677778	76	0.41995	0.732795	217	0.392923
119	1997	0.666599	86	0.42746	0.728906	224	0.403219
119	1998	0.66857	85	0.426304	0.733313	235	0.389785
119	1999	0.678186	91	0.416891	0.725656	234	0.38695
119	2000	0.678186	91	0.426829	0.724375	236	0.397278
119	2001	0.678186	91	0.434475	0.722113	242	0.399791
119	2002	0.678186	91	0.425921	0.719568	237	0.401356
119	2003	0.67696	92	0.430222	0.719118	238	0.405837
119	2004	0.675762	94	0.435481	0.720333	246	0.413223
119	2005	0.675762	94	0.441414	0.72611	241	0.42555
119	2006	0.670532	109	0.389283	0.722085	247	0.419322
119	2007	0.668576	111	0.394568	0.735577	256	0.40209
119	2008	0.6695	110	0.365167	0.738451	268	0.387261
119	2009	0.6695	110	0.365145	0.74227	268	0.397654
119	2010	0.6695	110	0.362879	0.740963	271	0.397213
120	1992	0.671121	94	0.38211	0.691342	98	0.396831
120	1993	0.671121	94	0.383699	0.693262	95	0.396416
120	1994	0.671121	94	0.384477	0.715674	128	0.350279
120	1995	0.671121	94	0.379566	0.713182	133	0.340702
120	1996	0.671121	94	0.379165	0.712795	134	0.356289
120	1997	0.671121	94	0.381153	0.706725	123	0.382773
120	1998	0.671121	94	0.383528	0.709787	131	0.349723
120	1999	0.671121	94	0.388677	0.712462	134	0.359324
120	2000	0.671121	94	0.390154	0.700011	127	0.374157
120	2001	0.671121	94	0.395133	0.700011	127	0.375937
120	2002	0.671121	94	0.394375	0.699679	128	0.379538
120	2003	0.671121	94	0.396601	0.708365	134	0.378929
120	2004	0.671121	94	0.394269	0.705655	131	0.37798
120	2005	0.671121	94	0.39546	0.705655	131	0.39585
120	2006	0.671121	94	0.392851	0.712436	152	0.358369
120	2007	0.671121	94	0.391381	0.708594	152	0.356089
120	2008	0.671121	94	0.391751	0.703665	148	0.356497
120	2009	0.671121	94	0.394075	0.708594	152	0.36334
120	2010	0.671121	94	0.393602	0.708594	152	0.366408
121	1992	0.665618	140	0.490718	0.707739	177	0.500372
121	1993	0.665618	140	0.491256	0.707739	177	0.493625
121	1994	0.665618	140	0.490304	0.722359	200	0.451224
121	1995	0.665618	140	0.49004	0.722359	200	0.457202
121	1996	0.665618	140	0.490825	0.722359	200	0.460636
121	1997	0.667769	138	0.486717	0.739878	226	0.455143
121	1998	0.671033	140	0.495461	0.733938	228	0.453207
121	1999	0.671033	140	0.49576	0.749197	228	0.453097
121	2000	0.671346	139	0.496691	0.737842	229	0.456172
121	2001	0.667482	138	0.495225	0.745969	239	0.439032
121	2002	0.667596	138	0.489719	0.75785	253	0.417326
121	2003	0.667596	138	0.487941	0.755338	250	0.426768
121	2004	0.667596	138	0.488374	0.740308	261	0.412423
121	2005	0.676916	131	0.504673	0.74277	263	0.405636
121	2006	0.667596	138	0.488615	0.733153	248	0.418731
121	2007	0.667596	138	0.487343	0.733239	246	0.411217
121	2008	0.667596	138	0.487359	0.734972	245	0.419394
121	2009	0.667596	138	0.492278	0.732557	250	0.421713
121	2010	0.667596	138	0.492589	0.733922	247	0.42873
122	1992	0.676513	54	0.275601	0.73085	105	0.401626
122	1993	0.676513	54	0.269502	0.731624	104	0.402685
122	1994	0.676513	54	0.270675	0.733639	102	0.400815
122	1995	0.676513	54	0.284875	0.734458	101	0.40309
122	1996	0.676513	54	0.275326	0.73085	105	0.402308
122	1997	0.676513	54	0.281927	0.73085	105	0.407923
122	1998	0.676513	54	0.277971	0.73085	105	0.409098
122	1999	0.676513	54	0.27436	0.73085	105	0.416417
122	2000	0.676513	54	0.277741	0.73085	105	0.419887
122	2001	0.676513	54	0.274921	0.73085	105	0.414336
122	2002	0.676513	54	0.279577	0.73085	105	0.410311
122	2003	0.676513	54	0.2822	0.731366	104	0.411577
122	2004	0.676513	54	0.283607	0.731366	104	0.40838
122	2005	0.676513	54	0.278403	0.731366	104	0.404585
122	2006	0.676513	54	0.269213	0.732146	103	0.403321
122	2007	0.676513	54	0.286214	0.732146	103	0.411719
122	2008	0.676513	54	0.280093	0.732146	103	0.41037
122	2009	0.676513	54	0.278387	0.732146	103	0.41061
122	2010	0.676513	54	0.281433	0.732146	103	0.410215
123	1992	0.725603	92	0.26805	0.749981	137	0.278139
123	1993	0.725603	92	0.267976	0.742827	136	0.28286
123	1994	0.725603	92	0.269137	0.749185	138	0.27527
123	1995	0.725603	92	0.27134	0.748617	139	0.278521
123	1996	0.725603	92	0.272344	0.751555	143	0.27907
123	1997	0.725603	92	0.269741	0.749416	138	0.276851
123	1998	0.725603	92	0.270635	0.749982	137	0.272691
123	1999	0.725603	92	0.270982	0.748617	139	0.277819
123	2000	0.725603	92	0.271216	0.748617	139	0.27737
123	2001	0.725603	92	0.270174	0.748617	139	0.278869
123	2002	0.725603	92	0.27035	0.752326	142	0.272905
123	2003	0.725603	92	0.270232	0.748617	139	0.278828
123	2004	0.725603	92	0.270529	0.751555	143	0.285708
123	2005	0.725603	92	0.271482	0.750536	145	0.2917
123	2006	0.725603	92	0.26939	0.751068	144	0.291643
123	2007	0.725603	92	0.269265	0.751068	144	0.287631
123	2008	0.725603	92	0.269666	0.751068	144	0.283877
123	2009	0.725603	92	0.26789	0.751068	144	0.284552
123	2010	0.725603	92	0.267681	0.761206	165	0.265864
124	1992	0.696027	99	0.432993	0.753639	215	0.357464
124	1993	0.696027	99	0.433803	0.753639	215	0.34172
124	1994	0.696027	99	0.434277	0.750245	213	0.348105
124	1995	0.696027	99	0.434416	0.750425	221	0.342684
124	1996	0.696027	99	0.435244	0.752533	213	0.351447
124	1997	0.696027	99	0.436416	0.742487	206	0.349059
124	1998	0.696027	99	0.436767	0.73684	220	0.333642
124	1999	0.696027	99	0.436741	0.734255	215	0.334361
124	2000	0.696027	99	0.435168	0.731495	206	0.346294
124	2001	0.696027	99	0.43389	0.725892	216	0.372857
124	2002	0.696027	99	0.435869	0.726521	198	0.397551
124	2003	0.696027	99	0.436419	0.726417	216	0.37809
124	2004	0.696027	99	0.438002	0.731749	215	0.399278
124	2005	0.696027	99	0.438412	0.735231	223	0.381768
124	2006	0.696027	99	0.439519	0.733543	223	0.377618
124	2007	0.696027	99	0.439869	0.734896	224	0.374771
124	2008	0.696027	99	0.43962	0.734896	224	0.367714
124	2009	0.696027	99	0.438354	0.734896	224	0.369415
124	2010	0.696027	99	0.439261	0.747219	232	0.362389
125	1992	0	1	0	0	1	0
125	1993	0	1	0	0	1	0
125	1994	0	1	0	0	1	0
125	1995	0	1	0	0	1	0
125	1996	0	1	0	0	1	0
125	1997	0	1	0	0	1	0
125	1998	0	1	0	0	1	0
125	1999	0	1	0	0	1	0
125	2000	0	1	0	0	1	0
125	2001	0	1	0	0	1	0
125	2002	0	1	0	0	1	0
125	2003	0	1	0	0	1	0
125	2004	0	1	0	0	1	0
125	2005	0	1	0	0	1	0
125	2006	0	1	0	0	1	0
125	2007	0	1	0	0	1	0
125	2008	0	1	0	0	1	0
125	2009	0	1	0	0	1	0
125	2010	0	1	0	0	1	0
126	1992	0.639503	67	0.433061	0.684417	124	0.435196
126	1993	0.647873	69	0.45624	0.692825	131	0.444844
126	1994	0.647873	69	0.456333	0.724343	211	0.379356
126	1995	0.647873	69	0.458526	0.735689	223	0.372807
126	1996	0.647873	69	0.464398	0.732914	225	0.37674
126	1997	0.647873	69	0.468194	0.730464	231	0.376471
126	1998	0.647873	69	0.460293	0.721372	219	0.395848
126	1999	0.644099	74	0.462527	0.72628	229	0.385325
[truncated: 2,061 more rows]
