# Supplementary material for: Commercial Plant Production and Consumption Still Follow the Latitudinal Gradient in Species Diversity despite Economic Globalization
Source: PLoS One. 2016 Oct 5;11(10):e0163002. doi: 10.1371/journal.pone.0163002 (PMC5051709; doi:10.1371/journal.pone.0163002)
Supplement: S19 File — (XLSX) [file pone.0163002.s022.xlsx]

## Sheet: PD_FAO_outputAltFour_2014-05-28
country	year	PSVP	SRP	EP	PSVC	SRC	EC
1	1992	0.669637	94	0.353802	0.662394	111	0.372302
1	1993	0.669774	93	0.340602	0.672986	112	0.370874
1	1994	0.669774	93	0.349057	0.670347	118	0.394447
1	1995	0.669774	93	0.348168	0.687603	157	0.390055
1	1996	0.666226	95	0.355763	0.715047	173	0.372809
1	1997	0.666226	95	0.357729	0.702919	154	0.408838
1	1998	0.666226	95	0.361768	0.687681	145	0.419876
1	1999	0.666226	95	0.360409	0.719846	171	0.391322
1	2000	0.666226	95	0.362345	0.721781	173	0.386722
1	2001	0.666226	95	0.363337	0.71935	178	0.369152
1	2002	0.666226	95	0.362163	0.722237	181	0.364538
1	2003	0.663291	107	0.349433	0.729438	195	0.367366
1	2004	0.663291	107	0.355001	0.730274	195	0.379377
1	2005	0.663291	107	0.354349	0.727811	215	0.358629
1	2006	0.663291	107	0.351128	0.721652	217	0.358224
1	2007	0.658982	112	0.376409	0.719949	213	0.379833
1	2008	0.658982	112	0.375174	0.737412	220	0.36096
1	2009	0.658982	112	0.374094	0.72573	205	0.376616
1	2010	0.658982	112	0.373608	0.74346	220	0.374778
2	1992	0.671294	113	0.359778	0.700294	124	0.371196
2	1993	0.671294	113	0.360797	0.712453	127	0.391561
2	1994	0.671294	113	0.361068	0.722742	135	0.378632
2	1995	0.671294	113	0.363347	0.722742	135	0.371549
2	1996	0.671294	113	0.365032	0.704506	130	0.377028
2	1997	0.671294	113	0.364497	0.705697	134	0.380656
2	1998	0.671294	113	0.365396	0.704288	129	0.369095
2	1999	0.671294	113	0.366014	0.705697	134	0.375138
2	2000	0.671294	113	0.367522	0.696408	128	0.391501
2	2001	0.671294	113	0.36653	0.696082	122	0.395485
2	2002	0.671294	113	0.364593	0.712067	138	0.379011
2	2003	0.671294	113	0.368696	0.720804	143	0.379641
2	2004	0.671294	113	0.370034	0.710823	140	0.374276
2	2005	0.671294	113	0.36829	0.711158	140	0.38026
2	2006	0.671294	113	0.366125	0.711158	140	0.381869
2	2007	0.671294	113	0.365285	0.711158	140	0.372147
2	2008	0.671294	113	0.364928	0.711158	140	0.38546
2	2009	0.671294	113	0.363161	0.68866	125	0.405299
2	2010	0.671294	113	0.364271	0.684392	124	0.392223
3	1992	0.674106	116	0.457333	0.685718	123	0.470585
3	1993	0.669872	115	0.454184	0.6893	127	0.468352
3	1994	0.665383	114	0.454167	0.68916	128	0.485628
3	1995	0.664076	115	0.458361	0.68796	129	0.488458
3	1996	0.676281	103	0.518029	0.718222	227	0.380506
3	1997	0.675848	123	0.452245	0.711092	220	0.382346
3	1998	0.676281	103	0.523051	0.707652	157	0.474374
3	1999	0.676281	103	0.523711	0.719641	235	0.388041
3	2000	0.676281	103	0.525713	0.718726	237	0.375596
3	2001	0.676281	103	0.526639	0.725201	246	0.377196
3	2002	0.675848	123	0.456197	0.727877	234	0.394327
3	2003	0.675093	124	0.457227	0.725788	229	0.406986
3	2004	0.677994	129	0.465396	0.712017	216	0.427216
3	2005	0.677994	129	0.467461	0.731309	233	0.40481
3	2006	0.675507	133	0.478525	0.715778	229	0.399481
3	2007	0.675507	133	0.480536	0.709979	232	0.397391
3	2008	0.675507	133	0.483312	0.727009	240	0.394843
3	2009	0.675507	133	0.483723	0.732331	220	0.425298
3	2010	0.675507	133	0.482853	0.712972	228	0.412116
4	1992	0.660031	118	0.471277	0.703538	205	0.388957
4	1993	0.660031	118	0.474891	0.738596	190	0.403212
4	1994	0.655592	117	0.471602	0.73199	194	0.410164
4	1995	0.660031	118	0.47094	0.738014	238	0.362397
4	1996	0.65756	120	0.47441	0.736517	212	0.404147
4	1997	0.65756	120	0.477902	0.73788	193	0.426372
4	1998	0.65756	120	0.476331	0.729909	188	0.434326
4	1999	0.65756	120	0.473503	0.72593	218	0.373052
4	2000	0.65756	120	0.47754	0.735815	208	0.393644
4	2001	0.65756	120	0.472855	0.731263	232	0.375186
4	2002	0.653188	119	0.474712	0.73157	238	0.37839
4	2003	0.653188	119	0.471506	0.728693	246	0.374976
4	2004	0.663222	121	0.472739	0.730816	243	0.37682
4	2005	0.663222	121	0.473256	0.727094	238	0.37711
4	2006	0.663222	121	0.473062	0.727528	234	0.387893
4	2007	0.663222	121	0.474	0.742838	250	0.376244
4	2008	0.663222	121	0.474073	0.748572	248	0.375287
4	2009	0.663222	121	0.472064	0.747764	252	0.377622
4	2010	0.663222	121	0.474408	0.744721	250	0.37925
5	1992	0.758104	57	0.274364	0.770571	74	0.398886
5	1993	0.758104	57	0.275041	0.772865	72	0.396356
5	1994	0.756647	58	0.27576	0.772865	72	0.394509
5	1995	0.756647	58	0.273941	0.772865	72	0.390082
5	1996	0.756647	58	0.27228	0.773291	76	0.382581
5	1997	0.756647	58	0.272377	0.773291	76	0.388807
5	1998	0.760654	56	0.369612	0.758251	93	0.379812
5	1999	0.760654	56	0.385922	0.758251	93	0.382785
5	2000	0.760654	56	0.390824	0.758251	93	0.388712
5	2001	0.760654	56	0.392666	0.758251	93	0.381587
5	2002	0.760654	56	0.393428	0.749697	99	0.3543
5	2003	0.763802	41	0.475698	0.749697	99	0.349182
5	2004	0.763802	41	0.471456	0.749697	99	0.345871
5	2005	0.763802	41	0.465618	0.754615	95	0.341169
5	2006	0.749481	62	0.347562	0.752698	96	0.35798
5	2007	0.749481	62	0.349667	0.754615	95	0.349629
5	2008	0.749481	62	0.349364	0.754615	95	0.354454
5	2009	0.749481	62	0.346197	0.754615	95	0.349635
5	2010	0.749481	62	0.347659	0.754615	95	0.362381
7	1992	0.728723	96	0.341077	0.748907	112	0.382157
7	1993	0.728723	96	0.340811	0.749899	113	0.391884
7	1994	0.728723	96	0.340718	0.749899	113	0.392652
7	1995	0.728723	96	0.341645	0.748907	112	0.387432
7	1996	0.728723	96	0.340243	0.751838	110	0.389423
7	1997	0.728723	96	0.340371	0.749899	113	0.391539
7	1998	0.728723	96	0.342072	0.749899	113	0.395117
7	1999	0.728723	96	0.338772	0.748907	112	0.383452
7	2000	0.728723	96	0.341085	0.748907	112	0.391148
7	2001	0.728723	96	0.34432	0.748907	112	0.393231
7	2002	0.728723	96	0.342979	0.767222	168	0.336447
7	2003	0.728723	96	0.341692	0.753896	163	0.334479
7	2004	0.728723	96	0.342291	0.7351	167	0.333304
7	2005	0.728723	96	0.343	0.730235	184	0.300124
7	2006	0.728723	96	0.34363	0.73858	189	0.288323
7	2007	0.728723	96	0.343905	0.753325	195	0.283573
7	2008	0.728723	96	0.341935	0.753325	195	0.283401
7	2009	0.728723	96	0.343662	0.753325	195	0.286923
7	2010	0.728723	96	0.346671	0.752645	193	0.284559
8	1992	0.707962	85	0.394979	0.723433	148	0.371583
8	1993	0.707962	85	0.39818	0.72534	141	0.393703
8	1994	0.707962	85	0.399864	0.722799	149	0.366862
8	1995	0.707962	85	0.397445	0.722233	140	0.387599
8	1996	0.707962	85	0.401909	0.722799	149	0.36428
8	1997	0.707962	85	0.40144	0.726199	150	0.363584
8	1998	0.707962	85	0.398514	0.736394	136	0.407443
8	1999	0.707962	85	0.402298	0.734457	147	0.400168
8	2000	0.707962	85	0.391637	0.730439	147	0.409607
8	2001	0.707962	85	0.400429	0.724808	140	0.425522
8	2002	0.707962	85	0.397983	0.734457	147	0.393899
8	2003	0.707962	85	0.397373	0.737661	139	0.415056
8	2004	0.707962	85	0.397548	0.734457	147	0.404539
8	2005	0.707962	85	0.394343	0.740895	237	0.381651
8	2006	0.707962	85	0.393295	0.739202	200	0.360107
8	2007	0.707962	85	0.394475	0.756815	192	0.38803
8	2008	0.707962	85	0.392431	0.756815	192	0.391508
8	2009	0.707962	85	0.392801	0.755063	191	0.383966
8	2010	0.707962	85	0.397075	0.73994	181	0.3986
9	1992	0.73803	143	0.544624	0.742972	244	0.413957
9	1993	0.73803	143	0.546277	0.740077	243	0.426499
9	1994	0.73803	143	0.543258	0.736302	237	0.430758
9	1995	0.73803	143	0.541235	0.739754	233	0.438829
9	1996	0.73803	143	0.539057	0.742151	236	0.431894
9	1997	0.73803	143	0.542565	0.737649	238	0.42982
9	1998	0.73803	143	0.541877	0.741881	242	0.423465
9	1999	0.73803	143	0.543875	0.736104	242	0.44036
9	2000	0.73803	143	0.545979	0.742489	235	0.444107
9	2001	0.73803	143	0.547375	0.737758	249	0.420364
9	2002	0.73803	143	0.549401	0.742644	223	0.437669
9	2003	0.73803	143	0.549341	0.741172	229	0.430988
9	2004	0.73803	143	0.544733	0.737878	227	0.431906
9	2005	0.73803	143	0.544083	0.740924	230	0.428993
9	2006	0.73803	143	0.544164	0.742695	225	0.442938
9	2007	0.73803	143	0.543631	0.748683	217	0.454633
9	2008	0.73803	143	0.54329	0.744522	222	0.433628
9	2009	0.73803	143	0.544332	0.751929	223	0.433644
9	2010	0.73803	143	0.54049	0.740854	230	0.426799
10	1992	0.692472	166	0.477247	0.735449	270	0.412507
10	1993	0.692472	166	0.480659	0.72335	263	0.423146
10	1994	0.6961	161	0.483242	0.724058	262	0.421932
10	1995	0.6961	161	0.480238	0.724058	262	0.424993
10	1996	0.6961	161	0.480216	0.724886	260	0.421079
10	1997	0.6961	161	0.480103	0.739216	271	0.407657
10	1998	0.6961	161	0.481794	0.727819	263	0.421368
10	1999	0.6961	161	0.481206	0.724077	262	0.425308
10	2000	0.6961	161	0.48122	0.724886	260	0.422401
10	2001	0.6961	161	0.481396	0.725709	263	0.423135
10	2002	0.6961	161	0.484614	0.736329	269	0.417665
10	2003	0.6961	161	0.483132	0.738338	268	0.42631
10	2004	0.6961	161	0.486221	0.730357	261	0.439077
10	2005	0.6961	161	0.483545	0.729401	264	0.426917
10	2006	0.6961	161	0.486617	0.738733	267	0.430404
10	2007	0.6961	161	0.488112	0.725229	259	0.433973
10	2008	0.6961	161	0.491853	0.730356	256	0.440963
10	2009	0.6961	161	0.488609	0.730789	255	0.439644
10	2010	0.6961	161	0.487405	0.730356	256	0.441741
11	1992	0.664682	92	0.478107	0.737177	272	0.40599
11	1993	0.664682	92	0.478764	0.736893	277	0.399624
11	1994	0.664682	92	0.480942	0.738797	277	0.397297
11	1995	0.675746	95	0.500934	0.742897	280	0.40875
11	1996	0.707666	105	0.481513	0.742961	275	0.425659
11	1997	0.707666	105	0.481091	0.74158	279	0.418039
11	1998	0.706435	107	0.48265	0.740228	278	0.415394
11	1999	0.706435	107	0.485561	0.744211	281	0.417988
11	2000	0.706435	107	0.490483	0.74158	279	0.421003
11	2001	0.706435	107	0.483724	0.74158	279	0.425713
11	2002	0.706435	107	0.487768	0.742915	280	0.427112
11	2003	0.695309	127	0.477582	0.743208	278	0.443594
11	2004	0.695309	127	0.475338	0.743208	278	0.444972
11	2005	0.695309	127	0.475678	0.741852	282	0.44182
11	2006	0.695309	127	0.475419	0.74315	283	0.4421
11	2007	0.695309	127	0.476283	0.742884	279	0.442185
11	2008	0.695738	126	0.470507	0.742884	279	0.44493
11	2009	0.695738	126	0.467377	0.742884	279	0.444629
11	2010	0.698207	127	0.473949	0.742884	279	0.44268
12	1992	0.680661	51	0.346981	0.7459	184	0.338425
12	1993	0.680661	51	0.348587	0.743333	179	0.344605
12	1994	0.680661	51	0.352182	0.731127	177	0.36073
12	1995	0.680661	51	0.355329	0.720956	167	0.362322
12	1996	0.680661	51	0.352239	0.720956	167	0.359041
12	1997	0.680661	51	0.35599	0.733809	220	0.397131
12	1998	0.680661	51	0.353992	0.736373	205	0.396735
12	1999	0.680661	51	0.354123	0.734427	204	0.379144
12	2000	0.680661	51	0.351415	0.720899	248	0.393543
12	2001	0.680661	51	0.35118	0.733859	247	0.396996
12	2002	0.680661	51	0.353027	0.7128	191	0.377768
12	2003	0.680661	51	0.354467	0.706182	183	0.365379
12	2004	0.680661	51	0.354614	0.708636	192	0.358491
12	2005	0.680661	51	0.353981	0.733239	249	0.381238
12	2006	0.680661	51	0.353194	0.72243	243	0.389583
12	2007	0.680661	51	0.353203	0.733609	248	0.375937
12	2008	0.680661	51	0.354794	0.735784	247	0.384941
12	2009	0.680661	51	0.355233	0.735485	249	0.389871
12	2010	0.680661	51	0.357711	0.726109	240	0.396668
13	1992	0.625768	89	0.325626	0.722038	182	0.370849
13	1993	0.625768	89	0.322831	0.722038	182	0.374724
13	1994	0.625768	89	0.323768	0.722038	182	0.371634
13	1995	0.625768	89	0.320701	0.722038	182	0.367493
13	1996	0.625859	88	0.310154	0.72259	181	0.364094
13	1997	0.625859	88	0.307412	0.720954	183	0.399383
13	1998	0.624375	89	0.316034	0.71992	173	0.366208
13	1999	0.624375	89	0.317346	0.723501	177	0.373559
13	2000	0.624375	89	0.322466	0.728527	208	0.433161
13	2001	0.624375	89	0.318298	0.734177	217	0.427961
13	2002	0.624375	89	0.320974	0.742563	223	0.414338
13	2003	0.624375	89	0.314262	0.739697	231	0.419969
13	2004	0.624375	89	0.322777	0.738232	224	0.427901
13	2005	0.624644	90	0.330649	0.739575	231	0.429157
13	2006	0.624644	90	0.328522	0.735606	219	0.422094
13	2007	0.624644	90	0.327127	0.735182	234	0.414923
13	2008	0.624644	90	0.328537	0.735182	234	0.428279
13	2009	0.624644	90	0.328725	0.737164	237	0.407805
13	2010	0.624644	90	0.331531	0.738208	234	0.42057
14	1992	0.704239	102	0.282226	0.745669	223	0.354535
14	1993	0.701749	105	0.30443	0.763495	244	0.340692
14	1994	0.701749	105	0.300183	0.762608	246	0.345379
14	1995	0.701749	105	0.302394	0.763642	244	0.343644
14	1996	0.701749	105	0.299162	0.752143	239	0.358101
14	1997	0.701749	105	0.299776	0.7512	241	0.360083
14	1998	0.701749	105	0.318195	0.752601	233	0.345965
14	1999	0.701749	105	0.314056	0.754987	244	0.359494
14	2000	0.701749	105	0.316307	0.738243	228	0.372582
14	2001	0.701749	105	0.318403	0.75295	242	0.403956
14	2002	0.701749	105	0.313839	0.752037	244	0.393761
14	2003	0.701749	105	0.321098	0.751185	243	0.40612
14	2004	0.701749	105	0.31741	0.751578	242	0.384812
14	2005	0.701749	105	0.316363	0.748732	253	0.390799
14	2006	0.701749	105	0.316437	0.750969	253	0.377142
14	2007	0.701749	105	0.313244	0.750429	255	0.378811
14	2008	0.701749	105	0.313102	0.751624	251	0.382148
14	2009	0.701749	105	0.318858	0.750412	254	0.380471
14	2010	0.701749	105	0.320509	0.748036	250	0.387239
15	1992	0.67705	90	0.49678	0.741795	278	0.406724
15	1993	0.67705	90	0.499673	0.741819	273	0.410086
15	1994	0.67705	90	0.49331	0.744423	280	0.40544
15	1995	0.67705	90	0.493893	0.744494	275	0.408652
15	1996	0.67705	90	0.49266	0.743108	279	0.406915
15	1997	0.67705	90	0.486758	0.743108	279	0.405559
15	1998	0.67705	90	0.489455	0.744423	280	0.406908
15	1999	0.67705	90	0.488091	0.744707	279	0.409081
16	1992	0.72406	176	0.403487	0.740713	237	0.375318
16	1993	0.72406	176	0.401805	0.743214	234	0.374582
16	1994	0.72406	176	0.406892	0.733463	238	0.372401
16	1995	0.72406	176	0.404326	0.736834	246	0.376331
16	1996	0.72406	176	0.405609	0.732365	243	0.377042
16	1997	0.72406	176	0.406357	0.730184	241	0.368817
16	1998	0.72406	176	0.407469	0.732497	240	0.381357
16	1999	0.72406	176	0.406641	0.732956	228	0.383137
16	2000	0.72406	176	0.406524	0.730555	229	0.379122
16	2001	0.72406	176	0.406124	0.730624	230	0.387056
16	2002	0.72406	176	0.406163	0.734294	251	0.384567
16	2003	0.72406	176	0.406155	0.735202	247	0.395407
16	2004	0.72406	176	0.405936	0.730551	244	0.389714
16	2005	0.722948	177	0.411349	0.736581	250	0.378769
16	2006	0.722948	177	0.413256	0.734433	243	0.391695
16	2007	0.722948	177	0.413722	0.735679	242	0.39215
16	2008	0.722948	177	0.411245	0.737392	238	0.402485
16	2009	0.722948	177	0.411667	0.736975	239	0.397675
16	2010	0.722948	177	0.410854	0.733751	236	0.398845
17	1992	0.616385	40	0.317238	0.680286	99	0.39475
17	1993	0.616385	40	0.324166	0.680286	99	0.39558
17	1994	0.616385	40	0.32818	0.680286	99	0.381302
17	1995	0.616385	40	0.329403	0.680286	99	0.371667
17	1996	0.616385	40	0.332862	0.680286	99	0.369738
17	1997	0.616385	40	0.332459	0.680286	99	0.359638
17	1998	0.616385	40	0.323464	0.680286	99	0.362604
17	1999	0.616385	40	0.323077	0.679671	100	0.366783
17	2000	0.616385	40	0.323889	0.679671	100	0.372627
17	2001	0.616385	40	0.324286	0.679671	100	0.376283
17	2002	0.616385	40	0.327776	0.679671	100	0.369888
17	2003	0.616385	40	0.326445	0.679671	100	0.375781
17	2004	0.616385	40	0.322264	0.679671	100	0.35159
17	2005	0.616385	40	0.330001	0.679671	100	0.357598
17	2006	0.616385	40	0.328427	0.679671	100	0.36238
17	2007	0.616385	40	0.327353	0.703455	112	0.328528
17	2008	0.616385	40	0.331218	0.699208	111	0.339832
17	2009	0.616385	40	0.331032	0.699208	111	0.336962
17	2010	0.616385	40	0.33434	0.699208	111	0.353501
18	1992	0.737531	102	0.323857	0.744271	123	0.369505
18	1993	0.737531	102	0.324492	0.737184	171	0.317913
18	1994	0.737531	102	0.323398	0.734967	177	0.325638
18	1995	0.737531	102	0.322129	0.738744	170	0.31797
18	1996	0.737531	102	0.323254	0.736784	174	0.31656
18	1997	0.737531	102	0.322255	0.744748	147	0.363157
18	1998	0.737531	102	0.32276	0.744583	142	0.360172
18	1999	0.734822	106	0.354561	0.741653	146	0.37959
18	2000	0.734822	106	0.359751	0.741653	146	0.389227
18	2001	0.734822	106	0.358805	0.745144	134	0.415693
18	2002	0.734822	106	0.357423	0.745144	134	0.410149
18	2003	0.737255	118	0.394893	0.740865	142	0.441401
18	2004	0.735351	129	0.422981	0.740035	149	0.441345
18	2005	0.735351	129	0.425915	0.73919	151	0.45682
18	2006	0.735351	129	0.425371	0.74171	147	0.450143
18	2007	0.735351	129	0.424696	0.740884	149	0.455685
18	2008	0.735351	129	0.424554	0.741429	148	0.456905
18	2009	0.734836	130	0.427787	0.74097	149	0.461736
18	2010	0.734836	130	0.430176	0.730376	193	0.437635
19	1992	0.712346	147	0.466603	0.710327	194	0.414819
19	1993	0.712346	147	0.466722	0.708532	203	0.399743
19	1994	0.712346	147	0.466424	0.731614	224	0.366295
19	1995	0.712346	147	0.466665	0.72366	226	0.357604
19	1996	0.712346	147	0.465551	0.72889	229	0.361306
19	1997	0.712346	147	0.468596	0.710039	201	0.411262
19	1998	0.712346	147	0.469495	0.708341	205	0.402399
19	1999	0.712346	147	0.468846	0.706847	204	0.405095
19	2000	0.712346	147	0.468981	0.724801	240	0.369517
19	2001	0.712346	147	0.466832	0.72805	236	0.367259
19	2002	0.712346	147	0.46776	0.738593	229	0.378994
19	2003	0.712346	147	0.46615	0.720216	219	0.39354
19	2004	0.712346	147	0.462683	0.732568	216	0.390339
19	2005	0.712346	147	0.461871	0.713529	204	0.41405
19	2006	0.712346	147	0.458958	0.71347	218	0.384908
19	2007	0.712346	147	0.459588	0.718852	204	0.410656
19	2008	0.712346	147	0.459829	0.732839	210	0.405325
19	2009	0.712346	147	0.459011	0.72666	227	0.361192
19	2010	0.712346	147	0.460638	0.728818	211	0.402944
20	1992	0.705869	85	0.287811	0.73286	244	0.380034
20	1993	0.705869	85	0.29181	0.746259	247	0.376802
20	1994	0.705869	85	0.291025	0.7343	239	0.389648
20	1995	0.705869	85	0.284885	0.735745	236	0.388197
20	1996	0.705869	85	0.281267	0.733875	241	0.376966
20	1997	0.705869	85	0.279522	0.743127	256	0.377301
20	1998	0.705869	85	0.279772	0.733559	242	0.40406
20	1999	0.705869	85	0.280017	0.732628	247	0.39714
20	2000	0.705869	85	0.27462	0.733192	246	0.400889
20	2001	0.705869	85	0.263412	0.73267	246	0.407142
20	2002	0.705869	85	0.268153	0.732979	251	0.430365
20	2003	0.705869	85	0.271063	0.735097	230	0.444559
20	2004	0.705869	85	0.271525	0.727503	214	0.436321
20	2005	0.705869	85	0.268328	0.72598	219	0.415436
20	2006	0.705869	85	0.271534	0.72377	217	0.414339
20	2007	0.705869	85	0.268941	0.74144	231	0.401991
20	2008	0.705869	85	0.269239	0.74316	228	0.414594
20	2009	0.695861	82	0.266408	0.747632	240	0.396414
20	2010	0.695861	82	0.280097	0.744015	229	0.410833
21	1992	0.742485	171	0.440921	0.756242	260	0.36981
21	1993	0.742485	171	0.443124	0.753557	269	0.368902
21	1994	0.742485	171	0.439049	0.753357	278	0.366181
21	1995	0.742485	171	0.436857	0.751499	284	0.37802
21	1996	0.742485	171	0.438867	0.752967	284	0.380849
21	1997	0.742485	171	0.439427	0.75169	284	0.379987
21	1998	0.742485	171	0.439081	0.75169	284	0.378476
21	1999	0.742485	171	0.435262	0.751194	271	0.382582
21	2000	0.742485	171	0.435489	0.753997	265	0.395602
21	2001	0.742485	171	0.434991	0.757073	261	0.39459
21	2002	0.742485	171	0.435059	0.754772	266	0.391205
21	2003	0.742485	171	0.43548	0.750712	268	0.3864
21	2004	0.742485	171	0.434266	0.751913	274	0.380698
21	2005	0.744122	172	0.439099	0.75086	269	0.382965
21	2006	0.744122	172	0.438441	0.752823	274	0.390236
21	2007	0.744122	172	0.436718	0.749651	268	0.382874
21	2008	0.744122	172	0.434516	0.749651	268	0.379208
21	2009	0.744122	172	0.434619	0.754099	266	0.384343
21	2010	0.744122	172	0.437655	0.749651	268	0.391634
22	1992	0	0	0	0.720514	142	0.34396
22	1993	0	0	0	0.713269	158	0.316481
22	1994	0	0	0	0.715445	155	0.325384
22	1995	0	0	0	0.706568	150	0.324034
22	1996	0	0	0	0.714368	140	0.321989
22	1997	0	0	0	0.726926	131	0.343871
22	1998	0	0	0	0.725615	140	0.318677
22	1999	0	0	0	0.723668	99	0.395035
22	2000	0	0	0	0.726342	106	0.363742
22	2001	0	0	0	0.716518	99	0.397067
22	2002	0	0	0	0.717366	99	0.395404
22	2003	0	0	0	0.720735	96	0.395917
22	2004	0	0	0	0.705901	82	0.392658
22	2005	0	0	0	0.705171	83	0.38566
22	2006	0	0	0	0.714005	93	0.358036
22	2007	0	0	0	0.713625	94	0.362242
22	2008	0	0	0	0.714482	93	0.37185
22	2009	0	0	0	0.727825	208	0.38902
22	2010	0	0	0	0.728677	211	0.395562
23	1992	0.737427	94	0.385019	0.757702	171	0.384732
23	1993	0.735738	95	0.391699	0.745561	192	0.342611
23	1994	0.735738	95	0.370946	0.757125	194	0.332317
23	1995	0.746112	99	0.371722	0.762545	181	0.365945
23	1996	0.746112	99	0.366212	0.75336	194	0.335035
23	1997	0.746112	99	0.360035	0.762927	183	0.359867
23	1998	0.743112	102	0.364261	0.759393	160	0.396175
23	1999	0.736587	108	0.37734	0.75925	176	0.383923
23	2000	0.736587	108	0.383897	0.757968	193	0.383562
23	2001	0.736587	108	0.389642	0.753953	159	0.400763
23	2002	0.736587	108	0.393383	0.747847	160	0.390484
23	2003	0.736587	108	0.405014	0.754361	200	0.397827
23	2004	0.736587	108	0.389797	0.738768	196	0.370387
23	2005	0.736587	108	0.393758	0.753664	210	0.35821
23	2006	0.736587	108	0.39675	0.759497	195	0.378935
23	2007	0.736587	108	0.387711	0.759455	191	0.380148
23	2008	0.736587	108	0.396259	0.768864	195	0.36957
23	2009	0.736587	108	0.392367	0.776955	181	0.388926
23	2010	0.736587	108	0.391008	0.758865	204	0.363589
25	1992	0.723581	88	0.192591	0.738295	111	0.305731
25	1993	0.723581	88	0.191113	0.737197	108	0.263881
25	1994	0.723581	88	0.192559	0.740544	109	0.280684
25	1995	0.723581	88	0.192138	0.740544	109	0.315436
25	1996	0.723581	88	0.192716	0.740544	109	0.313791
25	1997	0.723581	88	0.194321	0.740544	109	0.289149
25	1998	0.723581	88	0.195863	0.740544	109	0.282077
25	1999	0.723581	88	0.196233	0.740544	109	0.28052
25	2000	0.723581	88	0.195091	0.740544	109	0.306616
25	2001	0.723581	88	0.195448	0.740544	109	0.279582
25	2002	0.723581	88	0.196507	0.754441	154	0.271051
25	2003	0.723581	88	0.197032	0.739326	151	0.271049
25	2004	0.723581	88	0.197435	0.746926	150	0.31402
25	2005	0.723581	88	0.197117	0.7379	167	0.277536
25	2006	0.723581	88	0.196761	0.730413	172	0.287123
25	2007	0.723581	88	0.196759	0.729623	176	0.266856
25	2008	0.723581	88	0.196942	0.731627	173	0.2576
25	2009	0.723581	88	0.197216	0.731627	173	0.256321
25	2010	0.723581	88	0.196627	0.734116	150	0.283834
26	1992	0.720746	80	0.413672	0.729262	219	0.320173
26	1993	0.720746	80	0.416347	0.731009	215	0.321059
26	1994	0.720746	80	0.415453	0.732314	226	0.343681
26	1995	0.720746	80	0.418468	0.730381	225	0.337502
26	1996	0.720746	80	0.421346	0.728976	227	0.353432
26	1997	0.720746	80	0.418109	0.73592	241	0.396423
26	1998	0.720746	80	0.41744	0.73592	241	0.393874
26	1999	0.720746	80	0.422052	0.733866	225	0.367961
26	2000	0.720746	80	0.420995	0.732129	224	0.374073
26	2001	0.720746	80	0.422037	0.733866	225	0.370318
26	2002	0.720746	80	0.418285	0.735393	243	0.413455
26	2003	0.720746	80	0.417835	0.737839	241	0.413335
26	2004	0.720746	80	0.419673	0.748846	250	0.374598
26	2005	0.720746	80	0.418563	0.751214	244	0.383625
26	2006	0.720746	80	0.415571	0.748717	246	0.354029
26	2007	0.720746	80	0.402315	0.749743	248	0.356877
26	2008	0.720746	80	0.403629	0.749743	248	0.357009
26	2009	0.720746	80	0.402797	0.749743	248	0.356305
26	2010	0.720746	80	0.405672	0.750388	238	0.370553
27	1992	0.696249	146	0.452067	0.732315	215	0.42069
27	1993	0.700166	163	0.432729	0.724829	241	0.406787
27	1994	0.703774	163	0.441883	0.733637	251	0.391037
27	1995	0.702968	165	0.440985	0.732462	251	0.3975
27	1996	0.703765	163	0.440681	0.734389	226	0.427358
27	1997	0.703372	163	0.440572	0.73222	238	0.404768
27	1998	0.703765	163	0.444538	0.731142	241	0.403219
27	1999	0.703765	163	0.444869	0.733828	236	0.408831
27	2000	0.703765	163	0.447382	0.730949	238	0.414219
27	2001	0.702865	164	0.450622	0.723711	254	0.403392
27	2002	0.702865	164	0.448837	0.73431	255	0.403785
27	2003	0.702219	166	0.454911	0.733971	247	0.421495
27	2004	0.702219	166	0.452798	0.724398	239	0.436358
27	2005	0.702219	166	0.452548	0.729705	239	0.436773
27	2006	0.694275	175	0.437378	0.741111	269	0.398485
27	2007	0.694275	175	0.439073	0.739766	273	0.404573
27	2008	0.694465	174	0.424652	0.741906	267	0.409936
27	2009	0.693905	176	0.434139	0.744145	270	0.422588
27	2010	0.693905	176	0.431631	0.743848	276	0.405933
28	1992	0.736285	114	0.399594	0.740282	122	0.371344
28	1993	0.736285	114	0.399766	0.740065	123	0.376623
28	1994	0.736285	114	0.400498	0.74764	124	0.375323
28	1995	0.736285	114	0.397033	0.747369	125	0.380481
28	1996	0.736285	114	0.392651	0.763194	173	0.332643
28	1997	0.736285	114	0.394807	0.760791	164	0.340751
28	1998	0.736285	114	0.396422	0.758722	172	0.322671
28	1999	0.736285	114	0.398094	0.760489	173	0.33387
28	2000	0.736285	114	0.399432	0.763622	164	0.345873
28	2001	0.736285	114	0.400629	0.763622	164	0.342658
28	2002	0.736285	114	0.402323	0.762395	167	0.342802
28	2003	0.736285	114	0.40312	0.761713	171	0.347247
28	2004	0.736285	114	0.401715	0.763991	168	0.337307
28	2005	0.736285	114	0.400694	0.752982	155	0.356003
28	2006	0.736285	114	0.401146	0.759316	153	0.361271
28	2007	0.736285	114	0.401361	0.761429	166	0.356533
28	2008	0.736285	114	0.40007	0.762238	164	0.354265
28	2009	0.736285	114	0.396239	0.765863	162	0.347543
28	2010	0.736285	114	0.394769	0.764961	164	0.348145
29	1992	0.755583	88	0.353564	0.75733	91	0.368252
29	1993	0.755583	88	0.350864	0.755053	94	0.371321
29	1994	0.755583	88	0.354131	0.755053	94	0.387231
29	1995	0.755583	88	0.353647	0.75733	91	0.373054
29	1996	0.755583	88	0.354187	0.755053	94	0.378584
29	1997	0.755583	88	0.35439	0.757617	90	0.365462
29	1998	0.755583	88	0.352631	0.751867	123	0.299935
29	1999	0.755583	88	0.353927	0.759422	129	0.304838
29	2000	0.755583	88	0.354118	0.763416	128	0.316655
29	2001	0.755583	88	0.356687	0.76377	134	0.299734
29	2002	0.755583	88	0.356784	0.756811	133	0.328197
29	2003	0.755583	88	0.353957	0.753871	125	0.330634
29	2004	0.755583	88	0.351458	0.763919	133	0.332515
29	2005	0.755583	88	0.344757	0.75196	124	0.334461
29	2006	0.755583	88	0.343973	0.755271	141	0.31306
29	2007	0.755583	88	0.344555	0.762574	153	0.288948
29	2008	0.755583	88	0.341156	0.745484	147	0.278683
29	2009	0.755583	88	0.344869	0.754135	155	0.293414
29	2010	0.755583	88	0.343589	0.745903	170	0.284075
32	1992	0.743324	175	0.357646	0.75216	215	0.341117
32	1993	0.743324	175	0.358977	0.739897	216	0.351529
32	1994	0.743324	175	0.364658	0.747517	228	0.339719
32	1995	0.743324	175	0.366066	0.750122	226	0.336596
32	1996	0.743324	175	0.365784	0.750882	224	0.343344
32	1997	0.743324	175	0.366113	0.752516	226	0.334611
32	1998	0.743324	175	0.368254	0.756249	218	0.360018
32	1999	0.743324	175	0.366998	0.750316	229	0.353808
32	2000	0.743324	175	0.366755	0.750907	228	0.350842
32	2001	0.743324	175	0.367214	0.751067	230	0.349213
32	2002	0.743324	175	0.36716	0.76411	235	0.341703
32	2003	0.743324	175	0.367595	0.751056	229	0.354774
32	2004	0.743324	175	0.368306	0.753805	214	0.373588
32	2005	0.743324	175	0.366316	0.765003	228	0.352711
32	2006	0.743324	175	0.368012	0.754152	226	0.356857
32	2007	0.743324	175	0.368615	0.758821	231	0.350386
32	2008	0.743324	175	0.370888	0.76323	240	0.346765
32	2009	0.743324	175	0.372085	0.755376	227	0.367372
32	2010	0.743324	175	0.371112	0.7516	232	0.35667
33	1992	0.705831	92	0.532976	0.740713	273	0.431537
33	1993	0.70977	100	0.524198	0.740713	273	0.437826
33	1994	0.70977	100	0.527417	0.740713	273	0.435348
33	1995	0.70977	100	0.529074	0.740713	273	0.437959
33	1996	0.708721	101	0.531539	0.740713	273	0.441851
33	1997	0.708721	101	0.531402	0.740713	273	0.440354
33	1998	0.708721	101	0.530814	0.740364	274	0.439951
33	1999	0.708721	101	0.532738	0.740364	274	0.443482
33	2000	0.705777	106	0.522303	0.740751	273	0.443468
33	2001	0.702966	111	0.50755	0.740751	273	0.441858
33	2002	0.702394	123	0.469984	0.741103	272	0.444794
33	2003	0.702394	123	0.467202	0.741103	272	0.446938
33	2004	0.702394	123	0.466618	0.741103	272	0.443555
33	2005	0.702394	123	0.468112	0.741103	272	0.444095
33	2006	0.702394	123	0.469184	0.741103	272	0.442352
33	2007	0.702394	123	0.466772	0.741189	266	0.441094
33	2008	0.707305	122	0.46089	0.741189	266	0.444768
33	2009	0.707305	122	0.463513	0.741189	266	0.444709
33	2010	0.707305	122	0.463604	0.741189	266	0.445202
35	1992	0.648289	83	0.356898	0.726605	160	0.363952
35	1993	0.648289	83	0.364435	0.726605	160	0.371045
35	1994	0.648289	83	0.373218	0.718902	179	0.348669
35	1995	0.648289	83	0.371004	0.720873	176	0.364169
35	1996	0.648289	83	0.387516	0.71926	178	0.373978
35	1997	0.648289	83	0.389955	0.722991	177	0.361686
35	1998	0.648289	83	0.391275	0.725151	208	0.339206
35	1999	0.648289	83	0.382283	0.723859	205	0.353882
35	2000	0.648289	83	0.381625	0.720674	206	0.35421
35	2001	0.648289	83	0.384296	0.720674	206	0.353031
35	2002	0.648289	83	0.389861	0.719709	202	0.360438
35	2003	0.648289	83	0.387011	0.726468	205	0.353784
35	2004	0.648289	83	0.387893	0.717974	213	0.334708
35	2005	0.648289	83	0.387086	0.721938	203	0.376596
35	2006	0.648289	83	0.38635	0.727536	208	0.371584
35	2007	0.648289	83	0.385492	0.727121	209	0.368369
35	2008	0.648289	83	0.38268	0.729633	208	0.386754
35	2009	0.648289	83	0.381004	0.72358	222	0.375386
35	2010	0.648289	83	0.383951	0.718911	221	0.380001
36	1992	0.744315	49	0.421733	0.763847	99	0.38158
36	1993	0.744315	49	0.435922	0.763847	99	0.380553
36	1994	0.744315	49	0.434879	0.763847	99	0.385252
36	1995	0.744315	49	0.430897	0.763847	99	0.393031
36	1996	0.744315	49	0.420657	0.763847	99	0.388253
36	1997	0.744315	49	0.411144	0.763847	99	0.370897
36	1998	0.744315	49	0.426738	0.763847	99	0.385305
36	1999	0.744315	49	0.425028	0.763847	99	0.370917
36	2000	0.744315	49	0.444699	0.763847	99	0.377474
36	2001	0.744315	49	0.450656	0.763847	99	0.374189
36	2002	0.744315	49	0.450834	0.756582	110	0.317664
36	2003	0.744315	49	0.453481	0.759004	108	0.322459
36	2004	0.744315	49	0.459629	0.748227	117	0.281134
36	2005	0.744315	49	0.468408	0.751444	109	0.285634
36	2006	0.744315	49	0.450826	0.756582	110	0.323834
36	2007	0.744315	49	0.442719	0.747461	109	0.280836
36	2008	0.744315	49	0.460995	0.747709	117	0.272365
36	2009	0.744315	49	0.450481	0.747709	117	0.273866
36	2010	0.744315	49	0.441529	0.747709	117	0.289169
37	1992	0.734026	116	0.335059	0.74649	167	0.33105
37	1993	0.734026	116	0.336974	0.74567	164	0.33733
37	1994	0.734026	116	0.335842	0.741311	166	0.329049
37	1995	0.734026	116	0.334884	0.748322	159	0.324254
37	1996	0.734026	116	0.339574	0.730448	162	0.318429
37	1997	0.734026	116	0.337548	0.735735	151	0.332721
37	1998	0.734026	116	0.340535	0.730264	150	0.345243
37	1999	0.734026	116	0.342587	0.739769	167	0.308816
37	2000	0.734026	116	0.344125	0.741872	152	0.336194
37	2001	0.734026	116	0.344218	0.733076	154	0.344447
37	2002	0.734026	116	0.34777	0.738163	152	0.367514
37	2003	0.734026	116	0.356096	0.739978	162	0.345039
37	2004	0.734026	116	0.355067	0.736444	150	0.368479
37	2005	0.734026	116	0.355002	0.740207	155	0.355682
37	2006	0.734026	116	0.352305	0.741934	158	0.347434
37	2007	0.734026	116	0.355328	0.739916	161	0.342108
37	2008	0.734026	116	0.359423	0.756416	166	0.344349
37	2009	0.734026	116	0.357494	0.738779	153	0.361257
37	2010	0.734026	116	0.360997	0.743684	160	0.377273
38	1992	0.749768	117	0.450201	0.736279	215	0.383692
38	1993	0.749768	117	0.449777	0.731355	227	0.358206
38	1994	0.749768	117	0.447836	0.746971	221	0.36925
38	1995	0.749768	117	0.447885	0.741918	238	0.366491
38	1996	0.749768	117	0.447606	0.752292	232	0.380761
38	1997	0.749768	117	0.446273	0.742299	219	0.391886
38	1998	0.749768	117	0.446389	0.742257	233	0.378654
38	1999	0.749768	117	0.445902	0.744184	233	0.372064
38	2000	0.749768	117	0.444506	0.745491	225	0.380491
38	2001	0.749768	117	0.44345	0.744345	230	0.378896
38	2002	0.749768	117	0.446359	0.740329	224	0.390307
38	2003	0.749768	117	0.444799	0.745642	233	0.374841
38	2004	0.749768	117	0.44224	0.731208	220	0.395493
38	2005	0.749768	117	0.443976	0.737848	216	0.385367
38	2006	0.749768	117	0.441811	0.73437	223	0.37043
38	2007	0.749768	117	0.441864	0.73961	232	0.359355
38	2008	0.749768	117	0.442054	0.745911	226	0.37638
38	2009	0.749768	117	0.442745	0.744546	229	0.378391
38	2010	0.749768	117	0.444288	0.745871	236	0.364321
39	1992	0.740905	96	0.330451	0.742863	100	0.394245
39	1993	0.740905	96	0.331967	0.742417	101	0.39738
39	1994	0.740905	96	0.330279	0.749954	154	0.321872
39	1995	0.740905	96	0.327926	0.737982	152	0.331475
39	1996	0.740905	96	0.325697	0.743257	155	0.292851
39	1997	0.740905	96	0.324751	0.73701	145	0.294208
39	1998	0.740905	96	0.332939	0.73701	145	0.313011
39	1999	0.740905	96	0.328905	0.739255	150	0.295445
39	2000	0.740905	96	0.330207	0.741354	142	0.340034
39	2001	0.740905	96	0.330846	0.75899	131	0.309917
39	2002	0.740905	96	0.330748	0.749382	134	0.312169
39	2003	0.740905	96	0.334666	0.756606	134	0.361261
39	2004	0.73543	93	0.324684	0.742592	126	0.35859
39	2005	0.740905	96	0.331842	0.745481	126	0.371338
39	2006	0.740905	96	0.336071	0.751258	128	0.376757
39	2007	0.740905	96	0.341006	0.750169	130	0.377312
39	2008	0.740905	96	0.339854	0.756021	131	0.350929
39	2009	0.740905	96	0.345374	0.756021	131	0.353835
39	2010	0.740905	96	0.344523	0.757445	144	0.32314
40	1992	0.697604	121	0.498953	0.746138	202	0.439027
40	1993	0.697604	121	0.499057	0.744636	209	0.42627
40	1994	0.697604	121	0.498411	0.747073	202	0.442388
40	1995	0.697604	121	0.499494	0.742736	217	0.418946
40	1996	0.697604	121	0.499097	0.742772	219	0.414813
40	1997	0.697604	121	0.500951	0.739155	233	0.390268
40	1998	0.696424	129	0.468264	0.739353	241	0.375944
40	1999	0.696424	129	0.47229	0.747507	227	0.397273
40	2000	0.696424	129	0.472417	0.744245	238	0.386985
40	2001	0.696424	129	0.471734	0.742394	228	0.393313
40	2002	0.696424	129	0.469865	0.741836	246	0.373602
40	2003	0.696424	129	0.469848	0.743286	242	0.386302
40	2004	0.699504	130	0.473925	0.74475	255	0.369079
40	2005	0.699504	130	0.474783	0.74678	245	0.38732
40	2006	0.699504	130	0.474652	0.741736	238	0.390102
40	2007	0.699504	130	0.476308	0.742482	250	0.377093
40	2008	0.699504	130	0.476201	0.74541	240	0.401489
40	2009	0.699504	130	0.476084	0.742906	231	0.407692
40	2010	0.699504	130	0.476781	0.742787	246	0.391305
44	1992	0.749709	145	0.392399	0.758302	264	0.339305
44	1993	0.749709	145	0.393725	0.754864	252	0.349722
44	1994	0.750597	144	0.38916	0.753313	255	0.345029
44	1995	0.751674	143	0.389007	0.753477	262	0.340276
44	1996	0.751674	143	0.383255	0.753343	248	0.368157
44	1997	0.750589	144	0.395334	0.751941	251	0.371392
44	1998	0.750589	144	0.394557	0.746844	262	0.357648
44	1999	0.747295	175	0.403719	0.746527	258	0.365246
44	2000	0.747295	175	0.405772	0.747654	262	0.370395
44	2001	0.747295	175	0.406146	0.750872	263	0.36555
44	2002	0.747295	175	0.406141	0.752274	266	0.362901
44	2003	0.747295	175	0.40783	0.753907	262	0.372777
44	2004	0.747295	175	0.405773	0.75216	257	0.378888
44	2005	0.747295	175	0.40603	0.75035	257	0.388183
44	2006	0.747295	175	0.406396	0.759985	264	0.376849
44	2007	0.747295	175	0.406068	0.753723	256	0.379728
44	2008	0.747295	175	0.406367	0.748405	260	0.374913
44	2009	0.747295	175	0.407516	0.761772	262	0.370807
44	2010	0.747295	175	0.411498	0.749956	256	0.38653
45	1992	0.736248	89	0.308174	0.753408	105	0.34351
45	1993	0.736248	89	0.308344	0.74687	103	0.345079
45	1994	0.736248	89	0.308367	0.7472	102	0.346046
45	1995	0.745671	91	0.311226	0.763781	134	0.331409
45	1996	0.745671	91	0.311716	0.756115	147	0.326577
45	1997	0.745671	91	0.309431	0.755546	135	0.330962
45	1998	0.745671	91	0.311574	0.770834	160	0.295572
45	1999	0.745671	91	0.311004	0.751219	153	0.313142
45	2000	0.745671	91	0.311419	0.753218	140	0.336602
45	2001	0.745671	91	0.311568	0.751851	146	0.335869
45	2002	0.745671	91	0.306473	0.759173	149	0.343492
45	2003	0.745671	91	0.308728	0.768666	151	0.315877
45	2004	0.745671	91	0.305458	0.781761	148	0.314484
45	2005	0.745671	91	0.306908	0.762466	136	0.337229
45	2006	0.745671	91	0.308067	0.763073	141	0.321771
45	2007	0.745671	91	0.311154	0.762792	136	0.328414
45	2008	0.745671	91	0.307671	0.757815	134	0.316303
45	2009	0.745671	91	0.308557	0.758308	133	0.32092
45	2010	0.745671	91	0.308099	0.765533	126	0.336483
46	1992	0.752394	94	0.342751	0.74378	171	0.323305
46	1993	0.756177	98	0.344018	0.749125	161	0.357231
46	1994	0.756177	98	0.343835	0.75061	175	0.317536
46	1995	0.754227	101	0.351648	0.768555	155	0.354922
46	1996	0.741875	115	0.394611	0.736206	148	0.41247
46	1997	0.741875	115	0.394098	0.744545	153	0.401013
46	1998	0.741875	115	0.394116	0.744545	153	0.403832
46	1999	0.741875	115	0.395053	0.741792	145	0.418237
46	2000	0.741875	115	0.395429	0.742684	144	0.424362
46	2001	0.756173	122	0.389012	0.748461	154	0.405528
46	2002	0.756173	122	0.389873	0.748005	183	0.373834
46	2003	0.756173	122	0.39156	0.748611	176	0.387326
46	2004	0.756173	122	0.391314	0.749113	184	0.363717
46	2005	0.756173	122	0.390468	0.75872	196	0.381037
46	2006	0.756173	122	0.387559	0.766475	211	0.345003
46	2007	0.756173	122	0.385329	0.761646	223	0.321948
46	2008	0.756173	122	0.385812	0.768456	219	0.331538
46	2009	0.756173	122	0.387328	0.767926	218	0.335865
46	2010	0.756173	122	0.386594	0.766229	222	0.337714
47	1992	0.703024	71	0.344392	0.743796	145	0.348093
47	1993	0.703024	71	0.330091	0.743796	145	0.341542
47	1994	0.703024	71	0.330348	0.742993	146	0.347064
47	1995	0.703024	71	0.330627	0.742993	146	0.345598
47	1996	0.707285	69	0.311029	0.744867	144	0.340142
47	1997	0.707285	69	0.313453	0.741603	155	0.326195
47	1998	0.707285	69	0.316729	0.746575	133	0.370781
47	1999	0.691834	67	0.313237	0.731086	157	0.32732
47	2000	0.691834	67	0.314381	0.731086	157	0.328665
47	2001	0.691834	67	0.32127	0.734587	140	0.373217
47	2002	0.691834	67	0.326588	0.721536	154	0.333545
47	2003	0.691834	67	0.320415	0.711813	166	0.315491
47	2004	0.696665	64	0.324838	0.72032	168	0.302924
47	2005	0.696665	64	0.324096	0.716752	173	0.320314
47	2006	0.696665	64	0.317492	0.711772	171	0.308204
47	2007	0.696665	64	0.333768	0.715607	155	0.325875
47	2008	0.696665	64	0.339528	0.715607	155	0.330731
47	2009	0.696665	64	0.33772	0.715607	155	0.325542
47	2010	0.696665	64	0.336899	0.741693	161	0.33089
48	1992	0.741285	123	0.371902	0.768143	196	0.350139
48	1993	0.742733	122	0.370912	0.764897	194	0.348851
48	1994	0.742733	122	0.368488	0.755888	218	0.372808
48	1995	0.742733	122	0.368638	0.751861	227	0.358544
48	1996	0.742733	122	0.368285	0.757866	214	0.352158
48	1997	0.742733	122	0.363879	0.748832	235	0.357811
48	1998	0.746412	123	0.367694	0.751667	232	0.374068
48	1999	0.746412	123	0.370661	0.75274	234	0.36444
48	2000	0.746412	123	0.369004	0.750332	239	0.376544
48	2001	0.746412	123	0.366836	0.752124	235	0.374408
48	2002	0.746412	123	0.368377	0.752656	234	0.381764
48	2003	0.746412	123	0.371159	0.753651	232	0.387527
48	2004	0.746412	123	0.368519	0.754575	230	0.399065
48	2005	0.746412	123	0.366147	0.753053	235	0.382759
48	2006	0.746412	123	0.368222	0.752543	236	0.383819
48	2007	0.746412	123	0.367254	0.764869	244	0.373479
48	2008	0.746412	123	0.36468	0.766705	247	0.374343
48	2009	0.746412	123	0.364082	0.767549	235	0.383261
48	2010	0.746412	123	0.365775	0.756214	228	0.394065
49	1992	0.737299	130	0.412399	0.756468	176	0.424704
49	1993	0.737299	130	0.412118	0.757866	177	0.43158
49	1994	0.737299	130	0.411625	0.758249	176	0.427755
49	1995	0.737299	130	0.411896	0.758405	176	0.433221
49	1996	0.737299	130	0.409983	0.758249	176	0.429625
49	1997	0.737299	130	0.407809	0.757866	177	0.42454
49	1998	0.737299	130	0.412356	0.757866	177	0.43229
49	1999	0.73694	131	0.41561	0.757091	243	0.393848
49	2000	0.73694	131	0.417141	0.755448	246	0.38948
49	2001	0.73694	131	0.417635	0.764366	255	0.381226
49	2002	0.73694	131	0.419105	0.766308	258	0.370633
49	2003	0.73694	131	0.41861	0.758747	242	0.399888
49	2004	0.73694	131	0.419357	0.765007	253	0.383326
49	2005	0.73694	131	0.419788	0.762833	244	0.389499
49	2006	0.73694	131	0.418907	0.754065	204	0.415722
49	2007	0.73694	131	0.421222	0.761429	235	0.399309
49	2008	0.73694	131	0.419433	0.772039	227	0.379632
49	2009	0.73694	131	0.419649	0.765473	218	0.393243
49	2010	0.73694	131	0.42079	0.76607	224	0.396026
50	1992	0.664477	144	0.465326	0.729271	233	0.416693
50	1993	0.664477	144	0.464534	0.732178	231	0.416189
50	1994	0.664477	144	0.470067	0.726693	234	0.410923
50	1995	0.664477	144	0.46626	0.726883	240	0.404748
50	1996	0.664477	144	0.462511	0.730914	230	0.416512
50	1997	0.664477	144	0.465594	0.722393	233	0.408431
50	1998	0.664477	144	0.462348	0.727915	236	0.408147
50	1999	0.664477	144	0.460712	0.72812	238	0.418636
50	2000	0.664477	144	0.460463	0.726889	239	0.412619
50	2001	0.664477	144	0.460262	0.730274	249	0.402475
50	2002	0.664477	144	0.458108	0.728039	238	0.41856
50	2003	0.664477	144	0.455407	0.726577	237	0.415614
50	2004	0.664477	144	0.455779	0.741378	258	0.396426
50	2005	0.664477	144	0.45724	0.726229	244	0.41428
50	2006	0.664477	144	0.459887	0.731081	250	0.404794
50	2007	0.664477	144	0.462184	0.735935	254	0.403678
50	2008	0.664477	144	0.463406	0.734709	257	0.410884
50	2009	0.664477	144	0.464719	0.734236	261	0.39954
50	2010	0.664477	144	0.460103	0.735868	257	0.402157
51	1992	0.687955	137	0.43829	0.716682	182	0.454748
52	1992	0.664888	120	0.41182	0.678084	124	0.429372
52	1993	0.664888	120	0.420216	0.67669	127	0.463946
52	1994	0.664888	120	0.421356	0.705152	167	0.444865
52	1995	0.664888	120	0.421026	0.719058	154	0.430889
52	1996	0.693188	128	0.399975	0.721493	147	0.437114
52	1997	0.693188	128	0.408245	0.720281	148	0.440008
52	1998	0.684551	142	0.425421	0.713759	163	0.450365
52	1999	0.656371	135	0.44912	0.719862	187	0.450364
52	2000	0.658523	147	0.419764	0.711958	184	0.419748
52	2001	0.658523	147	0.418592	0.698786	196	0.417172
52	2002	0.659722	146	0.419158	0.725192	211	0.394761
52	2003	0.659393	147	0.420705	0.718639	211	0.389258
52	2004	0.68118	155	0.40785	0.720027	204	0.405257
52	2005	0.680817	156	0.405121	0.712769	204	0.415493
52	2006	0.683547	157	0.411696	0.710429	226	0.389857
52	2007	0.680817	156	0.412271	0.722612	225	0.402409
52	2008	0.683059	159	0.421926	0.73369	230	0.396302
52	2009	0.683059	159	0.419267	0.729769	219	0.425466
52	2010	0.683059	159	0.418525	0.727927	242	0.393396
53	1992	0.751701	119	0.355454	0.753975	170	0.36591
53	1993	0.751701	119	0.352455	0.752355	161	0.363278
53	1994	0.751701	119	0.354657	0.748678	168	0.351229
53	1995	0.750811	120	0.354035	0.753092	164	0.349095
53	1996	0.750811	120	0.352572	0.754597	162	0.36081
53	1997	0.746066	132	0.331397	0.750687	174	0.353642
53	1998	0.745308	133	0.333095	0.739199	178	0.340493
53	1999	0.745308	133	0.332741	0.754407	170	0.371022
53	2000	0.745308	133	0.330731	0.747305	166	0.35736
53	2001	0.745308	133	0.327839	0.740569	183	0.337064
53	2002	0.745308	133	0.327234	0.740415	183	0.34338
53	2003	0.745308	133	0.326732	0.743555	186	0.34647
53	2004	0.745308	133	0.326985	0.756239	217	0.311927
53	2005	0.745308	133	0.328644	0.761107	197	0.339008
53	2006	0.745308	133	0.326309	0.758696	201	0.323238
53	2007	0.745308	133	0.328161	0.764126	199	0.33012
53	2008	0.745308	133	0.32906	0.761992	217	0.32042
53	2009	0.745308	133	0.325877	0.759961	221	0.312269
53	2010	0.747418	130	0.33005	0.746154	203	0.342499
54	1992	0.634436	74	0.366716	0.740435	277	0.375971
54	1993	0.63291	76	0.359449	0.731031	270	0.386159
54	1994	0.63291	76	0.363169	0.732535	271	0.390884
54	1995	0.63291	76	0.371781	0.732535	271	0.394583
54	1996	0.629463	75	0.364872	0.732475	271	0.401446
54	1997	0.636825	76	0.368775	0.73418	266	0.408036
54	1998	0.636825	76	0.369273	0.73354	268	0.401799
54	1999	0.636825	76	0.366719	0.732684	265	0.407851
54	2000	0.653285	78	0.376004	0.732684	265	0.415696
54	2001	0.653285	78	0.376477	0.742072	277	0.404396
54	2002	0.653285	78	0.379649	0.731025	270	0.417521
54	2003	0.653703	79	0.386663	0.730826	271	0.434744
54	2004	0.658757	86	0.381476	0.731243	270	0.425703
54	2005	0.658448	85	0.380982	0.732314	272	0.420176
54	2006	0.658757	86	0.386275	0.732314	272	0.418712
54	2007	0.658757	86	0.38538	0.742628	276	0.406594
54	2008	0.658757	86	0.385659	0.742628	276	0.40973
54	2009	0.658757	86	0.387428	0.742628	276	0.414629
54	2010	0.659399	89	0.395534	0.742264	275	0.413346
55	1992	0.746099	122	0.357189	0.761545	149	0.398392
55	1993	0.746099	122	0.356924	0.759143	145	0.417827
55	1994	0.746099	122	0.356067	0.756097	153	0.404266
55	1995	0.742714	130	0.339047	0.760584	175	0.380733
55	1996	0.742714	130	0.340413	0.753178	185	0.354552
55	1997	0.742714	130	0.338479	0.753493	180	0.36847
55	1998	0.742714	130	0.34124	0.753493	180	0.372444
55	1999	0.742714	130	0.345342	0.753493	180	0.371934
55	2000	0.742714	130	0.343214	0.75606	175	0.408889
55	2001	0.742714	130	0.343636	0.753292	176	0.38375
55	2002	0.742714	130	0.344389	0.754394	177	0.38981
55	2003	0.742714	130	0.345825	0.756642	175	0.397839
55	2004	0.742714	130	0.345118	0.75238	176	0.403798
55	2005	0.742714	130	0.347644	0.746622	191	0.388899
55	2006	0.742714	130	0.344405	0.752105	177	0.405476
55	2007	0.742714	130	0.344739	0.750507	179	0.411375
55	2008	0.742714	130	0.346038	0.752347	177	0.408759
55	2009	0.742714	130	0.347814	0.75503	177	0.418223
55	2010	0.742714	130	0.342365	0.759611	170	0.418804
56	1992	0.735671	135	0.410094	0.756245	171	0.440982
56	1993	0.735671	135	0.40936	0.754398	174	0.439278
56	1994	0.735671	135	0.409316	0.752763	180	0.426472
56	1995	0.738842	131	0.408257	0.755779	172	0.442809
56	1996	0.738842	131	0.411092	0.755779	172	0.45126
56	1997	0.738842	131	0.407985	0.753264	179	0.427026
56	1998	0.738842	131	0.408517	0.756765	170	0.446885
56	1999	0.738842	131	0.410184	0.756765	170	0.446509
56	2000	0.738842	131	0.408261	0.756765	170	0.446203
56	2001	0.738842	131	0.408817	0.756765	170	0.446912
56	2002	0.738842	131	0.40979	0.745808	197	0.404829
56	2003	0.738842	131	0.410354	0.743412	205	0.392343
56	2004	0.738842	131	0.409081	0.742332	207	0.386749
56	2005	0.738842	131	0.409002	0.750031	197	0.415558
56	2006	0.738842	131	0.407446	0.75882	217	0.380867
56	2007	0.738842	131	0.407384	0.755517	215	0.384927
56	2008	0.738842	131	0.40629	0.755517	215	0.385248
56	2009	0.737625	132	0.407048	0.75882	217	0.383722
56	2010	0.737625	132	0.40484	0.75882	217	0.384238
57	1992	0.677001	68	0.464248	0.683963	117	0.452694
57	1993	0.677001	68	0.465624	0.693814	125	0.428994
57	1994	0.677001	68	0.462586	0.707446	120	0.468637
57	1995	0.687434	72	0.456299	0.712568	124	0.474309
57	1996	0.687434	72	0.462578	0.712568	124	0.477052
57	1997	0.687434	72	0.468712	0.712568	124	0.479296
57	1998	0.687434	72	0.467646	0.730445	225	0.374618
57	1999	0.687434	72	0.468518	0.733827	226	0.371155
57	2000	0.687434	72	0.471595	0.733042	220	0.37491
57	2001	0.687434	72	0.470729	0.73072	245	0.351599
57	2002	0.687434	72	0.47089	0.731638	232	0.359645
57	2003	0.686338	78	0.483135	0.729528	230	0.373631
57	2004	0.686338	78	0.481142	0.731483	243	0.374843
57	2005	0.686338	78	0.4826	0.730642	240	0.3711
57	2006	0.686463	79	0.490387	0.731984	242	0.370849
57	2007	0.686463	79	0.488608	0.731779	241	0.368798
57	2008	0.686463	79	0.489827	0.739889	240	0.365138
57	2009	0.686463	79	0.490661	0.746834	248	0.361221
57	2010	0.686463	79	0.493222	0.734908	240	0.386524
58	1992	0.727977	180	0.424403	0.739111	214	0.406568
58	1993	0.72736	181	0.430079	0.734069	237	0.378546
58	1994	0.72736	181	0.429226	0.735779	226	0.389831
58	1995	0.726783	182	0.427291	0.730313	243	0.378157
58	1996	0.726783	182	0.433548	0.740509	256	0.366052
58	1997	0.726783	182	0.425396	0.733924	239	0.382117
58	1998	0.726783	182	0.428666	0.736295	243	0.380481
58	1999	0.731912	184	0.4379	0.74292	246	0.381293
58	2000	0.731912	184	0.436996	0.743612	247	0.382405
58	2001	0.731912	184	0.436273	0.74502	233	0.403593
58	2002	0.731912	184	0.438072	0.744964	250	0.386114
58	2003	0.731912	184	0.437764	0.746861	241	0.392567
58	2004	0.731912	184	0.437061	0.74036	253	0.383459
58	2005	0.731912	184	0.439977	0.76287	233	0.407427
58	2006	0.731912	184	0.437719	0.754637	254	0.376866
58	2007	0.731912	184	0.438279	0.74315	243	0.391699
58	2008	0.731912	184	0.43851	0.74813	258	0.377501
58	2009	0.731912	184	0.43858	0.74291	254	0.380768
58	2010	0.731912	184	0.440565	0.754144	251	0.385621
59	1992	0.670258	173	0.437733	0.721716	235	0.398016
59	1993	0.670258	173	0.43815	0.711968	231	0.397949
59	1994	0.670258	173	0.440172	0.711571	244	0.405507
59	1995	0.670258	173	0.440568	0.708268	239	0.40303
59	1996	0.670258	173	0.439513	0.712244	230	0.420721
59	1997	0.670258	173	0.437549	0.707461	242	0.399414
59	1998	0.670258	173	0.437754	0.717662	246	0.400342
59	1999	0.670258	173	0.438062	0.724023	252	0.397563
59	2000	0.670004	174	0.441348	0.726274	251	0.395943
59	2001	0.670004	174	0.441409	0.713035	246	0.410762
59	2002	0.670004	174	0.443106	0.717404	247	0.413927
59	2003	0.670004	174	0.442163	0.740142	261	0.393041
59	2004	0.670004	174	0.44109	0.722518	251	0.398122
59	2005	0.670004	174	0.44229	0.718968	250	0.410139
59	2006	0.670004	174	0.443029	0.727094	257	0.400801
59	2007	0.670004	174	0.443372	0.73402	247	0.410191
59	2008	0.670004	174	0.444937	0.731283	260	0.401682
59	2009	0.670004	174	0.445225	0.736324	261	0.404143
59	2010	0.670004	174	0.446156	0.734927	259	0.403155
60	1992	0.703391	114	0.401072	0.740656	185	0.387591
60	1993	0.703391	114	0.401023	0.730501	212	0.369704
60	1994	0.708112	115	0.41134	0.746106	223	0.363671
60	1995	0.711337	103	0.440056	0.721729	217	0.386333
60	1996	0.711337	103	0.453511	0.723961	225	0.367992
60	1997	0.717057	99	0.453738	0.731911	218	0.384441
60	1998	0.711337	103	0.446727	0.725497	227	0.367731
60	1999	0.706674	108	0.441815	0.736624	227	0.381823
60	2000	0.706674	108	0.441646	0.743901	244	0.392996
60	2001	0.706674	108	0.44746	0.733366	251	0.393326
60	2002	0.706674	108	0.449106	0.740828	260	0.390072
60	2003	0.706674	108	0.451463	0.743866	256	0.392517
60	2004	0.706674	108	0.442814	0.740521	261	0.369057
60	2005	0.706674	108	0.416458	0.752357	265	0.362377
60	2006	0.704011	110	0.423537	0.75265	264	0.369061
60	2007	0.704011	110	0.421655	0.750027	256	0.382698
60	2008	0.704011	110	0.422271	0.747113	254	0.381904
60	2009	0.704011	110	0.416987	0.748703	264	0.375847
60	2010	0.704011	110	0.418114	0.748706	264	0.373661
61	1992	0.78739	22	0.480634	0.712636	50	0.409899
61	1993	0.78739	22	0.477875	0.712636	50	0.405825
61	1994	0.78739	22	0.481855	0.77365	34	0.576227
61	1995	0.78739	22	0.48327	0.776318	35	0.59266
61	1996	0.78739	22	0.484413	0.77365	34	0.585448
61	1997	0.78739	22	0.483885	0.776318	35	0.59822
61	1998	0.78739	22	0.483431	0.77365	34	0.593416
61	1999	0.78739	22	0.48198	0.776318	35	0.595336
61	2000	0.78739	22	0.483915	0.77365	34	0.604463
61	2001	0.78739	22	0.483988	0.77365	34	0.60625
61	2002	0.78739	22	0.482562	0.749125	59	0.384609
61	2003	0.78739	22	0.481832	0.749125	59	0.404711
61	2004	0.78739	22	0.480855	0.749125	59	0.386143
61	2005	0.78739	22	0.481386	0.712531	76	0.318095
61	2006	0.78739	22	0.4811	0.712974	75	0.319809
61	2007	0.78739	22	0.48164	0.712974	75	0.317537
61	2008	0.78739	22	0.48033	0.712974	75	0.317549
61	2009	0.78739	22	0.481218	0.712974	75	0.321673
61	2010	0.78739	22	0.479776	0.749125	59	0.40465
62	1992	0.765064	185	0.393522	0.769718	215	0.387387
63	1992	0.669314	64	0.464172	0.708674	184	0.360281
63	1993	0.669314	64	0.466261	0.724866	212	0.358382
63	1994	0.669314	64	0.465425	0.723641	227	0.355888
63	1995	0.669314	64	0.464944	0.744036	234	0.347997
63	1996	0.669314	64	0.462204	0.73428	229	0.381054
63	1997	0.669314	64	0.472215	0.728338	232	0.383084
63	1998	0.669314	64	0.454743	0.741134	240	0.377712
63	1999	0.669314	64	0.448254	0.742119	242	0.366377
63	2000	0.669314	64	0.457196	0.729119	231	0.378848
63	2001	0.675909	65	0.469059	0.731155	231	0.377689
63	2002	0.675909	65	0.458621	0.730558	232	0.370068
63	2003	0.679347	63	0.445696	0.730254	233	0.376041
63	2004	0.692089	74	0.421319	0.731499	239	0.393256
63	2005	0.692089	74	0.412441	0.733519	238	0.400534
63	2006	0.692089	74	0.403595	0.743602	252	0.3846
63	2007	0.692089	74	0.401653	0.744619	249	0.393822
63	2008	0.674457	81	0.377662	0.742568	249	0.397017
63	2009	0.674457	81	0.374987	0.74446	246	0.40298
63	2010	0.674457	81	0.387084	0.743462	253	0.398528
64	1992	0	1	0	0.730224	205	0.303049
64	1993	0	1	0	0.726235	196	0.29441
64	1994	0	1	0	0.726147	202	0.286685
64	1995	0	1	0	0.729035	179	0.33057
64	1996	0	1	0	0.731376	208	0.299952
64	1997	0	1	0	0.723703	196	0.306922
64	1998	0	1	0	0.729436	202	0.29834
64	1999	0	1	0	0.725177	194	0.312651
64	2000	0	1	0	0.724681	195	0.291655
64	2001	0	1	0	0.722684	201	0.271685
64	2002	0	1	0	0.721693	205	0.306005
64	2003	0	1	0	0.719386	198	0.323289
64	2004	0	1	0	0.723686	201	0.326305
64	2005	0	1	0	0.71246	183	0.343231
64	2006	0	1	0	0.712449	177	0.34028
64	2007	0	1	0	0.718663	183	0.349295
64	2008	0	1	0	0.718663	183	0.355203
64	2009	0	1	0	0.724018	188	0.359693
64	2010	0	1	0	0.743922	159	0.403547
65	2003	0	0	0	1	3	1
65	2004	0	0	0	1	3	1
65	2005	0	0	0	1	3	1
65	2006	0	0	0	1	3	1
65	2007	0	0	0	1	3	1
66	1992	0.728534	117	0.299214	0.741747	206	0.34181
66	1993	0.721878	124	0.317585	0.745941	238	0.344091
66	1994	0.721878	124	0.326274	0.751126	226	0.353516
66	1995	0.721878	124	0.323068	0.741479	212	0.362937
66	1996	0.721878	124	0.317793	0.741816	211	0.360117
66	1997	0.721878	124	0.322796	0.742558	210	0.357271
66	1998	0.721878	124	0.330697	0.74203	210	0.356077
66	1999	0.721878	124	0.321225	0.744987	214	0.351275
66	2000	0.721878	124	0.323649	0.735054	221	0.367294
66	2001	0.721878	124	0.32116	0.735916	228	0.359386
66	2002	0.721878	124	0.321872	0.727715	233	0.348601
66	2003	0.721878	124	0.330025	0.733615	243	0.371467
66	2004	0.72592	110	0.351471	0.742411	229	0.378552
66	2005	0.72592	110	0.351274	0.741705	228	0.386396
66	2006	0.72592	110	0.353635	0.740924	230	0.388318
66	2007	0.72592	110	0.351508	0.737589	227	0.388214
66	2008	0.72592	110	0.354522	0.736692	230	0.382049
66	2009	0.72592	110	0.353375	0.751755	226	0.379207
66	2010	0.72592	110	0.357334	0.738324	226	0.386785
67	1992	0.686747	59	0.420867	0.730936	234	0.390133
67	1993	0.686586	60	0.42132	0.730713	235	0.392966
67	1994	0.683019	67	0.41141	0.728982	240	0.388922
67	1995	0.678029	72	0.400185	0.731774	238	0.399274
67	1996	0.688687	76	0.399064	0.730502	248	0.394054
67	1997	0.688687	76	0.395514	0.732582	258	0.383597
67	1998	0.688687	76	0.39652	0.730691	264	0.376795
67	1999	0.688687	76	0.397507	0.74203	272	0.364604
67	2000	0.688687	76	0.401062	0.729898	266	0.379271
67	2001	0.688687	76	0.400945	0.727971	265	0.379552
67	2002	0.688687	76	0.399605	0.726727	262	0.389076
67	2003	0.688687	76	0.403043	0.729042	268	0.385624
67	2004	0.688687	76	0.402475	0.727762	266	0.380383
67	2005	0.695051	77	0.398941	0.739989	276	0.374493
67	2006	0.695051	77	0.400762	0.731171	262	0.387365
67	2007	0.695051	77	0.395164	0.743609	267	0.387583
67	2008	0.695051	77	0.391576	0.740268	271	0.384308
67	2009	0.695051	77	0.395029	0.742607	270	0.384735
67	2010	0.695051	77	0.399221	0.739476	273	0.381547
68	1992	0.679741	135	0.540506	0.742287	281	0.436341
68	1993	0.679741	135	0.539018	0.742287	281	0.435176
68	1994	0.679741	135	0.5374	0.743585	282	0.440761
68	1995	0.679741	135	0.535481	0.744256	280	0.437452
68	1996	0.679741	135	0.535817	0.743921	281	0.435649
68	1997	0.679741	135	0.535793	0.743585	282	0.432904
68	1998	0.679741	135	0.535529	0.743585	282	0.432663
68	1999	0.679741	135	0.5356	0.743585	282	0.438483
68	2000	0.679058	123	0.575837	0.743921	281	0.436106
68	2001	0.699826	132	0.549721	0.742269	281	0.435762
68	2002	0.699826	132	0.549818	0.742605	280	0.433183
68	2003	0.699826	132	0.549576	0.742605	280	0.439724
68	2004	0.699826	132	0.549247	0.742605	280	0.433037
68	2005	0.700364	130	0.551366	0.742605	280	0.434811
68	2006	0.700364	130	0.554061	0.742605	280	0.432259
68	2007	0.700364	130	0.553187	0.742329	276	0.438666
68	2008	0.701786	140	0.516542	0.742329	276	0.438048
68	2009	0.701786	140	0.517392	0.742329	276	0.440789
68	2010	0.701786	140	0.519833	0.742329	276	0.443635
69	1992	0.685273	62	0.363981	0.685273	62	0.363981
69	1993	0.692945	63	0.373336	0.692945	63	0.373336
69	1994	0.679698	92	0.354188	0.679698	92	0.354188
69	1995	0.679698	92	0.359287	0.679698	92	0.359287
69	1996	0.679698	92	0.364034	0.679698	92	0.364034
69	1997	0.679698	92	0.363632	0.679698	92	0.363632
69	1998	0.688294	86	0.351167	0.688294	86	0.351167
69	1999	0.688294	86	0.352367	0.688294	86	0.352367
69	2000	0.688294	86	0.352408	0.688294	86	0.352408
69	2001	0.688294	86	0.351877	0.688294	86	0.351877
69	2002	0.688294	86	0.351926	0.688294	86	0.351926
69	2003	0.688294	86	0.35051	0.688294	86	0.35051
69	2004	0.688294	86	0.3504	0.688294	86	0.3504
69	2005	0.688294	86	0.355762	0.688294	86	0.355762
69	2006	0.688294	86	0.34498	0.688294	86	0.34498
69	2007	0.688294	86	0.347884	0.688294	86	0.347884
69	2008	0.688294	86	0.348681	0.688294	86	0.348681
69	2009	0.688294	86	0.34824	0.688294	86	0.34824
69	2010	0.688294	86	0.350683	0.688294	86	0.350683
70	1992	0.701343	103	0.347669	0.71452	214	0.355301
70	1993	0.701343	103	0.353275	0.741983	218	0.352321
70	1994	0.701343	103	0.357814	0.742448	217	0.354499
70	1995	0.701343	103	0.359349	0.71437	204	0.375023
70	1996	0.701343	103	0.362383	0.719247	205	0.375595
70	1997	0.701343	103	0.365453	0.716236	215	0.353357
70	1998	0.701343	103	0.367419	0.717456	213	0.358167
70	1999	0.701343	103	0.368028	0.716713	214	0.359504
70	2000	0.701343	103	0.371352	0.716713	214	0.361916
70	2001	0.701343	103	0.372336	0.721017	224	0.364755
70	2002	0.701343	103	0.373517	0.715687	216	0.376724
70	2003	0.701343	103	0.372502	0.713363	222	0.37212
70	2004	0.701343	103	0.37421	0.730015	232	0.35357
70	2005	0.701343	103	0.372475	0.726358	229	0.361555
70	2006	0.701343	103	0.370536	0.731618	236	0.357628
70	2007	0.701343	103	0.372724	0.723414	230	0.36568
70	2008	0.701343	103	0.374697	0.72515	227	0.366296
70	2009	0.701343	103	0.376533	0.742107	244	0.351566
70	2010	0.701343	103	0.373707	0.747664	245	0.347051
72	1992	0.654679	78	0.473601	0.731348	162	0.364171
72	1993	0.654679	78	0.473775	0.731348	162	0.359695
72	1994	0.654679	78	0.469038	0.731348	162	0.352754
72	1995	0.654679	78	0.4734	0.731348	162	0.358189
72	1996	0.654679	78	0.47384	0.731348	162	0.355797
72	1997	0.654679	78	0.471333	0.732138	161	0.334018
72	1998	0.654679	78	0.470277	0.730771	163	0.335505
72	1999	0.654679	78	0.473592	0.728812	165	0.334996
72	2000	0.654679	78	0.472942	0.724868	166	0.336528
72	2001	0.654679	78	0.480632	0.728658	169	0.367146
72	2002	0.654679	78	0.475355	0.722573	186	0.358947
72	2003	0.654679	78	0.470742	0.722583	198	0.350242
72	2004	0.654679	78	0.463554	0.714502	183	0.325815
72	2005	0.654679	78	0.467756	0.719898	191	0.332392
72	2006	0.654679	78	0.46639	0.730533	192	0.315552
72	2007	0.654679	78	0.468584	0.724489	199	0.311858
72	2008	0.654679	78	0.467618	0.724131	200	0.316632
72	2009	0.654679	78	0.46978	0.724131	200	0.321697
72	2010	0.65487	77	0.466521	0.711979	185	0.332857
73	1992	0.65999	98	0.468396	0.678889	109	0.47053
73	1993	0.65999	98	0.465376	0.706271	135	0.450498
73	1994	0.675379	104	0.456661	0.70182	141	0.439821
73	1995	0.675379	104	0.457104	0.69376	139	0.456773
73	1996	0.675379	104	0.460252	0.694884	137	0.458385
73	1997	0.675379	104	0.448143	0.696922	143	0.445869
73	1998	0.670526	107	0.449412	0.707678	150	0.445655
73	1999	0.671272	106	0.455654	0.711616	149	0.439959
73	2000	0.671203	115	0.441676	0.711639	183	0.430481
73	2001	0.671203	115	0.443648	0.706944	183	0.424354
73	2002	0.671232	107	0.463427	0.723321	192	0.405644
73	2003	0.671203	115	0.437982	0.717239	194	0.425018
73	2004	0.675078	119	0.45066	0.722012	206	0.405969
73	2005	0.683104	123	0.447659	0.726373	197	0.418335
73	2006	0.683104	123	0.450625	0.726251	209	0.409891
73	2007	0.683104	123	0.448383	0.730815	208	0.412866
73	2008	0.683104	123	0.451661	0.731735	212	0.413347
73	2009	0.679124	122	0.445588	0.734156	207	0.401551
73	2010	0.679124	122	0.449091	0.733628	188	0.44085
74	1992	0.719053	84	0.266903	0.742416	162	0.327181
74	1993	0.717511	86	0.27727	0.745815	211	0.306116
74	1994	0.717511	86	0.278368	0.738276	224	0.267241
74	1995	0.717511	86	0.277275	0.754971	204	0.289896
74	1996	0.717511	86	0.280294	0.748677	204	0.305631
74	1997	0.717511	86	0.278697	0.748684	212	0.319517
74	1998	0.717511	86	0.280148	0.759884	213	0.317354
74	1999	0.717511	86	0.280434	0.749851	211	0.328128
74	2000	0.717511	86	0.28126	0.749889	215	0.334455
74	2001	0.717511	86	0.279494	0.749423	229	0.309825
74	2002	0.717511	86	0.281811	0.755304	193	0.323851
74	2003	0.717511	86	0.281303	0.757411	218	0.302295
74	2004	0.717511	86	0.280511	0.758264	204	0.336948
74	2005	0.717511	86	0.280762	0.759626	220	0.318485
74	2006	0.717511	86	0.281019	0.759626	206	0.334271
74	2007	0.717511	86	0.278585	0.760576	204	0.309474
74	2008	0.717511	86	0.279363	0.761371	203	0.309496
74	2009	0.717511	86	0.285859	0.761371	203	0.3054
74	2010	0.717511	86	0.289254	0.75061	186	0.331023
75	1992	0.690748	79	0.212792	0.731922	99	0.335617
75	1993	0.690748	79	0.212379	0.732399	96	0.336812
75	1994	0.690748	79	0.214328	0.731922	99	0.337849
75	1995	0.690748	79	0.21257	0.7364	115	0.311935
75	1996	0.690748	79	0.218237	0.737401	107	0.324878
75	1997	0.690748	79	0.219873	0.736703	110	0.319902
75	1998	0.690748	79	0.223065	0.73537	118	0.309855
75	1999	0.690748	79	0.220787	0.732057	157	0.316702
75	2000	0.690748	79	0.220584	0.73144	150	0.315544
75	2001	0.690748	79	0.221076	0.738622	151	0.318523
75	2002	0.690748	79	0.224439	0.734783	160	0.305686
75	2003	0.690748	79	0.224191	0.741439	152	0.312014
75	2004	0.690748	79	0.224672	0.733006	148	0.31624
75	2005	0.690748	79	0.225	0.73299	171	0.287431
75	2006	0.690748	79	0.224941	0.750334	169	0.278789
75	2007	0.690748	79	0.228055	0.740473	154	0.321532
75	2008	0.690748	79	0.227653	0.741178	160	0.303513
75	2009	0.690748	79	0.226041	0.735791	167	0.293718
75	2010	0.690748	79	0.224356	0.74613	165	0.31032
79	1992	0.661	89	0.538206	0.741852	282	0.441422
79	1993	0.661	89	0.531751	0.741852	282	0.442584
79	1994	0.661	89	0.527708	0.74315	283	0.438413
79	1995	0.664576	87	0.52144	0.742915	280	0.434833
79	1996	0.664576	87	0.522554	0.742915	280	0.437573
79	1997	0.680457	80	0.552331	0.742915	280	0.436416
79	1998	0.680457	80	0.554579	0.742915	280	0.436505
79	1999	0.680457	80	0.554789	0.745594	277	0.44075
79	2000	0.680457	80	0.558108	0.742577	281	0.439672
79	2001	0.680457	80	0.553368	0.744279	276	0.442931
79	2002	0.680457	80	0.555086	0.745594	277	0.4435
79	2003	0.665624	87	0.529665	0.743712	282	0.444674
79	2004	0.665624	87	0.529617	0.743712	282	0.441967
79	2005	0.664276	94	0.50984	0.745083	278	0.449435
79	2006	0.67006	104	0.506375	0.742415	281	0.445271
79	2007	0.67006	104	0.505331	0.743457	278	0.450646
79	2008	0.675462	105	0.509014	0.743457	278	0.450165
79	2009	0.675462	105	0.50951	0.743457	278	0.449769
79	2010	0.675462	105	0.510034	0.743457	278	0.45152
80	1992	0.651444	91	0.492561	0.701642	140	0.464224
80	1993	0.651367	87	0.511063	0.698814	137	0.484949
80	1994	0.651367	87	0.513457	0.709999	138	0.47976
80	1995	0.651367	87	0.511953	0.709367	139	0.476675
80	1996	0.651367	87	0.50721	0.709114	140	0.489364
80	1997	0.651367	87	0.490965	0.709114	140	0.480608
80	1998	0.651367	87	0.49038	0.710223	139	0.466905
80	1999	0.651367	87	0.487236	0.709114	140	0.467509
80	2000	0.651367	87	0.491107	0.709114	140	0.486568
80	2001	0.651367	87	0.490775	0.709114	140	0.48629
80	2002	0.651139	88	0.495289	0.708644	141	0.482722
80	2003	0.650766	89	0.501351	0.731199	219	0.403181
80	2004	0.649948	94	0.499068	0.731538	251	0.381401
80	2005	0.650821	102	0.495134	0.728106	234	0.405766
80	2006	0.650821	102	0.504376	0.728525	238	0.396055
80	2007	0.650821	102	0.499808	0.7291	229	0.407917
80	2008	0.650821	102	0.49909	0.733433	242	0.387845
80	2009	0.656012	103	0.500172	0.723703	239	0.398573
80	2010	0.656161	104	0.508499	0.727004	235	0.411142
81	1992	0.753973	118	0.32509	0.767659	146	0.33977
81	1993	0.753973	118	0.326686	0.767659	146	0.349304
81	1994	0.753973	118	0.326752	0.767659	146	0.353577
81	1995	0.753973	118	0.338012	0.767659	146	0.357574
81	1996	0.751474	146	0.313244	0.766439	215	0.293952
81	1997	0.751474	146	0.31644	0.768087	217	0.288178
81	1998	0.751474	146	0.319401	0.767153	218	0.307751
81	1999	0.751474	146	0.31905	0.764838	218	0.317386
81	2000	0.751474	146	0.319546	0.770251	223	0.31765
81	2001	0.751474	146	0.320816	0.764235	225	0.3235
81	2002	0.751474	146	0.323461	0.767038	227	0.332989
81	2003	0.751474	146	0.322686	0.755278	231	0.338771
81	2004	0.751474	146	0.322452	0.751666	220	0.332486
81	2005	0.751474	146	0.32327	0.764685	240	0.33582
81	2006	0.751474	146	0.323798	0.766267	234	0.325842
81	2007	0.751474	146	0.324597	0.750384	234	0.333758
81	2008	0.751474	146	0.325576	0.766886	237	0.326418
81	2009	0.751474	146	0.325272	0.762468	244	0.322545
81	2010	0.751474	146	0.325901	0.757241	250	0.313779
83	1992	0.703832	58	0.22723	0.739367	117	0.337755
83	1993	0.703832	58	0.229408	0.742497	118	0.328619
83	1994	0.703832	58	0.228424	0.737249	130	0.298071
83	1995	0.703832	58	0.226072	0.745462	141	0.304048
83	1996	0.703832	58	0.226309	0.72471	140	0.315648
83	1997	0.703832	58	0.22713	0.731128	146	0.301247
83	1998	0.703832	58	0.227706	0.743912	124	0.322355
83	1999	0.703832	58	0.227741	0.746615	125	0.348354
83	2000	0.703832	58	0.230133	0.747682	128	0.345424
83	2001	0.703832	58	0.229483	0.747682	128	0.329554
83	2002	0.703832	58	0.22951	0.73948	125	0.308201
83	2003	0.703832	58	0.229057	0.74004	124	0.32087
83	2004	0.703832	58	0.226508	0.74004	124	0.324408
83	2005	0.703832	58	0.224507	0.705178	165	0.326191
83	2006	0.703832	58	0.223806	0.724497	166	0.310118
83	2007	0.703832	58	0.223088	0.725691	164	0.277011
83	2008	0.703832	58	0.224547	0.726253	163	0.280392
83	2009	0.703832	58	0.224658	0.727142	143	0.356339
83	2010	0.703832	58	0.225777	0.733963	144	0.358972
84	1992	0.671321	150	0.516016	0.729426	231	0.434352
84	1993	0.680641	158	0.497647	0.726669	257	0.405426
84	1994	0.679571	160	0.49712	0.730647	263	0.400274
84	1995	0.679511	158	0.495102	0.730138	257	0.409475
84	1996	0.679511	158	0.496533	0.733484	261	0.409028
84	1997	0.679511	158	0.495667	0.731806	265	0.401375
84	1998	0.670447	154	0.506971	0.732336	265	0.410903
84	1999	0.670274	152	0.509644	0.732201	265	0.414846
84	2000	0.670274	152	0.508494	0.732335	265	0.409355
84	2001	0.670274	152	0.509129	0.731929	266	0.410769
84	2002	0.670274	152	0.509253	0.732916	263	0.416989
84	2003	0.670274	152	0.508329	0.733427	267	0.416545
84	2004	0.670274	152	0.506523	0.742229	270	0.405257
84	2005	0.670274	152	0.505018	0.742358	270	0.405631
84	2006	0.676803	158	0.505639	0.743718	271	0.409258
84	2007	0.676803	158	0.505329	0.744751	268	0.410008
84	2008	0.676803	158	0.506121	0.745028	267	0.422574
84	2009	0.676803	158	0.507073	0.74343	272	0.415528
84	2010	0.676803	158	0.507511	0.744352	269	0.419478
86	1992	0.733312	137	0.426311	0.749439	176	0.434972
86	1993	0.733312	137	0.425147	0.749439	176	0.431534
86	1994	0.733312	137	0.42466	0.746986	183	0.416451
86	1995	0.733312	137	0.422178	0.745111	186	0.413788
86	1996	0.734127	136	0.419545	0.747922	186	0.406008
86	1997	0.734127	136	0.416417	0.736728	182	0.396263
86	1998	0.734127	136	0.418476	0.745324	186	0.390238
86	1999	0.734127	136	0.420431	0.746451	184	0.405686
86	2000	0.734127	136	0.414716	0.746451	184	0.401754
86	2001	0.734127	136	0.416686	0.737836	180	0.394547
86	2002	0.734127	136	0.415065	0.751505	202	0.393355
86	2003	0.734127	136	0.417452	0.748025	212	0.377735
86	2004	0.734127	136	0.413953	0.740519	222	0.374879
86	2005	0.735306	139	0.428315	0.73858	211	0.402303
86	2006	0.735306	139	0.429801	0.736017	211	0.399586
86	2007	0.735306	139	0.430823	0.743426	211	0.38791
86	2008	0.735306	139	0.427984	0.737929	190	0.406004
86	2009	0.735306	139	0.43204	0.74581	216	0.390431
86	2010	0.735306	139	0.433943	0.742902	211	0.391202
87	1992	0.71139	122	0.382971	0.71139	122	0.382971
87	1993	0.711962	121	0.381872	0.711962	121	0.381872
87	1994	0.711962	121	0.377504	0.711962	121	0.377504
87	1995	0.711962	121	0.375795	0.711962	121	0.375795
87	1996	0.711962	121	0.38033	0.711962	121	0.38033
87	1997	0.711962	121	0.380622	0.711962	121	0.380622
87	1998	0.711962	121	0.384846	0.711962	121	0.384846
87	1999	0.711962	121	0.384391	0.711962	121	0.384391
87	2000	0.711962	121	0.378313	0.711962	121	0.378313
87	2001	0.711962	121	0.384175	0.711962	121	0.384175
87	2002	0.711962	121	0.384257	0.711962	121	0.384257
87	2003	0.711962	121	0.379283	0.711962	121	0.379283
87	2004	0.711962	121	0.370623	0.711962	121	0.370623
87	2005	0.711962	121	0.370707	0.711962	121	0.370707
87	2006	0.711962	121	0.373499	0.711962	121	0.373499
87	2007	0.711962	121	0.37231	0.711962	121	0.37231
87	2008	0.711962	121	0.372657	0.711962	121	0.372657
87	2009	0.711962	121	0.377197	0.711962	121	0.377197
87	2010	0.711962	121	0.375491	0.711962	121	0.375491
88	1992	0.685779	75	0.341988	0.714332	96	0.411761
88	1993	0.685779	75	0.343094	0.714332	96	0.401005
88	1994	0.685779	75	0.346214	0.714332	96	0.402942
88	1995	0.685779	75	0.340398	0.714332	96	0.398039
88	1996	0.685779	75	0.340709	0.714332	96	0.401681
88	1997	0.685779	75	0.33924	0.714332	96	0.393641
88	1998	0.685779	75	0.338251	0.714332	96	0.398949
88	1999	0.685779	75	0.341416	0.714332	96	0.396349
88	2000	0.685779	75	0.342608	0.714332	96	0.405199
88	2001	0.685779	75	0.342911	0.714332	96	0.404914
88	2002	0.685779	75	0.343415	0.714332	96	0.410645
88	2003	0.685779	75	0.338723	0.726671	113	0.374597
88	2004	0.685779	75	0.34489	0.728459	111	0.358915
88	2005	0.685779	75	0.348099	0.706342	118	0.327602
88	2006	0.685779	75	0.345632	0.706342	118	0.322714
88	2007	0.685779	75	0.352139	0.706342	118	0.327305
88	2008	0.685779	75	0.353174	0.711104	82	0.361306
88	2009	0.685779	75	0.350452	0.711104	82	0.365861
88	2010	0.685779	75	0.350728	0.685779	75	0.350728
89	1992	0.737737	150	0.38438	0.738964	177	0.372984
89	1993	0.733453	156	0.409771	0.754936	231	0.365924
89	1994	0.733453	156	0.41033	0.751953	237	0.363793
89	1995	0.733453	156	0.411063	0.741095	242	0.349651
89	1996	0.733453	156	0.410172	0.739862	247	0.344104
89	1997	0.733453	156	0.412228	0.751822	260	0.345342
89	1998	0.733453	156	0.411813	0.738744	250	0.363857
89	1999	0.733453	156	0.412782	0.738445	251	0.366473
89	2000	0.733453	156	0.413259	0.740194	241	0.378977
89	2001	0.733453	156	0.412372	0.744344	243	0.373803
89	2002	0.733453	156	0.411961	0.736823	251	0.359864
89	2003	0.733453	156	0.411444	0.731626	242	0.377851
89	2004	0.733453	156	0.410809	0.739942	247	0.366847
89	2005	0.733453	156	0.410371	0.735814	242	0.379528
89	2006	0.733453	156	0.409086	0.73436	246	0.372556
89	2007	0.733453	156	0.410044	0.738366	251	0.373979
89	2008	0.733453	156	0.407058	0.74008	249	0.374003
89	2009	0.733453	156	0.406033	0.752755	258	0.359803
89	2010	0.733453	156	0.405332	0.748725	262	0.354437
90	1992	0.751171	105	0.321723	0.75543	117	0.383895
90	1993	0.751171	105	0.319939	0.75543	117	0.386548
90	1994	0.751171	105	0.321083	0.75543	117	0.389997
90	1995	0.751171	105	0.320142	0.763214	183	0.311492
90	1996	0.751171	105	0.320304	0.763397	200	0.272357
90	1997	0.751171	105	0.319408	0.760211	189	0.29001
90	1998	0.751171	105	0.321085	0.764875	181	0.295442
90	1999	0.751171	105	0.319217	0.752298	199	0.291654
90	2000	0.751171	105	0.31805	0.742653	195	0.292212
90	2001	0.751171	105	0.318492	0.760545	181	0.307121
90	2002	0.751171	105	0.319709	0.749732	191	0.310355
90	2003	0.750341	106	0.325629	0.747955	194	0.293662
90	2004	0.750341	106	0.325416	0.743809	191	0.302274
90	2005	0.750341	106	0.325282	0.7401	184	0.309694
90	2006	0.750341	106	0.325497	0.755423	191	0.289719
90	2007	0.750341	106	0.3252	0.755423	191	0.293402
90	2008	0.750341	106	0.326549	0.756477	177	0.323131
90	2009	0.750341	106	0.326349	0.755271	179	0.320199
90	2010	0.750341	106	0.326249	0.749342	190	0.308124
91	1992	0.702276	85	0.365581	0.721778	107	0.427242
91	1993	0.702276	85	0.365257	0.721778	107	0.432287
91	1994	0.702276	85	0.36424	0.721778	107	0.429779
91	1995	0.702276	85	0.366563	0.730399	109	0.430231
91	1996	0.702276	85	0.362928	0.7275	125	0.393978
91	1997	0.731545	114	0.4176	0.749281	228	0.347054
91	1998	0.731545	114	0.419496	0.751629	214	0.373611
91	1999	0.723319	131	0.390625	0.744581	228	0.36568
91	2000	0.730643	141	0.394121	0.749549	216	0.39685
91	2001	0.730643	141	0.40382	0.746292	228	0.38692
91	2002	0.730643	141	0.400348	0.750783	219	0.384076
91	2003	0.730643	141	0.403886	0.756522	206	0.407526
91	2004	0.730643	141	0.403752	0.753303	203	0.405485
91	2005	0.730643	141	0.406923	0.754863	197	0.416806
91	2006	0.730643	141	0.404583	0.75327	209	0.390189
91	2007	0.730643	141	0.404841	0.746431	237	0.369183
91	2008	0.730643	141	0.407909	0.751911	223	0.3804
91	2009	0.730643	141	0.401266	0.751911	223	0.374249
91	2010	0.730643	141	0.400573	0.751806	228	0.38028
93	1992	0.72309	131	0.424115	0.748955	151	0.419885
93	1993	0.72309	131	0.424261	0.748955	151	0.423427
93	1994	0.72309	131	0.426154	0.748955	151	0.421539
93	1995	0.72309	131	0.425754	0.748955	151	0.429589
93	1996	0.72309	131	0.428589	0.742186	170	0.431423
93	1997	0.72309	131	0.429368	0.728325	186	0.397166
93	1998	0.72309	131	0.430118	0.731409	193	0.394334
93	1999	0.72309	131	0.430185	0.740511	191	0.399249
93	2000	0.72309	131	0.429809	0.739584	192	0.4089
93	2001	0.72309	131	0.430318	0.74144	189	0.408079
93	2002	0.72309	131	0.429914	0.741031	190	0.401203
93	2003	0.72309	131	0.43113	0.738371	183	0.395873
93	2004	0.72309	131	0.430611	0.740667	186	0.386297
93	2005	0.72309	131	0.431177	0.743001	184	0.395544
93	2006	0.72309	131	0.430915	0.746309	175	0.407224
93	2007	0.72309	131	0.431056	0.743152	186	0.386748
93	2008	0.72309	131	0.430442	0.741436	188	0.387982
93	2009	0.72309	131	0.430286	0.736272	187	0.391308
93	2010	0.72309	131	0.430158	0.741029	189	0.387278
95	1992	0.735243	123	0.392349	0.743245	166	0.380093
95	1993	0.730827	128	0.409498	0.73988	203	0.359195
95	1994	0.730827	128	0.410085	0.73486	199	0.360508
95	1995	0.730827	128	0.408399	0.730516	203	0.356585
95	1996	0.730827	128	0.41088	0.725655	221	0.33292
95	1997	0.730827	128	0.410324	0.731816	231	0.340127
95	1998	0.730827	128	0.408107	0.722546	227	0.337468
95	1999	0.730827	128	0.407934	0.723119	228	0.359328
95	2000	0.730827	128	0.411212	0.719217	227	0.358454
95	2001	0.730827	128	0.409182	0.722986	213	0.36921
95	2002	0.730827	128	0.409886	0.727194	219	0.368144
95	2003	0.730827	128	0.409825	0.726531	232	0.356113
95	2004	0.730827	128	0.410948	0.739446	241	0.352375
95	2005	0.730827	128	0.41049	0.732364	233	0.363127
95	2006	0.730827	128	0.408526	0.731303	235	0.35738
95	2007	0.730827	128	0.407665	0.738392	222	0.38107
95	2008	0.730827	128	0.408143	0.749673	222	0.3771
95	2009	0.730827	128	0.405011	0.748708	240	0.347444
95	2010	0.730827	128	0.40557	0.745663	248	0.343767
96	1992	0	0	0	0.731768	248	0.429216
96	1993	0	0	0	0.733705	243	0.425705
96	1994	0	0	0	0.733249	244	0.415004
96	1995	0	0	0	0.732799	243	0.422555
96	1996	0	0	0	0.735434	242	0.421572
96	1997	0	0	0	0.732207	242	0.419255
96	1998	0	0	0	0.732494	246	0.409716
96	1999	0	0	0	0.732253	247	0.412149
96	2000	0	0	0	0.730948	246	0.415803
96	2001	0	0	0	0.732501	246	0.408304
96	2002	0	0	0	0.734133	247	0.418426
96	2003	0	0	0	0.73399	245	0.427053
96	2004	0	0	0	0.731556	244	0.422977
96	2005	0	0	0	0.730243	248	0.418456
96	2006	0	0	0	0.733658	244	0.413976
96	2007	0	0	0	0.732734	246	0.408911
96	2008	0	0	0	0.733239	240	0.418887
96	2009	0	0	0	0.731588	240	0.424594
96	2010	0	0	0	0.721312	232	0.436068
97	1992	0.707146	168	0.435936	0.727407	234	0.432538
97	1993	0.700365	160	0.44831	0.739124	232	0.436301
97	1994	0.699893	161	0.448394	0.750773	238	0.425629
97	1995	0.700957	160	0.44296	0.745012	243	0.419142
97	1996	0.696896	156	0.442812	0.732719	237	0.426031
97	1997	0.697423	155	0.439625	0.731171	237	0.422259
97	1998	0.697423	155	0.443652	0.722929	245	0.422265
97	1999	0.697423	155	0.444861	0.730289	239	0.434745
97	2000	0.697423	155	0.441715	0.730552	248	0.411644
97	2001	0.698502	154	0.437937	0.736261	231	0.438129
97	2002	0.698502	154	0.437374	0.732713	258	0.403523
97	2003	0.704769	164	0.437769	0.733028	242	0.433999
97	2004	0.704769	164	0.435901	0.730582	265	0.405626
97	2005	0.704769	164	0.43645	0.743304	268	0.409924
97	2006	0.704769	164	0.436447	0.726596	248	0.433275
97	2007	0.704769	164	0.433781	0.743943	266	0.406337
97	2008	0.704769	164	0.433613	0.741332	258	0.418594
97	2009	0.704769	164	0.434529	0.74439	250	0.425499
97	2010	0.704769	164	0.427938	0.741455	273	0.403521
98	1992	0.684389	102	0.562675	0.729012	236	0.382688
98	1993	0.684389	102	0.563983	0.735165	214	0.427348
98	1994	0.683964	102	0.559702	0.731736	240	0.398854
98	1995	0.68465	101	0.5586	0.732605	238	0.399048
98	1996	0.68465	101	0.563316	0.726849	242	0.409334
98	1997	0.68465	101	0.559135	0.7289	236	0.414383
98	1998	0.68465	101	0.56193	0.729179	235	0.396965
98	1999	0.684616	100	0.564605	0.728521	237	0.410167
98	2000	0.684616	100	0.566193	0.744231	231	0.430995
98	2001	0.684616	100	0.564941	0.742536	240	0.418653
98	2002	0.684616	100	0.56454	0.724645	236	0.419235
98	2003	0.684616	100	0.563754	0.728441	238	0.41789
98	2004	0.684616	100	0.560636	0.74535	262	0.395051
98	2005	0.684616	100	0.560064	0.741219	254	0.407972
98	2006	0.684616	100	0.561413	0.743931	256	0.403881
98	2007	0.684616	100	0.565167	0.74247	252	0.40742
98	2008	0.694299	102	0.560855	0.745714	261	0.397902
98	2009	0.694299	102	0.565516	0.741952	262	0.396054
98	2010	0.69717	103	0.569313	0.746756	252	0.41818
99	1992	0.890145	11	0.555929	0.730603	225	0.332447
99	1993	0.890145	11	0.571542	0.731942	222	0.337366
99	1994	0.890145	11	0.571614	0.730791	225	0.334644
99	1995	0.890145	11	0.571989	0.733318	235	0.329882
99	1996	0.890145	11	0.572735	0.73208	238	0.337295
99	1997	0.890145	11	0.574939	0.732489	237	0.338648
99	1998	0.890145	11	0.562619	0.733774	234	0.342077
99	1999	0.890145	11	0.568137	0.729142	229	0.352226
99	2000	0.890145	11	0.569954	0.729392	228	0.360358
99	2001	0.890145	11	0.574724	0.730503	226	0.366699
99	2002	0.890145	11	0.5804	0.731936	239	0.360065
99	2003	0.890145	11	0.582531	0.73329	235	0.367886
99	2004	0.890145	11	0.579761	0.729655	228	0.380859
99	2005	0.890145	11	0.576558	0.732557	235	0.37843
99	2006	0.890145	11	0.578775	0.730574	242	0.366747
99	2007	0.890145	11	0.585394	0.717761	222	0.395328
99	2008	0.890145	11	0.589217	0.722145	229	0.387552
99	2009	0.890145	11	0.596966	0.732955	236	0.379274
99	2010	0.890145	11	0.593647	0.742838	235	0.380165
100	1992	0.706024	204	0.443219	0.717992	236	0.424711
100	1993	0.706024	204	0.444516	0.729376	245	0.412207
100	1994	0.706024	204	0.443994	0.733074	247	0.409076
100	1995	0.706024	204	0.443413	0.724862	248	0.409042
100	1996	0.706024	204	0.443706	0.735816	261	0.395529
100	1997	0.706024	204	0.44346	0.736236	259	0.393575
100	1998	0.706024	204	0.4437	0.725113	253	0.405181
100	1999	0.706024	204	0.444538	0.73411	264	0.39875
100	2000	0.706024	204	0.445083	0.732601	264	0.399731
100	2001	0.706024	204	0.446144	0.731974	265	0.399326
100	2002	0.706024	204	0.44535	0.734846	268	0.401744
100	2003	0.706024	204	0.445533	0.734005	270	0.404593
100	2004	0.706024	204	0.444023	0.735643	262	0.394565
100	2005	0.706024	204	0.443528	0.736412	265	0.397706
100	2006	0.706024	204	0.444457	0.732795	259	0.407988
100	2007	0.706024	204	0.44381	0.736524	263	0.397594
100	2008	0.706024	204	0.444698	0.737775	264	0.397794
100	2009	0.706024	204	0.443701	0.73467	262	0.397966
100	2010	0.706024	204	0.444236	0.738061	263	0.39799
101	1992	0.739346	168	0.366641	0.744406	276	0.351401
101	1993	0.739346	168	0.365741	0.735624	263	0.372902
101	1994	0.739346	168	0.365558	0.744268	276	0.360606
101	1995	0.739346	168	0.365793	0.733685	269	0.371564
101	1996	0.739346	168	0.364064	0.734615	267	0.381882
101	1997	0.739346	168	0.362716	0.734798	267	0.378244
101	1998	0.739346	168	0.364263	0.735201	268	0.366763
101	1999	0.739346	168	0.363748	0.735844	264	0.381314
101	2000	0.739346	168	0.363837	0.734513	270	0.382455
101	2001	0.739346	168	0.36414	0.736666	264	0.387809
101	2002	0.739346	168	0.3652	0.735312	268	0.383167
101	2003	0.739346	168	0.364042	0.734734	267	0.38952
101	2004	0.739346	168	0.365815	0.73531	268	0.388253
101	2005	0.739346	168	0.36534	0.736265	265	0.394371
101	2006	0.739346	168	0.364761	0.73531	268	0.38857
101	2007	0.739346	168	0.365008	0.735141	266	0.389475
101	2008	0.739346	168	0.365336	0.734905	269	0.385229
101	2009	0.739346	168	0.364162	0.734599	267	0.379336
101	2010	0.739346	168	0.362614	0.746111	272	0.367236
102	1992	0.687823	185	0.460806	0.695226	192	0.462375
102	1993	0.687823	185	0.463947	0.695335	191	0.46871
102	1994	0.688492	183	0.467843	0.724303	208	0.441933
102	1995	0.688492	183	0.466484	0.700784	194	0.465762
102	1996	0.688492	183	0.467926	0.700784	194	0.466396
102	1997	0.688492	183	0.468476	0.712985	214	0.443678
102	1998	0.688492	183	0.467997	0.721205	209	0.453353
102	1999	0.688492	183	0.469863	0.716434	208	0.460226
102	2000	0.688492	183	0.469881	0.721657	208	0.466775
102	2001	0.688492	183	0.469337	0.725872	217	0.448873
102	2002	0.688492	183	0.468837	0.724757	221	0.441402
102	2003	0.688492	183	0.474668	0.728291	239	0.41631
102	2004	0.688492	183	0.475512	0.728512	218	0.466131
102	2005	0.687423	197	0.444223	0.725027	229	0.45317
102	2006	0.687423	197	0.444736	0.722726	234	0.432572
102	2007	0.687423	197	0.444366	0.736722	251	0.408539
102	2008	0.687423	197	0.445382	0.726215	229	0.44187
102	2009	0.687423	197	0.446434	0.724163	238	0.427466
102	2010	0.688492	183	0.480787	0.741221	236	0.431557
103	1992	0.69238	132	0.497059	0.728397	172	0.423786
103	1993	0.69238	132	0.492351	0.726812	164	0.429193
103	1994	0.69238	132	0.493488	0.732577	164	0.431382
103	1995	0.69238	132	0.495224	0.729274	157	0.441382
103	1996	0.69238	132	0.493542	0.726757	156	0.444161
103	1997	0.69238	132	0.492202	0.726757	156	0.433277
103	1998	0.69238	132	0.491166	0.724759	161	0.430235
103	1999	0.69238	132	0.488665	0.726757	156	0.443393
103	2000	0.69238	132	0.489431	0.726757	156	0.446263
103	2001	0.693728	130	0.489584	0.728924	160	0.432955
103	2002	0.693728	130	0.479726	0.738103	178	0.398041
103	2003	0.690935	129	0.483393	0.74038	183	0.416921
103	2004	0.689579	131	0.483707	0.731522	189	0.393195
103	2005	0.689579	131	0.483153	0.733117	192	0.425098
103	2006	0.689579	131	0.487757	0.741078	197	0.395739
103	2007	0.689579	131	0.486474	0.746778	201	0.404053
103	2008	0.69238	132	0.491682	0.746778	201	0.4103
103	2009	0.69238	132	0.488759	0.746778	201	0.403226
103	2010	0.69238	132	0.488059	0.746778	201	0.401196
104	1992	0.669683	81	0.384412	0.723578	264	0.383202
104	1993	0.671322	80	0.38022	0.74078	273	0.366333
104	1994	0.671322	80	0.380576	0.741896	270	0.365837
104	1995	0.671322	80	0.379947	0.741078	268	0.362244
104	1996	0.671322	80	0.38363	0.742979	272	0.373101
104	1997	0.671322	80	0.382505	0.742509	272	0.365945
104	1998	0.671322	80	0.379728	0.744706	271	0.368015
104	1999	0.671322	80	0.382875	0.743778	277	0.375758
104	2000	0.671322	80	0.38552	0.731025	270	0.386091
104	2001	0.671322	80	0.38616	0.742287	274	0.384764
104	2002	0.671322	80	0.383208	0.744779	271	0.390902
104	2003	0.671322	80	0.38116	0.744365	272	0.397881
104	2004	0.671322	80	0.379123	0.732562	267	0.406339
104	2005	0.671322	80	0.382768	0.730509	267	0.402701
104	2006	0.682126	84	0.386048	0.733909	268	0.413201
104	2007	0.682126	84	0.385285	0.732575	266	0.414259
104	2008	0.682126	84	0.384971	0.732575	266	0.413207
104	2009	0.682126	84	0.382288	0.733259	264	0.407125
104	2010	0.682126	84	0.38151	0.734002	263	0.415754
105	1992	0.670961	172	0.420015	0.720737	248	0.429048
105	1993	0.671318	171	0.42003	0.720737	248	0.432818
105	1994	0.671318	171	0.417074	0.72103	247	0.432965
105	1995	0.671318	171	0.417931	0.723039	242	0.436147
105	1996	0.67171	170	0.416486	0.722137	244	0.433973
105	1997	0.670006	175	0.41301	0.733902	255	0.416671
105	1998	0.670006	175	0.413479	0.722437	243	0.430494
105	1999	0.670006	175	0.417047	0.724029	251	0.430385
105	2000	0.670006	175	0.417415	0.724029	251	0.432572
105	2001	0.670006	175	0.418888	0.736742	258	0.422058
105	2002	0.670006	175	0.421472	0.724457	250	0.434142
105	2003	0.670006	175	0.421413	0.725109	248	0.43508
105	2004	0.670006	175	0.419992	0.724884	248	0.4345
105	2005	0.670006	175	0.422592	0.730353	256	0.424979
105	2006	0.670006	175	0.420289	0.729926	251	0.425391
105	2007	0.670006	175	0.420812	0.730567	250	0.428938
105	2008	0.670006	175	0.424091	0.729782	252	0.430567
105	2009	0.670006	175	0.425791	0.741247	261	0.415985
105	2010	0.670006	175	0.422537	0.737835	255	0.430562
106	1992	0.682631	170	0.497113	0.73992	282	0.412465
106	1993	0.681719	164	0.507937	0.739583	283	0.416124
106	1994	0.685916	162	0.518538	0.741232	283	0.420216
106	1995	0.683097	161	0.514134	0.73992	282	0.414337
106	1996	0.677143	158	0.517583	0.740895	284	0.415987
106	1997	0.677143	158	0.518518	0.741232	283	0.414556
106	1998	0.677143	158	0.518895	0.741232	283	0.416898
106	1999	0.676686	159	0.523139	0.741232	283	0.42033
106	2000	0.676686	159	0.522926	0.742753	284	0.426439
106	2001	0.676686	159	0.522902	0.739903	282	0.426077
106	2002	0.676351	160	0.52577	0.739903	282	0.430413
106	2003	0.674478	165	0.522066	0.741437	283	0.435495
106	2004	0.674478	165	0.521796	0.741437	283	0.43243
106	2005	0.674478	165	0.520385	0.741437	283	0.434389
106	2006	0.674478	165	0.52202	0.741437	283	0.434749
106	2007	0.674478	165	0.520704	0.740732	280	0.436152
106	2008	0.674478	165	0.521876	0.740732	280	0.437398
106	2009	0.674478	165	0.522099	0.740732	280	0.437155
106	2010	0.674478	165	0.522904	0.740732	280	0.437361
107	1992	0.750426	151	0.350857	0.742679	195	0.375701
107	1993	0.750426	151	0.350331	0.743381	194	0.367806
107	1994	0.750426	151	0.350527	0.743381	194	0.371366
107	1995	0.750426	151	0.351028	0.750369	218	0.345512
107	1996	0.746045	163	0.331737	0.751891	219	0.351128
107	1997	0.751661	172	0.334665	0.746229	254	0.370863
107	1998	0.750969	173	0.337471	0.753186	247	0.381414
107	1999	0.750969	173	0.336922	0.750816	256	0.373811
107	2000	0.750969	173	0.342059	0.755607	243	0.388764
107	2001	0.748058	181	0.337055	0.752878	257	0.378082
107	2002	0.748058	181	0.336073	0.752517	253	0.377248
107	2003	0.748058	181	0.335227	0.759499	255	0.371045
107	2004	0.748058	181	0.337505	0.763055	262	0.37654
107	2005	0.748058	181	0.336792	0.760419	270	0.36505
107	2006	0.748058	181	0.338696	0.750857	261	0.37626
107	2007	0.748058	181	0.339766	0.763632	263	0.376255
107	2008	0.748058	181	0.340048	0.75283	251	0.38815
107	2009	0.748058	181	0.339414	0.750902	251	0.373396
107	2010	0.748058	181	0.3397	0.752387	252	0.383051
108	1992	0.703748	106	0.500225	0.70236	130	0.465556
108	1993	0.703748	106	0.498312	0.69791	145	0.453718
108	1994	0.703748	106	0.494906	0.714343	150	0.442866
108	1995	0.697225	123	0.450235	0.750612	209	0.390328
108	1996	0.697225	123	0.452183	0.735942	216	0.377597
108	1997	0.697225	123	0.455721	0.732889	178	0.432707
108	1998	0.696945	131	0.440898	0.722747	195	0.405118
108	1999	0.696945	131	0.445563	0.742727	193	0.391963
108	2000	0.698335	137	0.453057	0.733575	242	0.382482
108	2001	0.702803	144	0.433104	0.739078	233	0.395723
108	2002	0.702803	144	0.432473	0.739461	232	0.399629
108	2003	0.702803	144	0.433781	0.731098	218	0.416025
108	2004	0.702803	144	0.43116	0.734401	249	0.37286
108	2005	0.702803	144	0.431724	0.73141	253	0.364662
108	2006	0.702803	144	0.426992	0.733349	238	0.382415
108	2007	0.702803	144	0.425769	0.729915	240	0.385813
108	2008	0.702803	144	0.423508	0.748699	245	0.384711
108	2009	0.702803	144	0.42573	0.746906	240	0.394293
108	2010	0.702803	144	0.426068	0.74725	239	0.391089
109	1992	0.756422	133	0.457139	0.757383	232	0.383756
109	1993	0.756422	133	0.454276	0.756352	234	0.376115
109	1994	0.756422	133	0.449674	0.754579	233	0.378887
109	1995	0.756422	133	0.453227	0.762122	232	0.384162
109	1996	0.756422	133	0.452175	0.75685	240	0.389356
109	1997	0.756422	133	0.452693	0.761427	226	0.404296
109	1998	0.756422	133	0.451076	0.767104	206	0.420478
109	1999	0.756422	133	0.454637	0.759024	235	0.392568
109	2000	0.756422	133	0.452503	0.769652	201	0.435666
109	2001	0.756422	133	0.453581	0.759575	262	0.393234
109	2002	0.756422	133	0.45054	0.754266	228	0.391735
109	2003	0.756422	133	0.451858	0.743936	222	0.399881
109	2004	0.756422	133	0.450593	0.753237	253	0.400558
109	2005	0.756422	133	0.451921	0.760101	257	0.399024
109	2006	0.756422	133	0.449829	0.758272	253	0.374595
109	2007	0.755514	134	0.455287	0.752677	251	0.396668
109	2008	0.755514	134	0.45422	0.750898	256	0.391576
109	2009	0.755514	134	0.455442	0.75152	256	0.395148
109	2010	0.755514	134	0.45608	0.75973	260	0.389332
110	1992	0.738015	140	0.49356	0.756181	282	0.426918
110	1993	0.738015	140	0.486199	0.756534	281	0.420742
110	1994	0.738644	139	0.486192	0.756944	280	0.423278
110	1995	0.738644	139	0.486443	0.756944	280	0.423214
110	1996	0.738644	139	0.487262	0.756944	280	0.422992
110	1997	0.741479	127	0.51678	0.756944	280	0.419206
110	1998	0.750057	121	0.535645	0.757379	279	0.421825
110	1999	0.74839	123	0.539028	0.756944	280	0.423723
110	2000	0.74839	123	0.539924	0.756944	280	0.42828
110	2001	0.74839	123	0.539156	0.756944	280	0.427969
110	2002	0.74839	123	0.539162	0.747616	272	0.439004
110	2003	0.744925	134	0.540192	0.746065	276	0.439869
110	2004	0.744925	134	0.540119	0.746065	276	0.438551
110	2005	0.744925	134	0.539514	0.746065	276	0.437009
110	2006	0.745522	133	0.538285	0.746065	276	0.434925
110	2007	0.745522	133	0.537474	0.748109	271	0.432898
110	2008	0.745522	133	0.537371	0.748109	271	0.434109
110	2009	0.745522	133	0.537584	0.748109	271	0.433779
110	2010	0.745522	133	0.537625	0.748109	271	0.434361
112	1992	0.659923	112	0.501704	0.738045	237	0.371141
112	1993	0.661725	128	0.455962	0.736378	226	0.384234
112	1994	0.690885	136	0.445725	0.720601	226	0.391256
112	1995	0.690885	136	0.441989	0.741965	245	0.373822
112	1996	0.695958	131	0.441951	0.730758	235	0.367183
112	1997	0.695958	131	0.446435	0.733833	228	0.397356
112	1998	0.695958	131	0.452194	0.72362	237	0.391304
112	1999	0.695958	131	0.446172	0.731431	235	0.395031
112	2000	0.695958	131	0.456338	0.731657	238	0.409678
112	2001	0.695958	131	0.454597	0.737998	228	0.409931
112	2002	0.695958	131	0.452756	0.727644	238	0.404521
112	2003	0.695958	131	0.451513	0.729373	228	0.417282
112	2004	0.695958	131	0.446657	0.728491	236	0.398048
112	2005	0.695958	131	0.448561	0.731441	239	0.402213
112	2006	0.695958	131	0.447184	0.728887	234	0.406927
112	2007	0.695958	131	0.442478	0.732933	236	0.415152
112	2008	0.670625	125	0.467031	0.735359	235	0.41197
112	2009	0.670625	125	0.465164	0.744621	250	0.391829
112	2010	0.670625	125	0.469609	0.732908	242	0.402712
113	1992	0.679419	141	0.401415	0.68288	142	0.400862
113	1993	0.678956	142	0.402871	0.680819	146	0.412632
113	1994	0.678956	142	0.405031	0.688115	149	0.420867
113	1995	0.678956	142	0.395084	0.688115	149	0.412072
113	1996	0.678956	142	0.391426	0.686518	153	0.417081
113	1997	0.678956	142	0.402813	0.686994	152	0.430715
113	1998	0.67791	143	0.407121	0.705777	213	0.370106
113	1999	0.704041	156	0.408128	0.71222	205	0.402314
113	2000	0.703089	157	0.413286	0.708844	203	0.418851
113	2001	0.703089	157	0.416175	0.721012	235	0.372174
113	2002	0.702253	158	0.425249	0.706299	223	0.401954
113	2003	0.696385	169	0.405588	0.706867	225	0.397772
113	2004	0.696385	169	0.402878	0.7073	226	0.388969
113	2005	0.694023	168	0.403654	0.715378	210	0.426818
113	2006	0.691554	167	0.406348	0.712707	212	0.418498
113	2007	0.694023	168	0.409579	0.70794	223	0.387936
113	2008	0.694023	168	0.404591	0.712249	210	0.402976
113	2009	0.694023	168	0.410348	0.712321	210	0.4062
113	2010	0.696385	169	0.408248	0.712478	209	0.38984
114	1992	0.753815	218	0.435	0.750289	244	0.407888
114	1993	0.753815	218	0.435331	0.753728	241	0.417455
114	1994	0.754634	220	0.440181	0.755334	242	0.417948
114	1995	0.754634	220	0.439477	0.753915	245	0.418529
114	1996	0.753857	221	0.438144	0.752399	244	0.407598
114	1997	0.753857	221	0.439715	0.753033	247	0.418972
114	1998	0.753857	221	0.441787	0.751988	250	0.411124
114	1999	0.753857	221	0.441538	0.750826	253	0.409958
114	2000	0.753857	221	0.442759	0.752801	248	0.418818
114	2001	0.753857	221	0.441593	0.763696	253	0.39774
114	2002	0.753857	221	0.443261	0.76177	257	0.402704
114	2003	0.753857	221	0.445716	0.762554	256	0.400235
114	2004	0.753857	221	0.44831	0.762338	261	0.401499
114	2005	0.753857	221	0.446515	0.759463	268	0.393905
114	2006	0.753857	221	0.444345	0.749564	257	0.401264
114	2007	0.753857	221	0.444454	0.749847	256	0.414072
114	2008	0.753857	221	0.448849	0.751113	253	0.418068
114	2009	0.753857	221	0.447909	0.751113	253	0.413877
114	2010	0.753857	221	0.446962	0.750339	255	0.412754
115	1992	0.719557	119	0.357104	0.742175	125	0.359332
115	1993	0.719557	119	0.359437	0.741187	126	0.36563
115	1994	0.719557	119	0.361133	0.73324	130	0.360366
115	1995	0.719557	119	0.358949	0.734592	129	0.367253
115	1996	0.719557	119	0.355513	0.747855	159	0.355993
115	1997	0.719557	119	0.357365	0.737759	142	0.369494
115	1998	0.719557	119	0.358105	0.738008	148	0.368245
115	1999	0.719557	119	0.353417	0.738797	141	0.370835
115	2000	0.719557	119	0.353832	0.740628	200	0.362282
115	2001	0.719557	119	0.353162	0.742971	188	0.354886
115	2002	0.719557	119	0.356216	0.722058	196	0.336916
115	2003	0.719557	119	0.350112	0.731561	182	0.354209
115	2004	0.719557	119	0.352205	0.722039	203	0.323235
115	2005	0.719557	119	0.348316	0.719088	190	0.334792
115	2006	0.719557	119	0.346707	0.726415	194	0.330412
115	2007	0.719557	119	0.344754	0.721552	197	0.340713
115	2008	0.719557	119	0.342817	0.721552	197	0.34381
115	2009	0.719557	119	0.342384	0.721552	197	0.349108
115	2010	0.719557	119	0.342893	0.730107	225	0.334226
116	1992	0.712192	102	0.419075	0.718487	120	0.456986
116	1993	0.712192	102	0.418498	0.719882	118	0.458077
116	1994	0.712192	102	0.418357	0.72052	117	0.451638
116	1995	0.712192	102	0.419929	0.728695	119	0.442381
116	1996	0.712192	102	0.417757	0.728175	120	0.463004
116	1997	0.712192	102	0.417675	0.728009	120	0.446598
116	1998	0.712192	102	0.416823	0.726524	122	0.454993
116	1999	0.712192	102	0.419341	0.716151	129	0.432333
116	2000	0.712192	102	0.419143	0.715646	130	0.437842
116	2001	0.712192	102	0.420219	0.715254	131	0.431317
116	2002	0.712192	102	0.421202	0.715254	131	0.431306
116	2003	0.712192	102	0.42156	0.715646	130	0.436603
116	2004	0.712192	102	0.421174	0.715646	130	0.431456
116	2005	0.712192	102	0.421149	0.715646	130	0.425691
116	2006	0.712192	102	0.421451	0.715646	130	0.425301
116	2007	0.712192	102	0.420228	0.715646	130	0.417312
116	2008	0.712192	102	0.420523	0.726524	122	0.446014
116	2009	0.712192	102	0.421363	0.726524	122	0.4452
116	2010	0.712192	102	0.421284	0.726524	122	0.445884
117	1992	0.696693	151	0.441309	0.748075	246	0.401236
117	1993	0.697963	147	0.440776	0.745308	243	0.406241
117	1994	0.698462	146	0.438729	0.749183	247	0.402382
117	1995	0.698462	146	0.438323	0.746797	244	0.404188
117	1996	0.699482	145	0.432574	0.738682	238	0.417555
117	1997	0.699482	145	0.434273	0.737727	240	0.419966
117	1998	0.699482	145	0.431503	0.738071	234	0.410012
117	1999	0.699482	145	0.431568	0.737736	235	0.422751
117	2000	0.700009	144	0.431382	0.73537	241	0.422731
117	2001	0.700009	144	0.431747	0.736773	242	0.419053
117	2002	0.700009	144	0.433412	0.73565	254	0.406829
117	2003	0.700009	144	0.432209	0.729191	264	0.401733
117	2004	0.697557	143	0.432744	0.730656	263	0.406088
117	2005	0.704051	145	0.439137	0.731642	261	0.407067
117	2006	0.704051	145	0.439386	0.733794	256	0.417145
117	2007	0.704051	145	0.43876	0.731588	256	0.402148
117	2008	0.704051	145	0.438154	0.743491	264	0.397792
117	2009	0.704051	145	0.439797	0.743491	264	0.399497
117	2010	0.704051	145	0.442451	0.741265	268	0.393597
118	1992	0.680356	89	0.366485	0.732958	210	0.422527
118	1993	0.680356	89	0.372573	0.728789	221	0.403041
118	1994	0.680356	89	0.374746	0.729369	224	0.405333
118	1995	0.680356	89	0.377767	0.729369	224	0.40941
118	1996	0.680356	89	0.374602	0.726092	222	0.408928
118	1997	0.680356	89	0.383942	0.72761	223	0.409246
118	1998	0.680356	89	0.3903	0.72761	223	0.408252
118	1999	0.680356	89	0.380807	0.726092	222	0.395293
118	2000	0.680356	89	0.379062	0.736135	226	0.436884
118	2001	0.680356	89	0.378346	0.720164	188	0.467203
118	2002	0.680356	89	0.378044	0.725616	222	0.395027
118	2003	0.680356	89	0.3802	0.725616	222	0.395476
118	2004	0.680356	89	0.382191	0.725616	222	0.39699
118	2005	0.680356	89	0.384149	0.743174	231	0.391628
118	2006	0.680356	89	0.38428	0.739093	230	0.390485
118	2007	0.680356	89	0.384081	0.742171	233	0.386986
118	2008	0.680356	89	0.387158	0.742171	233	0.38006
118	2009	0.680356	89	0.388046	0.740976	232	0.382663
118	2010	0.680356	89	0.392938	0.742171	233	0.385331
119	1992	0.677778	76	0.411676	0.710661	124	0.410775
119	1993	0.677778	76	0.425336	0.728911	226	0.373929
119	1994	0.677778	76	0.417002	0.736902	220	0.38603
119	1995	0.677778	76	0.419812	0.736848	217	0.385306
119	1996	0.677778	76	0.41995	0.735088	221	0.387027
119	1997	0.666599	86	0.42746	0.731244	228	0.392412
119	1998	0.66857	85	0.426304	0.73541	239	0.380612
119	1999	0.678186	91	0.416891	0.728053	238	0.380154
119	2000	0.678186	91	0.426829	0.726799	240	0.392326
119	2001	0.678186	91	0.434475	0.724567	246	0.391325
119	2002	0.678186	91	0.425921	0.722133	241	0.389624
119	2003	0.67696	92	0.430222	0.72169	242	0.398419
119	2004	0.675762	94	0.435481	0.722813	250	0.400619
119	2005	0.675762	94	0.441414	0.727023	244	0.415509
119	2006	0.670532	109	0.389283	0.723068	250	0.405453
119	2007	0.668576	111	0.394568	0.736265	259	0.394055
119	2008	0.6695	110	0.365167	0.737366	267	0.380492
119	2009	0.6695	110	0.365145	0.741229	267	0.385629
119	2010	0.6695	110	0.362879	0.740963	271	0.385312
120	1992	0.671121	94	0.38211	0.699003	102	0.385322
120	1993	0.671121	94	0.383699	0.700951	99	0.386081
120	1994	0.671121	94	0.384477	0.717769	131	0.347721
120	1995	0.671121	94	0.379566	0.714224	137	0.338827
120	1996	0.671121	94	0.379165	0.713849	138	0.35412
120	1997	0.671121	94	0.381153	0.708029	127	0.382247
120	1998	0.671121	94	0.383528	0.710903	135	0.347883
120	1999	0.671121	94	0.388677	0.713523	138	0.356618
120	2000	0.671121	94	0.390154	0.701536	131	0.370085
120	2001	0.671121	94	0.395133	0.701536	131	0.372926
120	2002	0.671121	94	0.394375	0.701212	132	0.376162
120	2003	0.671121	94	0.396601	0.709576	138	0.37615
120	2004	0.671121	94	0.394269	0.701361	131	0.384357
120	2005	0.671121	94	0.39546	0.701361	131	0.396822
120	2006	0.671121	94	0.392851	0.70881	152	0.358332
120	2007	0.671121	94	0.391381	0.704903	152	0.354975
120	2008	0.671121	94	0.391751	0.704903	152	0.354977
120	2009	0.671121	94	0.394075	0.704903	152	0.363564
120	2010	0.671121	94	0.393602	0.704903	152	0.366556
121	1992	0.665618	140	0.490718	0.707739	177	0.500657
121	1993	0.665618	140	0.491256	0.707739	177	0.496804
121	1994	0.665618	140	0.490304	0.720649	203	0.448067
121	1995	0.665618	140	0.49004	0.720649	203	0.455747
121	1996	0.665618	140	0.490825	0.720649	203	0.458395
121	1997	0.667769	138	0.486717	0.738158	229	0.449004
121	1998	0.671033	140	0.495461	0.732288	231	0.448699
121	1999	0.671033	140	0.49576	0.736859	231	0.447806
121	2000	0.671346	139	0.496691	0.736177	232	0.451653
121	2001	0.667482	138	0.495225	0.732413	231	0.450776
121	2002	0.667596	138	0.489719	0.746383	245	0.426938
121	2003	0.667596	138	0.487941	0.743463	242	0.44368
121	2004	0.667596	138	0.488374	0.727231	253	0.419236
121	2005	0.676916	131	0.504673	0.730065	255	0.420225
121	2006	0.667596	138	0.488615	0.733153	248	0.4181
121	2007	0.667596	138	0.487343	0.733239	246	0.412008
121	2008	0.667596	138	0.487359	0.734972	245	0.417428
121	2009	0.667596	138	0.492278	0.732557	250	0.417176
121	2010	0.667596	138	0.492589	0.733922	247	0.426495
122	1992	0.676513	54	0.275601	0.732486	107	0.376687
122	1993	0.676513	54	0.269502	0.73323	106	0.37933
122	1994	0.676513	54	0.270675	0.735095	104	0.375942
122	1995	0.676513	54	0.284875	0.735878	103	0.382672
122	1996	0.676513	54	0.275326	0.732486	107	0.382879
122	1997	0.676513	54	0.281927	0.732486	107	0.384249
122	1998	0.676513	54	0.277971	0.732486	107	0.384423
122	1999	0.676513	54	0.27436	0.728564	103	0.402295
122	2000	0.676513	54	0.277741	0.728564	103	0.40693
122	2001	0.676513	54	0.274921	0.728564	103	0.399318
122	2002	0.676513	54	0.279577	0.728564	103	0.395589
122	2003	0.676513	54	0.2822	0.729088	102	0.402065
122	2004	0.676513	54	0.283607	0.729088	102	0.394912
122	2005	0.676513	54	0.278403	0.729088	102	0.392173
122	2006	0.676513	54	0.269213	0.729887	101	0.389493
122	2007	0.676513	54	0.286214	0.729887	101	0.397648
122	2008	0.676513	54	0.280093	0.729887	101	0.398446
122	2009	0.676513	54	0.278387	0.729887	101	0.397755
122	2010	0.676513	54	0.281433	0.729887	101	0.397921
123	1992	0.725603	92	0.26805	0.750057	137	0.27759
123	1993	0.725603	92	0.267976	0.742106	137	0.287387
123	1994	0.725603	92	0.269137	0.751386	143	0.276946
123	1995	0.725603	92	0.27134	0.750829	144	0.280516
123	1996	0.725603	92	0.272344	0.751623	143	0.277565
123	1997	0.725603	92	0.269741	0.7516	143	0.278257
123	1998	0.725603	92	0.270635	0.752923	141	0.272605
123	1999	0.725603	92	0.270982	0.750829	144	0.276384
123	2000	0.725603	92	0.271216	0.751623	143	0.277588
123	2001	0.725603	92	0.270174	0.750829	144	0.279794
123	2002	0.725603	92	0.27035	0.7516	143	0.278888
123	2003	0.725603	92	0.270232	0.750829	144	0.280719
123	2004	0.725603	92	0.270529	0.750829	144	0.295652
123	2005	0.725603	92	0.271482	0.749822	146	0.301393
123	2006	0.725603	92	0.26939	0.750348	145	0.296859
123	2007	0.725603	92	0.269265	0.750348	145	0.29795
123	2008	0.725603	92	0.269666	0.750348	145	0.291586
123	2009	0.725603	92	0.26789	0.750348	145	0.291209
123	2010	0.725603	92	0.267681	0.760546	166	0.272556
124	1992	0.696027	99	0.432993	0.75175	218	0.349676
124	1993	0.696027	99	0.433803	0.75175	218	0.340449
124	1994	0.696027	99	0.434277	0.748349	216	0.34421
124	1995	0.696027	99	0.434416	0.750425	221	0.334987
124	1996	0.696027	99	0.435244	0.752533	213	0.345813
124	1997	0.696027	99	0.436416	0.742487	206	0.34648
124	1998	0.696027	99	0.436767	0.73684	220	0.334744
124	1999	0.696027	99	0.436741	0.734255	215	0.339629
124	2000	0.696027	99	0.435168	0.731495	206	0.345744
124	2001	0.696027	99	0.43389	0.725892	216	0.372373
124	2002	0.696027	99	0.435869	0.728785	190	0.410317
124	2003	0.696027	99	0.436419	0.726417	216	0.379884
124	2004	0.696027	99	0.438002	0.731749	215	0.398216
124	2005	0.696027	99	0.438412	0.735231	223	0.383116
124	2006	0.696027	99	0.439519	0.735598	215	0.387912
124	2007	0.696027	99	0.439869	0.734896	224	0.377881
124	2008	0.696027	99	0.43962	0.734896	224	0.372217
124	2009	0.696027	99	0.438354	0.734896	224	0.371905
124	2010	0.696027	99	0.439261	0.747219	232	0.362482
125	1992	0	1	0	0	1	0
125	1993	0	1	0	0	1	0
125	1994	0	1	0	0	1	0
125	1995	0	1	0	0	1	0
125	1996	0	1	0	0	1	0
125	1997	0	1	0	0	1	0
125	1998	0	1	0	0	1	0
125	1999	0	1	0	0	1	0
125	2000	0	1	0	0	1	0
125	2001	0	1	0	0	1	0
125	2002	0	1	0	0	1	0
125	2003	0	1	0	0	1	0
125	2004	0	1	0	0	1	0
125	2005	0	1	0	0	1	0
125	2006	0	1	0	0	1	0
125	2007	0	1	0	0	1	0
125	2008	0	1	0	0	1	0
125	2009	0	1	0	0	1	0
125	2010	0	1	0	0	1	0
126	1992	0.639503	67	0.433061	0.681706	121	0.428358
126	1993	0.647873	69	0.45624	0.689422	129	0.438987
126	1994	0.647873	69	0.456333	0.724343	211	0.371645
126	1995	0.647873	69	0.458526	0.735689	223	0.367652
126	1996	0.647873	69	0.464398	0.732914	225	0.381842
126	1997	0.647873	69	0.468194	0.730464	231	0.380703
126	1998	0.647873	69	0.460293	0.721372	219	0.39977
126	1999	0.644099	74	0.462527	0.72628	229	0.386644
[truncated: 2,061 more rows]
