# Supplementary material for: Commercial Plant Production and Consumption Still Follow the Latitudinal Gradient in Species Diversity despite Economic Globalization
Source: PLoS One. 2016 Oct 5;11(10):e0163002. doi: 10.1371/journal.pone.0163002 (PMC5051709; doi:10.1371/journal.pone.0163002)
Supplement: S21 File — (XLSX) [file pone.0163002.s024.xlsx]

## Sheet: PD_FAO_outputAltSix_2014-05-28
country	year	PSVP	SRP	EP	PSVC	SRC	EC
1	1992	0.669637	94	0.353802	0.662394	111	0.372051
1	1993	0.669774	93	0.340602	0.673325	113	0.3669
1	1994	0.669774	93	0.349057	0.670347	118	0.391707
1	1995	0.669774	93	0.348168	0.687603	157	0.389485
1	1996	0.666226	95	0.355763	0.715047	173	0.372915
1	1997	0.666226	95	0.357729	0.702919	154	0.410182
1	1998	0.666226	95	0.361768	0.687681	145	0.421343
1	1999	0.666226	95	0.360409	0.721618	172	0.393652
1	2000	0.666226	95	0.362345	0.723888	174	0.38519
1	2001	0.666226	95	0.363337	0.721456	179	0.370878
1	2002	0.666226	95	0.362163	0.724272	182	0.370259
1	2003	0.663291	107	0.349433	0.730988	196	0.366194
1	2004	0.663291	107	0.355001	0.731766	196	0.38233
1	2005	0.663291	107	0.354349	0.729297	216	0.359941
1	2006	0.663291	107	0.351128	0.723216	218	0.360765
1	2007	0.658982	112	0.376409	0.719949	213	0.382354
1	2008	0.658982	112	0.375174	0.737412	220	0.359152
1	2009	0.658982	112	0.374094	0.72573	205	0.3795
1	2010	0.658982	112	0.373608	0.74346	220	0.37672
2	1992	0.671294	113	0.359778	0.700826	124	0.39437
2	1993	0.671294	113	0.360797	0.71296	127	0.396384
2	1994	0.671294	113	0.361068	0.724321	134	0.386094
2	1995	0.671294	113	0.363347	0.722742	135	0.390694
2	1996	0.671294	113	0.365032	0.704506	130	0.388335
2	1997	0.671294	113	0.364497	0.705697	134	0.390787
2	1998	0.671294	113	0.365396	0.707815	130	0.379302
2	1999	0.671294	113	0.366014	0.705697	134	0.377446
2	2000	0.671294	113	0.367522	0.696408	128	0.393499
2	2001	0.671294	113	0.36653	0.69759	125	0.411547
2	2002	0.671294	113	0.364593	0.715279	139	0.386679
2	2003	0.671294	113	0.368696	0.723727	144	0.375349
2	2004	0.671294	113	0.370034	0.713968	141	0.373766
2	2005	0.671294	113	0.36829	0.711158	140	0.382882
2	2006	0.671294	113	0.366125	0.711158	140	0.379749
2	2007	0.671294	113	0.365285	0.711158	140	0.379277
2	2008	0.671294	113	0.364928	0.711158	140	0.38533
2	2009	0.671294	113	0.363161	0.693756	125	0.394324
2	2010	0.671294	113	0.364271	0.689633	124	0.377255
3	1992	0.674106	116	0.457333	0.684223	125	0.469269
3	1993	0.669872	115	0.454184	0.687821	129	0.466219
3	1994	0.665383	114	0.454167	0.687691	130	0.482725
3	1995	0.664076	115	0.458361	0.686495	131	0.487663
3	1996	0.676281	103	0.518029	0.718222	227	0.382362
3	1997	0.675848	123	0.452245	0.711092	220	0.383075
3	1998	0.676281	103	0.523051	0.70719	158	0.484036
3	1999	0.676281	103	0.523711	0.721818	236	0.389189
3	2000	0.676281	103	0.525713	0.720894	238	0.376804
3	2001	0.676281	103	0.526639	0.725201	246	0.382104
3	2002	0.675848	123	0.456197	0.727877	234	0.399542
3	2003	0.675093	124	0.457227	0.727937	230	0.410666
3	2004	0.677994	129	0.465396	0.714471	217	0.432991
3	2005	0.677994	129	0.467461	0.731309	233	0.410334
3	2006	0.675507	133	0.478525	0.715778	229	0.405419
3	2007	0.675507	133	0.480536	0.709979	232	0.405595
3	2008	0.675507	133	0.483312	0.727009	240	0.399074
3	2009	0.675507	133	0.483723	0.732331	220	0.4302
3	2010	0.675507	133	0.482853	0.712972	228	0.41722
4	1992	0.660031	118	0.471277	0.703538	205	0.3947
4	1993	0.660031	118	0.474891	0.736746	193	0.405706
4	1994	0.655592	117	0.471602	0.730221	202	0.397448
4	1995	0.660031	118	0.47094	0.738014	238	0.364569
4	1996	0.65756	120	0.47441	0.736517	212	0.404788
4	1997	0.65756	120	0.477902	0.736075	201	0.414815
4	1998	0.65756	120	0.476331	0.728246	196	0.422918
4	1999	0.65756	120	0.473503	0.724262	226	0.364044
4	2000	0.65756	120	0.47754	0.735815	208	0.397466
4	2001	0.65756	120	0.472855	0.731263	232	0.383278
4	2002	0.653188	119	0.474712	0.733592	239	0.385933
4	2003	0.653188	119	0.471506	0.73068	247	0.376818
4	2004	0.663222	121	0.472739	0.730816	243	0.380424
4	2005	0.663222	121	0.473256	0.727094	238	0.380796
4	2006	0.663222	121	0.473062	0.727528	234	0.392413
4	2007	0.663222	121	0.474	0.742838	250	0.381561
4	2008	0.663222	121	0.474073	0.748572	248	0.377555
4	2009	0.663222	121	0.472064	0.747764	252	0.37958
4	2010	0.663222	121	0.474408	0.744721	250	0.380836
5	1992	0.758104	57	0.274364	0.772594	79	0.417103
5	1993	0.758104	57	0.275041	0.77473	77	0.414604
5	1994	0.756647	58	0.27576	0.77473	77	0.411424
5	1995	0.756647	58	0.273941	0.77473	77	0.41007
5	1996	0.756647	58	0.27228	0.775219	81	0.400685
5	1997	0.756647	58	0.272377	0.775219	81	0.407596
5	1998	0.760654	56	0.369612	0.761925	98	0.397675
5	1999	0.760654	56	0.385922	0.761925	98	0.399356
5	2000	0.760654	56	0.390824	0.761925	98	0.40508
5	2001	0.760654	56	0.392666	0.761925	98	0.399278
5	2002	0.760654	56	0.393428	0.7538	104	0.372988
5	2003	0.763802	41	0.475698	0.7538	104	0.335308
5	2004	0.763802	41	0.471456	0.7538	104	0.333355
5	2005	0.763802	41	0.465618	0.758388	100	0.327153
5	2006	0.749481	62	0.347562	0.756669	101	0.3425
5	2007	0.749481	62	0.349667	0.758388	100	0.334185
5	2008	0.749481	62	0.349364	0.758388	100	0.342484
5	2009	0.749481	62	0.346197	0.758388	100	0.339499
5	2010	0.749481	62	0.347659	0.758388	100	0.347856
7	1992	0.728723	96	0.341077	0.751471	113	0.387783
7	1993	0.728723	96	0.340811	0.752386	114	0.397449
7	1994	0.728723	96	0.340718	0.752386	114	0.398299
7	1995	0.728723	96	0.341645	0.751471	113	0.392974
7	1996	0.728723	96	0.340243	0.751838	110	0.389611
7	1997	0.728723	96	0.340371	0.749899	113	0.391602
7	1998	0.728723	96	0.342072	0.749899	113	0.395524
7	1999	0.728723	96	0.338772	0.748907	112	0.383795
7	2000	0.728723	96	0.341085	0.748907	112	0.391258
7	2001	0.728723	96	0.34432	0.748907	112	0.393304
7	2002	0.728723	96	0.342979	0.767222	168	0.33641
7	2003	0.728723	96	0.341692	0.753896	163	0.333395
7	2004	0.728723	96	0.342291	0.7351	167	0.333256
7	2005	0.728723	96	0.343	0.730235	184	0.300726
7	2006	0.728723	96	0.34363	0.73858	189	0.288526
7	2007	0.728723	96	0.343905	0.753325	195	0.284905
7	2008	0.728723	96	0.341935	0.753325	195	0.282667
7	2009	0.728723	96	0.343662	0.753325	195	0.287329
7	2010	0.728723	96	0.346671	0.752645	193	0.283748
8	1992	0.707962	85	0.394979	0.724954	151	0.381546
8	1993	0.707962	85	0.39818	0.727509	143	0.400569
8	1994	0.707962	85	0.399864	0.725546	150	0.376297
8	1995	0.707962	85	0.397445	0.725115	141	0.393725
8	1996	0.707962	85	0.401909	0.724954	151	0.367779
8	1997	0.707962	85	0.40144	0.728303	152	0.371018
8	1998	0.707962	85	0.398514	0.738374	138	0.414335
8	1999	0.707962	85	0.402298	0.736382	149	0.407324
8	2000	0.707962	85	0.391637	0.733133	148	0.412268
8	2001	0.707962	85	0.400429	0.727761	141	0.433157
8	2002	0.707962	85	0.397983	0.736382	149	0.400711
8	2003	0.707962	85	0.397373	0.740305	140	0.418196
8	2004	0.707962	85	0.397548	0.737069	148	0.410022
8	2005	0.707962	85	0.394343	0.740895	237	0.38494
8	2006	0.707962	85	0.393295	0.739202	200	0.370488
8	2007	0.707962	85	0.394475	0.753982	200	0.384138
8	2008	0.707962	85	0.392431	0.753982	200	0.376075
8	2009	0.707962	85	0.392801	0.752235	199	0.370469
8	2010	0.707962	85	0.397075	0.737294	189	0.378549
9	1992	0.73803	143	0.544624	0.742972	244	0.415226
9	1993	0.73803	143	0.546277	0.740077	243	0.426935
9	1994	0.73803	143	0.543258	0.736302	237	0.431503
9	1995	0.73803	143	0.541235	0.739754	233	0.438663
9	1996	0.73803	143	0.539057	0.742151	236	0.431652
9	1997	0.73803	143	0.542565	0.737649	238	0.432386
9	1998	0.73803	143	0.541877	0.741881	242	0.426545
9	1999	0.73803	143	0.543875	0.736104	242	0.442655
9	2000	0.73803	143	0.545979	0.742489	235	0.446052
9	2001	0.73803	143	0.547375	0.737758	249	0.423284
9	2002	0.73803	143	0.549401	0.740824	231	0.427289
9	2003	0.73803	143	0.549341	0.741172	229	0.431643
9	2004	0.73803	143	0.544733	0.737878	227	0.431454
9	2005	0.73803	143	0.544083	0.740924	230	0.431402
9	2006	0.73803	143	0.544164	0.742695	225	0.442928
9	2007	0.73803	143	0.543631	0.748683	217	0.458298
9	2008	0.73803	143	0.54329	0.744522	222	0.435172
9	2009	0.73803	143	0.544332	0.751929	223	0.435554
9	2010	0.73803	143	0.54049	0.740854	230	0.427938
10	1992	0.692472	166	0.477247	0.737192	271	0.416426
10	1993	0.692472	166	0.480659	0.725264	264	0.426608
10	1994	0.6961	161	0.483242	0.725973	263	0.427714
10	1995	0.6961	161	0.480238	0.724058	262	0.427499
10	1996	0.6961	161	0.480216	0.726808	261	0.424283
10	1997	0.6961	161	0.480103	0.739216	271	0.41092
10	1998	0.6961	161	0.481794	0.727819	263	0.425156
10	1999	0.6961	161	0.481206	0.724077	262	0.429381
10	2000	0.6961	161	0.48122	0.724886	260	0.424551
10	2001	0.6961	161	0.481396	0.725709	263	0.429916
10	2002	0.6961	161	0.484614	0.736329	269	0.423111
10	2003	0.6961	161	0.483132	0.738338	268	0.427385
10	2004	0.6961	161	0.486221	0.730357	261	0.444594
10	2005	0.6961	161	0.483545	0.731248	265	0.431921
10	2006	0.6961	161	0.486617	0.740464	268	0.434546
10	2007	0.6961	161	0.488112	0.727155	260	0.441189
10	2008	0.6961	161	0.491853	0.732252	257	0.443793
10	2009	0.6961	161	0.488609	0.732688	256	0.442934
10	2010	0.6961	161	0.487405	0.732252	257	0.444091
11	1992	0.664682	92	0.478107	0.739952	274	0.40974
11	1993	0.664682	92	0.478764	0.736893	277	0.401357
11	1994	0.664682	92	0.480942	0.738797	277	0.399614
11	1995	0.675746	95	0.500934	0.742897	280	0.410491
11	1996	0.707666	105	0.481513	0.7446	276	0.425859
11	1997	0.707666	105	0.481091	0.74158	279	0.420001
11	1998	0.706435	107	0.48265	0.740228	278	0.418034
11	1999	0.706435	107	0.485561	0.745803	282	0.41933
11	2000	0.706435	107	0.490483	0.743208	280	0.422033
11	2001	0.706435	107	0.483724	0.743208	280	0.429566
11	2002	0.706435	107	0.487768	0.744525	281	0.430377
11	2003	0.695309	127	0.477582	0.744826	279	0.442825
11	2004	0.695309	127	0.475338	0.744826	279	0.447071
11	2005	0.695309	127	0.475678	0.74346	283	0.444048
11	2006	0.695309	127	0.475419	0.74474	284	0.443157
11	2007	0.695309	127	0.476283	0.744499	280	0.447387
11	2008	0.695738	126	0.470507	0.744499	280	0.446102
11	2009	0.695738	126	0.467377	0.744499	280	0.447119
11	2010	0.698207	127	0.473949	0.744499	280	0.442867
12	1992	0.680661	51	0.346981	0.744608	190	0.353373
12	1993	0.680661	51	0.348587	0.742133	185	0.358871
12	1994	0.680661	51	0.352182	0.730183	183	0.376457
12	1995	0.680661	51	0.355329	0.722567	175	0.37664
12	1996	0.680661	51	0.352239	0.722567	175	0.373248
12	1997	0.680661	51	0.35599	0.735031	223	0.404933
12	1998	0.680661	51	0.353992	0.737619	208	0.408422
12	1999	0.680661	51	0.354123	0.735713	207	0.392496
12	2000	0.680661	51	0.351415	0.720899	248	0.39934
12	2001	0.680661	51	0.35118	0.733859	247	0.405735
12	2002	0.680661	51	0.353027	0.7128	191	0.398355
12	2003	0.680661	51	0.354467	0.705692	184	0.372475
12	2004	0.680661	51	0.354614	0.708636	192	0.369331
12	2005	0.680661	51	0.353981	0.733239	249	0.387666
12	2006	0.680661	51	0.353194	0.72243	243	0.397751
12	2007	0.680661	51	0.353203	0.733609	248	0.387031
12	2008	0.680661	51	0.354794	0.735784	247	0.39316
12	2009	0.680661	51	0.355233	0.735485	249	0.399815
12	2010	0.680661	51	0.357711	0.726109	240	0.403664
13	1992	0.625768	89	0.325626	0.723805	178	0.400441
13	1993	0.625768	89	0.322831	0.723805	178	0.40031
13	1994	0.625768	89	0.323768	0.723805	178	0.399973
13	1995	0.625768	89	0.320701	0.723805	178	0.391209
13	1996	0.625859	88	0.310154	0.724379	177	0.387427
13	1997	0.625859	88	0.307412	0.722702	179	0.428013
13	1998	0.624375	89	0.316034	0.721772	169	0.40455
13	1999	0.624375	89	0.317346	0.725318	173	0.406381
13	2000	0.624375	89	0.322466	0.730869	209	0.437498
13	2001	0.624375	89	0.318298	0.73295	210	0.450304
13	2002	0.624375	89	0.320974	0.741732	216	0.434978
13	2003	0.624375	89	0.314262	0.738748	224	0.433141
13	2004	0.624375	89	0.322777	0.740299	225	0.433355
13	2005	0.624644	90	0.330649	0.741563	232	0.437152
13	2006	0.624644	90	0.328522	0.737751	220	0.429694
13	2007	0.624644	90	0.327127	0.737198	235	0.426233
13	2008	0.624644	90	0.328537	0.737198	235	0.432595
13	2009	0.624644	90	0.328725	0.739129	238	0.412832
13	2010	0.624644	90	0.331531	0.740185	235	0.421646
14	1992	0.704239	102	0.282226	0.747649	224	0.356149
14	1993	0.701749	105	0.30443	0.763469	237	0.351194
14	1994	0.701749	105	0.300183	0.762525	239	0.356384
14	1995	0.701749	105	0.302394	0.763611	237	0.349558
14	1996	0.701749	105	0.299162	0.753909	240	0.356455
14	1997	0.701749	105	0.299776	0.7512	241	0.356794
14	1998	0.701749	105	0.318195	0.754407	234	0.344413
14	1999	0.701749	105	0.314056	0.756683	245	0.356408
14	2000	0.701749	105	0.316307	0.740258	229	0.369643
14	2001	0.701749	105	0.318403	0.75468	243	0.406318
14	2002	0.701749	105	0.313839	0.753763	245	0.39966
14	2003	0.701749	105	0.321098	0.752929	244	0.405368
14	2004	0.701749	105	0.31741	0.751578	242	0.383288
14	2005	0.701749	105	0.316363	0.750434	254	0.390606
14	2006	0.701749	105	0.316437	0.752648	254	0.375457
14	2007	0.701749	105	0.313244	0.752101	256	0.381021
14	2008	0.701749	105	0.313102	0.753308	252	0.377473
14	2009	0.701749	105	0.318858	0.752089	255	0.378377
14	2010	0.701749	105	0.320509	0.749766	251	0.382731
15	1992	0.67705	90	0.49678	0.743427	279	0.408148
15	1993	0.67705	90	0.499673	0.743481	274	0.410054
15	1994	0.67705	90	0.49331	0.746018	281	0.405819
15	1995	0.67705	90	0.493893	0.746117	276	0.408981
15	1996	0.67705	90	0.49266	0.744721	280	0.407372
15	1997	0.67705	90	0.486758	0.744721	280	0.406505
15	1998	0.67705	90	0.489455	0.746018	281	0.408363
15	1999	0.67705	90	0.488091	0.746305	280	0.410769
16	1992	0.72406	176	0.403487	0.741175	236	0.379591
16	1993	0.72406	176	0.401805	0.743694	233	0.378636
16	1994	0.72406	176	0.406892	0.733888	237	0.378189
16	1995	0.72406	176	0.404326	0.735881	239	0.387888
16	1996	0.72406	176	0.405609	0.732365	243	0.376969
16	1997	0.72406	176	0.406357	0.730184	241	0.371889
16	1998	0.72406	176	0.407469	0.732497	240	0.385385
16	1999	0.72406	176	0.406641	0.732956	228	0.384541
16	2000	0.72406	176	0.406524	0.730555	229	0.381228
16	2001	0.72406	176	0.406124	0.730624	230	0.395456
16	2002	0.72406	176	0.406163	0.736176	252	0.393745
16	2003	0.72406	176	0.406155	0.734124	240	0.405562
16	2004	0.72406	176	0.405936	0.730551	244	0.396724
16	2005	0.722948	177	0.411349	0.738451	251	0.386403
16	2006	0.722948	177	0.413256	0.734433	243	0.39792
16	2007	0.722948	177	0.413722	0.735679	242	0.40167
16	2008	0.722948	177	0.411245	0.737392	238	0.407941
16	2009	0.722948	177	0.411667	0.736975	239	0.403674
16	2010	0.722948	177	0.410854	0.733751	236	0.403184
17	1992	0.616385	40	0.317238	0.680644	97	0.401978
17	1993	0.616385	40	0.324166	0.680644	97	0.401424
17	1994	0.616385	40	0.32818	0.680644	97	0.39277
17	1995	0.616385	40	0.329403	0.680644	97	0.400837
17	1996	0.616385	40	0.332862	0.680644	97	0.399988
17	1997	0.616385	40	0.332459	0.680644	97	0.398
17	1998	0.616385	40	0.323464	0.680644	97	0.398134
17	1999	0.616385	40	0.323077	0.680644	97	0.401911
17	2000	0.616385	40	0.323889	0.680644	97	0.404915
17	2001	0.616385	40	0.324286	0.680644	97	0.407897
17	2002	0.616385	40	0.327776	0.680644	97	0.403593
17	2003	0.616385	40	0.326445	0.680644	97	0.39893
17	2004	0.616385	40	0.322264	0.680644	97	0.390031
17	2005	0.616385	40	0.330001	0.680644	97	0.393111
17	2006	0.616385	40	0.328427	0.680644	97	0.401929
17	2007	0.616385	40	0.327353	0.70466	109	0.362667
17	2008	0.616385	40	0.331218	0.70035	108	0.370095
17	2009	0.616385	40	0.331032	0.70035	108	0.367908
17	2010	0.616385	40	0.33434	0.70035	108	0.381179
18	1992	0.737531	102	0.323857	0.742867	125	0.381165
18	1993	0.737531	102	0.324492	0.73445	171	0.320607
18	1994	0.737531	102	0.323398	0.732242	177	0.327832
18	1995	0.737531	102	0.322129	0.735433	171	0.322545
18	1996	0.737531	102	0.323254	0.733452	175	0.322247
18	1997	0.737531	102	0.322255	0.74186	156	0.361883
18	1998	0.737531	102	0.32276	0.741712	151	0.355117
18	1999	0.734822	106	0.354561	0.73869	155	0.376679
18	2000	0.734822	106	0.359751	0.73869	155	0.383713
18	2001	0.734822	106	0.358805	0.739686	142	0.396512
18	2002	0.734822	106	0.357423	0.742185	143	0.395543
18	2003	0.737255	118	0.394893	0.735504	150	0.424188
18	2004	0.735351	129	0.422981	0.736946	159	0.43605
18	2005	0.735351	129	0.425915	0.73426	159	0.441559
18	2006	0.735351	129	0.425371	0.738325	148	0.453594
18	2007	0.735351	129	0.424696	0.738039	149	0.457405
18	2008	0.735351	129	0.424554	0.738039	149	0.458618
18	2009	0.734836	130	0.427787	0.73756	150	0.465295
18	2010	0.734836	130	0.430176	0.730848	192	0.436747
19	1992	0.712346	147	0.466603	0.710327	194	0.413599
19	1993	0.712346	147	0.466722	0.708532	203	0.399931
19	1994	0.712346	147	0.466424	0.731614	224	0.366661
19	1995	0.712346	147	0.466665	0.72366	226	0.358875
19	1996	0.712346	147	0.465551	0.72889	229	0.362641
19	1997	0.712346	147	0.468596	0.710039	201	0.412517
19	1998	0.712346	147	0.469495	0.708341	205	0.402889
19	1999	0.712346	147	0.468846	0.706847	204	0.412101
19	2000	0.712346	147	0.468981	0.726882	241	0.370669
19	2001	0.712346	147	0.466832	0.730135	237	0.369702
19	2002	0.712346	147	0.46776	0.738581	238	0.367273
19	2003	0.712346	147	0.46615	0.720848	228	0.381001
19	2004	0.712346	147	0.462683	0.73059	224	0.378829
19	2005	0.712346	147	0.461871	0.71169	212	0.403711
19	2006	0.712346	147	0.458958	0.711805	226	0.37742
19	2007	0.712346	147	0.459588	0.719391	213	0.400946
19	2008	0.712346	147	0.459829	0.730813	218	0.394505
19	2009	0.712346	147	0.459011	0.724892	235	0.355347
19	2010	0.712346	147	0.460638	0.731142	212	0.406924
20	1992	0.705869	85	0.287811	0.734823	245	0.381769
20	1993	0.705869	85	0.29181	0.746259	247	0.379829
20	1994	0.705869	85	0.291025	0.736286	240	0.38947
20	1995	0.705869	85	0.284885	0.737741	237	0.38846
20	1996	0.705869	85	0.281267	0.733875	241	0.377141
20	1997	0.705869	85	0.279522	0.744887	257	0.376863
20	1998	0.705869	85	0.279772	0.735529	243	0.403334
20	1999	0.705869	85	0.280017	0.734571	248	0.39489
20	2000	0.705869	85	0.27462	0.735138	247	0.39723
20	2001	0.705869	85	0.263412	0.73267	246	0.411105
20	2002	0.705869	85	0.268153	0.734887	252	0.434538
20	2003	0.705869	85	0.271063	0.735097	230	0.443614
20	2004	0.705869	85	0.271525	0.727503	214	0.433549
20	2005	0.705869	85	0.268328	0.72598	219	0.411664
20	2006	0.705869	85	0.271534	0.72377	217	0.414422
20	2007	0.705869	85	0.268941	0.74144	231	0.413173
20	2008	0.705869	85	0.269239	0.745127	229	0.418718
20	2009	0.695861	82	0.266408	0.747632	240	0.40058
20	2010	0.695861	82	0.280097	0.74596	230	0.411543
21	1992	0.742485	171	0.440921	0.756242	260	0.371488
21	1993	0.742485	171	0.443124	0.753557	269	0.373104
21	1994	0.742485	171	0.439049	0.753357	278	0.369191
21	1995	0.742485	171	0.436857	0.753005	285	0.376356
21	1996	0.742485	171	0.438867	0.754458	285	0.380528
21	1997	0.742485	171	0.439427	0.751293	277	0.388552
21	1998	0.742485	171	0.439081	0.751293	277	0.390889
21	1999	0.742485	171	0.435262	0.751194	271	0.384271
21	2000	0.742485	171	0.435489	0.753997	265	0.392211
21	2001	0.742485	171	0.434991	0.757073	261	0.394435
21	2002	0.742485	171	0.435059	0.754772	266	0.393938
21	2003	0.742485	171	0.43548	0.750712	268	0.389302
21	2004	0.742485	171	0.434266	0.751913	274	0.385499
21	2005	0.744122	172	0.439099	0.75086	269	0.390644
21	2006	0.744122	172	0.438441	0.752823	274	0.38933
21	2007	0.744122	172	0.436718	0.749651	268	0.388477
21	2008	0.744122	172	0.434516	0.749651	268	0.383758
21	2009	0.744122	172	0.434619	0.754099	266	0.387538
21	2010	0.744122	172	0.437655	0.749651	268	0.392102
22	1992	0	0	0	0.718202	150	0.338011
22	1993	0	0	0	0.713356	158	0.325096
22	1994	0	0	0	0.714249	157	0.33047
22	1995	0	0	0	0.705414	152	0.326242
22	1996	0	0	0	0.710861	150	0.312853
22	1997	0	0	0	0.725016	142	0.33554
22	1998	0	0	0	0.728658	141	0.326585
22	1999	0	0	0	0.718575	109	0.379627
22	2000	0	0	0	0.724143	108	0.374052
22	2001	0	0	0	0.714283	101	0.402339
22	2002	0	0	0	0.715098	101	0.400745
22	2003	0	0	0	0.7184	98	0.393811
22	2004	0	0	0	0.697225	83	0.394136
22	2005	0	0	0	0.696592	84	0.387819
22	2006	0	0	0	0.706514	94	0.362265
22	2007	0	0	0	0.706199	95	0.371861
22	2008	0	0	0	0.706981	94	0.377976
22	2009	0	0	0	0.730211	209	0.392577
22	2010	0	0	0	0.731017	212	0.399325
23	1992	0.737427	94	0.385019	0.757702	171	0.389285
23	1993	0.735738	95	0.391699	0.745561	192	0.346365
23	1994	0.735738	95	0.370946	0.757125	194	0.335732
23	1995	0.746112	99	0.371722	0.762545	181	0.372576
23	1996	0.746112	99	0.366212	0.75336	194	0.339654
23	1997	0.746112	99	0.360035	0.762927	183	0.367745
23	1998	0.743112	102	0.364261	0.756488	168	0.385484
23	1999	0.736587	108	0.37734	0.759931	175	0.388663
23	2000	0.736587	108	0.383897	0.757968	193	0.388467
23	2001	0.736587	108	0.389642	0.753953	159	0.403366
23	2002	0.736587	108	0.393383	0.74523	168	0.371577
23	2003	0.736587	108	0.405014	0.754361	200	0.399276
23	2004	0.736587	108	0.389797	0.738768	196	0.367099
23	2005	0.736587	108	0.393758	0.753664	210	0.364393
23	2006	0.736587	108	0.39675	0.759497	195	0.386194
23	2007	0.736587	108	0.387711	0.759455	191	0.390101
23	2008	0.736587	108	0.396259	0.768864	195	0.375726
23	2009	0.736587	108	0.392367	0.774344	189	0.382896
23	2010	0.736587	108	0.391008	0.758865	204	0.372687
25	1992	0.723581	88	0.192591	0.738255	106	0.270515
25	1993	0.723581	88	0.191113	0.736377	107	0.27238
25	1994	0.723581	88	0.192559	0.739756	108	0.296912
25	1995	0.723581	88	0.192138	0.739756	108	0.290775
25	1996	0.723581	88	0.192716	0.739756	108	0.275892
25	1997	0.723581	88	0.194321	0.739756	108	0.30248
25	1998	0.723581	88	0.195863	0.739756	108	0.286279
25	1999	0.723581	88	0.196233	0.739756	108	0.282431
25	2000	0.723581	88	0.195091	0.739756	108	0.282053
25	2001	0.723581	88	0.195448	0.739756	108	0.296943
25	2002	0.723581	88	0.196507	0.753685	147	0.279394
25	2003	0.723581	88	0.197032	0.737652	144	0.296683
25	2004	0.723581	88	0.197435	0.745652	143	0.315711
25	2005	0.723581	88	0.197117	0.736374	160	0.293732
25	2006	0.723581	88	0.196761	0.728557	165	0.295298
25	2007	0.723581	88	0.196759	0.729623	176	0.264276
25	2008	0.723581	88	0.196942	0.731627	173	0.255609
25	2009	0.723581	88	0.197216	0.731627	173	0.253826
25	2010	0.723581	88	0.196627	0.734116	150	0.283987
26	1992	0.720746	80	0.413672	0.731225	215	0.349306
26	1993	0.720746	80	0.416347	0.732401	212	0.346863
26	1994	0.720746	80	0.415453	0.734214	222	0.368452
26	1995	0.720746	80	0.418468	0.73212	221	0.355508
26	1996	0.720746	80	0.421346	0.730666	223	0.3735
26	1997	0.720746	80	0.418109	0.73592	241	0.394354
26	1998	0.720746	80	0.41744	0.73592	241	0.392832
26	1999	0.720746	80	0.422052	0.733866	225	0.385919
26	2000	0.720746	80	0.420995	0.732129	224	0.385407
26	2001	0.720746	80	0.422037	0.733866	225	0.389733
26	2002	0.720746	80	0.418285	0.735393	243	0.417814
26	2003	0.720746	80	0.417835	0.73977	242	0.408972
26	2004	0.720746	80	0.419673	0.750586	251	0.382592
26	2005	0.720746	80	0.418563	0.75297	245	0.393069
26	2006	0.720746	80	0.415571	0.750487	247	0.356808
26	2007	0.720746	80	0.402315	0.751487	249	0.379565
26	2008	0.720746	80	0.403629	0.751487	249	0.367733
26	2009	0.720746	80	0.402797	0.751487	249	0.372792
26	2010	0.720746	80	0.405672	0.752199	239	0.374731
27	1992	0.696249	146	0.452067	0.732315	215	0.421414
27	1993	0.700166	163	0.432729	0.724829	241	0.410285
27	1994	0.703774	163	0.441883	0.733637	251	0.393343
27	1995	0.702968	165	0.440985	0.732462	251	0.398845
27	1996	0.703765	163	0.440681	0.734389	226	0.428106
27	1997	0.703372	163	0.440572	0.73222	238	0.405056
27	1998	0.703765	163	0.444538	0.731142	241	0.404448
27	1999	0.703765	163	0.444869	0.733828	236	0.409719
27	2000	0.703765	163	0.447382	0.730949	238	0.414455
27	2001	0.702865	164	0.450622	0.723711	254	0.408165
27	2002	0.702865	164	0.448837	0.73431	255	0.408539
27	2003	0.702219	166	0.454911	0.733971	247	0.420897
27	2004	0.702219	166	0.452798	0.724398	239	0.436005
27	2005	0.702219	166	0.452548	0.729705	239	0.440194
27	2006	0.694275	175	0.437378	0.741111	269	0.399701
27	2007	0.694275	175	0.439073	0.739766	273	0.410796
27	2008	0.694465	174	0.424652	0.741906	267	0.414073
27	2009	0.693905	176	0.434139	0.745801	271	0.422313
27	2010	0.693905	176	0.431631	0.743848	276	0.409459
28	1992	0.736285	114	0.399594	0.740282	122	0.402037
28	1993	0.736285	114	0.399766	0.740065	123	0.406682
28	1994	0.736285	114	0.400498	0.74764	124	0.404886
28	1995	0.736285	114	0.397033	0.747369	125	0.40777
28	1996	0.736285	114	0.392651	0.76371	166	0.352968
28	1997	0.736285	114	0.394807	0.762584	166	0.347552
28	1998	0.736285	114	0.396422	0.759038	165	0.343807
28	1999	0.736285	114	0.398094	0.7609	166	0.35104
28	2000	0.736285	114	0.399432	0.764178	157	0.367423
28	2001	0.736285	114	0.400629	0.764178	157	0.371101
28	2002	0.736285	114	0.402323	0.764134	169	0.349188
28	2003	0.736285	114	0.40312	0.764018	172	0.348946
28	2004	0.736285	114	0.401715	0.766301	169	0.344642
28	2005	0.736285	114	0.400694	0.752982	155	0.366237
28	2006	0.736285	114	0.401146	0.760282	145	0.390067
28	2007	0.736285	114	0.401361	0.762457	158	0.383051
28	2008	0.736285	114	0.40007	0.764637	165	0.356528
28	2009	0.736285	114	0.396239	0.768227	163	0.352281
28	2010	0.736285	114	0.394769	0.767326	165	0.35516
29	1992	0.755583	88	0.353564	0.757444	91	0.375654
29	1993	0.755583	88	0.350864	0.755052	94	0.379103
29	1994	0.755583	88	0.354131	0.755052	94	0.39526
29	1995	0.755583	88	0.353647	0.757444	91	0.379906
29	1996	0.755583	88	0.354187	0.755052	94	0.382624
29	1997	0.755583	88	0.35439	0.757734	90	0.371843
29	1998	0.755583	88	0.352631	0.754207	124	0.305002
29	1999	0.755583	88	0.353927	0.759422	129	0.309742
29	2000	0.755583	88	0.354118	0.763416	128	0.318184
29	2001	0.755583	88	0.356687	0.76301	135	0.310228
29	2002	0.755583	88	0.356784	0.758968	134	0.337232
29	2003	0.755583	88	0.353957	0.753871	125	0.33589
29	2004	0.755583	88	0.351458	0.761535	141	0.316485
29	2005	0.755583	88	0.344757	0.751179	125	0.342333
29	2006	0.755583	88	0.343973	0.758193	134	0.335677
29	2007	0.755583	88	0.344555	0.765722	146	0.304668
29	2008	0.755583	88	0.341156	0.745484	147	0.282532
29	2009	0.755583	88	0.344869	0.751276	156	0.29435
29	2010	0.755583	88	0.343589	0.748393	171	0.283899
32	1992	0.743324	175	0.357646	0.752716	214	0.342553
32	1993	0.743324	175	0.358977	0.739897	216	0.351737
32	1994	0.743324	175	0.364658	0.747517	228	0.339798
32	1995	0.743324	175	0.366066	0.752002	227	0.339375
32	1996	0.743324	175	0.365784	0.752768	225	0.343417
32	1997	0.743324	175	0.366113	0.752516	226	0.335258
32	1998	0.743324	175	0.368254	0.754133	226	0.348351
32	1999	0.743324	175	0.366998	0.752161	230	0.353017
32	2000	0.743324	175	0.366755	0.752754	229	0.350934
32	2001	0.743324	175	0.367214	0.752904	231	0.350057
32	2002	0.743324	175	0.36716	0.76411	235	0.341293
32	2003	0.743324	175	0.367595	0.751056	229	0.354751
32	2004	0.743324	175	0.368306	0.753805	214	0.372907
32	2005	0.743324	175	0.366316	0.765003	228	0.352786
32	2006	0.743324	175	0.368012	0.754152	226	0.357857
32	2007	0.743324	175	0.368615	0.758821	231	0.351806
32	2008	0.743324	175	0.370888	0.76323	240	0.347103
32	2009	0.743324	175	0.372085	0.755376	227	0.367652
32	2010	0.743324	175	0.371112	0.753414	233	0.355374
33	1992	0.705831	92	0.532976	0.740713	273	0.431537
33	1993	0.70977	100	0.524198	0.740713	273	0.436675
33	1994	0.70977	100	0.527417	0.740713	273	0.435739
33	1995	0.70977	100	0.529074	0.740713	273	0.437414
33	1996	0.708721	101	0.531539	0.740713	273	0.440292
33	1997	0.708721	101	0.531402	0.740713	273	0.438863
33	1998	0.708721	101	0.530814	0.740364	274	0.439011
33	1999	0.708721	101	0.532738	0.740364	274	0.442607
33	2000	0.705777	106	0.522303	0.740751	273	0.440781
33	2001	0.702966	111	0.50755	0.740751	273	0.443597
33	2002	0.702394	123	0.469984	0.741103	272	0.445498
33	2003	0.702394	123	0.467202	0.741103	272	0.444725
33	2004	0.702394	123	0.466618	0.741103	272	0.443046
33	2005	0.702394	123	0.468112	0.741103	272	0.444063
33	2006	0.702394	123	0.469184	0.741103	272	0.442684
33	2007	0.702394	123	0.466772	0.741189	266	0.444375
33	2008	0.707305	122	0.46089	0.741189	266	0.444427
33	2009	0.707305	122	0.463513	0.741189	266	0.444966
33	2010	0.707305	122	0.463604	0.741189	266	0.44432
35	1992	0.648289	83	0.356898	0.725571	151	0.384189
35	1993	0.648289	83	0.364435	0.725571	151	0.389519
35	1994	0.648289	83	0.373218	0.717571	170	0.367631
35	1995	0.648289	83	0.371004	0.718055	170	0.372279
35	1996	0.648289	83	0.387516	0.716378	172	0.382155
35	1997	0.648289	83	0.389955	0.720319	171	0.390043
35	1998	0.648289	83	0.391275	0.722866	202	0.353997
35	1999	0.648289	83	0.382283	0.721954	198	0.371816
35	2000	0.648289	83	0.381625	0.718605	199	0.378448
35	2001	0.648289	83	0.384296	0.718605	199	0.377228
35	2002	0.648289	83	0.389861	0.717576	195	0.377358
35	2003	0.648289	83	0.387011	0.724653	198	0.366917
35	2004	0.648289	83	0.387893	0.7159	206	0.350363
35	2005	0.648289	83	0.387086	0.724452	204	0.37698
35	2006	0.648289	83	0.38635	0.729918	209	0.372797
35	2007	0.648289	83	0.385492	0.729496	210	0.373113
35	2008	0.648289	83	0.38268	0.731987	209	0.389052
35	2009	0.648289	83	0.381004	0.725855	223	0.377317
35	2010	0.648289	83	0.383951	0.721252	222	0.380938
36	1992	0.744315	49	0.421733	0.76439	98	0.394311
36	1993	0.744315	49	0.435922	0.76439	98	0.391356
36	1994	0.744315	49	0.434879	0.76439	98	0.394873
36	1995	0.744315	49	0.430897	0.76439	98	0.395059
36	1996	0.744315	49	0.420657	0.76439	98	0.390373
36	1997	0.744315	49	0.411144	0.76439	98	0.381475
36	1998	0.744315	49	0.426738	0.76439	98	0.396186
36	1999	0.744315	49	0.425028	0.76439	98	0.379065
36	2000	0.744315	49	0.444699	0.76439	98	0.381373
36	2001	0.744315	49	0.450656	0.76439	98	0.385079
36	2002	0.744315	49	0.450834	0.7572	109	0.332906
36	2003	0.744315	49	0.453481	0.759659	107	0.324817
36	2004	0.744315	49	0.459629	0.751943	113	0.279424
36	2005	0.744315	49	0.468408	0.755183	105	0.287137
36	2006	0.744315	49	0.450826	0.7572	109	0.329385
36	2007	0.744315	49	0.442719	0.747461	109	0.285742
36	2008	0.744315	49	0.460995	0.751395	113	0.280205
36	2009	0.744315	49	0.450481	0.751395	113	0.2826
36	2010	0.744315	49	0.441529	0.751395	113	0.294051
37	1992	0.734026	116	0.335059	0.74649	167	0.331336
37	1993	0.734026	116	0.336974	0.743224	172	0.324436
37	1994	0.734026	116	0.335842	0.741311	166	0.332186
37	1995	0.734026	116	0.334884	0.748322	159	0.327179
37	1996	0.734026	116	0.339574	0.730448	162	0.320448
37	1997	0.734026	116	0.337548	0.735735	151	0.334296
37	1998	0.734026	116	0.340535	0.730542	159	0.333238
37	1999	0.734026	116	0.342587	0.739769	167	0.310671
37	2000	0.734026	116	0.344125	0.741872	152	0.337316
37	2001	0.734026	116	0.344218	0.733247	163	0.331803
37	2002	0.734026	116	0.34777	0.738163	152	0.372998
37	2003	0.734026	116	0.356096	0.739978	162	0.34766
37	2004	0.734026	116	0.355067	0.736444	150	0.371485
37	2005	0.734026	116	0.355002	0.740207	155	0.360033
37	2006	0.734026	116	0.352305	0.739777	166	0.341477
37	2007	0.734026	116	0.355328	0.737793	169	0.335465
37	2008	0.734026	116	0.359423	0.754273	174	0.333344
37	2009	0.734026	116	0.357494	0.740512	155	0.366746
37	2010	0.734026	116	0.360997	0.741459	168	0.362448
38	1992	0.749768	117	0.450201	0.735183	208	0.401025
38	1993	0.749768	117	0.449777	0.730062	220	0.374065
38	1994	0.749768	117	0.447836	0.748949	222	0.369155
38	1995	0.749768	117	0.447885	0.743818	239	0.366498
38	1996	0.749768	117	0.447606	0.75412	233	0.382943
38	1997	0.749768	117	0.446273	0.742299	219	0.396127
38	1998	0.749768	117	0.446389	0.744189	234	0.383596
38	1999	0.749768	117	0.445902	0.746094	234	0.379796
38	2000	0.749768	117	0.444506	0.747453	226	0.383922
38	2001	0.749768	117	0.44345	0.74628	231	0.386028
38	2002	0.749768	117	0.446359	0.742364	225	0.395326
38	2003	0.749768	117	0.444799	0.744933	226	0.386095
38	2004	0.749768	117	0.44224	0.729849	213	0.414987
38	2005	0.749768	117	0.443976	0.739991	217	0.390265
38	2006	0.749768	117	0.441811	0.736486	224	0.376095
38	2007	0.749768	117	0.441864	0.74159	233	0.366301
38	2008	0.749768	117	0.442054	0.745201	219	0.388246
38	2009	0.749768	117	0.442745	0.746481	230	0.377613
38	2010	0.749768	117	0.444288	0.747734	237	0.362525
39	1992	0.740905	96	0.330451	0.742863	100	0.394703
39	1993	0.740905	96	0.331967	0.742417	101	0.399135
39	1994	0.740905	96	0.330279	0.749325	155	0.330572
39	1995	0.740905	96	0.327926	0.737399	153	0.337831
39	1996	0.740905	96	0.325697	0.743257	155	0.298669
39	1997	0.740905	96	0.324751	0.731793	147	0.302769
39	1998	0.740905	96	0.332939	0.731793	147	0.31999
39	1999	0.740905	96	0.328905	0.738071	152	0.306247
39	2000	0.740905	96	0.330207	0.741354	142	0.347364
39	2001	0.740905	96	0.330846	0.754259	132	0.317043
39	2002	0.740905	96	0.330748	0.749382	134	0.315933
39	2003	0.740905	96	0.334666	0.758771	132	0.365261
39	2004	0.73543	93	0.324684	0.742592	126	0.364704
39	2005	0.740905	96	0.331842	0.745481	126	0.378956
39	2006	0.740905	96	0.336071	0.751258	128	0.379097
39	2007	0.740905	96	0.341006	0.750169	130	0.380912
39	2008	0.740905	96	0.339854	0.756021	131	0.352158
39	2009	0.740905	96	0.345374	0.756021	131	0.356856
39	2010	0.740905	96	0.344523	0.757445	144	0.327813
40	1992	0.697604	121	0.498953	0.744227	210	0.42262
40	1993	0.697604	121	0.499057	0.744636	209	0.425731
40	1994	0.697604	121	0.498411	0.745143	210	0.426882
40	1995	0.697604	121	0.499494	0.740821	225	0.404897
40	1996	0.697604	121	0.499097	0.740785	227	0.399736
40	1997	0.697604	121	0.500951	0.737251	241	0.379435
40	1998	0.696424	129	0.468264	0.739353	241	0.377732
40	1999	0.696424	129	0.47229	0.744775	228	0.398993
40	2000	0.696424	129	0.472417	0.743432	231	0.399681
40	2001	0.696424	129	0.471734	0.742394	228	0.397379
40	2002	0.696424	129	0.469865	0.739146	247	0.37591
40	2003	0.696424	129	0.469848	0.74055	243	0.385077
40	2004	0.699504	130	0.473925	0.744059	248	0.380082
40	2005	0.699504	130	0.474783	0.74613	238	0.397365
40	2006	0.699504	130	0.474652	0.740861	231	0.400231
40	2007	0.699504	130	0.476308	0.741686	243	0.38961
40	2008	0.699504	130	0.476201	0.742752	241	0.397526
40	2009	0.699504	130	0.476084	0.740138	232	0.406337
40	2010	0.699504	130	0.476781	0.740118	247	0.387813
44	1992	0.749709	145	0.392399	0.758302	264	0.341453
44	1993	0.749709	145	0.393725	0.754864	252	0.35181
44	1994	0.750597	144	0.38916	0.753313	255	0.346791
44	1995	0.751674	143	0.389007	0.753477	262	0.341729
44	1996	0.751674	143	0.383255	0.751324	256	0.360609
44	1997	0.750589	144	0.395334	0.74994	259	0.363428
44	1998	0.750589	144	0.394557	0.746844	262	0.358532
44	1999	0.747295	175	0.403719	0.746527	258	0.367189
44	2000	0.747295	175	0.405772	0.747654	262	0.371254
44	2001	0.747295	175	0.406146	0.750872	263	0.366665
44	2002	0.747295	175	0.406141	0.753876	267	0.36272
44	2003	0.747295	175	0.40783	0.753907	262	0.373508
44	2004	0.747295	175	0.405773	0.75216	257	0.379009
44	2005	0.747295	175	0.40603	0.75035	257	0.389026
44	2006	0.747295	175	0.406396	0.761515	265	0.375615
44	2007	0.747295	175	0.406068	0.755376	257	0.378813
44	2008	0.747295	175	0.406367	0.750086	261	0.372683
44	2009	0.747295	175	0.407516	0.763298	263	0.369378
44	2010	0.747295	175	0.411498	0.751647	257	0.385127
45	1992	0.736248	89	0.308174	0.755782	101	0.376098
45	1993	0.736248	89	0.308344	0.749206	99	0.368114
45	1994	0.736248	89	0.308367	0.749479	98	0.364322
45	1995	0.745671	91	0.311226	0.763781	134	0.349081
45	1996	0.745671	91	0.311716	0.756115	147	0.331533
45	1997	0.745671	91	0.309431	0.755546	135	0.337314
45	1998	0.745671	91	0.311574	0.770834	160	0.297674
45	1999	0.745671	91	0.311004	0.751219	153	0.306408
45	2000	0.745671	91	0.311419	0.753986	139	0.334862
45	2001	0.745671	91	0.311568	0.751851	146	0.334504
45	2002	0.745671	91	0.306473	0.759173	149	0.340884
45	2003	0.745671	91	0.308728	0.767917	152	0.318132
45	2004	0.745671	91	0.305458	0.781056	149	0.325281
45	2005	0.745671	91	0.306908	0.762466	136	0.351406
45	2006	0.745671	91	0.308067	0.763073	141	0.337394
45	2007	0.745671	91	0.311154	0.762021	137	0.347234
45	2008	0.745671	91	0.307671	0.757042	135	0.343337
45	2009	0.745671	91	0.308557	0.757537	134	0.345444
45	2010	0.745671	91	0.308099	0.764685	127	0.353806
46	1992	0.752394	94	0.342751	0.746398	172	0.319301
46	1993	0.756177	98	0.344018	0.751785	162	0.353455
46	1994	0.756177	98	0.343835	0.754822	177	0.318674
46	1995	0.754227	101	0.351648	0.770955	156	0.353653
46	1996	0.741875	115	0.394611	0.736206	148	0.412192
46	1997	0.741875	115	0.394098	0.744545	153	0.400509
46	1998	0.741875	115	0.394116	0.744545	153	0.40267
46	1999	0.741875	115	0.395053	0.744835	146	0.422129
46	2000	0.741875	115	0.395429	0.745733	145	0.427653
46	2001	0.756173	122	0.389012	0.751174	155	0.408688
46	2002	0.756173	122	0.389873	0.75032	184	0.377914
46	2003	0.756173	122	0.39156	0.751003	177	0.389287
46	2004	0.756173	122	0.391314	0.749179	193	0.350083
46	2005	0.756173	122	0.390468	0.760741	197	0.382614
46	2006	0.756173	122	0.387559	0.7683	212	0.346526
46	2007	0.756173	122	0.385329	0.763424	224	0.324497
46	2008	0.756173	122	0.385812	0.770164	220	0.33197
46	2009	0.756173	122	0.387328	0.769671	219	0.337284
46	2010	0.756173	122	0.386594	0.767964	223	0.335236
47	1992	0.703024	71	0.344392	0.742141	147	0.350496
47	1993	0.703024	71	0.330091	0.742141	147	0.345467
47	1994	0.703024	71	0.330348	0.743106	146	0.352836
47	1995	0.703024	71	0.330627	0.743106	146	0.350472
47	1996	0.707285	69	0.311029	0.744982	144	0.340432
47	1997	0.707285	69	0.313453	0.741603	155	0.330237
47	1998	0.707285	69	0.316729	0.746575	133	0.378646
47	1999	0.691834	67	0.313237	0.731086	157	0.332292
47	2000	0.691834	67	0.314381	0.731086	157	0.331583
47	2001	0.691834	67	0.32127	0.734587	140	0.372827
47	2002	0.691834	67	0.326588	0.721536	154	0.333176
47	2003	0.691834	67	0.320415	0.711813	166	0.311937
47	2004	0.696665	64	0.324838	0.72032	168	0.310813
47	2005	0.696665	64	0.324096	0.716752	173	0.319011
47	2006	0.696665	64	0.317492	0.711263	172	0.314785
47	2007	0.696665	64	0.333768	0.715607	155	0.336345
47	2008	0.696665	64	0.339528	0.715607	155	0.334345
47	2009	0.696665	64	0.33772	0.715607	155	0.326493
47	2010	0.696665	64	0.336899	0.741693	161	0.328306
48	1992	0.741285	123	0.371902	0.770707	196	0.350382
48	1993	0.742733	122	0.370912	0.765495	193	0.351038
48	1994	0.742733	122	0.368488	0.755888	218	0.375927
48	1995	0.742733	122	0.368638	0.753739	228	0.359622
48	1996	0.742733	122	0.368285	0.759781	215	0.352548
48	1997	0.742733	122	0.363879	0.750682	236	0.355787
48	1998	0.746412	123	0.367694	0.751667	232	0.370486
48	1999	0.746412	123	0.370661	0.75274	234	0.367053
48	2000	0.746412	123	0.369004	0.750332	239	0.375245
48	2001	0.746412	123	0.366836	0.752124	235	0.374301
48	2002	0.746412	123	0.368377	0.752656	234	0.383119
48	2003	0.746412	123	0.371159	0.753651	232	0.389412
48	2004	0.746412	123	0.368519	0.754575	230	0.38741
48	2005	0.746412	123	0.366147	0.753053	235	0.38471
48	2006	0.746412	123	0.368222	0.752543	236	0.382545
48	2007	0.746412	123	0.367254	0.764869	244	0.374379
48	2008	0.746412	123	0.36468	0.766705	247	0.372763
48	2009	0.746412	123	0.364082	0.767549	235	0.379444
48	2010	0.746412	123	0.365775	0.756214	228	0.392395
49	1992	0.737299	130	0.412399	0.75885	176	0.434905
49	1993	0.737299	130	0.412118	0.7602	177	0.441686
49	1994	0.737299	130	0.411625	0.760585	176	0.433007
49	1995	0.737299	130	0.411896	0.760741	176	0.430377
49	1996	0.737299	130	0.409983	0.760585	176	0.426105
49	1997	0.737299	130	0.407809	0.7602	177	0.429494
49	1998	0.737299	130	0.412356	0.7602	177	0.433024
49	1999	0.73694	131	0.41561	0.757091	243	0.392469
49	2000	0.73694	131	0.417141	0.755448	246	0.389037
49	2001	0.73694	131	0.417635	0.764366	255	0.383648
49	2002	0.73694	131	0.419105	0.766308	258	0.373002
49	2003	0.73694	131	0.41861	0.758747	242	0.399182
49	2004	0.73694	131	0.419357	0.765007	253	0.384574
49	2005	0.73694	131	0.419788	0.762833	244	0.389931
49	2006	0.73694	131	0.418907	0.751564	212	0.404
49	2007	0.73694	131	0.421222	0.761429	235	0.402568
49	2008	0.73694	131	0.419433	0.772039	227	0.381238
49	2009	0.73694	131	0.419649	0.765473	218	0.39562
49	2010	0.73694	131	0.42079	0.76607	224	0.397623
50	1992	0.664477	144	0.465326	0.729271	233	0.416989
50	1993	0.664477	144	0.464534	0.732178	231	0.416541
50	1994	0.664477	144	0.470067	0.726693	234	0.415507
50	1995	0.664477	144	0.46626	0.726883	240	0.404285
50	1996	0.664477	144	0.462511	0.730914	230	0.415333
50	1997	0.664477	144	0.465594	0.722393	233	0.409876
50	1998	0.664477	144	0.462348	0.727915	236	0.410451
50	1999	0.664477	144	0.460712	0.72812	238	0.421462
50	2000	0.664477	144	0.460463	0.726889	239	0.414484
50	2001	0.664477	144	0.460262	0.728942	242	0.41949
50	2002	0.664477	144	0.458108	0.728039	238	0.423555
50	2003	0.664477	144	0.455407	0.726577	237	0.414644
50	2004	0.664477	144	0.455779	0.744177	260	0.399099
50	2005	0.664477	144	0.45724	0.727606	245	0.419306
50	2006	0.664477	144	0.459887	0.731081	250	0.410225
50	2007	0.664477	144	0.462184	0.735935	254	0.411357
50	2008	0.664477	144	0.463406	0.734709	257	0.413937
50	2009	0.664477	144	0.464719	0.735423	262	0.405604
50	2010	0.664477	144	0.460103	0.735868	257	0.4037
51	1992	0.687955	137	0.43829	0.716682	182	0.457544
52	1992	0.664888	120	0.41182	0.67657	126	0.434622
52	1993	0.664888	120	0.420216	0.67669	127	0.463656
52	1994	0.664888	120	0.421356	0.705152	167	0.452169
52	1995	0.664888	120	0.421026	0.719058	154	0.432881
52	1996	0.693188	128	0.399975	0.721493	147	0.439565
52	1997	0.693188	128	0.408245	0.720281	148	0.443288
52	1998	0.684551	142	0.425421	0.713759	163	0.451878
52	1999	0.656371	135	0.44912	0.719862	187	0.459349
52	2000	0.658523	147	0.419764	0.711958	184	0.425643
52	2001	0.658523	147	0.418592	0.698786	196	0.425725
52	2002	0.659722	146	0.419158	0.72345	204	0.412907
52	2003	0.659393	147	0.420705	0.716559	204	0.403804
52	2004	0.68118	155	0.40785	0.719553	198	0.423377
52	2005	0.680817	156	0.405121	0.712769	204	0.420431
52	2006	0.683547	157	0.411696	0.710429	226	0.393705
52	2007	0.680817	156	0.412271	0.722612	225	0.412346
52	2008	0.683059	159	0.421926	0.73369	230	0.404038
52	2009	0.683059	159	0.419267	0.729769	219	0.432097
52	2010	0.683059	159	0.418525	0.727927	242	0.398906
53	1992	0.751701	119	0.355454	0.753975	170	0.367772
53	1993	0.751701	119	0.352455	0.752355	161	0.365506
53	1994	0.751701	119	0.354657	0.748678	168	0.354396
53	1995	0.750811	120	0.354035	0.753092	164	0.349701
53	1996	0.750811	120	0.352572	0.754597	162	0.360464
53	1997	0.746066	132	0.331397	0.750687	174	0.353815
53	1998	0.745308	133	0.333095	0.739199	178	0.341418
53	1999	0.745308	133	0.332741	0.754407	170	0.372426
53	2000	0.745308	133	0.330731	0.747305	166	0.35798
53	2001	0.745308	133	0.327839	0.740569	183	0.335978
53	2002	0.745308	133	0.327234	0.740415	183	0.343465
53	2003	0.745308	133	0.326732	0.743555	186	0.348246
53	2004	0.745308	133	0.326985	0.755785	210	0.322075
53	2005	0.745308	133	0.328644	0.761107	197	0.337938
53	2006	0.745308	133	0.326309	0.75924	200	0.321059
53	2007	0.745308	133	0.328161	0.764126	199	0.337755
53	2008	0.745308	133	0.32906	0.761854	210	0.329144
53	2009	0.745308	133	0.325877	0.759737	214	0.318752
53	2010	0.747418	130	0.33005	0.746154	203	0.342019
54	1992	0.634436	74	0.366716	0.742087	278	0.37818
54	1993	0.63291	76	0.359449	0.732821	271	0.385367
54	1994	0.63291	76	0.363169	0.732535	271	0.390847
54	1995	0.63291	76	0.371781	0.734303	272	0.393303
54	1996	0.629463	75	0.364872	0.734244	272	0.398149
54	1997	0.636825	76	0.368775	0.73418	266	0.405253
54	1998	0.636825	76	0.369273	0.73354	268	0.400988
54	1999	0.636825	76	0.366719	0.732684	265	0.406854
54	2000	0.653285	78	0.376004	0.734491	266	0.412367
54	2001	0.653285	78	0.376477	0.743707	278	0.406273
54	2002	0.653285	78	0.379649	0.732815	271	0.421099
54	2003	0.653703	79	0.386663	0.732611	272	0.430147
54	2004	0.658757	86	0.381476	0.733031	271	0.425806
54	2005	0.658448	85	0.380982	0.734078	273	0.420797
54	2006	0.658757	86	0.386275	0.734078	273	0.417869
54	2007	0.658757	86	0.38538	0.744265	277	0.409735
54	2008	0.658757	86	0.385659	0.742628	276	0.40838
54	2009	0.658757	86	0.387428	0.742628	276	0.414483
54	2010	0.659399	89	0.395534	0.743908	276	0.409273
55	1992	0.746099	122	0.357189	0.762406	148	0.397861
55	1993	0.746099	122	0.356924	0.758371	146	0.413306
55	1994	0.746099	122	0.356067	0.755361	154	0.397873
55	1995	0.742714	130	0.339047	0.760584	175	0.374726
55	1996	0.742714	130	0.340413	0.753178	185	0.348669
55	1997	0.742714	130	0.338479	0.753493	180	0.365366
55	1998	0.742714	130	0.34124	0.753493	180	0.366898
55	1999	0.742714	130	0.345342	0.753493	180	0.367587
55	2000	0.742714	130	0.343214	0.75606	175	0.412575
55	2001	0.742714	130	0.343636	0.753292	176	0.404165
55	2002	0.742714	130	0.344389	0.754394	177	0.412421
55	2003	0.742714	130	0.345825	0.756642	175	0.406341
55	2004	0.742714	130	0.345118	0.75238	176	0.407952
55	2005	0.742714	130	0.347644	0.746622	191	0.390484
55	2006	0.742714	130	0.344405	0.752105	177	0.408442
55	2007	0.742714	130	0.344739	0.750507	179	0.414402
55	2008	0.742714	130	0.346038	0.752347	177	0.41296
55	2009	0.742714	130	0.347814	0.755715	176	0.42456
55	2010	0.742714	130	0.342365	0.760344	169	0.423225
56	1992	0.735671	135	0.410094	0.756245	171	0.443003
56	1993	0.735671	135	0.40936	0.754398	174	0.440539
56	1994	0.735671	135	0.409316	0.752763	180	0.427066
56	1995	0.738842	131	0.408257	0.755779	172	0.443069
56	1996	0.738842	131	0.411092	0.755779	172	0.451658
56	1997	0.738842	131	0.407985	0.753264	179	0.42651
56	1998	0.738842	131	0.408517	0.756765	170	0.446533
56	1999	0.738842	131	0.410184	0.756765	170	0.445674
56	2000	0.738842	131	0.408261	0.756765	170	0.445553
56	2001	0.738842	131	0.408817	0.756765	170	0.447235
56	2002	0.738842	131	0.40979	0.745808	197	0.407286
56	2003	0.738842	131	0.410354	0.743412	205	0.393844
56	2004	0.738842	131	0.409081	0.742332	207	0.388941
56	2005	0.738842	131	0.409002	0.750031	197	0.418932
56	2006	0.738842	131	0.407446	0.75882	217	0.382533
56	2007	0.738842	131	0.407384	0.755517	215	0.386762
56	2008	0.738842	131	0.40629	0.755517	215	0.386256
56	2009	0.737625	132	0.407048	0.75882	217	0.385503
56	2010	0.737625	132	0.40484	0.75882	217	0.385473
57	1992	0.677001	68	0.464248	0.683963	117	0.453642
57	1993	0.677001	68	0.465624	0.693814	125	0.428842
57	1994	0.677001	68	0.462586	0.707446	120	0.468282
57	1995	0.687434	72	0.456299	0.712568	124	0.473445
57	1996	0.687434	72	0.462578	0.712568	124	0.476489
57	1997	0.687434	72	0.468712	0.712568	124	0.479451
57	1998	0.687434	72	0.467646	0.730445	225	0.374536
57	1999	0.687434	72	0.468518	0.733827	226	0.369787
57	2000	0.687434	72	0.471595	0.733042	220	0.374761
57	2001	0.687434	72	0.470729	0.73072	245	0.355313
57	2002	0.687434	72	0.47089	0.731638	232	0.36106
57	2003	0.686338	78	0.483135	0.729528	230	0.370363
57	2004	0.686338	78	0.481142	0.730233	236	0.384658
57	2005	0.686338	78	0.4826	0.732663	241	0.369594
57	2006	0.686463	79	0.490387	0.731984	242	0.370951
57	2007	0.686463	79	0.488608	0.730542	234	0.381054
57	2008	0.686463	79	0.489827	0.739889	240	0.364719
57	2009	0.686463	79	0.490661	0.748612	249	0.359474
57	2010	0.686463	79	0.493222	0.736881	241	0.383681
58	1992	0.727977	180	0.424403	0.736856	222	0.395145
58	1993	0.72736	181	0.430079	0.734069	237	0.381969
58	1994	0.72736	181	0.429226	0.733069	235	0.383053
58	1995	0.726783	182	0.427291	0.730313	243	0.37839
58	1996	0.726783	182	0.433548	0.740509	256	0.366363
58	1997	0.726783	182	0.425396	0.731926	247	0.369825
58	1998	0.726783	182	0.428666	0.736295	243	0.380658
58	1999	0.731912	184	0.4379	0.74292	246	0.38202
58	2000	0.731912	184	0.436996	0.741731	255	0.375456
58	2001	0.731912	184	0.436273	0.74308	241	0.396939
58	2002	0.731912	184	0.438072	0.744964	250	0.391282
58	2003	0.731912	184	0.437764	0.746861	241	0.396596
58	2004	0.731912	184	0.437061	0.74036	253	0.385421
58	2005	0.731912	184	0.439977	0.76287	233	0.410265
58	2006	0.731912	184	0.437719	0.754637	254	0.381024
58	2007	0.731912	184	0.438279	0.741253	251	0.383066
58	2008	0.731912	184	0.43851	0.74635	266	0.370351
58	2009	0.731912	184	0.43858	0.744689	255	0.381796
58	2010	0.731912	184	0.440565	0.754144	251	0.386713
59	1992	0.670258	173	0.437733	0.721716	235	0.404523
59	1993	0.670258	173	0.43815	0.711968	231	0.407974
59	1994	0.670258	173	0.440172	0.711571	244	0.413713
59	1995	0.670258	173	0.440568	0.708268	239	0.410922
59	1996	0.670258	173	0.439513	0.712244	230	0.427343
59	1997	0.670258	173	0.437549	0.707461	242	0.404185
59	1998	0.670258	173	0.437754	0.717662	246	0.405013
59	1999	0.670258	173	0.438062	0.724023	252	0.401293
59	2000	0.670004	174	0.441348	0.726274	251	0.399739
59	2001	0.670004	174	0.441409	0.713035	246	0.414658
59	2002	0.670004	174	0.443106	0.717404	247	0.420569
59	2003	0.670004	174	0.442163	0.740142	261	0.396103
59	2004	0.670004	174	0.44109	0.722518	251	0.411921
59	2005	0.670004	174	0.44229	0.718968	250	0.41763
59	2006	0.670004	174	0.443029	0.727094	257	0.405994
59	2007	0.670004	174	0.443372	0.73402	247	0.417794
59	2008	0.670004	174	0.444937	0.731283	260	0.40689
59	2009	0.670004	174	0.445225	0.736324	261	0.408955
59	2010	0.670004	174	0.446156	0.734927	259	0.409311
60	1992	0.703391	114	0.401072	0.740656	185	0.393469
60	1993	0.703391	114	0.401023	0.730501	212	0.374658
60	1994	0.708112	115	0.41134	0.746106	223	0.368678
60	1995	0.711337	103	0.440056	0.721729	217	0.390041
60	1996	0.711337	103	0.453511	0.723961	225	0.369114
60	1997	0.717057	99	0.453738	0.731911	218	0.387743
60	1998	0.711337	103	0.446727	0.725497	227	0.371168
60	1999	0.706674	108	0.441815	0.736624	227	0.384011
60	2000	0.706674	108	0.441646	0.743901	244	0.397639
60	2001	0.706674	108	0.44746	0.733366	251	0.405238
60	2002	0.706674	108	0.449106	0.740828	260	0.402315
60	2003	0.706674	108	0.451463	0.743866	256	0.394245
60	2004	0.706674	108	0.442814	0.740521	261	0.375713
60	2005	0.706674	108	0.416458	0.752357	265	0.367128
60	2006	0.704011	110	0.423537	0.75265	264	0.374275
60	2007	0.704011	110	0.421655	0.750027	256	0.391721
60	2008	0.704011	110	0.422271	0.747113	254	0.384789
60	2009	0.704011	110	0.416987	0.748703	264	0.379801
60	2010	0.704011	110	0.418114	0.748706	264	0.375777
61	1992	0.78739	22	0.480634	0.712636	50	0.412847
61	1993	0.78739	22	0.477875	0.712636	50	0.407922
61	1994	0.78739	22	0.481855	0.77365	34	0.576968
61	1995	0.78739	22	0.48327	0.776318	35	0.596454
61	1996	0.78739	22	0.484413	0.77365	34	0.59008
61	1997	0.78739	22	0.483885	0.776318	35	0.60286
61	1998	0.78739	22	0.483431	0.77365	34	0.598926
61	1999	0.78739	22	0.48198	0.776318	35	0.602688
61	2000	0.78739	22	0.483915	0.77365	34	0.608541
61	2001	0.78739	22	0.483988	0.77365	34	0.609068
61	2002	0.78739	22	0.482562	0.752527	56	0.407388
61	2003	0.78739	22	0.481832	0.752527	56	0.416646
61	2004	0.78739	22	0.480855	0.752527	56	0.41095
61	2005	0.78739	22	0.481386	0.712309	73	0.33491
61	2006	0.78739	22	0.4811	0.712151	72	0.328675
61	2007	0.78739	22	0.48164	0.712151	72	0.326537
61	2008	0.78739	22	0.48033	0.712151	72	0.324766
61	2009	0.78739	22	0.481218	0.712151	72	0.330859
61	2010	0.78739	22	0.479776	0.752527	56	0.426569
62	1992	0.765064	185	0.393522	0.770247	214	0.39046
63	1992	0.669314	64	0.464172	0.708674	184	0.366909
63	1993	0.669314	64	0.466261	0.724866	212	0.357105
63	1994	0.669314	64	0.465425	0.723641	227	0.355257
63	1995	0.669314	64	0.464944	0.744036	234	0.346738
63	1996	0.669314	64	0.462204	0.73428	229	0.383925
63	1997	0.669314	64	0.472215	0.728338	232	0.384371
63	1998	0.669314	64	0.454743	0.741134	240	0.375957
63	1999	0.669314	64	0.448254	0.742119	242	0.364942
63	2000	0.669314	64	0.457196	0.729119	231	0.374929
63	2001	0.675909	65	0.469059	0.731155	231	0.378786
63	2002	0.675909	65	0.458621	0.730558	232	0.371517
63	2003	0.679347	63	0.445696	0.730254	233	0.373782
63	2004	0.692089	74	0.421319	0.732802	240	0.398256
63	2005	0.692089	74	0.412441	0.734794	239	0.403703
63	2006	0.692089	74	0.403595	0.744656	253	0.387414
63	2007	0.692089	74	0.401653	0.745666	250	0.399962
63	2008	0.674457	81	0.377662	0.742568	249	0.396645
63	2009	0.674457	81	0.374987	0.745519	247	0.405028
63	2010	0.674457	81	0.387084	0.743462	253	0.396474
64	1992	0	1	0	0.730224	205	0.306233
64	1993	0	1	0	0.726235	196	0.296363
64	1994	0	1	0	0.726147	202	0.291784
64	1995	0	1	0	0.729035	179	0.328414
64	1996	0	1	0	0.731376	208	0.295103
64	1997	0	1	0	0.723703	196	0.306471
64	1998	0	1	0	0.729436	202	0.29922
64	1999	0	1	0	0.725177	194	0.311163
64	2000	0	1	0	0.724681	195	0.298102
64	2001	0	1	0	0.722684	201	0.295436
64	2002	0	1	0	0.721693	205	0.305767
64	2003	0	1	0	0.719386	198	0.316334
64	2004	0	1	0	0.723686	201	0.321762
64	2005	0	1	0	0.71246	183	0.339852
64	2006	0	1	0	0.712449	177	0.339311
64	2007	0	1	0	0.718663	183	0.347506
64	2008	0	1	0	0.718663	183	0.352866
64	2009	0	1	0	0.724018	188	0.356082
64	2010	0	1	0	0.743922	159	0.397653
65	2003	0	0	0	1	3	1
65	2004	0	0	0	1	3	1
65	2005	0	0	0	1	3	1
65	2006	0	0	0	1	3	1
65	2007	0	0	0	1	3	1
66	1992	0.728534	117	0.299214	0.73938	214	0.342634
66	1993	0.721878	124	0.317585	0.747782	239	0.351496
66	1994	0.721878	124	0.326274	0.751126	226	0.361841
66	1995	0.721878	124	0.323068	0.741479	212	0.371186
66	1996	0.721878	124	0.317793	0.743955	212	0.367145
66	1997	0.721878	124	0.322796	0.744699	211	0.367353
66	1998	0.721878	124	0.330697	0.744177	211	0.366279
66	1999	0.721878	124	0.321225	0.747057	215	0.363436
66	2000	0.721878	124	0.323649	0.735054	221	0.373449
66	2001	0.721878	124	0.32116	0.735916	228	0.369837
66	2002	0.721878	124	0.321872	0.727715	233	0.362279
66	2003	0.721878	124	0.330025	0.735561	244	0.37601
66	2004	0.72592	110	0.351471	0.744369	230	0.390052
66	2005	0.72592	110	0.351274	0.743677	229	0.399224
66	2006	0.72592	110	0.353635	0.740924	230	0.399435
66	2007	0.72592	110	0.351508	0.737589	227	0.404766
66	2008	0.72592	110	0.354522	0.736692	230	0.392077
66	2009	0.72592	110	0.353375	0.751755	226	0.393008
66	2010	0.72592	110	0.357334	0.740353	227	0.398354
67	1992	0.686747	59	0.420867	0.730936	234	0.394288
67	1993	0.686586	60	0.42132	0.730713	235	0.395244
67	1994	0.683019	67	0.41141	0.731017	241	0.390394
67	1995	0.678029	72	0.400185	0.733795	239	0.399236
67	1996	0.688687	76	0.399064	0.730502	248	0.394077
67	1997	0.688687	76	0.395514	0.734442	259	0.38188
67	1998	0.688687	76	0.39652	0.732529	265	0.375258
67	1999	0.688687	76	0.397507	0.74203	272	0.364914
67	2000	0.688687	76	0.401062	0.732953	268	0.380172
67	2001	0.688687	76	0.400945	0.731094	267	0.386023
67	2002	0.688687	76	0.399605	0.728617	263	0.39137
67	2003	0.688687	76	0.403043	0.73211	270	0.383746
67	2004	0.688687	76	0.402475	0.727762	266	0.381349
67	2005	0.695051	77	0.398941	0.741042	277	0.378147
67	2006	0.695051	77	0.400762	0.732412	263	0.390313
67	2007	0.695051	77	0.395164	0.74464	268	0.393807
67	2008	0.695051	77	0.391576	0.740268	271	0.38367
67	2009	0.695051	77	0.395029	0.744283	271	0.384622
67	2010	0.695051	77	0.399221	0.74223	275	0.381142
68	1992	0.679741	135	0.540506	0.743897	282	0.437398
68	1993	0.679741	135	0.539018	0.743897	282	0.436896
68	1994	0.679741	135	0.5374	0.745176	283	0.441111
68	1995	0.679741	135	0.535481	0.745852	281	0.437911
68	1996	0.679741	135	0.535817	0.745515	282	0.434101
68	1997	0.679741	135	0.535793	0.745176	283	0.435128
68	1998	0.679741	135	0.535529	0.745176	283	0.433912
68	1999	0.679741	135	0.5356	0.745176	283	0.438183
68	2000	0.679058	123	0.575837	0.745515	282	0.43888
68	2001	0.699826	132	0.549721	0.743879	282	0.440108
68	2002	0.699826	132	0.549818	0.744218	281	0.43718
68	2003	0.699826	132	0.549576	0.744218	281	0.440417
68	2004	0.699826	132	0.549247	0.744218	281	0.435696
68	2005	0.700364	130	0.551366	0.744218	281	0.437373
68	2006	0.700364	130	0.554061	0.744218	281	0.434537
68	2007	0.700364	130	0.553187	0.743968	277	0.443368
68	2008	0.701786	140	0.516542	0.743968	277	0.439096
68	2009	0.701786	140	0.517392	0.743968	277	0.442141
68	2010	0.701786	140	0.519833	0.743968	277	0.445285
69	1992	0.685273	62	0.363981	0.685273	62	0.363981
69	1993	0.692945	63	0.373336	0.692945	63	0.373336
69	1994	0.679698	92	0.354188	0.679698	92	0.354188
69	1995	0.679698	92	0.359287	0.679698	92	0.359287
69	1996	0.679698	92	0.364034	0.679698	92	0.364034
69	1997	0.679698	92	0.363632	0.679698	92	0.363632
69	1998	0.688294	86	0.351167	0.688294	86	0.351167
69	1999	0.688294	86	0.352367	0.688294	86	0.352367
69	2000	0.688294	86	0.352408	0.688294	86	0.352408
69	2001	0.688294	86	0.351877	0.688294	86	0.351877
69	2002	0.688294	86	0.351926	0.688294	86	0.351926
69	2003	0.688294	86	0.35051	0.688294	86	0.35051
69	2004	0.688294	86	0.3504	0.688294	86	0.3504
69	2005	0.688294	86	0.355762	0.688294	86	0.355762
69	2006	0.688294	86	0.34498	0.688294	86	0.34498
69	2007	0.688294	86	0.347884	0.688294	86	0.347884
69	2008	0.688294	86	0.348681	0.688294	86	0.348681
69	2009	0.688294	86	0.34824	0.688294	86	0.34824
69	2010	0.688294	86	0.350683	0.688294	86	0.350683
70	1992	0.701343	103	0.347669	0.716971	215	0.360549
70	1993	0.701343	103	0.353275	0.741889	227	0.346614
70	1994	0.701343	103	0.357814	0.740341	225	0.346577
70	1995	0.701343	103	0.359349	0.712675	212	0.364956
70	1996	0.701343	103	0.362383	0.717456	213	0.366117
70	1997	0.701343	103	0.365453	0.716236	215	0.358848
70	1998	0.701343	103	0.367419	0.717456	213	0.361177
70	1999	0.701343	103	0.368028	0.716713	214	0.363438
70	2000	0.701343	103	0.371352	0.716713	214	0.365524
70	2001	0.701343	103	0.372336	0.721017	224	0.373692
70	2002	0.701343	103	0.373517	0.715687	216	0.381119
70	2003	0.701343	103	0.372502	0.713363	222	0.374336
70	2004	0.701343	103	0.37421	0.730015	232	0.358038
70	2005	0.701343	103	0.372475	0.726358	229	0.36711
70	2006	0.701343	103	0.370536	0.731618	236	0.36323
70	2007	0.701343	103	0.372724	0.723414	230	0.37338
70	2008	0.701343	103	0.374697	0.72515	227	0.372095
70	2009	0.701343	103	0.376533	0.742107	244	0.355126
70	2010	0.701343	103	0.373707	0.747664	245	0.348781
72	1992	0.654679	78	0.473601	0.731989	161	0.402573
72	1993	0.654679	78	0.473775	0.731989	161	0.395238
72	1994	0.654679	78	0.469038	0.731989	161	0.389292
72	1995	0.654679	78	0.4734	0.731989	161	0.390123
72	1996	0.654679	78	0.47384	0.731989	161	0.399442
72	1997	0.654679	78	0.471333	0.732815	160	0.382088
72	1998	0.654679	78	0.470277	0.731402	162	0.384513
72	1999	0.654679	78	0.473592	0.729462	164	0.386264
72	2000	0.654679	78	0.472942	0.72524	165	0.377777
72	2001	0.654679	78	0.480632	0.728658	169	0.408508
72	2002	0.654679	78	0.475355	0.722573	186	0.392735
72	2003	0.654679	78	0.470742	0.722583	198	0.369493
72	2004	0.654679	78	0.463554	0.714502	183	0.351274
72	2005	0.654679	78	0.467756	0.719898	191	0.350868
72	2006	0.654679	78	0.46639	0.730533	192	0.332064
72	2007	0.654679	78	0.468584	0.724489	199	0.339322
72	2008	0.654679	78	0.467618	0.724131	200	0.330912
72	2009	0.654679	78	0.46978	0.724131	200	0.337264
72	2010	0.65487	77	0.466521	0.711979	185	0.355417
73	1992	0.65999	98	0.468396	0.679484	107	0.483159
73	1993	0.65999	98	0.465376	0.706271	135	0.450345
73	1994	0.675379	104	0.456661	0.70182	141	0.439891
73	1995	0.675379	104	0.457104	0.697368	140	0.458359
73	1996	0.675379	104	0.460252	0.694884	137	0.457171
73	1997	0.675379	104	0.448143	0.700363	144	0.44908
73	1998	0.670526	107	0.449412	0.710671	151	0.447312
73	1999	0.671272	106	0.455654	0.711616	149	0.441087
73	2000	0.671203	115	0.441676	0.711639	183	0.431116
73	2001	0.671203	115	0.443648	0.706944	183	0.428959
73	2002	0.671232	107	0.463427	0.724946	193	0.412148
73	2003	0.671203	115	0.437982	0.717239	194	0.422733
73	2004	0.675078	119	0.45066	0.722012	206	0.40441
73	2005	0.683104	123	0.447659	0.726373	197	0.420481
73	2006	0.683104	123	0.450625	0.726251	209	0.41311
73	2007	0.683104	123	0.448383	0.730815	208	0.420766
73	2008	0.683104	123	0.451661	0.731735	212	0.416353
73	2009	0.679124	122	0.445588	0.734156	207	0.405236
73	2010	0.679124	122	0.449091	0.733628	188	0.444743
74	1992	0.719053	84	0.266903	0.742954	152	0.340576
74	1993	0.717511	86	0.27727	0.747849	212	0.302165
74	1994	0.717511	86	0.278368	0.737171	217	0.276636
74	1995	0.717511	86	0.277275	0.756972	205	0.290922
74	1996	0.717511	86	0.280294	0.747991	197	0.313976
74	1997	0.717511	86	0.278697	0.750706	213	0.330622
74	1998	0.717511	86	0.280148	0.761763	214	0.32083
74	1999	0.717511	86	0.280434	0.75187	212	0.329818
74	2000	0.717511	86	0.28126	0.75187	216	0.336875
74	2001	0.717511	86	0.279494	0.751288	230	0.314298
74	2002	0.717511	86	0.281811	0.754903	202	0.312977
74	2003	0.717511	86	0.281303	0.759258	219	0.302956
74	2004	0.717511	86	0.280511	0.760225	205	0.339096
74	2005	0.717511	86	0.280762	0.761412	221	0.322458
74	2006	0.717511	86	0.281019	0.761543	207	0.337041
74	2007	0.717511	86	0.278585	0.762498	205	0.314529
74	2008	0.717511	86	0.279363	0.763292	204	0.313469
74	2009	0.717511	86	0.285859	0.763292	204	0.312455
74	2010	0.717511	86	0.289254	0.754513	188	0.332671
75	1992	0.690748	79	0.212792	0.731409	100	0.338919
75	1993	0.690748	79	0.212379	0.731409	100	0.341947
75	1994	0.690748	79	0.214328	0.731409	100	0.342807
75	1995	0.690748	79	0.21257	0.734677	119	0.320971
75	1996	0.690748	79	0.218237	0.736707	108	0.332436
75	1997	0.690748	79	0.219873	0.736007	111	0.328102
75	1998	0.690748	79	0.223065	0.734677	119	0.316118
75	1999	0.690748	79	0.220787	0.732701	156	0.312157
75	2000	0.690748	79	0.220584	0.734552	151	0.315412
75	2001	0.690748	79	0.221076	0.740401	155	0.325586
75	2002	0.690748	79	0.224439	0.737661	161	0.307276
75	2003	0.690748	79	0.224191	0.741439	152	0.315011
75	2004	0.690748	79	0.224672	0.733006	148	0.320246
75	2005	0.690748	79	0.225	0.73137	164	0.301997
75	2006	0.690748	79	0.224941	0.749571	162	0.29009
75	2007	0.690748	79	0.228055	0.743358	155	0.325431
75	2008	0.690748	79	0.227653	0.743951	161	0.300534
75	2009	0.690748	79	0.226041	0.738531	168	0.292864
75	2010	0.690748	79	0.224356	0.748737	166	0.306142
79	1992	0.661	89	0.538206	0.741852	282	0.442554
79	1993	0.661	89	0.531751	0.741852	282	0.442147
79	1994	0.661	89	0.527708	0.74474	284	0.437707
79	1995	0.664576	87	0.52144	0.742915	280	0.434616
79	1996	0.664576	87	0.522554	0.742915	280	0.437287
79	1997	0.680457	80	0.552331	0.742915	280	0.43618
79	1998	0.680457	80	0.554579	0.742915	280	0.437152
79	1999	0.680457	80	0.554789	0.747195	278	0.440598
79	2000	0.680457	80	0.558108	0.742577	281	0.439043
79	2001	0.680457	80	0.553368	0.744279	276	0.447143
79	2002	0.680457	80	0.555086	0.747195	278	0.446209
79	2003	0.665624	87	0.529665	0.743712	282	0.443957
79	2004	0.665624	87	0.529617	0.745302	283	0.444276
79	2005	0.664276	94	0.50984	0.746683	279	0.451946
79	2006	0.67006	104	0.506375	0.744024	282	0.447101
79	2007	0.67006	104	0.505331	0.745072	279	0.455017
79	2008	0.675462	105	0.509014	0.745072	279	0.449726
79	2009	0.675462	105	0.50951	0.745072	279	0.450134
79	2010	0.675462	105	0.510034	0.745072	279	0.451005
80	1992	0.651444	91	0.492561	0.701134	141	0.467463
80	1993	0.651367	87	0.511063	0.702374	138	0.491766
80	1994	0.651367	87	0.513457	0.709999	138	0.484885
80	1995	0.651367	87	0.511953	0.709367	139	0.480704
80	1996	0.651367	87	0.50721	0.709114	140	0.487661
80	1997	0.651367	87	0.490965	0.709114	140	0.489239
80	1998	0.651367	87	0.49038	0.710223	139	0.467713
80	1999	0.651367	87	0.487236	0.709114	140	0.469906
80	2000	0.651367	87	0.491107	0.709114	140	0.485106
80	2001	0.651367	87	0.490775	0.709114	140	0.488805
80	2002	0.651139	88	0.495289	0.708644	141	0.488486
80	2003	0.650766	89	0.501351	0.729284	227	0.390658
80	2004	0.649948	94	0.499068	0.732782	252	0.387739
80	2005	0.650821	102	0.495134	0.728106	234	0.410551
80	2006	0.650821	102	0.504376	0.728525	238	0.399882
80	2007	0.650821	102	0.499808	0.7291	229	0.416693
80	2008	0.650821	102	0.49909	0.733433	242	0.392033
80	2009	0.656012	103	0.500172	0.723703	239	0.403721
80	2010	0.656161	104	0.508499	0.727004	235	0.41607
81	1992	0.753973	118	0.32509	0.76756	146	0.34136
81	1993	0.753973	118	0.326686	0.76756	146	0.35065
81	1994	0.753973	118	0.326752	0.76756	146	0.353904
81	1995	0.753973	118	0.338012	0.76756	146	0.357912
81	1996	0.751474	146	0.313244	0.766439	215	0.295187
81	1997	0.751474	146	0.31644	0.768087	217	0.289321
81	1998	0.751474	146	0.319401	0.767153	218	0.308112
81	1999	0.751474	146	0.31905	0.764838	218	0.317308
81	2000	0.751474	146	0.319546	0.770251	223	0.318112
81	2001	0.751474	146	0.320816	0.765949	226	0.324215
81	2002	0.751474	146	0.323461	0.768703	228	0.333215
81	2003	0.751474	146	0.322686	0.75706	232	0.338648
81	2004	0.751474	146	0.322452	0.751666	220	0.332901
81	2005	0.751474	146	0.32327	0.766283	241	0.33637
81	2006	0.751474	146	0.323798	0.768386	234	0.321363
81	2007	0.751474	146	0.324597	0.752202	235	0.335611
81	2008	0.751474	146	0.325576	0.768487	238	0.325658
81	2009	0.751474	146	0.325272	0.764069	245	0.323192
81	2010	0.751474	146	0.325901	0.758871	251	0.312167
83	1992	0.703832	58	0.22723	0.742611	118	0.327139
83	1993	0.703832	58	0.229408	0.742611	118	0.337909
83	1994	0.703832	58	0.228424	0.734349	129	0.307253
83	1995	0.703832	58	0.226072	0.742094	141	0.309209
83	1996	0.703832	58	0.226309	0.724086	141	0.3072
83	1997	0.703832	58	0.22713	0.730476	147	0.298139
83	1998	0.703832	58	0.227706	0.742951	125	0.324046
83	1999	0.703832	58	0.227741	0.748402	127	0.33861
83	2000	0.703832	58	0.230133	0.746746	129	0.344604
83	2001	0.703832	58	0.229483	0.746746	129	0.328201
83	2002	0.703832	58	0.22951	0.738533	126	0.31159
83	2003	0.703832	58	0.229057	0.741047	123	0.316593
83	2004	0.703832	58	0.226508	0.739082	125	0.31687
83	2005	0.703832	58	0.224507	0.705178	165	0.32236
83	2006	0.703832	58	0.223806	0.723922	167	0.316138
83	2007	0.703832	58	0.223088	0.725691	164	0.316241
83	2008	0.703832	58	0.224547	0.725691	164	0.306105
83	2009	0.703832	58	0.224658	0.727952	142	0.353116
83	2010	0.703832	58	0.225777	0.733963	144	0.355996
84	1992	0.671321	150	0.516016	0.729426	231	0.438877
84	1993	0.680641	158	0.497647	0.726669	257	0.409085
84	1994	0.679571	160	0.49712	0.730647	263	0.403913
84	1995	0.679511	158	0.495102	0.732024	258	0.411615
84	1996	0.679511	158	0.496533	0.735309	262	0.409147
84	1997	0.679511	158	0.495667	0.731806	265	0.404306
84	1998	0.670447	154	0.506971	0.734145	266	0.413305
84	1999	0.670274	152	0.509644	0.732201	265	0.416867
84	2000	0.670274	152	0.508494	0.732335	265	0.41328
84	2001	0.670274	152	0.509129	0.733736	267	0.416828
84	2002	0.670274	152	0.509253	0.732916	263	0.422652
84	2003	0.670274	152	0.508329	0.735212	268	0.41556
84	2004	0.670274	152	0.506523	0.743903	271	0.409017
84	2005	0.670274	152	0.505018	0.742358	270	0.409016
84	2006	0.676803	158	0.505639	0.743718	271	0.412551
84	2007	0.676803	158	0.505329	0.744751	268	0.41661
84	2008	0.676803	158	0.506121	0.745028	267	0.425398
84	2009	0.676803	158	0.507073	0.745081	273	0.417587
84	2010	0.676803	158	0.507511	0.746012	270	0.421508
86	1992	0.733312	137	0.426311	0.746016	185	0.427497
86	1993	0.733312	137	0.425147	0.746016	185	0.424858
86	1994	0.733312	137	0.42466	0.746393	184	0.425256
86	1995	0.733312	137	0.422178	0.745111	186	0.419237
86	1996	0.734127	136	0.419545	0.747339	187	0.406921
86	1997	0.734127	136	0.416417	0.736728	182	0.400698
86	1998	0.734127	136	0.418476	0.745324	186	0.395766
86	1999	0.734127	136	0.420431	0.747098	183	0.412853
86	2000	0.734127	136	0.414716	0.746451	184	0.406578
86	2001	0.734127	136	0.416686	0.737836	180	0.402101
86	2002	0.734127	136	0.415065	0.748894	210	0.38667
86	2003	0.734127	136	0.417452	0.750113	213	0.37708
86	2004	0.734127	136	0.413953	0.742601	223	0.384369
86	2005	0.735306	139	0.428315	0.736299	219	0.390725
86	2006	0.735306	139	0.429801	0.736017	211	0.401673
86	2007	0.735306	139	0.430823	0.745581	212	0.390113
86	2008	0.735306	139	0.427984	0.738458	198	0.39182
86	2009	0.735306	139	0.43204	0.74581	216	0.39273
86	2010	0.735306	139	0.433943	0.74503	212	0.390304
87	1992	0.71139	122	0.382971	0.71139	122	0.382971
87	1993	0.711962	121	0.381872	0.711962	121	0.381872
87	1994	0.711962	121	0.377504	0.711962	121	0.377504
87	1995	0.711962	121	0.375795	0.711962	121	0.375795
87	1996	0.711962	121	0.38033	0.711962	121	0.38033
87	1997	0.711962	121	0.380622	0.711962	121	0.380622
87	1998	0.711962	121	0.384846	0.711962	121	0.384846
87	1999	0.711962	121	0.384391	0.711962	121	0.384391
87	2000	0.711962	121	0.378313	0.711962	121	0.378313
87	2001	0.711962	121	0.384175	0.711962	121	0.384175
87	2002	0.711962	121	0.384257	0.711962	121	0.384257
87	2003	0.711962	121	0.379283	0.711962	121	0.379283
87	2004	0.711962	121	0.370623	0.711962	121	0.370623
87	2005	0.711962	121	0.370707	0.711962	121	0.370707
87	2006	0.711962	121	0.373499	0.711962	121	0.373499
87	2007	0.711962	121	0.37231	0.711962	121	0.37231
87	2008	0.711962	121	0.372657	0.711962	121	0.372657
87	2009	0.711962	121	0.377197	0.711962	121	0.377197
87	2010	0.711962	121	0.375491	0.711962	121	0.375491
88	1992	0.685779	75	0.341988	0.718917	92	0.410201
88	1993	0.685779	75	0.343094	0.718917	92	0.397248
88	1994	0.685779	75	0.346214	0.718917	92	0.399514
88	1995	0.685779	75	0.340398	0.718917	92	0.392057
88	1996	0.685779	75	0.340709	0.718917	92	0.396983
88	1997	0.685779	75	0.33924	0.718917	92	0.391958
88	1998	0.685779	75	0.338251	0.718917	92	0.396555
88	1999	0.685779	75	0.341416	0.718917	92	0.393776
88	2000	0.685779	75	0.342608	0.718917	92	0.398393
88	2001	0.685779	75	0.342911	0.718917	92	0.400865
88	2002	0.685779	75	0.343415	0.718917	92	0.405789
88	2003	0.685779	75	0.338723	0.728578	111	0.368035
88	2004	0.685779	75	0.34489	0.728994	110	0.364379
88	2005	0.685779	75	0.348099	0.706342	118	0.329207
88	2006	0.685779	75	0.345632	0.706342	118	0.324776
88	2007	0.685779	75	0.352139	0.706342	118	0.328817
88	2008	0.685779	75	0.353174	0.711104	82	0.360277
88	2009	0.685779	75	0.350452	0.711104	82	0.363862
88	2010	0.685779	75	0.350728	0.685779	75	0.350728
89	1992	0.737737	150	0.38438	0.738964	177	0.373248
89	1993	0.733453	156	0.409771	0.754936	231	0.365921
89	1994	0.733453	156	0.41033	0.751953	237	0.363664
89	1995	0.733453	156	0.411063	0.741095	242	0.349205
89	1996	0.733453	156	0.410172	0.739862	247	0.3442
89	1997	0.733453	156	0.412228	0.751822	260	0.345193
89	1998	0.733453	156	0.411813	0.738744	250	0.362775
89	1999	0.733453	156	0.412782	0.738445	251	0.366906
89	2000	0.733453	156	0.413259	0.740194	241	0.380442
89	2001	0.733453	156	0.412372	0.744344	243	0.371945
89	2002	0.733453	156	0.411961	0.736823	251	0.360903
89	2003	0.733453	156	0.411444	0.731626	242	0.377056
89	2004	0.733453	156	0.410809	0.739942	247	0.365075
89	2005	0.733453	156	0.410371	0.735814	242	0.378412
89	2006	0.733453	156	0.409086	0.73436	246	0.373564
89	2007	0.733453	156	0.410044	0.738366	251	0.376444
89	2008	0.733453	156	0.407058	0.74008	249	0.372099
89	2009	0.733453	156	0.406033	0.752755	258	0.358599
89	2010	0.733453	156	0.405332	0.748725	262	0.353731
90	1992	0.751171	105	0.321723	0.756027	116	0.381978
90	1993	0.751171	105	0.319939	0.756027	116	0.384027
90	1994	0.751171	105	0.321083	0.756027	116	0.386897
90	1995	0.751171	105	0.320142	0.763214	183	0.313154
90	1996	0.751171	105	0.320304	0.763397	200	0.274666
90	1997	0.751171	105	0.319408	0.760211	189	0.291889
90	1998	0.751171	105	0.321085	0.764875	181	0.296303
90	1999	0.751171	105	0.319217	0.752298	199	0.292276
90	2000	0.751171	105	0.31805	0.742653	195	0.294051
90	2001	0.751171	105	0.318492	0.758013	189	0.295565
90	2002	0.751171	105	0.319709	0.74747	199	0.300542
90	2003	0.750341	106	0.325629	0.745746	202	0.282451
90	2004	0.750341	106	0.325416	0.741713	199	0.29194
90	2005	0.750341	106	0.325282	0.738587	191	0.296927
90	2006	0.750341	106	0.325497	0.753608	198	0.27754
90	2007	0.750341	106	0.3252	0.753608	198	0.280786
90	2008	0.750341	106	0.326549	0.756477	177	0.322033
90	2009	0.750341	106	0.326349	0.755271	179	0.320361
90	2010	0.750341	106	0.326249	0.747064	198	0.296705
91	1992	0.702276	85	0.365581	0.731528	107	0.434729
91	1993	0.702276	85	0.365257	0.731528	107	0.436183
91	1994	0.702276	85	0.36424	0.731528	107	0.431992
91	1995	0.702276	85	0.366563	0.73982	109	0.433196
91	1996	0.702276	85	0.362928	0.730805	126	0.394494
91	1997	0.731545	114	0.4176	0.750376	229	0.348067
91	1998	0.731545	114	0.419496	0.754726	216	0.373879
91	1999	0.723319	131	0.390625	0.746541	229	0.366779
91	2000	0.730643	141	0.394121	0.749549	216	0.397658
91	2001	0.730643	141	0.40382	0.746292	228	0.391666
91	2002	0.730643	141	0.400348	0.750783	219	0.38985
91	2003	0.730643	141	0.403886	0.757555	207	0.405926
91	2004	0.730643	141	0.403752	0.755352	204	0.411983
91	2005	0.730643	141	0.406923	0.754651	206	0.412176
91	2006	0.730643	141	0.404583	0.751084	217	0.38625
91	2007	0.730643	141	0.404841	0.748275	238	0.38189
91	2008	0.730643	141	0.407909	0.751911	223	0.388025
91	2009	0.730643	141	0.401266	0.751911	223	0.383858
91	2010	0.730643	141	0.400573	0.753651	229	0.381217
93	1992	0.72309	131	0.424115	0.749812	150	0.443944
93	1993	0.72309	131	0.424261	0.749812	150	0.447286
93	1994	0.72309	131	0.426154	0.749812	150	0.445274
93	1995	0.72309	131	0.425754	0.749812	150	0.445747
93	1996	0.72309	131	0.428589	0.742186	170	0.434709
93	1997	0.72309	131	0.429368	0.728325	186	0.4025
93	1998	0.72309	131	0.430118	0.733886	194	0.40196
93	1999	0.72309	131	0.430185	0.740511	191	0.40418
93	2000	0.72309	131	0.429809	0.739584	192	0.409492
93	2001	0.72309	131	0.430318	0.74144	189	0.416934
93	2002	0.72309	131	0.429914	0.741031	190	0.409797
93	2003	0.72309	131	0.43113	0.738371	183	0.398408
93	2004	0.72309	131	0.430611	0.740667	186	0.396392
93	2005	0.72309	131	0.431177	0.743001	184	0.408929
93	2006	0.72309	131	0.430915	0.746309	175	0.420159
93	2007	0.72309	131	0.431056	0.743152	186	0.402373
93	2008	0.72309	131	0.430442	0.741436	188	0.395257
93	2009	0.72309	131	0.430286	0.736272	187	0.40156
93	2010	0.72309	131	0.430158	0.741029	189	0.39185
95	1992	0.735243	123	0.392349	0.744032	165	0.38334
95	1993	0.730827	128	0.409498	0.73988	203	0.360623
95	1994	0.730827	128	0.410085	0.73486	199	0.361731
95	1995	0.730827	128	0.408399	0.730516	203	0.357605
95	1996	0.730827	128	0.41088	0.725655	221	0.332561
95	1997	0.730827	128	0.410324	0.731816	231	0.340414
95	1998	0.730827	128	0.408107	0.722546	227	0.335977
95	1999	0.730827	128	0.407934	0.723119	228	0.360132
95	2000	0.730827	128	0.411212	0.719217	227	0.359175
95	2001	0.730827	128	0.409182	0.722986	213	0.374236
95	2002	0.730827	128	0.409886	0.727194	219	0.369338
95	2003	0.730827	128	0.409825	0.726531	232	0.357416
95	2004	0.730827	128	0.410948	0.739446	241	0.355012
95	2005	0.730827	128	0.41049	0.732364	233	0.3653
95	2006	0.730827	128	0.408526	0.733356	236	0.35715
95	2007	0.730827	128	0.407665	0.738392	222	0.379912
95	2008	0.730827	128	0.408143	0.751612	223	0.37819
95	2009	0.730827	128	0.405011	0.748708	240	0.34792
95	2010	0.730827	128	0.40557	0.745663	248	0.345501
96	1992	0	0	0	0.733711	249	0.432242
96	1993	0	0	0	0.735668	244	0.428293
96	1994	0	0	0	0.735208	245	0.420611
96	1995	0	0	0	0.734769	244	0.427872
96	1996	0	0	0	0.737384	243	0.427017
96	1997	0	0	0	0.734194	243	0.424703
96	1998	0	0	0	0.734445	247	0.414927
96	1999	0	0	0	0.734199	248	0.416072
96	2000	0	0	0	0.732917	247	0.419582
96	2001	0	0	0	0.734452	247	0.419456
96	2002	0	0	0	0.736058	248	0.42858
96	2003	0	0	0	0.735931	246	0.428641
96	2004	0	0	0	0.734807	246	0.431607
96	2005	0	0	0	0.732204	249	0.426766
96	2006	0	0	0	0.735614	245	0.421182
96	2007	0	0	0	0.734683	247	0.421747
96	2008	0	0	0	0.735232	241	0.42702
96	2009	0	0	0	0.73491	242	0.429392
96	2010	0	0	0	0.723518	233	0.437725
97	1992	0.707146	168	0.435936	0.727407	234	0.439341
97	1993	0.700365	160	0.44831	0.737361	240	0.427077
97	1994	0.699893	161	0.448394	0.748996	246	0.421088
97	1995	0.700957	160	0.44296	0.745012	243	0.421345
97	1996	0.696896	156	0.442812	0.732719	237	0.427946
97	1997	0.697423	155	0.439625	0.731171	237	0.425361
97	1998	0.697423	155	0.443652	0.722929	245	0.428849
97	1999	0.697423	155	0.444861	0.730289	239	0.436158
97	2000	0.697423	155	0.441715	0.730552	248	0.412104
97	2001	0.698502	154	0.437937	0.734486	239	0.430394
97	2002	0.698502	154	0.437374	0.729631	250	0.419082
97	2003	0.704769	164	0.437769	0.733028	242	0.432792
97	2004	0.704769	164	0.435901	0.730582	265	0.40845
97	2005	0.704769	164	0.43645	0.743304	268	0.415086
97	2006	0.704769	164	0.436447	0.726596	248	0.438937
97	2007	0.704769	164	0.433781	0.743943	266	0.411872
97	2008	0.704769	164	0.433613	0.741332	258	0.420914
97	2009	0.704769	164	0.434529	0.74439	250	0.429158
97	2010	0.704769	164	0.427938	0.74312	274	0.403949
98	1992	0.684389	102	0.562675	0.729012	236	0.385618
98	1993	0.684389	102	0.563983	0.735165	214	0.42903
98	1994	0.683964	102	0.559702	0.731736	240	0.399346
98	1995	0.68465	101	0.5586	0.732605	238	0.398501
98	1996	0.68465	101	0.563316	0.726849	242	0.407036
98	1997	0.68465	101	0.559135	0.7289	236	0.414573
98	1998	0.68465	101	0.56193	0.729179	235	0.397676
98	1999	0.684616	100	0.564605	0.728521	237	0.411519
98	2000	0.684616	100	0.566193	0.744231	231	0.434644
98	2001	0.684616	100	0.564941	0.742536	240	0.426773
98	2002	0.684616	100	0.56454	0.724645	236	0.425745
98	2003	0.684616	100	0.563754	0.728441	238	0.420044
98	2004	0.684616	100	0.560636	0.74535	262	0.400456
98	2005	0.684616	100	0.560064	0.741219	254	0.414902
98	2006	0.684616	100	0.561413	0.743931	256	0.410114
98	2007	0.684616	100	0.565167	0.74247	252	0.416938
98	2008	0.694299	102	0.560855	0.745051	254	0.412119
98	2009	0.694299	102	0.565516	0.741952	262	0.401154
98	2010	0.69717	103	0.569313	0.746756	252	0.421541
99	1992	0.890145	11	0.555929	0.730603	225	0.331519
99	1993	0.890145	11	0.571542	0.731942	222	0.334596
99	1994	0.890145	11	0.571614	0.730791	225	0.33243
99	1995	0.890145	11	0.571989	0.732116	228	0.335097
99	1996	0.890145	11	0.572735	0.730836	231	0.341137
99	1997	0.890145	11	0.574939	0.731261	230	0.342763
99	1998	0.890145	11	0.562619	0.732594	227	0.348533
99	1999	0.890145	11	0.568137	0.729142	229	0.349218
99	2000	0.890145	11	0.569954	0.729392	228	0.357015
99	2001	0.890145	11	0.574724	0.730503	226	0.368359
99	2002	0.890145	11	0.5804	0.730678	232	0.370787
99	2003	0.890145	11	0.582531	0.73329	235	0.364406
99	2004	0.890145	11	0.579761	0.729655	228	0.379289
99	2005	0.890145	11	0.576558	0.734599	236	0.374938
99	2006	0.890145	11	0.578775	0.730574	242	0.366524
99	2007	0.890145	11	0.585394	0.717761	222	0.397853
99	2008	0.890145	11	0.589217	0.720357	222	0.394208
99	2009	0.890145	11	0.596966	0.731724	229	0.384674
99	2010	0.890145	11	0.593647	0.742838	235	0.375586
100	1992	0.706024	204	0.443219	0.717992	236	0.426479
100	1993	0.706024	204	0.444516	0.729376	245	0.41203
100	1994	0.706024	204	0.443994	0.733074	247	0.409742
100	1995	0.706024	204	0.443413	0.724862	248	0.410964
100	1996	0.706024	204	0.443706	0.735816	261	0.396756
100	1997	0.706024	204	0.44346	0.736236	259	0.393945
100	1998	0.706024	204	0.4437	0.725113	253	0.407469
100	1999	0.706024	204	0.444538	0.73411	264	0.400923
100	2000	0.706024	204	0.445083	0.732601	264	0.401479
100	2001	0.706024	204	0.446144	0.731974	265	0.403961
100	2002	0.706024	204	0.44535	0.736605	269	0.404986
100	2003	0.706024	204	0.445533	0.735759	271	0.402809
100	2004	0.706024	204	0.444023	0.735643	262	0.397755
100	2005	0.706024	204	0.443528	0.736412	265	0.400269
100	2006	0.706024	204	0.444457	0.732795	259	0.410374
100	2007	0.706024	204	0.44381	0.736524	263	0.402422
100	2008	0.706024	204	0.444698	0.737775	264	0.399988
100	2009	0.706024	204	0.443701	0.73467	262	0.400864
100	2010	0.706024	204	0.444236	0.738061	263	0.39986
101	1992	0.739346	168	0.366641	0.746021	277	0.354391
101	1993	0.739346	168	0.365741	0.737411	264	0.373332
101	1994	0.739346	168	0.365558	0.745884	277	0.361889
101	1995	0.739346	168	0.365793	0.735452	270	0.372681
101	1996	0.739346	168	0.364064	0.736386	268	0.38383
101	1997	0.739346	168	0.362716	0.736568	268	0.378263
101	1998	0.739346	168	0.364263	0.736962	269	0.366665
101	1999	0.739346	168	0.363748	0.737624	265	0.380466
101	2000	0.739346	168	0.363837	0.736268	271	0.384229
101	2001	0.739346	168	0.36414	0.738439	265	0.387462
101	2002	0.739346	168	0.3652	0.737072	269	0.382407
101	2003	0.739346	168	0.364042	0.736504	268	0.392704
101	2004	0.739346	168	0.365815	0.73707	269	0.388539
101	2005	0.739346	168	0.36534	0.738035	266	0.394481
101	2006	0.739346	168	0.364761	0.73707	269	0.389595
101	2007	0.739346	168	0.365008	0.736914	267	0.389218
101	2008	0.739346	168	0.365336	0.736662	270	0.384211
101	2009	0.739346	168	0.364162	0.73637	268	0.378991
101	2010	0.739346	168	0.362614	0.747733	273	0.366789
102	1992	0.687823	185	0.460806	0.695226	192	0.467208
102	1993	0.687823	185	0.463947	0.695335	191	0.47423
102	1994	0.688492	183	0.467843	0.724303	208	0.44693
102	1995	0.688492	183	0.466484	0.700784	194	0.467918
102	1996	0.688492	183	0.467926	0.700784	194	0.468922
102	1997	0.688492	183	0.468476	0.712985	214	0.445307
102	1998	0.688492	183	0.467997	0.721205	209	0.456748
102	1999	0.688492	183	0.469863	0.716434	208	0.462357
102	2000	0.688492	183	0.469881	0.721657	208	0.466032
102	2001	0.688492	183	0.469337	0.727674	209	0.467067
102	2002	0.688492	183	0.468837	0.723095	229	0.434503
102	2003	0.688492	183	0.474668	0.728291	239	0.419711
102	2004	0.688492	183	0.475512	0.72671	226	0.45342
102	2005	0.687423	197	0.444223	0.725027	229	0.454388
102	2006	0.687423	197	0.444736	0.721013	242	0.422672
102	2007	0.687423	197	0.444366	0.736722	251	0.414322
102	2008	0.687423	197	0.445382	0.724441	237	0.432031
102	2009	0.687423	197	0.446434	0.724163	238	0.430934
102	2010	0.688492	183	0.480787	0.739399	244	0.424862
103	1992	0.69238	132	0.497059	0.728397	172	0.441427
103	1993	0.69238	132	0.492351	0.726812	164	0.444408
103	1994	0.69238	132	0.493488	0.732577	164	0.447228
103	1995	0.69238	132	0.495224	0.729274	157	0.459031
103	1996	0.69238	132	0.493542	0.726757	156	0.458698
103	1997	0.69238	132	0.492202	0.726757	156	0.45185
103	1998	0.69238	132	0.491166	0.724759	161	0.447881
103	1999	0.69238	132	0.488665	0.726757	156	0.460348
103	2000	0.69238	132	0.489431	0.726757	156	0.462647
103	2001	0.693728	130	0.489584	0.728924	160	0.453105
103	2002	0.693728	130	0.479726	0.738103	178	0.405118
103	2003	0.690935	129	0.483393	0.74038	183	0.416146
103	2004	0.689579	131	0.483707	0.731522	189	0.397357
103	2005	0.689579	131	0.483153	0.733117	192	0.429798
103	2006	0.689579	131	0.487757	0.741078	197	0.4008
103	2007	0.689579	131	0.486474	0.746778	201	0.412448
103	2008	0.69238	132	0.491682	0.746778	201	0.410793
103	2009	0.69238	132	0.488759	0.746778	201	0.404293
103	2010	0.69238	132	0.488059	0.746778	201	0.40341
104	1992	0.669683	81	0.384412	0.725479	265	0.387197
104	1993	0.671322	80	0.38022	0.742454	274	0.364371
104	1994	0.671322	80	0.380576	0.743578	271	0.364458
104	1995	0.671322	80	0.379947	0.742138	269	0.361525
104	1996	0.671322	80	0.38363	0.742979	272	0.372452
104	1997	0.671322	80	0.382505	0.742509	272	0.36429
104	1998	0.671322	80	0.379728	0.747323	273	0.367578
104	1999	0.671322	80	0.382875	0.745397	278	0.375311
104	2000	0.671322	80	0.38552	0.732815	271	0.384366
104	2001	0.671322	80	0.38616	0.7433	275	0.389176
104	2002	0.671322	80	0.383208	0.746426	272	0.394355
104	2003	0.671322	80	0.38116	0.744365	272	0.393864
104	2004	0.671322	80	0.379123	0.734357	268	0.405137
104	2005	0.671322	80	0.382768	0.733518	269	0.403774
104	2006	0.682126	84	0.386048	0.735684	269	0.410655
104	2007	0.682126	84	0.385285	0.734377	267	0.416444
104	2008	0.682126	84	0.384971	0.734377	267	0.411324
104	2009	0.682126	84	0.382288	0.735067	265	0.407246
104	2010	0.682126	84	0.38151	0.735811	264	0.41287
105	1992	0.670961	172	0.420015	0.720737	248	0.428771
105	1993	0.671318	171	0.42003	0.720737	248	0.431735
105	1994	0.671318	171	0.417074	0.72103	247	0.431472
105	1995	0.671318	171	0.417931	0.723039	242	0.433731
105	1996	0.67171	170	0.416486	0.722137	244	0.431323
105	1997	0.670006	175	0.41301	0.733902	255	0.414684
105	1998	0.670006	175	0.413479	0.722437	243	0.429283
105	1999	0.670006	175	0.417047	0.724029	251	0.429832
105	2000	0.670006	175	0.417415	0.724029	251	0.430474
105	2001	0.670006	175	0.418888	0.736742	258	0.425056
105	2002	0.670006	175	0.421472	0.724457	250	0.435497
105	2003	0.670006	175	0.421413	0.725109	248	0.432549
105	2004	0.670006	175	0.419992	0.724884	248	0.43457
105	2005	0.670006	175	0.422592	0.729157	249	0.435466
105	2006	0.670006	175	0.420289	0.728666	244	0.435257
105	2007	0.670006	175	0.420812	0.729302	243	0.443716
105	2008	0.670006	175	0.424091	0.728494	245	0.439414
105	2009	0.670006	175	0.425791	0.740455	254	0.426206
105	2010	0.670006	175	0.422537	0.737835	255	0.429352
106	1992	0.682631	170	0.497113	0.73992	282	0.415803
106	1993	0.681719	164	0.507937	0.741202	284	0.419639
106	1994	0.685916	162	0.518538	0.742836	284	0.422834
106	1995	0.683097	161	0.514134	0.741542	283	0.416887
106	1996	0.677143	158	0.517583	0.742496	285	0.41771
106	1997	0.677143	158	0.518518	0.742836	284	0.416309
106	1998	0.677143	158	0.518895	0.742836	284	0.41975
106	1999	0.676686	159	0.523139	0.742836	284	0.423202
106	2000	0.676686	159	0.522926	0.744341	285	0.42714
106	2001	0.676686	159	0.522902	0.741524	283	0.431404
106	2002	0.676351	160	0.52577	0.741524	283	0.434941
106	2003	0.674478	165	0.522066	0.743043	284	0.435931
106	2004	0.674478	165	0.521796	0.743043	284	0.435543
106	2005	0.674478	165	0.520385	0.743043	284	0.437676
106	2006	0.674478	165	0.52202	0.743043	284	0.438068
106	2007	0.674478	165	0.520704	0.742361	281	0.441626
106	2008	0.674478	165	0.521876	0.742361	281	0.439775
106	2009	0.674478	165	0.522099	0.742361	281	0.439155
106	2010	0.674478	165	0.522904	0.742361	281	0.438601
107	1992	0.750426	151	0.350857	0.742679	195	0.373196
107	1993	0.750426	151	0.350331	0.743381	194	0.369595
107	1994	0.750426	151	0.350527	0.743381	194	0.371762
107	1995	0.750426	151	0.351028	0.750369	218	0.346904
107	1996	0.746045	163	0.331737	0.751891	219	0.353362
107	1997	0.751661	172	0.334665	0.7467	253	0.370915
107	1998	0.750969	173	0.337471	0.751151	255	0.372403
107	1999	0.750969	173	0.336922	0.751294	255	0.370716
107	2000	0.750969	173	0.342059	0.75351	251	0.376401
107	2001	0.748058	181	0.337055	0.752878	257	0.382288
107	2002	0.748058	181	0.336073	0.752517	253	0.379533
107	2003	0.748058	181	0.335227	0.759977	254	0.369111
107	2004	0.748058	181	0.337505	0.763055	262	0.373524
107	2005	0.748058	181	0.336792	0.760419	270	0.364687
107	2006	0.748058	181	0.338696	0.752485	262	0.37744
107	2007	0.748058	181	0.339766	0.765109	264	0.375197
107	2008	0.748058	181	0.340048	0.7545	252	0.38793
107	2009	0.748058	181	0.339414	0.752593	252	0.370883
107	2010	0.748058	181	0.3397	0.754055	253	0.382315
108	1992	0.703748	106	0.500225	0.708608	133	0.467214
108	1993	0.703748	106	0.498312	0.704816	146	0.456524
108	1994	0.703748	106	0.494906	0.720555	151	0.446087
108	1995	0.697225	123	0.450235	0.750612	209	0.399439
108	1996	0.697225	123	0.452183	0.735942	216	0.383671
108	1997	0.697225	123	0.455721	0.732889	178	0.448346
108	1998	0.696945	131	0.440898	0.722747	195	0.417754
108	1999	0.696945	131	0.445563	0.742211	194	0.405855
108	2000	0.698335	137	0.453057	0.732869	234	0.403618
108	2001	0.702803	144	0.433104	0.73809	226	0.413834
108	2002	0.702803	144	0.432473	0.741437	233	0.402028
108	2003	0.702803	144	0.433781	0.731098	218	0.41571
108	2004	0.702803	144	0.43116	0.734401	249	0.374999
108	2005	0.702803	144	0.431724	0.73141	253	0.36764
108	2006	0.702803	144	0.426992	0.733349	238	0.383407
108	2007	0.702803	144	0.425769	0.729915	240	0.389365
108	2008	0.702803	144	0.423508	0.748699	245	0.385639
108	2009	0.702803	144	0.42573	0.746906	240	0.39595
108	2010	0.702803	144	0.426068	0.74725	239	0.391869
109	1992	0.756422	133	0.457139	0.757383	232	0.387651
109	1993	0.756422	133	0.454276	0.756352	234	0.378596
109	1994	0.756422	133	0.449674	0.756386	234	0.383655
109	1995	0.756422	133	0.453227	0.763859	233	0.388644
109	1996	0.756422	133	0.452175	0.75685	240	0.39162
109	1997	0.756422	133	0.452693	0.761427	226	0.413059
109	1998	0.756422	133	0.451076	0.764524	214	0.411767
109	1999	0.756422	133	0.454637	0.760768	236	0.397351
109	2000	0.756422	133	0.452503	0.767009	209	0.426327
109	2001	0.756422	133	0.453581	0.759575	262	0.403016
109	2002	0.756422	133	0.45054	0.754266	228	0.402941
109	2003	0.756422	133	0.451858	0.743936	222	0.400837
109	2004	0.756422	133	0.450593	0.753237	253	0.405529
109	2005	0.756422	133	0.451921	0.761673	258	0.404137
109	2006	0.756422	133	0.449829	0.759884	254	0.382791
109	2007	0.755514	134	0.455287	0.754376	252	0.403134
109	2008	0.755514	134	0.45422	0.752583	257	0.394483
109	2009	0.755514	134	0.455442	0.753199	257	0.397778
109	2010	0.755514	134	0.45608	0.761291	261	0.389743
110	1992	0.738015	140	0.49356	0.757636	283	0.429649
110	1993	0.738015	140	0.486199	0.757992	282	0.422584
110	1994	0.738644	139	0.486192	0.758402	281	0.42611
110	1995	0.738644	139	0.486443	0.758402	281	0.424491
110	1996	0.738644	139	0.487262	0.758402	281	0.424804
110	1997	0.741479	127	0.51678	0.758402	281	0.420787
110	1998	0.750057	121	0.535645	0.758839	280	0.424957
110	1999	0.74839	123	0.539028	0.758402	281	0.43083
110	2000	0.74839	123	0.539924	0.758402	281	0.434195
110	2001	0.74839	123	0.539156	0.758402	281	0.437591
110	2002	0.74839	123	0.539162	0.749212	273	0.447384
110	2003	0.744925	134	0.540192	0.747654	277	0.444938
110	2004	0.744925	134	0.540119	0.747654	277	0.44643
110	2005	0.744925	134	0.539514	0.747654	277	0.444925
110	2006	0.745522	133	0.538285	0.747654	277	0.43966
110	2007	0.745522	133	0.537474	0.749707	272	0.443546
110	2008	0.745522	133	0.537371	0.749707	272	0.437414
110	2009	0.745522	133	0.537584	0.749707	272	0.437415
110	2010	0.745522	133	0.537625	0.749707	272	0.436115
112	1992	0.659923	112	0.501704	0.738045	237	0.383242
112	1993	0.661725	128	0.455962	0.736378	226	0.39824
112	1994	0.690885	136	0.445725	0.720601	226	0.401654
112	1995	0.690885	136	0.441989	0.741965	245	0.381481
112	1996	0.695958	131	0.441951	0.730758	235	0.37044
112	1997	0.695958	131	0.446435	0.733833	228	0.407486
112	1998	0.695958	131	0.452194	0.72362	237	0.397435
112	1999	0.695958	131	0.446172	0.731431	235	0.402958
112	2000	0.695958	131	0.456338	0.731657	238	0.417204
112	2001	0.695958	131	0.454597	0.737998	228	0.423188
112	2002	0.695958	131	0.452756	0.727644	238	0.417199
112	2003	0.695958	131	0.451513	0.729373	228	0.421933
112	2004	0.695958	131	0.446657	0.728491	236	0.407917
112	2005	0.695958	131	0.448561	0.731441	239	0.409711
112	2006	0.695958	131	0.447184	0.728887	234	0.414723
112	2007	0.695958	131	0.442478	0.732933	236	0.423892
112	2008	0.670625	125	0.467031	0.735359	235	0.418422
112	2009	0.670625	125	0.465164	0.744621	250	0.397824
112	2010	0.670625	125	0.469609	0.732908	242	0.40604
113	1992	0.679419	141	0.401415	0.68288	142	0.401267
113	1993	0.678956	142	0.402871	0.688763	147	0.412329
113	1994	0.678956	142	0.405031	0.688115	149	0.421089
113	1995	0.678956	142	0.395084	0.688115	149	0.41085
113	1996	0.678956	142	0.391426	0.686518	153	0.414867
113	1997	0.678956	142	0.402813	0.686994	152	0.430645
113	1998	0.67791	143	0.407121	0.705777	213	0.375651
113	1999	0.704041	156	0.408128	0.711837	206	0.414651
113	2000	0.703089	157	0.413286	0.708844	203	0.427577
113	2001	0.703089	157	0.416175	0.721012	235	0.377448
113	2002	0.702253	158	0.425249	0.706299	223	0.408695
113	2003	0.696385	169	0.405588	0.706867	225	0.397975
113	2004	0.696385	169	0.402878	0.7073	226	0.392694
113	2005	0.694023	168	0.403654	0.715378	210	0.429082
113	2006	0.691554	167	0.406348	0.712707	212	0.421251
113	2007	0.694023	168	0.409579	0.70794	223	0.393757
113	2008	0.694023	168	0.404591	0.712249	210	0.402879
113	2009	0.694023	168	0.410348	0.712321	210	0.406858
113	2010	0.696385	169	0.408248	0.712478	209	0.395158
114	1992	0.753815	218	0.435	0.750289	244	0.41945
114	1993	0.753815	218	0.435331	0.753728	241	0.429453
114	1994	0.754634	220	0.440181	0.755334	242	0.427643
114	1995	0.754634	220	0.439477	0.753915	245	0.426153
114	1996	0.753857	221	0.438144	0.75414	245	0.41033
114	1997	0.753857	221	0.439715	0.753033	247	0.429635
114	1998	0.753857	221	0.441787	0.751988	250	0.420231
114	1999	0.753857	221	0.441538	0.752527	254	0.414266
114	2000	0.753857	221	0.442759	0.754515	249	0.423663
114	2001	0.753857	221	0.441593	0.765255	254	0.410058
114	2002	0.753857	221	0.443261	0.763324	258	0.414766
114	2003	0.753857	221	0.445716	0.764106	257	0.405888
114	2004	0.753857	221	0.44831	0.763864	262	0.409311
114	2005	0.753857	221	0.446515	0.760978	269	0.399272
114	2006	0.753857	221	0.444345	0.751253	258	0.409245
114	2007	0.753857	221	0.444454	0.75154	257	0.424142
114	2008	0.753857	221	0.448849	0.752812	254	0.424267
114	2009	0.753857	221	0.447909	0.752812	254	0.419445
114	2010	0.753857	221	0.446962	0.752033	256	0.4149
115	1992	0.719557	119	0.357104	0.742175	125	0.371917
115	1993	0.719557	119	0.359437	0.741187	126	0.382907
115	1994	0.719557	119	0.361133	0.73413	129	0.375117
115	1995	0.719557	119	0.358949	0.73379	130	0.394252
115	1996	0.719557	119	0.355513	0.747855	159	0.36407
115	1997	0.719557	119	0.357365	0.737759	142	0.385395
115	1998	0.719557	119	0.358105	0.737226	149	0.375525
115	1999	0.719557	119	0.353417	0.738797	141	0.379777
115	2000	0.719557	119	0.353832	0.742922	201	0.369807
115	2001	0.719557	119	0.353162	0.745383	189	0.369357
115	2002	0.719557	119	0.356216	0.724626	197	0.349294
115	2003	0.719557	119	0.350112	0.734163	183	0.356968
115	2004	0.719557	119	0.352205	0.724507	204	0.3366
115	2005	0.719557	119	0.348316	0.719088	190	0.341962
115	2006	0.719557	119	0.346707	0.726415	194	0.333986
115	2007	0.719557	119	0.344754	0.724091	198	0.347052
115	2008	0.719557	119	0.342817	0.724091	198	0.342404
115	2009	0.719557	119	0.342384	0.724091	198	0.348699
115	2010	0.719557	119	0.342893	0.730107	225	0.339242
116	1992	0.712192	102	0.419075	0.717843	121	0.458612
116	1993	0.712192	102	0.418498	0.719216	119	0.462184
116	1994	0.712192	102	0.418357	0.719216	119	0.460703
116	1995	0.712192	102	0.419929	0.727297	121	0.449603
116	1996	0.712192	102	0.417757	0.726791	122	0.467084
116	1997	0.712192	102	0.417675	0.727297	121	0.454515
116	1998	0.712192	102	0.416823	0.725835	123	0.45694
116	1999	0.712192	102	0.419341	0.715117	131	0.438701
116	2000	0.712192	102	0.419143	0.715117	131	0.44662
116	2001	0.712192	102	0.420219	0.71473	132	0.447114
116	2002	0.712192	102	0.421202	0.71473	132	0.448381
116	2003	0.712192	102	0.42156	0.715117	131	0.44289
116	2004	0.712192	102	0.421174	0.715117	131	0.441279
116	2005	0.712192	102	0.421149	0.715117	131	0.434297
116	2006	0.712192	102	0.421451	0.715117	131	0.430013
116	2007	0.712192	102	0.420228	0.715117	131	0.425725
116	2008	0.712192	102	0.420523	0.725835	123	0.453453
116	2009	0.712192	102	0.421363	0.725835	123	0.450768
116	2010	0.712192	102	0.421284	0.725835	123	0.452467
117	1992	0.696693	151	0.441309	0.748075	246	0.404572
117	1993	0.697963	147	0.440776	0.74713	244	0.405259
117	1994	0.698462	146	0.438729	0.750933	248	0.406149
117	1995	0.698462	146	0.438323	0.748595	245	0.406781
117	1996	0.699482	145	0.432574	0.740621	239	0.418883
117	1997	0.699482	145	0.434273	0.73966	241	0.422036
117	1998	0.699482	145	0.431503	0.74005	235	0.413963
117	1999	0.699482	145	0.431568	0.739711	236	0.425107
117	2000	0.700009	144	0.431382	0.737322	242	0.424206
117	2001	0.700009	144	0.431747	0.7387	243	0.425085
117	2002	0.700009	144	0.433412	0.737506	255	0.411302
117	2003	0.700009	144	0.432209	0.731039	265	0.402683
117	2004	0.697557	143	0.432744	0.732495	264	0.410241
117	2005	0.704051	145	0.439137	0.733486	262	0.410658
117	2006	0.704051	145	0.439386	0.735653	257	0.420728
117	2007	0.704051	145	0.43876	0.733469	257	0.408161
117	2008	0.704051	145	0.438154	0.745193	265	0.397971
117	2009	0.704051	145	0.439797	0.745193	265	0.40022
117	2010	0.704051	145	0.442451	0.742962	269	0.393629
118	1992	0.680356	89	0.366485	0.734309	207	0.444075
118	1993	0.680356	89	0.372573	0.730077	218	0.421979
118	1994	0.680356	89	0.374746	0.731255	220	0.423268
118	1995	0.680356	89	0.377767	0.731255	220	0.42403
118	1996	0.680356	89	0.374602	0.727984	218	0.42138
118	1997	0.680356	89	0.383942	0.729495	219	0.426716
118	1998	0.680356	89	0.3903	0.729495	219	0.426099
118	1999	0.680356	89	0.380807	0.727984	218	0.41315
118	2000	0.680356	89	0.379062	0.736135	226	0.443596
118	2001	0.680356	89	0.378346	0.720164	188	0.48365
118	2002	0.680356	89	0.378044	0.725616	222	0.409025
118	2003	0.680356	89	0.3802	0.725616	222	0.401736
118	2004	0.680356	89	0.382191	0.725616	222	0.408903
118	2005	0.680356	89	0.384149	0.743174	231	0.401866
118	2006	0.680356	89	0.38428	0.739694	229	0.400853
118	2007	0.680356	89	0.384081	0.742767	232	0.40297
118	2008	0.680356	89	0.387158	0.742767	232	0.388357
118	2009	0.680356	89	0.388046	0.741577	231	0.392509
118	2010	0.680356	89	0.392938	0.742767	232	0.393457
119	1992	0.677778	76	0.411676	0.710704	123	0.410366
119	1993	0.677778	76	0.425336	0.728911	226	0.374859
119	1994	0.677778	76	0.417002	0.736902	220	0.386622
119	1995	0.677778	76	0.419812	0.736848	217	0.385309
119	1996	0.677778	76	0.41995	0.735088	221	0.386035
119	1997	0.666599	86	0.42746	0.731244	228	0.391504
119	1998	0.66857	85	0.426304	0.73541	239	0.381763
119	1999	0.678186	91	0.416891	0.728053	238	0.38122
119	2000	0.678186	91	0.426829	0.726799	240	0.392171
119	2001	0.678186	91	0.434475	0.724567	246	0.396155
119	2002	0.678186	91	0.425921	0.722133	241	0.394541
119	2003	0.67696	92	0.430222	0.72169	242	0.397661
119	2004	0.675762	94	0.435481	0.722813	250	0.402664
119	2005	0.675762	94	0.441414	0.728398	245	0.419345
119	2006	0.670532	109	0.389283	0.724463	251	0.409608
119	2007	0.668576	111	0.394568	0.737396	260	0.400542
119	2008	0.6695	110	0.365167	0.738451	268	0.384021
119	2009	0.6695	110	0.365145	0.74227	268	0.389234
119	2010	0.6695	110	0.362879	0.740963	271	0.386094
120	1992	0.671121	94	0.38211	0.699003	102	0.384742
120	1993	0.671121	94	0.383699	0.700951	99	0.385329
120	1994	0.671121	94	0.384477	0.71594	133	0.343647
120	1995	0.671121	94	0.379566	0.713523	138	0.335578
120	1996	0.671121	94	0.379165	0.713155	139	0.350129
120	1997	0.671121	94	0.381153	0.707367	128	0.378398
120	1998	0.671121	94	0.383528	0.710216	136	0.345744
120	1999	0.671121	94	0.388677	0.713523	138	0.355042
120	2000	0.671121	94	0.390154	0.701536	131	0.368139
120	2001	0.671121	94	0.395133	0.701536	131	0.369313
120	2002	0.671121	94	0.394375	0.701212	132	0.372872
120	2003	0.671121	94	0.396601	0.709576	138	0.374606
120	2004	0.671121	94	0.394269	0.702004	130	0.381666
120	2005	0.671121	94	0.39546	0.701361	131	0.393484
120	2006	0.671121	94	0.392851	0.708207	153	0.354793
120	2007	0.671121	94	0.391381	0.704903	152	0.355302
120	2008	0.671121	94	0.391751	0.704903	152	0.352158
120	2009	0.671121	94	0.394075	0.704903	152	0.361842
120	2010	0.671121	94	0.393602	0.704903	152	0.364276
121	1992	0.665618	140	0.490718	0.707739	177	0.504062
121	1993	0.665618	140	0.491256	0.707739	177	0.500025
121	1994	0.665618	140	0.490304	0.720649	203	0.449179
121	1995	0.665618	140	0.49004	0.720649	203	0.457066
121	1996	0.665618	140	0.490825	0.720649	203	0.457607
121	1997	0.667769	138	0.486717	0.738158	229	0.452054
121	1998	0.671033	140	0.495461	0.732288	231	0.451274
121	1999	0.671033	140	0.49576	0.735725	224	0.465175
121	2000	0.671346	139	0.496691	0.736177	232	0.45505
121	2001	0.667482	138	0.495225	0.734456	232	0.459477
121	2002	0.667596	138	0.489719	0.748156	246	0.43415
121	2003	0.667596	138	0.487941	0.745289	243	0.443471
121	2004	0.667596	138	0.488374	0.72916	254	0.422968
121	2005	0.676916	131	0.504673	0.731948	256	0.42294
121	2006	0.667596	138	0.488615	0.733153	248	0.420799
121	2007	0.667596	138	0.487343	0.733239	246	0.420001
121	2008	0.667596	138	0.487359	0.734972	245	0.421096
121	2009	0.667596	138	0.492278	0.732557	250	0.422063
121	2010	0.667596	138	0.492589	0.733922	247	0.428605
122	1992	0.676513	54	0.275601	0.732135	106	0.391685
122	1993	0.676513	54	0.269502	0.732615	105	0.393131
122	1994	0.676513	54	0.270675	0.734995	103	0.390563
122	1995	0.676513	54	0.284875	0.735504	102	0.395013
122	1996	0.676513	54	0.275326	0.732135	106	0.39419
122	1997	0.676513	54	0.281927	0.732135	106	0.399929
122	1998	0.676513	54	0.277971	0.732135	106	0.399748
122	1999	0.676513	54	0.27436	0.728183	102	0.418108
122	2000	0.676513	54	0.277741	0.728183	102	0.420128
122	2001	0.676513	54	0.274921	0.728183	102	0.415623
122	2002	0.676513	54	0.279577	0.728183	102	0.410952
122	2003	0.676513	54	0.2822	0.728715	101	0.41301
122	2004	0.676513	54	0.283607	0.728715	101	0.406543
122	2005	0.676513	54	0.278403	0.728715	101	0.406521
122	2006	0.676513	54	0.269213	0.729224	100	0.40608
122	2007	0.676513	54	0.286214	0.729224	100	0.413319
122	2008	0.676513	54	0.280093	0.729224	100	0.409583
122	2009	0.676513	54	0.278387	0.729224	100	0.411535
122	2010	0.676513	54	0.281433	0.729224	100	0.410647
123	1992	0.725603	92	0.26805	0.753265	133	0.274099
123	1993	0.725603	92	0.267976	0.742827	136	0.282432
123	1994	0.725603	92	0.269137	0.752108	142	0.271591
123	1995	0.725603	92	0.27134	0.751555	143	0.275864
123	1996	0.725603	92	0.272344	0.753616	140	0.286335
123	1997	0.725603	92	0.269741	0.750829	144	0.282505
123	1998	0.725603	92	0.270635	0.754196	139	0.281207
123	1999	0.725603	92	0.270982	0.750829	144	0.277197
123	2000	0.725603	92	0.271216	0.753616	140	0.283424
123	2001	0.725603	92	0.270174	0.750829	144	0.282093
123	2002	0.725603	92	0.27035	0.750829	144	0.282755
123	2003	0.725603	92	0.270232	0.750829	144	0.285387
123	2004	0.725603	92	0.270529	0.750829	144	0.296297
123	2005	0.725603	92	0.271482	0.749822	146	0.304668
123	2006	0.725603	92	0.26939	0.750348	145	0.296714
123	2007	0.725603	92	0.269265	0.750348	145	0.300504
123	2008	0.725603	92	0.269666	0.750348	145	0.294884
123	2009	0.725603	92	0.26789	0.750348	145	0.293281
123	2010	0.725603	92	0.267681	0.760546	166	0.267707
124	1992	0.696027	99	0.432993	0.75175	218	0.353867
124	1993	0.696027	99	0.433803	0.75175	218	0.337401
124	1994	0.696027	99	0.434277	0.748349	216	0.342213
124	1995	0.696027	99	0.434416	0.750425	221	0.336114
124	1996	0.696027	99	0.435244	0.752533	213	0.344013
124	1997	0.696027	99	0.436416	0.742487	206	0.343804
124	1998	0.696027	99	0.436767	0.73684	220	0.336761
124	1999	0.696027	99	0.436741	0.734255	215	0.344866
124	2000	0.696027	99	0.435168	0.731495	206	0.346996
124	2001	0.696027	99	0.43389	0.725892	216	0.374742
124	2002	0.696027	99	0.435869	0.726521	198	0.403099
124	2003	0.696027	99	0.436419	0.726417	216	0.379381
124	2004	0.696027	99	0.438002	0.731749	215	0.399923
124	2005	0.696027	99	0.438412	0.735231	223	0.388066
124	2006	0.696027	99	0.439519	0.733543	223	0.378789
124	2007	0.696027	99	0.439869	0.734896	224	0.383969
124	2008	0.696027	99	0.43962	0.734896	224	0.376289
124	2009	0.696027	99	0.438354	0.734896	224	0.378834
124	2010	0.696027	99	0.439261	0.747219	232	0.368762
125	1992	0	1	0	0	1	0
125	1993	0	1	0	0	1	0
125	1994	0	1	0	0	1	0
125	1995	0	1	0	0	1	0
125	1996	0	1	0	0	1	0
125	1997	0	1	0	0	1	0
125	1998	0	1	0	0	1	0
125	1999	0	1	0	0	1	0
125	2000	0	1	0	0	1	0
125	2001	0	1	0	0	1	0
125	2002	0	1	0	0	1	0
125	2003	0	1	0	0	1	0
125	2004	0	1	0	0	1	0
125	2005	0	1	0	0	1	0
125	2006	0	1	0	0	1	0
125	2007	0	1	0	0	1	0
125	2008	0	1	0	0	1	0
125	2009	0	1	0	0	1	0
125	2010	0	1	0	0	1	0
126	1992	0.639503	67	0.433061	0.680122	123	0.421849
126	1993	0.647873	69	0.45624	0.688975	130	0.437017
126	1994	0.647873	69	0.456333	0.724343	211	0.373636
126	1995	0.647873	69	0.458526	0.735689	223	0.365913
126	1996	0.647873	69	0.464398	0.732914	225	0.381448
126	1997	0.647873	69	0.468194	0.730464	231	0.37998
126	1998	0.647873	69	0.460293	0.721372	219	0.401043
126	1999	0.644099	74	0.462527	0.72628	229	0.389502
[truncated: 2,061 more rows]
