# Supplementary material for: Commercial Plant Production and Consumption Still Follow the Latitudinal Gradient in Species Diversity despite Economic Globalization
Source: PLoS One. 2016 Oct 5;11(10):e0163002. doi: 10.1371/journal.pone.0163002 (PMC5051709; doi:10.1371/journal.pone.0163002)
Supplement: S22 File — (XLSX) [file pone.0163002.s025.xlsx]

## Sheet: PD_FAO_outputAltSeven_2014-05-2
country	year	PSVP	SRP	EP	PSVC	SRC	EC
1	1992	0.669637	94	0.353802	0.662394	111	0.37216
1	1993	0.669774	93	0.340602	0.671775	113	0.375737
1	1994	0.669774	93	0.349057	0.670347	118	0.394553
1	1995	0.669774	93	0.348168	0.681968	153	0.403568
1	1996	0.666226	95	0.355763	0.715047	173	0.374414
1	1997	0.666226	95	0.357729	0.697757	150	0.418099
1	1998	0.666226	95	0.361768	0.682897	138	0.435855
1	1999	0.666226	95	0.360409	0.716492	167	0.40291
1	2000	0.666226	95	0.362345	0.717841	169	0.394463
1	2001	0.666226	95	0.363337	0.71535	174	0.37531
1	2002	0.666226	95	0.362163	0.718413	177	0.375249
1	2003	0.663291	107	0.349433	0.729438	195	0.369382
1	2004	0.663291	107	0.355001	0.730274	195	0.381563
1	2005	0.663291	107	0.354349	0.727811	215	0.359191
1	2006	0.663291	107	0.351128	0.721652	217	0.36021
1	2007	0.658982	112	0.376409	0.719949	213	0.381491
1	2008	0.658982	112	0.375174	0.737412	220	0.360886
1	2009	0.658982	112	0.374094	0.72573	205	0.383138
1	2010	0.658982	112	0.373608	0.74346	220	0.380313
2	1992	0.671294	113	0.359778	0.69921	125	0.383752
2	1993	0.671294	113	0.360797	0.711331	128	0.396034
2	1994	0.671294	113	0.361068	0.722742	135	0.388738
2	1995	0.671294	113	0.363347	0.722742	135	0.375684
2	1996	0.671294	113	0.365032	0.704506	130	0.383062
2	1997	0.671294	113	0.364497	0.705697	134	0.388356
2	1998	0.671294	113	0.365396	0.707815	130	0.38011
2	1999	0.671294	113	0.366014	0.705697	134	0.37745
2	2000	0.671294	113	0.367522	0.698687	126	0.393481
2	2001	0.671294	113	0.36653	0.699971	123	0.406758
2	2002	0.671294	113	0.364593	0.715279	139	0.38197
2	2003	0.671294	113	0.368696	0.723727	144	0.379646
2	2004	0.671294	113	0.370034	0.713968	141	0.367199
2	2005	0.671294	113	0.36829	0.711158	140	0.374962
2	2006	0.671294	113	0.366125	0.711158	140	0.375401
2	2007	0.671294	113	0.365285	0.711158	140	0.369398
2	2008	0.671294	113	0.364928	0.711158	140	0.382773
2	2009	0.671294	113	0.363161	0.693756	125	0.394719
2	2010	0.671294	113	0.364271	0.689633	124	0.378691
3	1992	0.674106	116	0.457333	0.684658	124	0.47389
3	1993	0.669872	115	0.454184	0.688266	128	0.472032
3	1994	0.665383	114	0.454167	0.688134	129	0.488755
3	1995	0.664076	115	0.458361	0.686919	130	0.492692
3	1996	0.676281	103	0.518029	0.715095	223	0.384779
3	1997	0.675848	123	0.452245	0.707573	216	0.383638
3	1998	0.676281	103	0.523051	0.702791	153	0.47991
3	1999	0.676281	103	0.523711	0.718921	232	0.390193
3	2000	0.676281	103	0.525713	0.71799	234	0.377687
3	2001	0.676281	103	0.526639	0.72277	242	0.380914
3	2002	0.675848	123	0.456197	0.725465	230	0.397963
3	2003	0.675093	124	0.457227	0.72556	226	0.413456
3	2004	0.677994	129	0.465396	0.711187	213	0.433146
3	2005	0.677994	129	0.467461	0.729048	229	0.408865
3	2006	0.675507	133	0.478525	0.712856	225	0.405027
3	2007	0.675507	133	0.480536	0.706537	228	0.401678
3	2008	0.675507	133	0.483312	0.724571	236	0.398377
3	2009	0.675507	133	0.483723	0.729969	216	0.433275
3	2010	0.675507	133	0.482853	0.709618	224	0.418637
4	1992	0.660031	118	0.471277	0.705329	202	0.396833
4	1993	0.660031	118	0.474891	0.734114	189	0.412978
4	1994	0.655592	117	0.471602	0.730221	202	0.398412
4	1995	0.660031	118	0.47094	0.736053	234	0.368391
4	1996	0.65756	120	0.47441	0.736517	212	0.405106
4	1997	0.65756	120	0.477902	0.736075	201	0.415001
4	1998	0.65756	120	0.476331	0.728246	196	0.421031
4	1999	0.65756	120	0.473503	0.721729	222	0.370265
4	2000	0.65756	120	0.47754	0.735815	208	0.396193
4	2001	0.65756	120	0.472855	0.729052	228	0.383863
4	2002	0.653188	119	0.474712	0.733592	239	0.3814
4	2003	0.653188	119	0.471506	0.73068	247	0.377317
4	2004	0.663222	121	0.472739	0.728602	239	0.382325
4	2005	0.663222	121	0.473256	0.727094	238	0.377795
4	2006	0.663222	121	0.473062	0.725101	230	0.395343
4	2007	0.663222	121	0.474	0.742838	250	0.375691
4	2008	0.663222	121	0.474073	0.748572	248	0.374785
4	2009	0.663222	121	0.472064	0.747764	252	0.379012
4	2010	0.663222	121	0.474408	0.744721	250	0.378646
5	1992	0.758104	57	0.274364	0.770571	74	0.403452
5	1993	0.758104	57	0.275041	0.772865	72	0.400335
5	1994	0.756647	58	0.27576	0.772865	72	0.398913
5	1995	0.756647	58	0.273941	0.772865	72	0.394879
5	1996	0.756647	58	0.27228	0.772865	72	0.402051
5	1997	0.756647	58	0.272377	0.772865	72	0.409271
5	1998	0.760654	56	0.369612	0.755755	89	0.395483
5	1999	0.760654	56	0.385922	0.755755	89	0.400005
5	2000	0.760654	56	0.390824	0.755755	89	0.403395
5	2001	0.760654	56	0.392666	0.755755	89	0.392328
5	2002	0.760654	56	0.393428	0.749697	99	0.355875
5	2003	0.763802	41	0.475698	0.749697	99	0.342501
5	2004	0.763802	41	0.471456	0.749697	99	0.34431
5	2005	0.763802	41	0.465618	0.752698	96	0.338148
5	2006	0.749481	62	0.347562	0.752698	96	0.353172
5	2007	0.749481	62	0.349667	0.752698	96	0.344426
5	2008	0.749481	62	0.349364	0.752698	96	0.352165
5	2009	0.749481	62	0.346197	0.752698	96	0.346571
5	2010	0.749481	62	0.347659	0.752698	96	0.358901
7	1992	0.728723	96	0.341077	0.751471	113	0.38758
7	1993	0.728723	96	0.340811	0.752386	114	0.397192
7	1994	0.728723	96	0.340718	0.752386	114	0.398018
7	1995	0.728723	96	0.341645	0.751471	113	0.392882
7	1996	0.728723	96	0.340243	0.751838	110	0.389646
7	1997	0.728723	96	0.340371	0.749899	113	0.391852
7	1998	0.728723	96	0.342072	0.749899	113	0.39548
7	1999	0.728723	96	0.338772	0.748907	112	0.384124
7	2000	0.728723	96	0.341085	0.748907	112	0.391408
7	2001	0.728723	96	0.34432	0.748907	112	0.394061
7	2002	0.728723	96	0.342979	0.766327	164	0.341423
7	2003	0.728723	96	0.341692	0.752324	159	0.339249
7	2004	0.728723	96	0.342291	0.732511	163	0.338097
7	2005	0.728723	96	0.343	0.727505	180	0.303695
7	2006	0.728723	96	0.34363	0.736218	185	0.292062
7	2007	0.728723	96	0.343905	0.751734	191	0.286268
7	2008	0.728723	96	0.341935	0.751734	191	0.285057
7	2009	0.728723	96	0.343662	0.751734	191	0.290335
7	2010	0.728723	96	0.346671	0.750952	189	0.287598
8	1992	0.707962	85	0.394979	0.726273	149	0.370081
8	1993	0.707962	85	0.39818	0.728234	142	0.392912
8	1994	0.707962	85	0.399864	0.725635	150	0.371138
8	1995	0.707962	85	0.397445	0.725213	141	0.393649
8	1996	0.707962	85	0.401909	0.725635	150	0.364171
8	1997	0.707962	85	0.40144	0.729002	151	0.367489
8	1998	0.707962	85	0.398514	0.739225	137	0.412024
8	1999	0.707962	85	0.402298	0.73716	148	0.404647
8	2000	0.707962	85	0.391637	0.733224	148	0.411479
8	2001	0.707962	85	0.400429	0.727831	141	0.426881
8	2002	0.707962	85	0.397983	0.73716	148	0.402928
8	2003	0.707962	85	0.397373	0.740405	140	0.418157
8	2004	0.707962	85	0.397548	0.73716	148	0.41037
8	2005	0.707962	85	0.394343	0.738592	233	0.386514
8	2006	0.707962	85	0.393295	0.736363	196	0.366313
8	2007	0.707962	85	0.394475	0.751689	196	0.384904
8	2008	0.707962	85	0.392431	0.751689	196	0.384342
8	2009	0.707962	85	0.392801	0.749861	195	0.385387
8	2010	0.707962	85	0.397075	0.734288	185	0.393384
9	1992	0.73803	143	0.544624	0.742972	244	0.41534
9	1993	0.73803	143	0.546277	0.740077	243	0.427738
9	1994	0.73803	143	0.543258	0.736302	237	0.433573
9	1995	0.73803	143	0.541235	0.739754	233	0.440533
9	1996	0.73803	143	0.539057	0.742151	236	0.433414
9	1997	0.73803	143	0.542565	0.737649	238	0.433137
9	1998	0.73803	143	0.541877	0.741881	242	0.426859
9	1999	0.73803	143	0.543875	0.736104	242	0.443901
9	2000	0.73803	143	0.545979	0.742489	235	0.447332
9	2001	0.73803	143	0.547375	0.737758	249	0.423558
9	2002	0.73803	143	0.549401	0.740824	231	0.426931
9	2003	0.73803	143	0.549341	0.741172	229	0.432391
9	2004	0.73803	143	0.544733	0.737878	227	0.434253
9	2005	0.73803	143	0.544083	0.740924	230	0.430233
9	2006	0.73803	143	0.544164	0.742695	225	0.444587
9	2007	0.73803	143	0.543631	0.748683	217	0.456933
9	2008	0.73803	143	0.54329	0.744522	222	0.435963
9	2009	0.73803	143	0.544332	0.751929	223	0.436315
9	2010	0.73803	143	0.54049	0.740854	230	0.429056
10	1992	0.692472	166	0.477247	0.737192	271	0.415452
10	1993	0.692472	166	0.480659	0.72306	260	0.430169
10	1994	0.6961	161	0.483242	0.725973	263	0.423468
10	1995	0.6961	161	0.480238	0.724058	262	0.42303
10	1996	0.6961	161	0.480216	0.726808	261	0.421659
10	1997	0.6961	161	0.480103	0.739216	271	0.406863
10	1998	0.6961	161	0.481794	0.727819	263	0.421744
10	1999	0.6961	161	0.481206	0.724077	262	0.425492
10	2000	0.6961	161	0.48122	0.724886	260	0.420237
10	2001	0.6961	161	0.481396	0.725709	263	0.42281
10	2002	0.6961	161	0.484614	0.736329	269	0.416713
10	2003	0.6961	161	0.483132	0.738338	268	0.424945
10	2004	0.6961	161	0.486221	0.730357	261	0.436842
10	2005	0.6961	161	0.483545	0.731248	265	0.425895
10	2006	0.6961	161	0.486617	0.740464	268	0.42938
10	2007	0.6961	161	0.488112	0.727155	260	0.433824
10	2008	0.6961	161	0.491853	0.732252	257	0.439053
10	2009	0.6961	161	0.488609	0.732688	256	0.440262
10	2010	0.6961	161	0.487405	0.732252	257	0.442459
11	1992	0.664682	92	0.478107	0.73716	269	0.414619
11	1993	0.664682	92	0.478764	0.735164	273	0.404446
11	1994	0.664682	92	0.480942	0.737124	273	0.402729
11	1995	0.675746	95	0.500934	0.741347	276	0.412775
11	1996	0.707666	105	0.481513	0.7446	276	0.426009
11	1997	0.707666	105	0.481091	0.74158	279	0.419361
11	1998	0.706435	107	0.48265	0.740228	278	0.417182
11	1999	0.706435	107	0.485561	0.745803	282	0.419949
11	2000	0.706435	107	0.490483	0.743208	280	0.42023
11	2001	0.706435	107	0.483724	0.743208	280	0.426551
11	2002	0.706435	107	0.487768	0.744525	281	0.427027
11	2003	0.695309	127	0.477582	0.744826	279	0.445544
11	2004	0.695309	127	0.475338	0.744826	279	0.445168
11	2005	0.695309	127	0.475678	0.74346	283	0.440388
11	2006	0.695309	127	0.475419	0.74474	284	0.441681
11	2007	0.695309	127	0.476283	0.744499	280	0.4436
11	2008	0.695738	126	0.470507	0.744499	280	0.444906
11	2009	0.695738	126	0.467377	0.744499	280	0.44916
11	2010	0.698207	127	0.473949	0.744499	280	0.444948
12	1992	0.680661	51	0.346981	0.742127	185	0.342125
12	1993	0.680661	51	0.348587	0.7394	180	0.346357
12	1994	0.680661	51	0.352182	0.72696	178	0.366163
12	1995	0.680661	51	0.355329	0.719147	169	0.367568
12	1996	0.680661	51	0.352239	0.719147	169	0.362792
12	1997	0.680661	51	0.35599	0.735989	221	0.401359
12	1998	0.680661	51	0.353992	0.738683	206	0.403593
12	1999	0.680661	51	0.354123	0.736775	205	0.385962
12	2000	0.680661	51	0.351415	0.720899	248	0.396223
12	2001	0.680661	51	0.35118	0.733859	247	0.399715
12	2002	0.680661	51	0.353027	0.7128	191	0.383667
12	2003	0.680661	51	0.354467	0.706182	183	0.366383
12	2004	0.680661	51	0.354614	0.708636	192	0.363183
12	2005	0.680661	51	0.353981	0.733239	249	0.382947
12	2006	0.680661	51	0.353194	0.72243	243	0.392573
12	2007	0.680661	51	0.353203	0.733609	248	0.380853
12	2008	0.680661	51	0.354794	0.735784	247	0.386535
12	2009	0.680661	51	0.355233	0.735485	249	0.39645
12	2010	0.680661	51	0.357711	0.726109	240	0.400662
13	1992	0.625768	89	0.325626	0.722038	182	0.383329
13	1993	0.625768	89	0.322831	0.722038	182	0.380093
13	1994	0.625768	89	0.323768	0.722038	182	0.378922
13	1995	0.625768	89	0.320701	0.722038	182	0.372463
13	1996	0.625859	88	0.310154	0.72259	181	0.364441
13	1997	0.625859	88	0.307412	0.720954	183	0.405166
13	1998	0.624375	89	0.316034	0.71992	173	0.37138
13	1999	0.624375	89	0.317346	0.723501	177	0.380181
13	2000	0.624375	89	0.322466	0.730869	209	0.43577
13	2001	0.624375	89	0.318298	0.736359	218	0.433318
13	2002	0.624375	89	0.320974	0.744586	224	0.418277
13	2003	0.624375	89	0.314262	0.741684	232	0.422505
13	2004	0.624375	89	0.322777	0.740299	225	0.432688
13	2005	0.624644	90	0.330649	0.741563	232	0.432035
13	2006	0.624644	90	0.328522	0.737751	220	0.424607
13	2007	0.624644	90	0.327127	0.737198	235	0.417814
13	2008	0.624644	90	0.328537	0.737198	235	0.424955
13	2009	0.624644	90	0.328725	0.739129	238	0.412939
13	2010	0.624644	90	0.331531	0.740185	235	0.421617
14	1992	0.704239	102	0.282226	0.747649	224	0.357423
14	1993	0.701749	105	0.30443	0.765094	245	0.340558
14	1994	0.701749	105	0.300183	0.763063	243	0.348662
14	1995	0.701749	105	0.302394	0.765239	245	0.342047
14	1996	0.701749	105	0.299162	0.753909	240	0.35768
14	1997	0.701749	105	0.299776	0.7512	241	0.355625
14	1998	0.701749	105	0.318195	0.754407	234	0.345722
14	1999	0.701749	105	0.314056	0.756683	245	0.357495
14	2000	0.701749	105	0.316307	0.740258	229	0.371582
14	2001	0.701749	105	0.318403	0.75321	239	0.408259
14	2002	0.701749	105	0.313839	0.752269	241	0.396548
14	2003	0.701749	105	0.321098	0.751331	240	0.408069
14	2004	0.701749	105	0.31741	0.751736	239	0.388362
14	2005	0.701749	105	0.316363	0.748826	250	0.391477
14	2006	0.701749	105	0.316437	0.752648	254	0.371548
14	2007	0.701749	105	0.313244	0.752101	256	0.373375
14	2008	0.701749	105	0.313102	0.751767	248	0.379991
14	2009	0.701749	105	0.318858	0.750521	251	0.38187
14	2010	0.701749	105	0.320509	0.749766	251	0.380421
15	1992	0.67705	90	0.49678	0.741878	275	0.412407
15	1993	0.67705	90	0.499673	0.741915	270	0.413113
15	1994	0.67705	90	0.49331	0.74455	277	0.410121
15	1995	0.67705	90	0.493893	0.744636	272	0.411562
15	1996	0.67705	90	0.49266	0.743213	276	0.408488
15	1997	0.67705	90	0.486758	0.743213	276	0.40777
15	1998	0.67705	90	0.489455	0.74455	277	0.409667
15	1999	0.67705	90	0.488091	0.744842	276	0.41237
16	1992	0.72406	176	0.403487	0.738894	233	0.386177
16	1993	0.72406	176	0.401805	0.741487	230	0.383039
16	1994	0.72406	176	0.406892	0.731368	234	0.382194
16	1995	0.72406	176	0.404326	0.736892	243	0.383041
16	1996	0.72406	176	0.405609	0.730265	239	0.380731
16	1997	0.72406	176	0.406357	0.727955	237	0.375426
16	1998	0.72406	176	0.407469	0.730392	236	0.385782
16	1999	0.72406	176	0.406641	0.730836	224	0.389074
16	2000	0.72406	176	0.406524	0.728309	225	0.38146
16	2001	0.72406	176	0.406124	0.7284	226	0.390449
16	2002	0.72406	176	0.406163	0.734266	248	0.388802
16	2003	0.72406	176	0.406155	0.735203	244	0.40248
16	2004	0.72406	176	0.405936	0.728392	240	0.392776
16	2005	0.722948	177	0.411349	0.73659	247	0.381153
16	2006	0.722948	177	0.413256	0.734433	243	0.390391
16	2007	0.722948	177	0.413722	0.735679	242	0.38946
16	2008	0.722948	177	0.411245	0.737392	238	0.399759
16	2009	0.722948	177	0.411667	0.736975	239	0.397675
16	2010	0.722948	177	0.410854	0.733751	236	0.396158
17	1992	0.616385	40	0.317238	0.680286	99	0.401037
17	1993	0.616385	40	0.324166	0.680286	99	0.401584
17	1994	0.616385	40	0.32818	0.680286	99	0.391833
17	1995	0.616385	40	0.329403	0.680286	99	0.38271
17	1996	0.616385	40	0.332862	0.680286	99	0.376111
17	1997	0.616385	40	0.332459	0.680286	99	0.372234
17	1998	0.616385	40	0.323464	0.680286	99	0.373126
17	1999	0.616385	40	0.323077	0.679671	100	0.384201
17	2000	0.616385	40	0.323889	0.679671	100	0.379979
17	2001	0.616385	40	0.324286	0.679671	100	0.38843
17	2002	0.616385	40	0.327776	0.679671	100	0.380885
17	2003	0.616385	40	0.326445	0.679671	100	0.387394
17	2004	0.616385	40	0.322264	0.679671	100	0.362461
17	2005	0.616385	40	0.330001	0.679671	100	0.364861
17	2006	0.616385	40	0.328427	0.679671	100	0.372263
17	2007	0.616385	40	0.327353	0.696798	108	0.350128
17	2008	0.616385	40	0.331218	0.692185	107	0.358705
17	2009	0.616385	40	0.331032	0.692185	107	0.367482
17	2010	0.616385	40	0.33434	0.692185	107	0.368966
18	1992	0.737531	102	0.323857	0.741161	120	0.388659
18	1993	0.737531	102	0.324492	0.732415	166	0.32167
18	1994	0.737531	102	0.323398	0.730129	172	0.331783
18	1995	0.737531	102	0.322129	0.733407	166	0.322194
18	1996	0.737531	102	0.323254	0.731396	170	0.3219
18	1997	0.737531	102	0.322255	0.740214	151	0.35942
18	1998	0.737531	102	0.32276	0.739993	146	0.355279
18	1999	0.734822	106	0.354561	0.736786	150	0.377328
18	2000	0.734822	106	0.359751	0.736786	150	0.381843
18	2001	0.734822	106	0.358805	0.737707	137	0.400206
18	2002	0.734822	106	0.357423	0.740356	138	0.404812
18	2003	0.737255	118	0.394893	0.733299	145	0.431478
18	2004	0.735351	129	0.422981	0.734897	154	0.444507
18	2005	0.735351	129	0.425915	0.732067	154	0.449354
18	2006	0.735351	129	0.425371	0.736339	143	0.463145
18	2007	0.735351	129	0.424696	0.736048	144	0.465855
18	2008	0.735351	129	0.424554	0.736048	144	0.470179
18	2009	0.734836	130	0.427787	0.735569	145	0.473344
18	2010	0.734836	130	0.430176	0.729316	186	0.447035
19	1992	0.712346	147	0.466603	0.710327	194	0.416066
19	1993	0.712346	147	0.466722	0.708532	203	0.400328
19	1994	0.712346	147	0.466424	0.731614	224	0.365264
19	1995	0.712346	147	0.466665	0.72366	226	0.358468
19	1996	0.712346	147	0.465551	0.72889	229	0.361832
19	1997	0.712346	147	0.468596	0.710039	201	0.411235
19	1998	0.712346	147	0.469495	0.708341	205	0.403083
19	1999	0.712346	147	0.468846	0.706847	204	0.41059
19	2000	0.712346	147	0.468981	0.726882	241	0.37191
19	2001	0.712346	147	0.466832	0.730135	237	0.369116
19	2002	0.712346	147	0.46776	0.738581	238	0.368929
19	2003	0.712346	147	0.46615	0.720848	228	0.381457
19	2004	0.712346	147	0.462683	0.73059	224	0.380346
19	2005	0.712346	147	0.461871	0.71169	212	0.403532
19	2006	0.712346	147	0.458958	0.711805	226	0.376811
19	2007	0.712346	147	0.459588	0.719391	213	0.399229
19	2008	0.712346	147	0.459829	0.730813	218	0.395198
19	2009	0.712346	147	0.459011	0.724892	235	0.356238
19	2010	0.712346	147	0.460638	0.731142	212	0.408346
20	1992	0.705869	85	0.287811	0.734823	245	0.382403
20	1993	0.705869	85	0.29181	0.746259	247	0.377798
20	1994	0.705869	85	0.291025	0.736286	240	0.389412
20	1995	0.705869	85	0.284885	0.737741	237	0.387509
20	1996	0.705869	85	0.281267	0.733875	241	0.376703
20	1997	0.705869	85	0.279522	0.744887	257	0.37751
20	1998	0.705869	85	0.279772	0.735529	243	0.403744
20	1999	0.705869	85	0.280017	0.734571	248	0.396987
20	2000	0.705869	85	0.27462	0.735138	247	0.398801
20	2001	0.705869	85	0.263412	0.73267	246	0.408188
20	2002	0.705869	85	0.268153	0.734887	252	0.431826
20	2003	0.705869	85	0.271063	0.735097	230	0.445501
20	2004	0.705869	85	0.271525	0.727503	214	0.435449
20	2005	0.705869	85	0.268328	0.72598	219	0.412826
20	2006	0.705869	85	0.271534	0.72377	217	0.414719
20	2007	0.705869	85	0.268941	0.74144	231	0.404771
20	2008	0.705869	85	0.269239	0.745127	229	0.412892
20	2009	0.695861	82	0.266408	0.747632	240	0.399228
20	2010	0.695861	82	0.280097	0.74596	230	0.411628
21	1992	0.742485	171	0.440921	0.756242	260	0.384664
21	1993	0.742485	171	0.443124	0.753557	269	0.370666
21	1994	0.742485	171	0.439049	0.753357	278	0.36995
21	1995	0.742485	171	0.436857	0.753005	285	0.382843
21	1996	0.742485	171	0.438867	0.754458	285	0.383401
21	1997	0.742485	171	0.439427	0.753194	285	0.38304
21	1998	0.742485	171	0.439081	0.753194	285	0.381172
21	1999	0.742485	171	0.435262	0.751194	271	0.388406
21	2000	0.742485	171	0.435489	0.753997	265	0.396698
21	2001	0.742485	171	0.434991	0.757073	261	0.395586
21	2002	0.742485	171	0.435059	0.754772	266	0.394753
21	2003	0.742485	171	0.43548	0.750712	268	0.39067
21	2004	0.742485	171	0.434266	0.751913	274	0.384543
21	2005	0.744122	172	0.439099	0.75086	269	0.391038
21	2006	0.744122	172	0.438441	0.752823	274	0.391179
21	2007	0.744122	172	0.436718	0.749651	268	0.389113
21	2008	0.744122	172	0.434516	0.749651	268	0.385042
21	2009	0.744122	172	0.434619	0.754099	266	0.387983
21	2010	0.744122	172	0.437655	0.749651	268	0.397239
22	1992	0	0	0	0.718105	150	0.335439
22	1993	0	0	0	0.713269	158	0.322188
22	1994	0	0	0	0.711067	151	0.337076
22	1995	0	0	0	0.701598	146	0.335907
22	1996	0	0	0	0.712101	148	0.317509
22	1997	0	0	0	0.726621	140	0.337138
22	1998	0	0	0	0.728548	141	0.330927
22	1999	0	0	0	0.720685	107	0.375341
22	2000	0	0	0	0.726342	106	0.372407
22	2001	0	0	0	0.716518	99	0.401007
22	2002	0	0	0	0.717366	99	0.403295
22	2003	0	0	0	0.720735	96	0.397506
22	2004	0	0	0	0.689892	78	0.400727
22	2005	0	0	0	0.689225	79	0.39444
22	2006	0	0	0	0.700826	89	0.367638
22	2007	0	0	0	0.700509	90	0.374578
22	2008	0	0	0	0.701348	89	0.379591
22	2009	0	0	0	0.72724	205	0.396635
22	2010	0	0	0	0.731017	212	0.395034
23	1992	0.737427	94	0.385019	0.755443	167	0.389614
23	1993	0.735738	95	0.391699	0.742956	188	0.343692
23	1994	0.735738	95	0.370946	0.755064	190	0.335735
23	1995	0.746112	99	0.371722	0.76061	177	0.366998
23	1996	0.746112	99	0.366212	0.751196	190	0.336156
23	1997	0.746112	99	0.360035	0.76098	179	0.362644
23	1998	0.743112	102	0.364261	0.754189	164	0.387814
23	1999	0.736587	108	0.37734	0.757144	172	0.391904
23	2000	0.736587	108	0.383897	0.755964	189	0.38581
23	2001	0.736587	108	0.389642	0.751608	155	0.40525
23	2002	0.736587	108	0.393383	0.742512	164	0.37511
23	2003	0.736587	108	0.405014	0.752262	196	0.401822
23	2004	0.736587	108	0.389797	0.736105	192	0.370568
23	2005	0.736587	108	0.393758	0.751712	206	0.35889
23	2006	0.736587	108	0.39675	0.75761	191	0.381975
23	2007	0.736587	108	0.387711	0.757451	187	0.385577
23	2008	0.736587	108	0.396259	0.767396	191	0.374633
23	2009	0.736587	108	0.392367	0.77309	185	0.379392
23	2010	0.736587	108	0.391008	0.756966	200	0.369198
25	1992	0.723581	88	0.192591	0.733419	111	0.291723
25	1993	0.723581	88	0.191113	0.735635	109	0.270711
25	1994	0.723581	88	0.192559	0.738994	110	0.325931
25	1995	0.723581	88	0.192138	0.738994	110	0.286188
25	1996	0.723581	88	0.192716	0.738994	110	0.281595
25	1997	0.723581	88	0.194321	0.738994	110	0.284529
25	1998	0.723581	88	0.195863	0.738994	110	0.288252
25	1999	0.723581	88	0.196233	0.738994	110	0.295445
25	2000	0.723581	88	0.195091	0.738994	110	0.282804
25	2001	0.723581	88	0.195448	0.738994	110	0.301828
25	2002	0.723581	88	0.196507	0.757046	155	0.281998
25	2003	0.723581	88	0.197032	0.739025	148	0.290963
25	2004	0.723581	88	0.197435	0.749742	151	0.29977
25	2005	0.723581	88	0.197117	0.740615	168	0.285463
25	2006	0.723581	88	0.196761	0.733139	173	0.283569
25	2007	0.723581	88	0.196759	0.726067	172	0.266116
25	2008	0.723581	88	0.196942	0.728114	169	0.263333
25	2009	0.723581	88	0.197216	0.728114	169	0.262384
25	2010	0.723581	88	0.196627	0.730453	146	0.290752
26	1992	0.720746	80	0.413672	0.726735	215	0.337403
26	1993	0.720746	80	0.416347	0.728516	211	0.331982
26	1994	0.720746	80	0.415453	0.729989	222	0.355731
26	1995	0.720746	80	0.418468	0.72793	221	0.346518
26	1996	0.720746	80	0.421346	0.726491	223	0.357829
26	1997	0.720746	80	0.418109	0.73592	241	0.397666
26	1998	0.720746	80	0.41744	0.73592	241	0.394106
26	1999	0.720746	80	0.422052	0.733866	225	0.376616
26	2000	0.720746	80	0.420995	0.732129	224	0.373706
26	2001	0.720746	80	0.422037	0.733866	225	0.371224
26	2002	0.720746	80	0.418285	0.733305	239	0.415883
26	2003	0.720746	80	0.417835	0.73977	242	0.413418
26	2004	0.720746	80	0.419673	0.750586	251	0.375833
26	2005	0.720746	80	0.418563	0.75297	245	0.383516
26	2006	0.720746	80	0.415571	0.750487	247	0.355335
26	2007	0.720746	80	0.402315	0.751487	249	0.362294
26	2008	0.720746	80	0.403629	0.751487	249	0.359679
26	2009	0.720746	80	0.402797	0.751487	249	0.365713
26	2010	0.720746	80	0.405672	0.752199	239	0.374728
27	1992	0.696249	146	0.452067	0.732315	215	0.421197
27	1993	0.700166	163	0.432729	0.724829	241	0.407089
27	1994	0.703774	163	0.441883	0.733637	251	0.392638
27	1995	0.702968	165	0.440985	0.732462	251	0.398994
27	1996	0.703765	163	0.440681	0.734389	226	0.427641
27	1997	0.703372	163	0.440572	0.73222	238	0.405523
27	1998	0.703765	163	0.444538	0.731142	241	0.40364
27	1999	0.703765	163	0.444869	0.733828	236	0.409749
27	2000	0.703765	163	0.447382	0.730949	238	0.413672
27	2001	0.702865	164	0.450622	0.723711	254	0.404882
27	2002	0.702865	164	0.448837	0.73431	255	0.403594
27	2003	0.702219	166	0.454911	0.733971	247	0.423103
27	2004	0.702219	166	0.452798	0.724398	239	0.436197
27	2005	0.702219	166	0.452548	0.729705	239	0.437182
27	2006	0.694275	175	0.437378	0.741111	269	0.399872
27	2007	0.694275	175	0.439073	0.739766	273	0.404866
27	2008	0.694465	174	0.424652	0.741906	267	0.408939
27	2009	0.693905	176	0.434139	0.745801	271	0.423168
27	2010	0.693905	176	0.431631	0.743848	276	0.407906
28	1992	0.736285	114	0.399594	0.740282	122	0.379375
28	1993	0.736285	114	0.399766	0.740065	123	0.379494
28	1994	0.736285	114	0.400498	0.74764	124	0.379725
28	1995	0.736285	114	0.397033	0.747369	125	0.382538
28	1996	0.736285	114	0.392651	0.765472	174	0.331317
28	1997	0.736285	114	0.394807	0.763196	165	0.340335
28	1998	0.736285	114	0.396422	0.761074	173	0.322177
28	1999	0.736285	114	0.398094	0.762798	174	0.335046
28	2000	0.736285	114	0.399432	0.765992	165	0.347417
28	2001	0.736285	114	0.400629	0.765992	165	0.347985
28	2002	0.736285	114	0.402323	0.764747	168	0.345188
28	2003	0.736285	114	0.40312	0.764018	172	0.354366
28	2004	0.736285	114	0.401715	0.766301	169	0.340167
28	2005	0.736285	114	0.400694	0.752982	155	0.358316
28	2006	0.736285	114	0.401146	0.761873	154	0.365686
28	2007	0.736285	114	0.401361	0.763815	167	0.358969
28	2008	0.736285	114	0.40007	0.764637	165	0.351077
28	2009	0.736285	114	0.396239	0.768227	163	0.349306
28	2010	0.736285	114	0.394769	0.767326	165	0.350876
29	1992	0.755583	88	0.353564	0.75733	91	0.371997
29	1993	0.755583	88	0.350864	0.755053	94	0.374405
29	1994	0.755583	88	0.354131	0.755053	94	0.390563
29	1995	0.755583	88	0.353647	0.75733	91	0.375209
29	1996	0.755583	88	0.354187	0.755053	94	0.380498
29	1997	0.755583	88	0.35439	0.757617	90	0.368345
29	1998	0.755583	88	0.352631	0.754207	124	0.306858
29	1999	0.755583	88	0.353927	0.758056	125	0.319436
29	2000	0.755583	88	0.354118	0.763416	128	0.320633
29	2001	0.755583	88	0.356687	0.76377	134	0.30838
29	2002	0.755583	88	0.356784	0.758968	134	0.335018
29	2003	0.755583	88	0.353957	0.753871	125	0.336763
29	2004	0.755583	88	0.351458	0.76031	137	0.32386
29	2005	0.755583	88	0.344757	0.75196	124	0.339438
29	2006	0.755583	88	0.343973	0.75997	143	0.32017
29	2007	0.755583	88	0.344555	0.765738	151	0.305314
29	2008	0.755583	88	0.341156	0.743487	143	0.289579
29	2009	0.755583	88	0.344869	0.754497	164	0.283168
29	2010	0.755583	88	0.343589	0.748393	171	0.288255
32	1992	0.743324	175	0.357646	0.750437	211	0.35079
32	1993	0.743324	175	0.358977	0.737787	212	0.358459
32	1994	0.743324	175	0.364658	0.745679	224	0.346469
32	1995	0.743324	175	0.366066	0.75038	223	0.344034
32	1996	0.743324	175	0.365784	0.75113	221	0.349714
32	1997	0.743324	175	0.366113	0.750834	222	0.340502
32	1998	0.743324	175	0.368254	0.752553	222	0.354308
32	1999	0.743324	175	0.366998	0.750535	226	0.359128
32	2000	0.743324	175	0.366755	0.752754	229	0.350158
32	2001	0.743324	175	0.367214	0.752904	231	0.349264
32	2002	0.743324	175	0.36716	0.762984	231	0.346191
32	2003	0.743324	175	0.367595	0.749335	225	0.359149
32	2004	0.743324	175	0.368306	0.75214	210	0.378835
32	2005	0.743324	175	0.366316	0.765003	228	0.352173
32	2006	0.743324	175	0.368012	0.752591	222	0.362141
32	2007	0.743324	175	0.368615	0.758821	231	0.349807
32	2008	0.743324	175	0.370888	0.76323	240	0.344877
32	2009	0.743324	175	0.372085	0.753827	223	0.37154
32	2010	0.743324	175	0.371112	0.751809	229	0.359686
33	1992	0.705831	92	0.532976	0.740713	273	0.434403
33	1993	0.70977	100	0.524198	0.740713	273	0.436668
33	1994	0.70977	100	0.527417	0.740713	273	0.435681
33	1995	0.70977	100	0.529074	0.740713	273	0.437634
33	1996	0.708721	101	0.531539	0.740713	273	0.439531
33	1997	0.708721	101	0.531402	0.740713	273	0.438603
33	1998	0.708721	101	0.530814	0.740364	274	0.438889
33	1999	0.708721	101	0.532738	0.740364	274	0.443156
33	2000	0.705777	106	0.522303	0.740751	273	0.441413
33	2001	0.702966	111	0.50755	0.740751	273	0.440677
33	2002	0.702394	123	0.469984	0.741103	272	0.442868
33	2003	0.702394	123	0.467202	0.741103	272	0.445951
33	2004	0.702394	123	0.466618	0.741103	272	0.441129
33	2005	0.702394	123	0.468112	0.741103	272	0.442423
33	2006	0.702394	123	0.469184	0.741103	272	0.440561
33	2007	0.702394	123	0.466772	0.741189	266	0.440425
33	2008	0.707305	122	0.46089	0.741189	266	0.442923
33	2009	0.707305	122	0.463513	0.741189	266	0.444601
33	2010	0.707305	122	0.463604	0.741189	266	0.444767
35	1992	0.648289	83	0.356898	0.72972	161	0.372632
35	1993	0.648289	83	0.364435	0.72972	161	0.377342
35	1994	0.648289	83	0.373218	0.721793	180	0.357779
35	1995	0.648289	83	0.371004	0.723786	177	0.370775
35	1996	0.648289	83	0.387516	0.722161	179	0.376425
35	1997	0.648289	83	0.389955	0.725854	178	0.369225
35	1998	0.648289	83	0.391275	0.727564	209	0.344504
35	1999	0.648289	83	0.382283	0.726316	206	0.359571
35	2000	0.648289	83	0.381625	0.723167	207	0.355849
35	2001	0.648289	83	0.384296	0.723167	207	0.358103
35	2002	0.648289	83	0.389861	0.722256	203	0.362518
35	2003	0.648289	83	0.387011	0.725793	202	0.36483
35	2004	0.648289	83	0.387893	0.72041	214	0.336092
35	2005	0.648289	83	0.387086	0.724452	204	0.373724
35	2006	0.648289	83	0.38635	0.729918	209	0.370884
35	2007	0.648289	83	0.385492	0.729496	210	0.367657
35	2008	0.648289	83	0.38268	0.731987	209	0.384106
35	2009	0.648289	83	0.381004	0.725855	223	0.375587
35	2010	0.648289	83	0.383951	0.721252	222	0.37871
36	1992	0.744315	49	0.421733	0.760447	96	0.399061
36	1993	0.744315	49	0.435922	0.760447	96	0.398151
36	1994	0.744315	49	0.434879	0.760447	96	0.406424
36	1995	0.744315	49	0.430897	0.760447	96	0.406208
36	1996	0.744315	49	0.420657	0.760447	96	0.397073
36	1997	0.744315	49	0.411144	0.760447	96	0.386296
36	1998	0.744315	49	0.426738	0.760447	96	0.404633
36	1999	0.744315	49	0.425028	0.760447	96	0.38899
36	2000	0.744315	49	0.444699	0.760447	96	0.389679
36	2001	0.744315	49	0.450656	0.760447	96	0.392684
36	2002	0.744315	49	0.450834	0.752736	107	0.341929
36	2003	0.744315	49	0.453481	0.755311	105	0.344809
36	2004	0.744315	49	0.459629	0.743519	114	0.296565
36	2005	0.744315	49	0.468408	0.746772	106	0.305939
36	2006	0.744315	49	0.450826	0.752736	107	0.345719
36	2007	0.744315	49	0.442719	0.743738	105	0.28964
36	2008	0.744315	49	0.460995	0.742949	114	0.28014
36	2009	0.744315	49	0.450481	0.742949	114	0.281017
36	2010	0.744315	49	0.441529	0.742949	114	0.292921
37	1992	0.734026	116	0.335059	0.744331	163	0.340275
37	1993	0.734026	116	0.336974	0.740933	168	0.330823
37	1994	0.734026	116	0.335842	0.738936	162	0.339145
37	1995	0.734026	116	0.334884	0.746273	155	0.333801
37	1996	0.734026	116	0.339574	0.727638	158	0.328257
37	1997	0.734026	116	0.337548	0.735735	151	0.335085
37	1998	0.734026	116	0.340535	0.730542	159	0.333117
37	1999	0.734026	116	0.342587	0.737373	163	0.318161
37	2000	0.734026	116	0.344125	0.741872	152	0.33767
37	2001	0.734026	116	0.344218	0.730557	159	0.339662
37	2002	0.734026	116	0.34777	0.738163	152	0.370518
37	2003	0.734026	116	0.356096	0.737578	158	0.357082
37	2004	0.734026	116	0.355067	0.736444	150	0.371087
37	2005	0.734026	116	0.355002	0.740207	155	0.357386
37	2006	0.734026	116	0.352305	0.737376	162	0.341381
37	2007	0.734026	116	0.355328	0.735312	165	0.339089
37	2008	0.734026	116	0.359423	0.752734	170	0.33699
37	2009	0.734026	116	0.357494	0.738779	150	0.372458
37	2010	0.734026	116	0.360997	0.739225	164	0.369411
38	1992	0.749768	117	0.450201	0.736334	212	0.39584
38	1993	0.749768	117	0.449777	0.733478	228	0.36025
38	1994	0.749768	117	0.447836	0.748949	222	0.37297
38	1995	0.749768	117	0.447885	0.743818	239	0.368003
38	1996	0.749768	117	0.447606	0.75412	233	0.378093
38	1997	0.749768	117	0.446273	0.740436	215	0.395413
38	1998	0.749768	117	0.446389	0.744189	234	0.377658
38	1999	0.749768	117	0.445902	0.746094	234	0.374455
38	2000	0.749768	117	0.444506	0.745811	222	0.385829
38	2001	0.749768	117	0.44345	0.744606	227	0.38383
38	2002	0.749768	117	0.446359	0.742364	225	0.389955
38	2003	0.749768	117	0.444799	0.745909	230	0.380896
38	2004	0.749768	117	0.44224	0.731129	217	0.401492
38	2005	0.749768	117	0.443976	0.739991	217	0.381689
38	2006	0.749768	117	0.441811	0.736486	224	0.371269
38	2007	0.749768	117	0.441864	0.74159	233	0.35813
38	2008	0.749768	117	0.442054	0.747855	227	0.373099
38	2009	0.749768	117	0.442745	0.746481	230	0.377858
38	2010	0.749768	117	0.444288	0.746205	233	0.366756
39	1992	0.740905	96	0.330451	0.742863	100	0.396758
39	1993	0.740905	96	0.331967	0.742417	101	0.399292
39	1994	0.740905	96	0.330279	0.749954	154	0.323307
39	1995	0.740905	96	0.327926	0.738687	152	0.33307
39	1996	0.740905	96	0.325697	0.743257	155	0.294176
39	1997	0.740905	96	0.324751	0.733778	145	0.294846
39	1998	0.740905	96	0.332939	0.733778	145	0.314266
39	1999	0.740905	96	0.328905	0.739987	150	0.299542
39	2000	0.740905	96	0.330207	0.741354	142	0.343705
39	2001	0.740905	96	0.330846	0.755852	131	0.310143
39	2002	0.740905	96	0.330748	0.749382	134	0.314097
39	2003	0.740905	96	0.334666	0.756606	134	0.366364
39	2004	0.73543	93	0.324684	0.742592	126	0.363792
39	2005	0.740905	96	0.331842	0.745481	126	0.376872
39	2006	0.740905	96	0.336071	0.751258	128	0.380763
39	2007	0.740905	96	0.341006	0.750169	130	0.381581
39	2008	0.740905	96	0.339854	0.756021	131	0.354485
39	2009	0.740905	96	0.345374	0.756021	131	0.356117
39	2010	0.740905	96	0.344523	0.757445	144	0.326712
40	1992	0.697604	121	0.498953	0.74234	206	0.42851
40	1993	0.697604	121	0.499057	0.742762	205	0.433695
40	1994	0.697604	121	0.498411	0.745143	210	0.425195
40	1995	0.697604	121	0.499494	0.740821	225	0.40151
40	1996	0.697604	121	0.499097	0.740785	227	0.397685
40	1997	0.697604	121	0.500951	0.737251	241	0.376845
40	1998	0.696424	129	0.468264	0.739353	241	0.376408
40	1999	0.696424	129	0.47229	0.747431	236	0.383482
40	2000	0.696424	129	0.472417	0.746126	239	0.384999
40	2001	0.696424	129	0.471734	0.742394	228	0.39379
40	2002	0.696424	129	0.469865	0.741819	255	0.36186
40	2003	0.696424	129	0.469848	0.743225	251	0.372186
40	2004	0.699504	130	0.473925	0.746499	256	0.367488
40	2005	0.699504	130	0.474783	0.748577	246	0.383891
40	2006	0.699504	130	0.474652	0.743644	239	0.38707
40	2007	0.699504	130	0.476308	0.744288	251	0.375093
40	2008	0.699504	130	0.476201	0.745338	249	0.387717
40	2009	0.699504	130	0.476084	0.742953	240	0.395203
40	2010	0.699504	130	0.476781	0.742752	255	0.379262
44	1992	0.749709	145	0.392399	0.757089	260	0.344018
44	1993	0.749709	145	0.393725	0.753483	248	0.354665
44	1994	0.750597	144	0.38916	0.753313	255	0.34376
44	1995	0.751674	143	0.389007	0.751898	258	0.342347
44	1996	0.751674	143	0.383255	0.749853	252	0.360977
44	1997	0.750589	144	0.395334	0.748434	255	0.363658
44	1998	0.750589	144	0.394557	0.745261	258	0.359094
44	1999	0.747295	175	0.403719	0.744919	254	0.368977
44	2000	0.747295	175	0.405772	0.746091	258	0.372521
44	2001	0.747295	175	0.406146	0.749404	259	0.367868
44	2002	0.747295	175	0.406141	0.752498	263	0.363236
44	2003	0.747295	175	0.40783	0.752527	258	0.374599
44	2004	0.747295	175	0.405773	0.750706	253	0.380785
44	2005	0.747295	175	0.40603	0.75035	257	0.384948
44	2006	0.747295	175	0.406396	0.761515	265	0.372602
44	2007	0.747295	175	0.406068	0.755376	257	0.374722
44	2008	0.747295	175	0.406367	0.750086	261	0.369897
44	2009	0.747295	175	0.407516	0.763298	263	0.36634
44	2010	0.747295	175	0.411498	0.751647	257	0.381063
45	1992	0.736248	89	0.308174	0.753408	105	0.356782
45	1993	0.736248	89	0.308344	0.74687	103	0.350545
45	1994	0.736248	89	0.308367	0.7472	102	0.352395
45	1995	0.745671	91	0.311226	0.761235	130	0.344465
45	1996	0.745671	91	0.311716	0.753366	143	0.331079
45	1997	0.745671	91	0.309431	0.752461	131	0.339687
45	1998	0.745671	91	0.311574	0.769237	156	0.301075
45	1999	0.745671	91	0.311004	0.751219	153	0.307061
45	2000	0.745671	91	0.311419	0.752579	132	0.350181
45	2001	0.745671	91	0.311568	0.748782	142	0.339131
45	2002	0.745671	91	0.306473	0.756441	145	0.349908
45	2003	0.745671	91	0.308728	0.766427	147	0.324268
45	2004	0.745671	91	0.305458	0.780445	144	0.319738
45	2005	0.745671	91	0.306908	0.762466	136	0.333648
45	2006	0.745671	91	0.308067	0.760524	137	0.330777
45	2007	0.745671	91	0.311154	0.760127	132	0.344081
45	2008	0.745671	91	0.307671	0.754845	130	0.332472
45	2009	0.745671	91	0.308557	0.755348	129	0.344206
45	2010	0.745671	91	0.308099	0.765533	126	0.345435
46	1992	0.752394	94	0.342751	0.746398	172	0.326159
46	1993	0.756177	98	0.344018	0.751785	162	0.358319
46	1994	0.756177	98	0.343835	0.754822	177	0.318791
46	1995	0.754227	101	0.351648	0.770955	156	0.356726
46	1996	0.741875	115	0.394611	0.736206	148	0.411097
46	1997	0.741875	115	0.394098	0.744545	153	0.399503
46	1998	0.741875	115	0.394116	0.744545	153	0.402757
46	1999	0.741875	115	0.395053	0.744835	146	0.421923
46	2000	0.741875	115	0.395429	0.745733	145	0.426623
46	2001	0.756173	122	0.389012	0.751174	155	0.407605
46	2002	0.756173	122	0.389873	0.75032	184	0.377191
46	2003	0.756173	122	0.39156	0.751003	177	0.389049
46	2004	0.756173	122	0.391314	0.749179	193	0.350626
46	2005	0.756173	122	0.390468	0.760741	197	0.381605
46	2006	0.756173	122	0.387559	0.7683	212	0.346211
46	2007	0.756173	122	0.385329	0.763424	224	0.322972
46	2008	0.756173	122	0.385812	0.770164	220	0.331764
46	2009	0.756173	122	0.387328	0.769671	219	0.337551
46	2010	0.756173	122	0.386594	0.767964	223	0.34116
47	1992	0.703024	71	0.344392	0.740755	141	0.358665
47	1993	0.703024	71	0.330091	0.740755	141	0.353406
47	1994	0.703024	71	0.330348	0.739922	142	0.35532
47	1995	0.703024	71	0.330627	0.739922	142	0.351276
47	1996	0.707285	69	0.311029	0.741877	140	0.347725
47	1997	0.707285	69	0.313453	0.738573	151	0.330287
47	1998	0.707285	69	0.316729	0.743591	129	0.385392
47	1999	0.691834	67	0.313237	0.727702	153	0.340314
47	2000	0.691834	67	0.314381	0.727702	153	0.337446
47	2001	0.691834	67	0.32127	0.7311	136	0.383324
47	2002	0.691834	67	0.326588	0.717452	150	0.343457
47	2003	0.691834	67	0.320415	0.707531	162	0.323628
47	2004	0.696665	64	0.324838	0.71641	164	0.312113
47	2005	0.696665	64	0.324096	0.712763	169	0.328133
47	2006	0.696665	64	0.317492	0.707576	167	0.318977
47	2007	0.696665	64	0.333768	0.711261	151	0.338592
47	2008	0.696665	64	0.339528	0.711261	151	0.342796
47	2009	0.696665	64	0.33772	0.711261	151	0.343228
47	2010	0.696665	64	0.336899	0.739034	157	0.341014
48	1992	0.741285	123	0.371902	0.770108	197	0.35189
48	1993	0.742733	122	0.370912	0.764897	194	0.352229
48	1994	0.742733	122	0.368488	0.755888	218	0.373216
48	1995	0.742733	122	0.368638	0.753739	228	0.355976
48	1996	0.742733	122	0.368285	0.759781	215	0.350508
48	1997	0.742733	122	0.363879	0.750682	236	0.35404
48	1998	0.746412	123	0.367694	0.751667	232	0.368454
48	1999	0.746412	123	0.370661	0.75274	234	0.36321
48	2000	0.746412	123	0.369004	0.750332	239	0.371564
48	2001	0.746412	123	0.366836	0.752124	235	0.37232
48	2002	0.746412	123	0.368377	0.752656	234	0.376852
48	2003	0.746412	123	0.371159	0.75212	228	0.386299
48	2004	0.746412	123	0.368519	0.754575	230	0.391983
48	2005	0.746412	123	0.366147	0.753053	235	0.380961
48	2006	0.746412	123	0.368222	0.752543	236	0.377612
48	2007	0.746412	123	0.367254	0.764869	244	0.369484
48	2008	0.746412	123	0.36468	0.766705	247	0.369079
48	2009	0.746412	123	0.364082	0.767549	235	0.376043
48	2010	0.746412	123	0.365775	0.756214	228	0.387818
49	1992	0.737299	130	0.412399	0.760581	174	0.432994
49	1993	0.737299	130	0.412118	0.759641	178	0.429725
49	1994	0.737299	130	0.411625	0.762306	174	0.428421
49	1995	0.737299	130	0.411896	0.762465	174	0.428658
49	1996	0.737299	130	0.409983	0.762306	174	0.423262
49	1997	0.737299	130	0.407809	0.76191	175	0.423182
49	1998	0.737299	130	0.412356	0.759641	178	0.427821
49	1999	0.73694	131	0.41561	0.757091	243	0.393435
49	2000	0.73694	131	0.417141	0.753681	242	0.394072
49	2001	0.73694	131	0.417635	0.764366	255	0.380779
49	2002	0.73694	131	0.419105	0.766308	258	0.371519
49	2003	0.73694	131	0.41861	0.758747	242	0.400146
49	2004	0.73694	131	0.419357	0.765007	253	0.382412
49	2005	0.73694	131	0.419788	0.761326	240	0.393457
49	2006	0.73694	131	0.418907	0.749344	208	0.409067
49	2007	0.73694	131	0.421222	0.761429	235	0.399004
49	2008	0.73694	131	0.419433	0.771085	223	0.386038
49	2009	0.73694	131	0.419649	0.765473	218	0.394922
49	2010	0.73694	131	0.42079	0.76607	224	0.396508
50	1992	0.664477	144	0.465326	0.726909	229	0.423594
50	1993	0.664477	144	0.464534	0.729885	227	0.420583
50	1994	0.664477	144	0.470067	0.726693	234	0.410331
50	1995	0.664477	144	0.46626	0.724486	236	0.410324
50	1996	0.664477	144	0.462511	0.728587	226	0.417948
50	1997	0.664477	144	0.465594	0.719812	229	0.410614
50	1998	0.664477	144	0.462348	0.727915	236	0.406263
50	1999	0.664477	144	0.460712	0.725744	234	0.423861
50	2000	0.664477	144	0.460463	0.726889	239	0.408152
50	2001	0.664477	144	0.460262	0.7322	250	0.40193
50	2002	0.664477	144	0.458108	0.728039	238	0.415295
50	2003	0.664477	144	0.455407	0.726577	237	0.411826
50	2004	0.664477	144	0.455779	0.741404	255	0.399394
50	2005	0.664477	144	0.45724	0.723785	240	0.416493
50	2006	0.664477	144	0.459887	0.728881	246	0.407261
50	2007	0.664477	144	0.462184	0.733947	250	0.408208
50	2008	0.664477	144	0.463406	0.732699	253	0.41305
50	2009	0.664477	144	0.464719	0.732227	257	0.405683
50	2010	0.664477	144	0.460103	0.733887	253	0.406691
51	1992	0.687955	137	0.43829	0.716682	182	0.456921
52	1992	0.664888	120	0.41182	0.676942	125	0.432785
52	1993	0.664888	120	0.420216	0.67669	127	0.465309
52	1994	0.664888	120	0.421356	0.705152	167	0.451259
52	1995	0.664888	120	0.421026	0.719058	154	0.435503
52	1996	0.693188	128	0.399975	0.721493	147	0.437483
52	1997	0.693188	128	0.408245	0.720281	148	0.443099
52	1998	0.684551	142	0.425421	0.713759	163	0.453206
52	1999	0.656371	135	0.44912	0.719862	187	0.461898
52	2000	0.658523	147	0.419764	0.711958	184	0.422059
52	2001	0.658523	147	0.418592	0.698786	196	0.423088
52	2002	0.659722	146	0.419158	0.724996	208	0.406513
52	2003	0.659393	147	0.420705	0.721442	211	0.393539
52	2004	0.68118	155	0.40785	0.719698	201	0.415687
52	2005	0.680817	156	0.405121	0.709537	200	0.422537
52	2006	0.683547	157	0.411696	0.707366	222	0.397205
52	2007	0.680817	156	0.412271	0.719849	221	0.407842
52	2008	0.683059	159	0.421926	0.73369	230	0.396783
52	2009	0.683059	159	0.419267	0.729769	219	0.428729
52	2010	0.683059	159	0.418525	0.727927	242	0.394687
53	1992	0.751701	119	0.355454	0.753975	170	0.366916
53	1993	0.751701	119	0.352455	0.750625	157	0.37329
53	1994	0.751701	119	0.354657	0.746855	164	0.360854
53	1995	0.750811	120	0.354035	0.751391	160	0.356263
53	1996	0.750811	120	0.352572	0.754597	162	0.360835
53	1997	0.746066	132	0.331397	0.750687	174	0.356454
53	1998	0.745308	133	0.333095	0.736963	174	0.346918
53	1999	0.745308	133	0.332741	0.752781	166	0.384227
53	2000	0.745308	133	0.330731	0.74534	162	0.366418
53	2001	0.745308	133	0.327839	0.740569	183	0.336831
53	2002	0.745308	133	0.327234	0.738246	179	0.348719
53	2003	0.745308	133	0.326732	0.741522	182	0.35651
53	2004	0.745308	133	0.326985	0.756867	214	0.317717
53	2005	0.745308	133	0.328644	0.759988	193	0.344476
53	2006	0.745308	133	0.326309	0.75924	200	0.317466
53	2007	0.745308	133	0.328161	0.764126	199	0.330186
53	2008	0.745308	133	0.32906	0.763755	218	0.316409
53	2009	0.745308	133	0.325877	0.761719	222	0.313019
53	2010	0.747418	130	0.33005	0.746154	203	0.342297
54	1992	0.634436	74	0.366716	0.742087	278	0.38267
54	1993	0.63291	76	0.359449	0.732821	271	0.385481
54	1994	0.63291	76	0.363169	0.732535	271	0.39214
54	1995	0.63291	76	0.371781	0.734303	272	0.394489
54	1996	0.629463	75	0.364872	0.734244	272	0.39747
54	1997	0.636825	76	0.368775	0.73418	266	0.405624
54	1998	0.636825	76	0.369273	0.73354	268	0.39931
54	1999	0.636825	76	0.366719	0.732684	265	0.409045
54	2000	0.653285	78	0.376004	0.734491	266	0.413259
54	2001	0.653285	78	0.376477	0.743707	278	0.40284
54	2002	0.653285	78	0.379649	0.732815	271	0.414847
54	2003	0.653703	79	0.386663	0.732611	272	0.434674
54	2004	0.658757	86	0.381476	0.733031	271	0.422026
54	2005	0.658448	85	0.380982	0.734078	273	0.415374
54	2006	0.658757	86	0.386275	0.734078	273	0.417217
54	2007	0.658757	86	0.38538	0.744265	277	0.404945
54	2008	0.658757	86	0.385659	0.742628	276	0.407822
54	2009	0.658757	86	0.387428	0.742628	276	0.417618
54	2010	0.659399	89	0.395534	0.743908	276	0.411328
55	1992	0.746099	122	0.357189	0.759143	145	0.415562
55	1993	0.746099	122	0.356924	0.759143	145	0.420942
55	1994	0.746099	122	0.356067	0.756097	153	0.408171
55	1995	0.742714	130	0.339047	0.758408	171	0.392034
55	1996	0.742714	130	0.340413	0.750736	181	0.362497
55	1997	0.742714	130	0.338479	0.75095	176	0.378615
55	1998	0.742714	130	0.34124	0.75095	176	0.382312
55	1999	0.742714	130	0.345342	0.75095	176	0.384128
55	2000	0.742714	130	0.343214	0.75367	171	0.420104
55	2001	0.742714	130	0.343636	0.750709	172	0.396571
55	2002	0.742714	130	0.344389	0.751949	173	0.401939
55	2003	0.742714	130	0.345825	0.75428	171	0.413408
55	2004	0.742714	130	0.345118	0.74987	172	0.418101
55	2005	0.742714	130	0.347644	0.744079	187	0.398996
55	2006	0.742714	130	0.344405	0.749595	173	0.418523
55	2007	0.742714	130	0.344739	0.747946	175	0.426428
55	2008	0.742714	130	0.346038	0.749849	173	0.420938
55	2009	0.742714	130	0.347814	0.752615	173	0.433097
55	2010	0.742714	130	0.342365	0.757336	166	0.434056
56	1992	0.735671	135	0.410094	0.753864	167	0.447451
56	1993	0.735671	135	0.40936	0.751961	170	0.444546
56	1994	0.735671	135	0.409316	0.750293	176	0.431233
56	1995	0.738842	131	0.408257	0.753386	168	0.44803
56	1996	0.738842	131	0.411092	0.753386	168	0.456607
56	1997	0.738842	131	0.407985	0.750807	175	0.429732
56	1998	0.738842	131	0.408517	0.754398	166	0.451681
56	1999	0.738842	131	0.410184	0.754398	166	0.450823
56	2000	0.738842	131	0.408261	0.754398	166	0.450711
56	2001	0.738842	131	0.408817	0.754398	166	0.451538
56	2002	0.738842	131	0.40979	0.745808	197	0.407284
56	2003	0.738842	131	0.410354	0.743412	205	0.392695
56	2004	0.738842	131	0.409081	0.742332	207	0.386723
56	2005	0.738842	131	0.409002	0.750031	197	0.415854
56	2006	0.738842	131	0.407446	0.75882	217	0.380924
56	2007	0.738842	131	0.407384	0.755517	215	0.383818
56	2008	0.738842	131	0.40629	0.755517	215	0.384166
56	2009	0.737625	132	0.407048	0.75882	217	0.383543
56	2010	0.737625	132	0.40484	0.75882	217	0.383565
57	1992	0.677001	68	0.464248	0.685141	116	0.453721
57	1993	0.677001	68	0.465624	0.693814	125	0.431869
57	1994	0.677001	68	0.462586	0.707446	120	0.47127
57	1995	0.687434	72	0.456299	0.712568	124	0.477075
57	1996	0.687434	72	0.462578	0.712568	124	0.478976
57	1997	0.687434	72	0.468712	0.712568	124	0.481775
57	1998	0.687434	72	0.467646	0.730445	225	0.374725
57	1999	0.687434	72	0.468518	0.733827	226	0.371047
57	2000	0.687434	72	0.471595	0.733042	220	0.372999
57	2001	0.687434	72	0.470729	0.73072	245	0.351913
57	2002	0.687434	72	0.47089	0.731638	232	0.357741
57	2003	0.686338	78	0.483135	0.729528	230	0.372201
57	2004	0.686338	78	0.481142	0.733469	244	0.373672
57	2005	0.686338	78	0.4826	0.732663	241	0.366896
57	2006	0.686463	79	0.490387	0.731984	242	0.369811
57	2007	0.686463	79	0.488608	0.733778	242	0.36643
57	2008	0.686463	79	0.489827	0.739889	240	0.36334
57	2009	0.686463	79	0.490661	0.748612	249	0.359928
57	2010	0.686463	79	0.493222	0.736881	241	0.383922
58	1992	0.727977	180	0.424403	0.736856	222	0.395346
58	1993	0.72736	181	0.430079	0.731641	233	0.387716
58	1994	0.72736	181	0.429226	0.733069	235	0.382872
58	1995	0.726783	182	0.427291	0.730313	243	0.379376
58	1996	0.726783	182	0.433548	0.740509	256	0.365617
58	1997	0.726783	182	0.425396	0.729506	243	0.37353
58	1998	0.726783	182	0.428666	0.733978	239	0.385261
58	1999	0.731912	184	0.4379	0.741143	242	0.38721
58	2000	0.731912	184	0.436996	0.741731	255	0.373006
58	2001	0.731912	184	0.436273	0.741251	237	0.398004
58	2002	0.731912	184	0.438072	0.744964	250	0.388822
58	2003	0.731912	184	0.437764	0.745206	237	0.398842
58	2004	0.731912	184	0.437061	0.73853	249	0.388267
58	2005	0.731912	184	0.439977	0.76287	233	0.408583
58	2006	0.731912	184	0.437719	0.754637	254	0.379832
58	2007	0.731912	184	0.438279	0.741253	251	0.381703
58	2008	0.731912	184	0.43851	0.74635	266	0.37042
58	2009	0.731912	184	0.43858	0.744689	255	0.381177
58	2010	0.731912	184	0.440565	0.754144	251	0.386961
59	1992	0.670258	173	0.437733	0.721716	235	0.40394
59	1993	0.670258	173	0.43815	0.711968	231	0.402035
59	1994	0.670258	173	0.440172	0.708484	240	0.416721
59	1995	0.670258	173	0.440568	0.70501	235	0.412569
59	1996	0.670258	173	0.439513	0.70894	226	0.428514
59	1997	0.670258	173	0.437549	0.704172	238	0.404726
59	1998	0.670258	173	0.437754	0.717662	246	0.40058
59	1999	0.670258	173	0.438062	0.724023	252	0.398428
59	2000	0.670004	174	0.441348	0.726274	251	0.396049
59	2001	0.670004	174	0.441409	0.710008	242	0.413464
59	2002	0.670004	174	0.443106	0.717404	247	0.415861
59	2003	0.670004	174	0.442163	0.740142	261	0.392618
59	2004	0.670004	174	0.44109	0.720128	247	0.405186
59	2005	0.670004	174	0.44229	0.718968	250	0.406906
59	2006	0.670004	174	0.443029	0.724871	253	0.403358
59	2007	0.670004	174	0.443372	0.73402	247	0.410229
59	2008	0.670004	174	0.444937	0.731283	260	0.400177
59	2009	0.670004	174	0.445225	0.736324	261	0.405619
59	2010	0.670004	174	0.446156	0.734927	259	0.403702
60	1992	0.703391	114	0.401072	0.740656	185	0.390462
60	1993	0.703391	114	0.401023	0.730501	212	0.368528
60	1994	0.708112	115	0.41134	0.746106	223	0.364859
60	1995	0.711337	103	0.440056	0.721729	217	0.383927
60	1996	0.711337	103	0.453511	0.720947	221	0.368219
60	1997	0.717057	99	0.453738	0.729133	214	0.386579
60	1998	0.711337	103	0.446727	0.725497	227	0.364268
60	1999	0.706674	108	0.441815	0.736624	227	0.379337
60	2000	0.706674	108	0.441646	0.743901	244	0.390925
60	2001	0.706674	108	0.44746	0.733366	251	0.39302
60	2002	0.706674	108	0.449106	0.740828	260	0.388522
60	2003	0.706674	108	0.451463	0.743866	256	0.390154
60	2004	0.706674	108	0.442814	0.740521	261	0.364255
60	2005	0.706674	108	0.416458	0.752357	265	0.356902
60	2006	0.704011	110	0.423537	0.75265	264	0.364008
60	2007	0.704011	110	0.421655	0.750027	256	0.378659
60	2008	0.704011	110	0.422271	0.747113	254	0.376612
60	2009	0.704011	110	0.416987	0.748703	264	0.374304
60	2010	0.704011	110	0.418114	0.748706	264	0.369161
61	1992	0.78739	22	0.480634	0.709206	49	0.404433
61	1993	0.78739	22	0.477875	0.709206	49	0.400142
61	1994	0.78739	22	0.481855	0.778533	33	0.572432
61	1995	0.78739	22	0.48327	0.780671	34	0.585622
61	1996	0.78739	22	0.484413	0.778533	33	0.58328
61	1997	0.78739	22	0.483885	0.780671	34	0.596154
61	1998	0.78739	22	0.483431	0.778533	33	0.591838
61	1999	0.78739	22	0.48198	0.780671	34	0.596664
61	2000	0.78739	22	0.483915	0.778533	33	0.598876
61	2001	0.78739	22	0.483988	0.778533	33	0.60012
61	2002	0.78739	22	0.482562	0.746437	59	0.385199
61	2003	0.78739	22	0.481832	0.746437	59	0.405668
61	2004	0.78739	22	0.480855	0.746437	59	0.38852
61	2005	0.78739	22	0.481386	0.706774	76	0.319647
61	2006	0.78739	22	0.4811	0.707197	75	0.322155
61	2007	0.78739	22	0.48164	0.707197	75	0.31866
61	2008	0.78739	22	0.48033	0.707197	75	0.319121
61	2009	0.78739	22	0.481218	0.707197	75	0.32376
61	2010	0.78739	22	0.479776	0.746437	59	0.407139
62	1992	0.765064	185	0.393522	0.769718	215	0.394031
63	1992	0.669314	64	0.464172	0.708674	184	0.368848
63	1993	0.669314	64	0.466261	0.724866	212	0.357414
63	1994	0.669314	64	0.465425	0.723641	227	0.359338
63	1995	0.669314	64	0.464944	0.744036	234	0.35102
63	1996	0.669314	64	0.462204	0.73428	229	0.38057
63	1997	0.669314	64	0.472215	0.728338	232	0.383558
63	1998	0.669314	64	0.454743	0.741134	240	0.382903
63	1999	0.669314	64	0.448254	0.742119	242	0.371411
63	2000	0.669314	64	0.457196	0.729119	231	0.379627
63	2001	0.675909	65	0.469059	0.731155	231	0.381264
63	2002	0.675909	65	0.458621	0.730558	232	0.373841
63	2003	0.679347	63	0.445696	0.730254	233	0.381747
63	2004	0.692089	74	0.421319	0.731499	239	0.397179
63	2005	0.692089	74	0.412441	0.731358	234	0.404856
63	2006	0.692089	74	0.403595	0.743602	252	0.384555
63	2007	0.692089	74	0.401653	0.744619	249	0.394707
63	2008	0.674457	81	0.377662	0.742568	249	0.397241
63	2009	0.674457	81	0.374987	0.74446	246	0.40709
63	2010	0.674457	81	0.387084	0.743462	253	0.39915
64	1992	0	1	0	0.730224	205	0.309296
64	1993	0	1	0	0.722907	192	0.303958
64	1994	0	1	0	0.722898	198	0.2999
64	1995	0	1	0	0.725529	175	0.341128
64	1996	0	1	0	0.728466	204	0.306156
64	1997	0	1	0	0.723703	196	0.311967
64	1998	0	1	0	0.729436	202	0.304741
64	1999	0	1	0	0.725177	194	0.320008
64	2000	0	1	0	0.724681	195	0.289914
64	2001	0	1	0	0.722684	201	0.277033
64	2002	0	1	0	0.721693	205	0.310973
64	2003	0	1	0	0.719386	198	0.324117
64	2004	0	1	0	0.723686	201	0.327773
64	2005	0	1	0	0.708489	179	0.348977
64	2006	0	1	0	0.708276	173	0.350929
64	2007	0	1	0	0.714799	179	0.358
64	2008	0	1	0	0.714799	179	0.361135
64	2009	0	1	0	0.724018	188	0.364368
64	2010	0	1	0	0.743922	159	0.404324
65	2003	0	0	0	1	3	1
65	2004	0	0	0	1	3	1
65	2005	0	0	0	1	3	1
65	2006	0	0	0	1	3	1
65	2007	0	0	0	1	3	1
66	1992	0.728534	117	0.299214	0.73682	210	0.342951
66	1993	0.721878	124	0.317585	0.745997	235	0.347608
66	1994	0.721878	124	0.326274	0.749366	222	0.358668
66	1995	0.721878	124	0.323068	0.738899	208	0.366604
66	1996	0.721878	124	0.317793	0.741454	208	0.362602
66	1997	0.721878	124	0.322796	0.742216	207	0.36009
66	1998	0.721878	124	0.330697	0.741673	207	0.359627
66	1999	0.721878	124	0.321225	0.744692	211	0.357206
66	2000	0.721878	124	0.323649	0.735054	221	0.364637
66	2001	0.721878	124	0.32116	0.733371	224	0.36464
66	2002	0.721878	124	0.321872	0.727715	233	0.346137
66	2003	0.721878	124	0.330025	0.733129	240	0.375692
66	2004	0.72592	110	0.351471	0.744369	230	0.376552
66	2005	0.72592	110	0.351274	0.743677	229	0.382808
66	2006	0.72592	110	0.353635	0.738577	226	0.390917
66	2007	0.72592	110	0.351508	0.737589	227	0.38614
66	2008	0.72592	110	0.354522	0.736692	230	0.380531
66	2009	0.72592	110	0.353375	0.751755	226	0.38049
66	2010	0.72592	110	0.357334	0.737953	223	0.38999
67	1992	0.686747	59	0.420867	0.730936	234	0.390114
67	1993	0.686586	60	0.42132	0.730713	235	0.392944
67	1994	0.683019	67	0.41141	0.731017	241	0.393654
67	1995	0.678029	72	0.400185	0.733795	239	0.400728
67	1996	0.688687	76	0.399064	0.730502	248	0.39643
67	1997	0.688687	76	0.395514	0.734442	259	0.387974
67	1998	0.688687	76	0.39652	0.732529	265	0.380535
67	1999	0.688687	76	0.397507	0.74203	272	0.368925
67	2000	0.688687	76	0.401062	0.731729	267	0.381996
67	2001	0.688687	76	0.400945	0.729828	266	0.38422
67	2002	0.688687	76	0.399605	0.728617	263	0.392368
67	2003	0.688687	76	0.403043	0.730867	269	0.393185
67	2004	0.688687	76	0.402475	0.727762	266	0.38602
67	2005	0.695051	77	0.398941	0.739989	276	0.37829
67	2006	0.695051	77	0.400762	0.731171	262	0.391634
67	2007	0.695051	77	0.395164	0.743609	267	0.393659
67	2008	0.695051	77	0.391576	0.740268	271	0.38788
67	2009	0.695051	77	0.395029	0.744283	271	0.389332
67	2010	0.695051	77	0.399221	0.741164	274	0.385623
68	1992	0.679741	135	0.540506	0.742372	278	0.440298
68	1993	0.679741	135	0.539018	0.742372	278	0.439817
68	1994	0.679741	135	0.5374	0.743691	279	0.444205
68	1995	0.679741	135	0.535481	0.744379	277	0.440578
68	1996	0.679741	135	0.535817	0.744036	278	0.437682
68	1997	0.679741	135	0.535793	0.743691	279	0.435967
68	1998	0.679741	135	0.535529	0.743691	279	0.436285
68	1999	0.679741	135	0.5356	0.743691	279	0.440502
68	2000	0.679058	123	0.575837	0.744036	278	0.439643
68	2001	0.699826	132	0.549721	0.742353	278	0.438832
68	2002	0.699826	132	0.549818	0.742698	277	0.43606
68	2003	0.699826	132	0.549576	0.742698	277	0.441628
68	2004	0.699826	132	0.549247	0.742698	277	0.436497
68	2005	0.700364	130	0.551366	0.742698	277	0.437467
68	2006	0.700364	130	0.554061	0.742698	277	0.436037
68	2007	0.700364	130	0.553187	0.742428	273	0.44094
68	2008	0.701786	140	0.516542	0.742428	273	0.440056
68	2009	0.701786	140	0.517392	0.742428	273	0.443542
68	2010	0.701786	140	0.519833	0.742428	273	0.443547
69	1992	0.685273	62	0.363981	0.685273	62	0.363981
69	1993	0.692945	63	0.373336	0.692945	63	0.373336
69	1994	0.679698	92	0.354188	0.679698	92	0.354188
69	1995	0.679698	92	0.359287	0.679698	92	0.359287
69	1996	0.679698	92	0.364034	0.679698	92	0.364034
69	1997	0.679698	92	0.363632	0.679698	92	0.363632
69	1998	0.688294	86	0.351167	0.688294	86	0.351167
69	1999	0.688294	86	0.352367	0.688294	86	0.352367
69	2000	0.688294	86	0.352408	0.688294	86	0.352408
69	2001	0.688294	86	0.351877	0.688294	86	0.351877
69	2002	0.688294	86	0.351926	0.688294	86	0.351926
69	2003	0.688294	86	0.35051	0.688294	86	0.35051
69	2004	0.688294	86	0.3504	0.688294	86	0.3504
69	2005	0.688294	86	0.355762	0.688294	86	0.355762
69	2006	0.688294	86	0.34498	0.688294	86	0.34498
69	2007	0.688294	86	0.347884	0.688294	86	0.347884
69	2008	0.688294	86	0.348681	0.688294	86	0.348681
69	2009	0.688294	86	0.34824	0.688294	86	0.34824
69	2010	0.688294	86	0.350683	0.688294	86	0.350683
70	1992	0.701343	103	0.347669	0.716971	215	0.364037
70	1993	0.701343	103	0.353275	0.741889	227	0.347923
70	1994	0.701343	103	0.357814	0.740341	225	0.34781
70	1995	0.701343	103	0.359349	0.712675	212	0.365076
70	1996	0.701343	103	0.362383	0.717456	213	0.365403
70	1997	0.701343	103	0.365453	0.716236	215	0.356623
70	1998	0.701343	103	0.367419	0.717456	213	0.360715
70	1999	0.701343	103	0.368028	0.716713	214	0.363746
70	2000	0.701343	103	0.371352	0.716713	214	0.363669
70	2001	0.701343	103	0.372336	0.721017	224	0.369148
70	2002	0.701343	103	0.373517	0.715687	216	0.380859
70	2003	0.701343	103	0.372502	0.713363	222	0.374203
70	2004	0.701343	103	0.37421	0.730015	232	0.356062
70	2005	0.701343	103	0.372475	0.726358	229	0.363687
70	2006	0.701343	103	0.370536	0.731618	236	0.361963
70	2007	0.701343	103	0.372724	0.723414	230	0.369547
70	2008	0.701343	103	0.374697	0.72515	227	0.369652
70	2009	0.701343	103	0.376533	0.742107	244	0.356007
70	2010	0.701343	103	0.373707	0.747664	245	0.349435
72	1992	0.654679	78	0.473601	0.73061	163	0.382988
72	1993	0.654679	78	0.473775	0.73061	163	0.368609
72	1994	0.654679	78	0.469038	0.73061	163	0.363847
72	1995	0.654679	78	0.4734	0.73061	163	0.364053
72	1996	0.654679	78	0.47384	0.73061	163	0.355055
72	1997	0.654679	78	0.471333	0.731416	162	0.338961
72	1998	0.654679	78	0.470277	0.730037	164	0.342975
72	1999	0.654679	78	0.473592	0.728103	166	0.341758
72	2000	0.654679	78	0.472942	0.724005	167	0.33945
72	2001	0.654679	78	0.480632	0.728658	169	0.368535
72	2002	0.654679	78	0.475355	0.722573	186	0.360095
72	2003	0.654679	78	0.470742	0.722583	198	0.355654
72	2004	0.654679	78	0.463554	0.714502	183	0.328481
72	2005	0.654679	78	0.467756	0.719898	191	0.330503
72	2006	0.654679	78	0.46639	0.730533	192	0.316214
72	2007	0.654679	78	0.468584	0.724489	199	0.31523
72	2008	0.654679	78	0.467618	0.724131	200	0.313583
72	2009	0.654679	78	0.46978	0.724131	200	0.325318
72	2010	0.65487	77	0.466521	0.711979	185	0.332683
73	1992	0.65999	98	0.468396	0.678889	109	0.474796
73	1993	0.65999	98	0.465376	0.701734	131	0.464968
73	1994	0.675379	104	0.456661	0.696173	137	0.452626
73	1995	0.675379	104	0.457104	0.691443	136	0.467334
73	1996	0.675379	104	0.460252	0.688696	133	0.470976
73	1997	0.675379	104	0.448143	0.694751	140	0.462048
73	1998	0.670526	107	0.449412	0.706611	147	0.45989
73	1999	0.671272	106	0.455654	0.707578	145	0.454703
73	2000	0.671203	115	0.441676	0.708068	179	0.439633
73	2001	0.671203	115	0.443648	0.706944	183	0.429249
73	2002	0.671232	107	0.463427	0.723321	192	0.41317
73	2003	0.671203	115	0.437982	0.717239	194	0.423309
73	2004	0.675078	119	0.45066	0.722012	206	0.406071
73	2005	0.683104	123	0.447659	0.726373	197	0.420886
73	2006	0.683104	123	0.450625	0.726251	209	0.411859
73	2007	0.683104	123	0.448383	0.730815	208	0.414352
73	2008	0.683104	123	0.451661	0.731735	212	0.414327
73	2009	0.679124	122	0.445588	0.734156	207	0.405245
73	2010	0.679124	122	0.449091	0.733628	188	0.444057
74	1992	0.719053	84	0.266903	0.742186	159	0.338058
74	1993	0.717511	86	0.27727	0.747849	212	0.310035
74	1994	0.717511	86	0.278368	0.740301	225	0.271432
74	1995	0.717511	86	0.277275	0.755337	201	0.296323
74	1996	0.717511	86	0.280294	0.748945	201	0.31403
74	1997	0.717511	86	0.278697	0.750706	213	0.320108
74	1998	0.717511	86	0.280148	0.760307	210	0.324485
74	1999	0.717511	86	0.280434	0.75187	212	0.329614
74	2000	0.717511	86	0.28126	0.75187	216	0.336872
74	2001	0.717511	86	0.279494	0.749587	226	0.31716
74	2002	0.717511	86	0.281811	0.753175	198	0.318245
74	2003	0.717511	86	0.281303	0.759258	219	0.304442
74	2004	0.717511	86	0.280511	0.758777	201	0.345619
74	2005	0.717511	86	0.280762	0.760201	217	0.323449
74	2006	0.717511	86	0.281019	0.76016	203	0.34139
74	2007	0.717511	86	0.278585	0.761145	201	0.319392
74	2008	0.717511	86	0.279363	0.761969	200	0.316025
74	2009	0.717511	86	0.285859	0.761969	200	0.316456
74	2010	0.717511	86	0.289254	0.752871	184	0.340528
75	1992	0.690748	79	0.212792	0.731922	99	0.342748
75	1993	0.690748	79	0.212379	0.731922	99	0.341457
75	1994	0.690748	79	0.214328	0.731922	99	0.345032
75	1995	0.690748	79	0.21257	0.7364	115	0.31322
75	1996	0.690748	79	0.218237	0.736703	110	0.33038
75	1997	0.690748	79	0.219873	0.736703	110	0.328844
75	1998	0.690748	79	0.223065	0.73537	118	0.312732
75	1999	0.690748	79	0.220787	0.732057	157	0.315886
75	2000	0.690748	79	0.220584	0.733357	154	0.317447
75	2001	0.690748	79	0.221076	0.740401	155	0.319828
75	2002	0.690748	79	0.224439	0.737661	161	0.30607
75	2003	0.690748	79	0.224191	0.741439	152	0.315061
75	2004	0.690748	79	0.224672	0.733006	148	0.316523
75	2005	0.690748	79	0.225	0.735708	172	0.290158
75	2006	0.690748	79	0.224941	0.752796	170	0.282687
75	2007	0.690748	79	0.228055	0.743358	155	0.323785
75	2008	0.690748	79	0.227653	0.743951	161	0.304384
75	2009	0.690748	79	0.226041	0.738531	168	0.295834
75	2010	0.690748	79	0.224356	0.748737	166	0.313769
79	1992	0.661	89	0.538206	0.740278	278	0.450253
79	1993	0.661	89	0.531751	0.740278	278	0.447512
79	1994	0.661	89	0.527708	0.743245	280	0.443088
79	1995	0.664576	87	0.52144	0.741365	276	0.438705
79	1996	0.664576	87	0.522554	0.741365	276	0.440185
79	1997	0.680457	80	0.552331	0.741365	276	0.439958
79	1998	0.680457	80	0.554579	0.741365	276	0.440963
79	1999	0.680457	80	0.554789	0.745751	274	0.445831
79	2000	0.680457	80	0.558108	0.741021	277	0.4426
79	2001	0.680457	80	0.553368	0.742754	272	0.447638
79	2002	0.680457	80	0.555086	0.745751	274	0.44718
79	2003	0.665624	87	0.529665	0.742191	278	0.454417
79	2004	0.665624	87	0.529617	0.74382	279	0.447537
79	2005	0.664276	94	0.50984	0.745227	275	0.45395
79	2006	0.67006	104	0.506375	0.742502	278	0.451466
79	2007	0.67006	104	0.505331	0.743571	275	0.458128
79	2008	0.675462	105	0.509014	0.743571	275	0.45488
79	2009	0.675462	105	0.50951	0.743571	275	0.455505
79	2010	0.675462	105	0.510034	0.743571	275	0.453528
80	1992	0.651444	91	0.492561	0.701642	140	0.462101
80	1993	0.651367	87	0.511063	0.702374	138	0.488039
80	1994	0.651367	87	0.513457	0.709999	138	0.48169
80	1995	0.651367	87	0.511953	0.70411	135	0.489209
80	1996	0.651367	87	0.50721	0.709114	140	0.485416
80	1997	0.651367	87	0.490965	0.703872	136	0.49822
80	1998	0.651367	87	0.49038	0.705017	135	0.480888
80	1999	0.651367	87	0.487236	0.703872	136	0.477842
80	2000	0.651367	87	0.491107	0.703872	136	0.493783
80	2001	0.651367	87	0.490775	0.709114	140	0.482076
80	2002	0.651139	88	0.495289	0.708644	141	0.481651
80	2003	0.650766	89	0.501351	0.729284	227	0.391894
80	2004	0.649948	94	0.499068	0.729416	247	0.387383
80	2005	0.650821	102	0.495134	0.728106	234	0.409144
80	2006	0.650821	102	0.504376	0.728525	238	0.399647
80	2007	0.650821	102	0.499808	0.7291	229	0.413253
80	2008	0.650821	102	0.49909	0.733433	242	0.391253
80	2009	0.656012	103	0.500172	0.723703	239	0.404876
80	2010	0.656161	104	0.508499	0.727004	235	0.417613
81	1992	0.753973	118	0.32509	0.766631	142	0.349241
81	1993	0.753973	118	0.326686	0.766631	142	0.359531
81	1994	0.753973	118	0.326752	0.766631	142	0.362984
81	1995	0.753973	118	0.338012	0.766631	142	0.366744
81	1996	0.751474	146	0.313244	0.765384	211	0.297294
81	1997	0.751474	146	0.31644	0.767113	213	0.291605
81	1998	0.751474	146	0.319401	0.767153	218	0.306766
81	1999	0.751474	146	0.31905	0.764838	218	0.315165
81	2000	0.751474	146	0.319546	0.770251	223	0.315577
81	2001	0.751474	146	0.320816	0.765949	226	0.32507
81	2002	0.751474	146	0.323461	0.768703	228	0.332813
81	2003	0.751474	146	0.322686	0.75706	232	0.337237
81	2004	0.751474	146	0.322452	0.750165	216	0.333681
81	2005	0.751474	146	0.32327	0.766283	241	0.33553
81	2006	0.751474	146	0.323798	0.768386	234	0.317272
81	2007	0.751474	146	0.324597	0.752202	235	0.331256
81	2008	0.751474	146	0.325576	0.768487	238	0.325281
81	2009	0.751474	146	0.325272	0.764069	245	0.320279
81	2010	0.751474	146	0.325901	0.758871	251	0.310373
83	1992	0.703832	58	0.22723	0.738061	115	0.34192
83	1993	0.703832	58	0.229408	0.738061	115	0.33951
83	1994	0.703832	58	0.228424	0.732835	127	0.30835
83	1995	0.703832	58	0.226072	0.739789	136	0.318877
83	1996	0.703832	58	0.226309	0.720442	136	0.320981
83	1997	0.703832	58	0.22713	0.727283	142	0.309851
83	1998	0.703832	58	0.227706	0.740521	120	0.336367
83	1999	0.703832	58	0.227741	0.746299	122	0.354153
83	2000	0.703832	58	0.230133	0.744546	124	0.357327
83	2001	0.703832	58	0.229483	0.744546	124	0.339792
83	2002	0.703832	58	0.22951	0.735739	121	0.321093
83	2003	0.703832	58	0.229057	0.736318	120	0.334947
83	2004	0.703832	58	0.226508	0.736318	120	0.337816
83	2005	0.703832	58	0.224507	0.700477	161	0.331649
83	2006	0.703832	58	0.223806	0.72068	162	0.32041
83	2007	0.703832	58	0.223088	0.721933	160	0.289938
83	2008	0.703832	58	0.224547	0.722503	159	0.285736
83	2009	0.703832	58	0.224658	0.723194	139	0.365827
83	2010	0.703832	58	0.225777	0.730405	140	0.368078
84	1992	0.671321	150	0.516016	0.727125	227	0.445658
84	1993	0.680641	158	0.497647	0.72443	253	0.413118
84	1994	0.679571	160	0.49712	0.728569	259	0.408074
84	1995	0.679511	158	0.495102	0.729955	254	0.41396
84	1996	0.679511	158	0.496533	0.733351	258	0.410437
84	1997	0.679511	158	0.495667	0.729803	261	0.405498
84	1998	0.670447	154	0.506971	0.732208	262	0.41497
84	1999	0.670274	152	0.509644	0.730209	261	0.420289
84	2000	0.670274	152	0.508494	0.730347	261	0.41456
84	2001	0.670274	152	0.509129	0.731791	263	0.414953
84	2002	0.670274	152	0.509253	0.730935	259	0.421477
84	2003	0.670274	152	0.508329	0.733316	264	0.419272
84	2004	0.670274	152	0.506523	0.742337	267	0.408156
84	2005	0.670274	152	0.505018	0.740752	266	0.407178
84	2006	0.676803	158	0.505639	0.743718	271	0.408196
84	2007	0.676803	158	0.505329	0.744751	268	0.412629
84	2008	0.676803	158	0.506121	0.745028	267	0.42337
84	2009	0.676803	158	0.507073	0.745081	273	0.41803
84	2010	0.676803	158	0.507511	0.746012	270	0.419965
86	1992	0.733312	137	0.426311	0.743833	180	0.427706
86	1993	0.733312	137	0.425147	0.743833	180	0.422511
86	1994	0.733312	137	0.42466	0.744216	179	0.430685
86	1995	0.733312	137	0.422178	0.742298	182	0.421598
86	1996	0.734127	136	0.419545	0.745232	182	0.407927
86	1997	0.734127	136	0.416417	0.733527	178	0.404642
86	1998	0.734127	136	0.418476	0.742521	182	0.401606
86	1999	0.734127	136	0.420431	0.743673	180	0.414582
86	2000	0.734127	136	0.414716	0.743673	180	0.408267
86	2001	0.734127	136	0.416686	0.734654	176	0.402234
86	2002	0.734127	136	0.415065	0.746592	206	0.388689
86	2003	0.734127	136	0.417452	0.750113	213	0.373367
86	2004	0.734127	136	0.413953	0.742601	223	0.382863
86	2005	0.735306	139	0.428315	0.733707	215	0.396123
86	2006	0.735306	139	0.429801	0.736017	211	0.403989
86	2007	0.735306	139	0.430823	0.745581	212	0.386572
86	2008	0.735306	139	0.427984	0.737834	199	0.395533
86	2009	0.735306	139	0.43204	0.743432	212	0.401115
86	2010	0.735306	139	0.433943	0.74503	212	0.391544
87	1992	0.71139	122	0.382971	0.71139	122	0.382971
87	1993	0.711962	121	0.381872	0.711962	121	0.381872
87	1994	0.711962	121	0.377504	0.711962	121	0.377504
87	1995	0.711962	121	0.375795	0.711962	121	0.375795
87	1996	0.711962	121	0.38033	0.711962	121	0.38033
87	1997	0.711962	121	0.380622	0.711962	121	0.380622
87	1998	0.711962	121	0.384846	0.711962	121	0.384846
87	1999	0.711962	121	0.384391	0.711962	121	0.384391
87	2000	0.711962	121	0.378313	0.711962	121	0.378313
87	2001	0.711962	121	0.384175	0.711962	121	0.384175
87	2002	0.711962	121	0.384257	0.711962	121	0.384257
87	2003	0.711962	121	0.379283	0.711962	121	0.379283
87	2004	0.711962	121	0.370623	0.711962	121	0.370623
87	2005	0.711962	121	0.370707	0.711962	121	0.370707
87	2006	0.711962	121	0.373499	0.711962	121	0.373499
87	2007	0.711962	121	0.37231	0.711962	121	0.37231
87	2008	0.711962	121	0.372657	0.711962	121	0.372657
87	2009	0.711962	121	0.377197	0.711962	121	0.377197
87	2010	0.711962	121	0.375491	0.711962	121	0.375491
88	1992	0.685779	75	0.341988	0.713538	97	0.419841
88	1993	0.685779	75	0.343094	0.713538	97	0.407823
88	1994	0.685779	75	0.346214	0.713538	97	0.412806
88	1995	0.685779	75	0.340398	0.713538	97	0.405917
88	1996	0.685779	75	0.340709	0.713538	97	0.408714
88	1997	0.685779	75	0.33924	0.713538	97	0.40241
88	1998	0.685779	75	0.338251	0.713538	97	0.408687
88	1999	0.685779	75	0.341416	0.713538	97	0.406102
88	2000	0.685779	75	0.342608	0.713538	97	0.412244
88	2001	0.685779	75	0.342911	0.713538	97	0.414824
88	2002	0.685779	75	0.343415	0.713538	97	0.420579
88	2003	0.685779	75	0.338723	0.721979	109	0.3954
88	2004	0.685779	75	0.34489	0.723055	108	0.368918
88	2005	0.685779	75	0.348099	0.700309	114	0.336202
88	2006	0.685779	75	0.345632	0.700309	114	0.332213
88	2007	0.685779	75	0.352139	0.700309	114	0.336693
88	2008	0.685779	75	0.353174	0.711104	82	0.360994
88	2009	0.685779	75	0.350452	0.711104	82	0.365347
88	2010	0.685779	75	0.350728	0.685779	75	0.350728
89	1992	0.737737	150	0.38438	0.735959	173	0.379469
89	1993	0.733453	156	0.409771	0.754936	231	0.361532
89	1994	0.733453	156	0.41033	0.750494	233	0.364058
89	1995	0.733453	156	0.411063	0.741095	242	0.345837
89	1996	0.733453	156	0.410172	0.739862	247	0.341171
89	1997	0.733453	156	0.412228	0.750392	256	0.34432
89	1998	0.733453	156	0.411813	0.738744	250	0.35976
89	1999	0.733453	156	0.412782	0.736504	247	0.367768
89	2000	0.733453	156	0.413259	0.738205	237	0.380365
89	2001	0.733453	156	0.412372	0.742541	239	0.373138
89	2002	0.733453	156	0.411961	0.734833	247	0.359859
89	2003	0.733453	156	0.411444	0.731626	242	0.371925
89	2004	0.733453	156	0.410809	0.738025	243	0.366244
89	2005	0.733453	156	0.410371	0.735814	242	0.374581
89	2006	0.733453	156	0.409086	0.732219	242	0.373499
89	2007	0.733453	156	0.410044	0.736419	247	0.373808
89	2008	0.733453	156	0.407058	0.738172	245	0.37347
89	2009	0.733453	156	0.406033	0.752755	258	0.354721
89	2010	0.733453	156	0.405332	0.747237	258	0.355136
90	1992	0.751171	105	0.321723	0.756063	116	0.381594
90	1993	0.751171	105	0.319939	0.75543	117	0.38751
90	1994	0.751171	105	0.321083	0.75543	117	0.390821
90	1995	0.751171	105	0.320142	0.763214	183	0.311057
90	1996	0.751171	105	0.320304	0.763397	200	0.27244
90	1997	0.751171	105	0.319408	0.760211	189	0.290868
90	1998	0.751171	105	0.321085	0.764875	181	0.295155
90	1999	0.751171	105	0.319217	0.752298	199	0.290893
90	2000	0.751171	105	0.31805	0.740704	191	0.297838
90	2001	0.751171	105	0.318492	0.758013	189	0.295252
90	2002	0.751171	105	0.319709	0.74747	199	0.299427
90	2003	0.750341	106	0.325629	0.743906	198	0.286807
90	2004	0.750341	106	0.325416	0.739762	195	0.291949
90	2005	0.750341	106	0.325282	0.73591	188	0.299135
90	2006	0.750341	106	0.325497	0.753608	198	0.271687
90	2007	0.750341	106	0.3252	0.753002	199	0.278274
90	2008	0.750341	106	0.326549	0.754976	173	0.32774
90	2009	0.750341	106	0.326349	0.753717	175	0.324602
90	2010	0.750341	106	0.326249	0.745256	194	0.299087
91	1992	0.702276	85	0.365581	0.731987	106	0.44015
91	1993	0.702276	85	0.365257	0.731987	106	0.443232
91	1994	0.702276	85	0.36424	0.731987	106	0.441942
91	1995	0.702276	85	0.366563	0.740338	108	0.440739
91	1996	0.702276	85	0.362928	0.733228	123	0.394263
91	1997	0.731545	114	0.4176	0.74755	224	0.348807
91	1998	0.731545	114	0.419496	0.751898	211	0.376603
91	1999	0.723319	131	0.390625	0.74471	225	0.371653
91	2000	0.730643	141	0.394121	0.749549	216	0.392899
91	2001	0.730643	141	0.40382	0.744481	224	0.393654
91	2002	0.730643	141	0.400348	0.749031	215	0.387872
91	2003	0.730643	141	0.403886	0.756522	206	0.404109
91	2004	0.730643	141	0.403752	0.753683	200	0.409408
91	2005	0.730643	141	0.406923	0.754651	206	0.398836
91	2006	0.730643	141	0.404583	0.751084	217	0.376402
91	2007	0.730643	141	0.404841	0.748275	238	0.367078
91	2008	0.730643	141	0.407909	0.750234	219	0.385017
91	2009	0.730643	141	0.401266	0.750234	219	0.384986
91	2010	0.730643	141	0.400573	0.753651	229	0.378474
93	1992	0.72309	131	0.424115	0.748955	151	0.430095
93	1993	0.72309	131	0.424261	0.748955	151	0.427533
93	1994	0.72309	131	0.426154	0.748955	151	0.42768
93	1995	0.72309	131	0.425754	0.748955	151	0.431782
93	1996	0.72309	131	0.428589	0.742186	170	0.423966
93	1997	0.72309	131	0.429368	0.728325	186	0.393143
93	1998	0.72309	131	0.430118	0.733886	194	0.394745
93	1999	0.72309	131	0.430185	0.740511	191	0.397999
93	2000	0.72309	131	0.429809	0.739584	192	0.399872
93	2001	0.72309	131	0.430318	0.74144	189	0.40216
93	2002	0.72309	131	0.429914	0.741031	190	0.397187
93	2003	0.72309	131	0.43113	0.738371	183	0.392787
93	2004	0.72309	131	0.430611	0.740667	186	0.381701
93	2005	0.72309	131	0.431177	0.743001	184	0.391209
93	2006	0.72309	131	0.430915	0.746309	175	0.403854
93	2007	0.72309	131	0.431056	0.743152	186	0.385605
93	2008	0.72309	131	0.430442	0.741436	188	0.383985
93	2009	0.72309	131	0.430286	0.736272	187	0.394279
93	2010	0.72309	131	0.430158	0.741029	189	0.386168
95	1992	0.735243	123	0.392349	0.740334	162	0.390976
95	1993	0.730827	128	0.409498	0.73774	199	0.361787
95	1994	0.730827	128	0.410085	0.73486	199	0.359105
95	1995	0.730827	128	0.408399	0.730516	203	0.353557
95	1996	0.730827	128	0.41088	0.725655	221	0.329555
95	1997	0.730827	128	0.410324	0.731816	231	0.335499
95	1998	0.730827	128	0.408107	0.722546	227	0.334077
95	1999	0.730827	128	0.407934	0.723119	228	0.355743
95	2000	0.730827	128	0.411212	0.719217	227	0.354155
95	2001	0.730827	128	0.409182	0.722986	213	0.367274
95	2002	0.730827	128	0.409886	0.727194	219	0.363788
95	2003	0.730827	128	0.409825	0.726531	232	0.34877
95	2004	0.730827	128	0.410948	0.739446	241	0.350115
95	2005	0.730827	128	0.41049	0.732364	233	0.359379
95	2006	0.730827	128	0.408526	0.733356	236	0.355553
95	2007	0.730827	128	0.407665	0.738392	222	0.379902
95	2008	0.730827	128	0.408143	0.751612	223	0.374113
95	2009	0.730827	128	0.405011	0.748708	240	0.345774
95	2010	0.730827	128	0.40557	0.745663	248	0.344433
96	1992	0	0	0	0.733711	249	0.435589
96	1993	0	0	0	0.735668	244	0.426575
96	1994	0	0	0	0.735208	245	0.417438
96	1995	0	0	0	0.734769	244	0.421241
96	1996	0	0	0	0.737384	243	0.417585
96	1997	0	0	0	0.732057	239	0.423511
96	1998	0	0	0	0.734445	247	0.409239
96	1999	0	0	0	0.732141	244	0.417283
96	2000	0	0	0	0.730773	243	0.41836
96	2001	0	0	0	0.732386	243	0.41198
96	2002	0	0	0	0.736058	248	0.416012
96	2003	0	0	0	0.735931	246	0.425529
96	2004	0	0	0	0.731395	241	0.42583
96	2005	0	0	0	0.732204	249	0.414914
96	2006	0	0	0	0.733543	241	0.416742
96	2007	0	0	0	0.732638	243	0.412354
96	2008	0	0	0	0.733126	237	0.420889
96	2009	0	0	0	0.733601	241	0.423788
96	2010	0	0	0	0.720588	229	0.439186
97	1992	0.707146	168	0.435936	0.727407	234	0.443038
97	1993	0.700365	160	0.44831	0.737361	240	0.42736
97	1994	0.699893	161	0.448394	0.748996	246	0.422676
97	1995	0.700957	160	0.44296	0.745012	243	0.426579
97	1996	0.696896	156	0.442812	0.732719	237	0.431723
97	1997	0.697423	155	0.439625	0.731171	237	0.42977
97	1998	0.697423	155	0.443652	0.720474	241	0.432352
97	1999	0.697423	155	0.444861	0.730289	239	0.442749
97	2000	0.697423	155	0.441715	0.728387	244	0.423103
97	2001	0.698502	154	0.437937	0.734486	239	0.430556
97	2002	0.698502	154	0.437374	0.732713	258	0.409994
97	2003	0.704769	164	0.437769	0.733028	242	0.442358
97	2004	0.704769	164	0.435901	0.730582	265	0.412701
97	2005	0.704769	164	0.43645	0.743304	268	0.412991
97	2006	0.704769	164	0.436447	0.726596	248	0.44198
97	2007	0.704769	164	0.433781	0.743943	266	0.41497
97	2008	0.704769	164	0.433613	0.741332	258	0.420672
97	2009	0.704769	164	0.434529	0.74439	250	0.432732
97	2010	0.704769	164	0.427938	0.74312	274	0.406093
98	1992	0.684389	102	0.562675	0.729012	236	0.386668
98	1993	0.684389	102	0.563983	0.735165	214	0.427182
98	1994	0.683964	102	0.559702	0.731736	240	0.399697
98	1995	0.68465	101	0.5586	0.732605	238	0.397446
98	1996	0.68465	101	0.563316	0.726849	242	0.406934
98	1997	0.68465	101	0.559135	0.7289	236	0.411079
98	1998	0.68465	101	0.56193	0.729179	235	0.397185
98	1999	0.684616	100	0.564605	0.728521	237	0.410325
98	2000	0.684616	100	0.566193	0.742499	227	0.437014
98	2001	0.684616	100	0.564941	0.742536	240	0.423577
98	2002	0.684616	100	0.56454	0.724645	236	0.42242
98	2003	0.684616	100	0.563754	0.728441	238	0.423008
98	2004	0.684616	100	0.560636	0.74535	262	0.397716
98	2005	0.684616	100	0.560064	0.741219	254	0.408872
98	2006	0.684616	100	0.561413	0.743931	256	0.406159
98	2007	0.684616	100	0.565167	0.74247	252	0.409265
98	2008	0.694299	102	0.560855	0.747411	262	0.396351
98	2009	0.694299	102	0.565516	0.741952	262	0.39956
98	2010	0.69717	103	0.569313	0.746756	252	0.420147
99	1992	0.890145	11	0.555929	0.728123	221	0.333027
99	1993	0.890145	11	0.571542	0.731942	222	0.330966
99	1994	0.890145	11	0.571614	0.72832	221	0.332833
99	1995	0.890145	11	0.571989	0.733154	232	0.322171
99	1996	0.890145	11	0.572735	0.73188	235	0.328423
99	1997	0.890145	11	0.574939	0.734517	238	0.325642
99	1998	0.890145	11	0.562619	0.735814	235	0.334574
99	1999	0.890145	11	0.568137	0.726658	225	0.349625
99	2000	0.890145	11	0.569954	0.729392	228	0.350445
99	2001	0.890145	11	0.574724	0.730503	226	0.358813
99	2002	0.890145	11	0.5804	0.731742	236	0.356416
99	2003	0.890145	11	0.582531	0.731036	231	0.362211
99	2004	0.890145	11	0.579761	0.729655	228	0.371842
99	2005	0.890145	11	0.576558	0.734599	236	0.371049
99	2006	0.890145	11	0.578775	0.730574	242	0.360174
99	2007	0.890145	11	0.585394	0.717761	222	0.390172
99	2008	0.890145	11	0.589217	0.724369	230	0.380664
99	2009	0.890145	11	0.596966	0.734987	237	0.375468
99	2010	0.890145	11	0.593647	0.742838	235	0.373716
100	1992	0.706024	204	0.443219	0.715239	232	0.429807
100	1993	0.706024	204	0.444516	0.727109	241	0.414584
100	1994	0.706024	204	0.443994	0.730933	243	0.412344
100	1995	0.706024	204	0.443413	0.722449	244	0.411051
100	1996	0.706024	204	0.443706	0.733885	257	0.396096
100	1997	0.706024	204	0.44346	0.73433	255	0.394938
100	1998	0.706024	204	0.4437	0.722767	249	0.408527
100	1999	0.706024	204	0.444538	0.732178	260	0.402673
100	2000	0.706024	204	0.445083	0.730622	260	0.401071
100	2001	0.706024	204	0.446144	0.729985	261	0.400922
100	2002	0.706024	204	0.44535	0.734758	265	0.403948
100	2003	0.706024	204	0.445533	0.733896	267	0.408308
100	2004	0.706024	204	0.444023	0.733749	258	0.395996
100	2005	0.706024	204	0.443528	0.734552	261	0.398531
100	2006	0.706024	204	0.444457	0.730787	255	0.411354
100	2007	0.706024	204	0.44381	0.734657	259	0.402031
100	2008	0.706024	204	0.444698	0.735942	260	0.401719
100	2009	0.706024	204	0.443701	0.732739	258	0.404822
100	2010	0.706024	204	0.444236	0.736232	259	0.404671
101	1992	0.739346	168	0.366641	0.746021	277	0.351495
101	1993	0.739346	168	0.365741	0.737411	264	0.371693
101	1994	0.739346	168	0.365558	0.745884	277	0.359036
101	1995	0.739346	168	0.365793	0.735452	270	0.370654
101	1996	0.739346	168	0.364064	0.736386	268	0.381792
101	1997	0.739346	168	0.362716	0.736568	268	0.376213
101	1998	0.739346	168	0.364263	0.736962	269	0.364826
101	1999	0.739346	168	0.363748	0.737624	265	0.380093
101	2000	0.739346	168	0.363837	0.736268	271	0.380808
101	2001	0.739346	168	0.36414	0.738439	265	0.384664
101	2002	0.739346	168	0.3652	0.737072	269	0.381946
101	2003	0.739346	168	0.364042	0.736504	268	0.390494
101	2004	0.739346	168	0.365815	0.73707	269	0.387606
101	2005	0.739346	168	0.36534	0.738035	266	0.392991
101	2006	0.739346	168	0.364761	0.73707	269	0.388129
101	2007	0.739346	168	0.365008	0.736914	267	0.388254
101	2008	0.739346	168	0.365336	0.736662	270	0.384438
101	2009	0.739346	168	0.364162	0.73637	268	0.375763
101	2010	0.739346	168	0.362614	0.747733	273	0.36355
102	1992	0.687823	185	0.460806	0.695226	192	0.467856
102	1993	0.687823	185	0.463947	0.695335	191	0.472298
102	1994	0.688492	183	0.467843	0.724303	208	0.446033
102	1995	0.688492	183	0.466484	0.700784	194	0.467077
102	1996	0.688492	183	0.467926	0.700784	194	0.467626
102	1997	0.688492	183	0.468476	0.712985	214	0.445458
102	1998	0.688492	183	0.467997	0.721205	209	0.455136
102	1999	0.688492	183	0.469863	0.716434	208	0.462253
102	2000	0.688492	183	0.469881	0.721657	208	0.467355
102	2001	0.688492	183	0.469337	0.724993	205	0.474548
102	2002	0.688492	183	0.468837	0.72217	217	0.449881
102	2003	0.688492	183	0.474668	0.72589	235	0.426724
102	2004	0.688492	183	0.475512	0.724149	222	0.456007
102	2005	0.687423	197	0.444223	0.722505	225	0.455065
102	2006	0.687423	197	0.444736	0.718387	238	0.427666
102	2007	0.687423	197	0.444366	0.734786	247	0.413547
102	2008	0.687423	197	0.445382	0.721888	233	0.433778
102	2009	0.687423	197	0.446434	0.72161	234	0.434401
102	2010	0.688492	183	0.480787	0.73939	232	0.437092
103	1992	0.69238	132	0.497059	0.72553	168	0.443848
103	1993	0.69238	132	0.492351	0.723803	160	0.447929
103	1994	0.69238	132	0.493488	0.72986	160	0.451616
103	1995	0.69238	132	0.495224	0.726398	153	0.460044
103	1996	0.69238	132	0.493542	0.723741	152	0.456174
103	1997	0.69238	132	0.492202	0.723741	152	0.449938
103	1998	0.69238	132	0.491166	0.72167	157	0.444601
103	1999	0.69238	132	0.488665	0.723741	152	0.458845
103	2000	0.69238	132	0.489431	0.723741	152	0.459239
103	2001	0.693728	130	0.489584	0.725991	156	0.446234
103	2002	0.693728	130	0.479726	0.738103	178	0.397933
103	2003	0.690935	129	0.483393	0.74038	183	0.414314
103	2004	0.689579	131	0.483707	0.731522	189	0.38995
103	2005	0.689579	131	0.483153	0.733117	192	0.42016
103	2006	0.689579	131	0.487757	0.741078	197	0.394107
103	2007	0.689579	131	0.486474	0.746778	201	0.4005
103	2008	0.69238	132	0.491682	0.746778	201	0.405159
103	2009	0.69238	132	0.488759	0.746778	201	0.401549
103	2010	0.69238	132	0.488059	0.746778	201	0.397027
104	1992	0.669683	81	0.384412	0.725479	265	0.386969
104	1993	0.671322	80	0.38022	0.742454	274	0.366274
104	1994	0.671322	80	0.380576	0.743578	271	0.362854
104	1995	0.671322	80	0.379947	0.741078	268	0.357115
104	1996	0.671322	80	0.38363	0.742979	272	0.370307
104	1997	0.671322	80	0.382505	0.742509	272	0.364885
104	1998	0.671322	80	0.379728	0.746352	272	0.365943
104	1999	0.671322	80	0.382875	0.745397	278	0.377493
104	2000	0.671322	80	0.38552	0.732815	271	0.380308
104	2001	0.671322	80	0.38616	0.742287	274	0.381731
104	2002	0.671322	80	0.383208	0.746426	272	0.384133
104	2003	0.671322	80	0.38116	0.744365	272	0.393547
104	2004	0.671322	80	0.379123	0.734357	268	0.401899
104	2005	0.671322	80	0.382768	0.732325	268	0.398133
104	2006	0.682126	84	0.386048	0.735684	269	0.410085
104	2007	0.682126	84	0.385285	0.734377	267	0.412369
104	2008	0.682126	84	0.384971	0.734377	267	0.409332
104	2009	0.682126	84	0.382288	0.735067	265	0.406919
104	2010	0.682126	84	0.38151	0.735811	264	0.413531
105	1992	0.670961	172	0.420015	0.720737	248	0.432257
105	1993	0.671318	171	0.42003	0.720737	248	0.434018
105	1994	0.671318	171	0.417074	0.72103	247	0.434666
105	1995	0.671318	171	0.417931	0.723039	242	0.436057
105	1996	0.67171	170	0.416486	0.722137	244	0.432414
105	1997	0.670006	175	0.41301	0.733902	255	0.417041
105	1998	0.670006	175	0.413479	0.722437	243	0.430317
105	1999	0.670006	175	0.417047	0.724029	251	0.431489
105	2000	0.670006	175	0.417415	0.724029	251	0.431261
105	2001	0.670006	175	0.418888	0.736742	258	0.422602
105	2002	0.670006	175	0.421472	0.724457	250	0.43418
105	2003	0.670006	175	0.421413	0.725109	248	0.436428
105	2004	0.670006	175	0.419992	0.724884	248	0.434872
105	2005	0.670006	175	0.422592	0.732248	257	0.423655
105	2006	0.670006	175	0.420289	0.731863	252	0.422431
105	2007	0.670006	175	0.420812	0.732506	251	0.429997
105	2008	0.670006	175	0.424091	0.731714	253	0.428094
105	2009	0.670006	175	0.425791	0.742993	262	0.416675
105	2010	0.670006	175	0.422537	0.737835	255	0.432612
106	1992	0.682631	170	0.497113	0.73992	282	0.418596
106	1993	0.681719	164	0.507937	0.741202	284	0.41934
106	1994	0.685916	162	0.518538	0.742836	284	0.423983
106	1995	0.683097	161	0.514134	0.741542	283	0.417597
106	1996	0.677143	158	0.517583	0.742496	285	0.417504
106	1997	0.677143	158	0.518518	0.742836	284	0.417345
106	1998	0.677143	158	0.518895	0.742836	284	0.420968
106	1999	0.676686	159	0.523139	0.742836	284	0.42385
106	2000	0.676686	159	0.522926	0.744341	285	0.427383
106	2001	0.676686	159	0.522902	0.741524	283	0.429567
106	2002	0.676351	160	0.52577	0.741524	283	0.433068
106	2003	0.674478	165	0.522066	0.743043	284	0.43929
106	2004	0.674478	165	0.521796	0.743043	284	0.434485
106	2005	0.674478	165	0.520385	0.743043	284	0.436369
106	2006	0.674478	165	0.52202	0.743043	284	0.43679
106	2007	0.674478	165	0.520704	0.742361	281	0.438627
106	2008	0.674478	165	0.521876	0.742361	281	0.439399
106	2009	0.674478	165	0.522099	0.742361	281	0.439939
106	2010	0.674478	165	0.522904	0.742361	281	0.438362
107	1992	0.750426	151	0.350857	0.740613	191	0.377437
107	1993	0.750426	151	0.350331	0.74134	190	0.374316
107	1994	0.750426	151	0.350527	0.74134	190	0.378588
107	1995	0.750426	151	0.351028	0.750369	218	0.346964
107	1996	0.746045	163	0.331737	0.751891	219	0.35294
107	1997	0.751661	172	0.334665	0.7467	253	0.370541
107	1998	0.750969	173	0.337471	0.751151	255	0.37273
107	1999	0.750969	173	0.336922	0.750816	256	0.372909
107	2000	0.750969	173	0.342059	0.75351	251	0.376762
107	2001	0.748058	181	0.337055	0.752878	257	0.377384
107	2002	0.748058	181	0.336073	0.752517	253	0.376603
107	2003	0.748058	181	0.335227	0.759499	255	0.370716
107	2004	0.748058	181	0.337505	0.761995	258	0.382029
107	2005	0.748058	181	0.336792	0.759293	266	0.368538
107	2006	0.748058	181	0.338696	0.751032	258	0.380391
107	2007	0.748058	181	0.339766	0.764082	260	0.37898
107	2008	0.748058	181	0.340048	0.753079	248	0.390314
107	2009	0.748058	181	0.339414	0.752593	252	0.370662
107	2010	0.748058	181	0.3397	0.752607	249	0.386559
108	1992	0.703748	106	0.500225	0.702369	130	0.465032
108	1993	0.703748	106	0.498312	0.704323	147	0.455747
108	1994	0.703748	106	0.494906	0.720009	152	0.451043
108	1995	0.697225	123	0.450235	0.750612	209	0.397081
108	1996	0.697225	123	0.452183	0.735942	216	0.381716
108	1997	0.697225	123	0.455721	0.732889	178	0.438926
108	1998	0.696945	131	0.440898	0.722747	195	0.408011
108	1999	0.696945	131	0.445563	0.742727	193	0.396179
108	2000	0.698335	137	0.453057	0.736005	242	0.382801
108	2001	0.702803	144	0.433104	0.741056	234	0.395721
108	2002	0.702803	144	0.432473	0.741437	233	0.399447
108	2003	0.702803	144	0.433781	0.731098	218	0.418029
108	2004	0.702803	144	0.43116	0.734401	249	0.374213
108	2005	0.702803	144	0.431724	0.73141	253	0.365948
108	2006	0.702803	144	0.426992	0.733349	238	0.383531
108	2007	0.702803	144	0.425769	0.729915	240	0.387128
108	2008	0.702803	144	0.423508	0.748699	245	0.38583
108	2009	0.702803	144	0.42573	0.746906	240	0.399196
108	2010	0.702803	144	0.426068	0.74725	239	0.394769
109	1992	0.756422	133	0.457139	0.757383	232	0.385542
109	1993	0.756422	133	0.454276	0.754661	230	0.382262
109	1994	0.756422	133	0.449674	0.756386	234	0.381793
109	1995	0.756422	133	0.453227	0.762401	229	0.388744
109	1996	0.756422	133	0.452175	0.75685	240	0.385326
109	1997	0.756422	133	0.452693	0.761427	226	0.405255
109	1998	0.756422	133	0.451076	0.762975	210	0.410648
109	1999	0.756422	133	0.454637	0.759214	232	0.39781
109	2000	0.756422	133	0.452503	0.765532	205	0.425579
109	2001	0.756422	133	0.453581	0.758369	258	0.398548
109	2002	0.756422	133	0.45054	0.754266	228	0.393893
109	2003	0.756422	133	0.451858	0.743936	222	0.402296
109	2004	0.756422	133	0.450593	0.751515	249	0.404061
109	2005	0.756422	133	0.451921	0.760453	254	0.400861
109	2006	0.756422	133	0.449829	0.759884	254	0.378097
109	2007	0.755514	134	0.455287	0.754376	252	0.394532
109	2008	0.755514	134	0.45422	0.750826	253	0.394182
109	2009	0.755514	134	0.455442	0.751445	253	0.40262
109	2010	0.755514	134	0.45608	0.761291	261	0.388581
110	1992	0.738015	140	0.49356	0.757636	283	0.430147
110	1993	0.738015	140	0.486199	0.757992	282	0.420812
110	1994	0.738644	139	0.486192	0.758402	281	0.428107
110	1995	0.738644	139	0.486443	0.758402	281	0.425528
110	1996	0.738644	139	0.487262	0.758402	281	0.425686
110	1997	0.741479	127	0.51678	0.758402	281	0.420373
110	1998	0.750057	121	0.535645	0.758839	280	0.424782
110	1999	0.74839	123	0.539028	0.758402	281	0.428317
110	2000	0.74839	123	0.539924	0.758402	281	0.431612
110	2001	0.74839	123	0.539156	0.758402	281	0.433263
110	2002	0.74839	123	0.539162	0.749212	273	0.441373
110	2003	0.744925	134	0.540192	0.747654	277	0.442306
110	2004	0.744925	134	0.540119	0.747654	277	0.439682
110	2005	0.744925	134	0.539514	0.747654	277	0.438237
110	2006	0.745522	133	0.538285	0.747654	277	0.439525
110	2007	0.745522	133	0.537474	0.749707	272	0.438598
110	2008	0.745522	133	0.537371	0.749707	272	0.43851
110	2009	0.745522	133	0.537584	0.749707	272	0.439392
110	2010	0.745522	133	0.537625	0.749707	272	0.438217
112	1992	0.659923	112	0.501704	0.738045	237	0.380236
112	1993	0.661725	128	0.455962	0.736378	226	0.388841
112	1994	0.690885	136	0.445725	0.717867	222	0.40209
112	1995	0.690885	136	0.441989	0.740236	241	0.378491
112	1996	0.695958	131	0.441951	0.728512	231	0.370202
112	1997	0.695958	131	0.446435	0.731623	224	0.402767
112	1998	0.695958	131	0.452194	0.721126	233	0.396644
112	1999	0.695958	131	0.446172	0.731431	235	0.396141
112	2000	0.695958	131	0.456338	0.731657	238	0.408342
112	2001	0.695958	131	0.454597	0.737998	228	0.410018
112	2002	0.695958	131	0.452756	0.725326	234	0.410224
112	2003	0.695958	131	0.451513	0.729373	228	0.420689
112	2004	0.695958	131	0.446657	0.728491	236	0.396511
112	2005	0.695958	131	0.448561	0.731441	239	0.399325
112	2006	0.695958	131	0.447184	0.728887	234	0.405337
112	2007	0.695958	131	0.442478	0.732933	236	0.411997
112	2008	0.670625	125	0.467031	0.735359	235	0.409724
112	2009	0.670625	125	0.465164	0.744621	250	0.393336
112	2010	0.670625	125	0.469609	0.732908	242	0.400158
113	1992	0.679419	141	0.401415	0.68288	142	0.401217
113	1993	0.678956	142	0.402871	0.688331	148	0.411344
113	1994	0.678956	142	0.405031	0.688115	149	0.421907
113	1995	0.678956	142	0.395084	0.688115	149	0.413021
113	1996	0.678956	142	0.391426	0.686518	153	0.416446
113	1997	0.678956	142	0.402813	0.686994	152	0.431536
113	1998	0.67791	143	0.407121	0.702416	209	0.37909
113	1999	0.704041	156	0.408128	0.709033	201	0.412227
113	2000	0.703089	157	0.413286	0.705516	199	0.430037
113	2001	0.703089	157	0.416175	0.718473	231	0.378956
113	2002	0.702253	158	0.425249	0.70307	219	0.409877
113	2003	0.696385	169	0.405588	0.703728	221	0.407727
113	2004	0.696385	169	0.402878	0.704179	222	0.396496
113	2005	0.694023	168	0.403654	0.712416	206	0.433263
113	2006	0.691554	167	0.406348	0.712707	212	0.420055
113	2007	0.694023	168	0.409579	0.704743	219	0.395815
113	2008	0.694023	168	0.404591	0.709102	206	0.408753
113	2009	0.694023	168	0.410348	0.709176	206	0.415309
113	2010	0.696385	169	0.408248	0.709479	205	0.397089
114	1992	0.753815	218	0.435	0.750289	244	0.415222
114	1993	0.753815	218	0.435331	0.753728	241	0.420288
114	1994	0.754634	220	0.440181	0.755334	242	0.419992
114	1995	0.754634	220	0.439477	0.753915	245	0.42098
114	1996	0.753857	221	0.438144	0.75414	245	0.402292
114	1997	0.753857	221	0.439715	0.753033	247	0.420846
114	1998	0.753857	221	0.441787	0.750454	246	0.416825
114	1999	0.753857	221	0.441538	0.752527	254	0.412554
114	2000	0.753857	221	0.442759	0.754515	249	0.41822
114	2001	0.753857	221	0.441593	0.765255	254	0.398889
114	2002	0.753857	221	0.443261	0.763324	258	0.403879
114	2003	0.753857	221	0.445716	0.764106	257	0.402526
114	2004	0.753857	221	0.44831	0.763864	262	0.399553
114	2005	0.753857	221	0.446515	0.760978	269	0.393017
114	2006	0.753857	221	0.444345	0.751253	258	0.400627
114	2007	0.753857	221	0.444454	0.75154	257	0.41274
114	2008	0.753857	221	0.448849	0.752812	254	0.416715
114	2009	0.753857	221	0.447909	0.752812	254	0.414941
114	2010	0.753857	221	0.446962	0.752033	256	0.41259
115	1992	0.719557	119	0.357104	0.742175	125	0.36541
115	1993	0.719557	119	0.359437	0.741187	126	0.367678
115	1994	0.719557	119	0.361133	0.73324	130	0.365364
115	1995	0.719557	119	0.358949	0.734592	129	0.370215
115	1996	0.719557	119	0.355513	0.747855	159	0.355606
115	1997	0.719557	119	0.357365	0.737759	142	0.372792
115	1998	0.719557	119	0.358105	0.738008	148	0.371054
115	1999	0.719557	119	0.353417	0.738797	141	0.373697
115	2000	0.719557	119	0.353832	0.740482	197	0.368375
115	2001	0.719557	119	0.353162	0.7429	185	0.360984
115	2002	0.719557	119	0.356216	0.721529	193	0.340805
115	2003	0.719557	119	0.350112	0.734163	183	0.35362
115	2004	0.719557	119	0.352205	0.721485	200	0.3295
115	2005	0.719557	119	0.348316	0.715675	186	0.333165
115	2006	0.719557	119	0.346707	0.723363	190	0.329829
115	2007	0.719557	119	0.344754	0.724091	198	0.335238
115	2008	0.719557	119	0.342817	0.724091	198	0.335841
115	2009	0.719557	119	0.342384	0.724091	198	0.343461
115	2010	0.719557	119	0.342893	0.72787	221	0.339519
116	1992	0.712192	102	0.419075	0.719378	119	0.460459
116	1993	0.712192	102	0.418498	0.720799	117	0.457808
116	1994	0.712192	102	0.418357	0.720799	117	0.45585
116	1995	0.712192	102	0.419929	0.728964	119	0.443554
116	1996	0.712192	102	0.417757	0.728445	120	0.461279
116	1997	0.712192	102	0.417675	0.728964	119	0.446526
116	1998	0.712192	102	0.416823	0.727453	121	0.452522
116	1999	0.712192	102	0.419341	0.716725	129	0.433524
116	2000	0.712192	102	0.419143	0.716725	129	0.439085
116	2001	0.712192	102	0.420219	0.716324	130	0.431993
116	2002	0.712192	102	0.421202	0.716324	130	0.436854
116	2003	0.712192	102	0.42156	0.716725	129	0.437783
116	2004	0.712192	102	0.421174	0.716725	129	0.432358
116	2005	0.712192	102	0.421149	0.716725	129	0.423503
116	2006	0.712192	102	0.421451	0.716725	129	0.425749
116	2007	0.712192	102	0.420228	0.716725	129	0.415814
116	2008	0.712192	102	0.420523	0.727453	121	0.444971
116	2009	0.712192	102	0.421363	0.727453	121	0.447169
116	2010	0.712192	102	0.421284	0.727453	121	0.446426
117	1992	0.696693	151	0.441309	0.748075	246	0.409002
117	1993	0.697963	147	0.440776	0.745579	240	0.413965
117	1994	0.698462	146	0.438729	0.750933	248	0.413631
117	1995	0.698462	146	0.438323	0.748595	245	0.409902
117	1996	0.699482	145	0.432574	0.740621	239	0.419884
117	1997	0.699482	145	0.434273	0.73966	241	0.422808
117	1998	0.699482	145	0.431503	0.738143	231	0.419463
117	1999	0.699482	145	0.431568	0.739711	236	0.427904
117	2000	0.700009	144	0.431382	0.737322	242	0.425479
117	2001	0.700009	144	0.431747	0.7387	243	0.421624
117	2002	0.700009	144	0.433412	0.737506	255	0.409385
117	2003	0.700009	144	0.432209	0.731039	265	0.40452
117	2004	0.697557	143	0.432744	0.732495	264	0.407364
117	2005	0.704051	145	0.439137	0.733486	262	0.407919
117	2006	0.704051	145	0.439386	0.735653	257	0.419708
117	2007	0.704051	145	0.43876	0.733469	257	0.40598
117	2008	0.704051	145	0.438154	0.745193	265	0.39949
117	2009	0.704051	145	0.439797	0.745193	265	0.40415
117	2010	0.704051	145	0.442451	0.742962	269	0.397516
118	1992	0.680356	89	0.366485	0.732958	210	0.433429
118	1993	0.680356	89	0.372573	0.728789	221	0.408755
118	1994	0.680356	89	0.374746	0.729979	223	0.410886
118	1995	0.680356	89	0.377767	0.729979	223	0.41188
118	1996	0.680356	89	0.374602	0.726705	221	0.408655
118	1997	0.680356	89	0.383942	0.728221	222	0.410722
118	1998	0.680356	89	0.3903	0.728221	222	0.412556
118	1999	0.680356	89	0.380807	0.726705	221	0.399216
118	2000	0.680356	89	0.379062	0.736135	226	0.433998
118	2001	0.680356	89	0.378346	0.716491	184	0.477215
118	2002	0.680356	89	0.378044	0.725616	222	0.399398
118	2003	0.680356	89	0.3802	0.725616	222	0.399746
118	2004	0.680356	89	0.382191	0.725616	222	0.397554
118	2005	0.680356	89	0.384149	0.743174	231	0.390064
118	2006	0.680356	89	0.38428	0.739694	229	0.39137
118	2007	0.680356	89	0.384081	0.742767	232	0.389718
118	2008	0.680356	89	0.387158	0.742767	232	0.378711
118	2009	0.680356	89	0.388046	0.741577	231	0.387332
118	2010	0.680356	89	0.392938	0.742767	232	0.386135
119	1992	0.677778	76	0.411676	0.709641	125	0.414148
119	1993	0.677778	76	0.425336	0.726545	222	0.379657
119	1994	0.677778	76	0.417002	0.734768	216	0.390729
119	1995	0.677778	76	0.419812	0.734648	213	0.389438
119	1996	0.677778	76	0.41995	0.732795	217	0.389099
119	1997	0.666599	86	0.42746	0.728906	224	0.395772
119	1998	0.66857	85	0.426304	0.733313	235	0.384267
119	1999	0.678186	91	0.416891	0.725656	234	0.385377
119	2000	0.678186	91	0.426829	0.724375	236	0.395591
119	2001	0.678186	91	0.434475	0.722113	242	0.395888
119	2002	0.678186	91	0.425921	0.719568	237	0.394443
119	2003	0.67696	92	0.430222	0.719118	238	0.404997
119	2004	0.675762	94	0.435481	0.720333	246	0.404359
119	2005	0.675762	94	0.441414	0.724639	240	0.418827
119	2006	0.670532	109	0.389283	0.720597	246	0.409391
119	2007	0.668576	111	0.394568	0.73437	255	0.398537
119	2008	0.6695	110	0.365167	0.737366	267	0.382378
119	2009	0.6695	110	0.365145	0.741229	267	0.394177
119	2010	0.6695	110	0.362879	0.740963	271	0.39311
120	1992	0.671121	94	0.38211	0.691342	98	0.397139
120	1993	0.671121	94	0.383699	0.693262	95	0.396667
120	1994	0.671121	94	0.384477	0.711499	128	0.355009
120	1995	0.671121	94	0.379566	0.709023	133	0.343119
120	1996	0.671121	94	0.379165	0.708656	134	0.358673
120	1997	0.671121	94	0.381153	0.702248	123	0.387341
120	1998	0.671121	94	0.383528	0.705514	131	0.353761
120	1999	0.671121	94	0.388677	0.708313	134	0.364981
120	2000	0.671121	94	0.390154	0.695439	127	0.378466
120	2001	0.671121	94	0.395133	0.695439	127	0.378448
120	2002	0.671121	94	0.394375	0.695133	128	0.382818
120	2003	0.671121	94	0.396601	0.704142	134	0.383515
120	2004	0.671121	94	0.394269	0.701361	131	0.380792
120	2005	0.671121	94	0.39546	0.701361	131	0.39759
120	2006	0.671121	94	0.392851	0.70881	152	0.360987
120	2007	0.671121	94	0.391381	0.704903	152	0.358625
120	2008	0.671121	94	0.391751	0.699778	148	0.360713
120	2009	0.671121	94	0.394075	0.704903	152	0.366088
120	2010	0.671121	94	0.393602	0.704903	152	0.369952
121	1992	0.665618	140	0.490718	0.707739	177	0.50543
121	1993	0.665618	140	0.491256	0.707739	177	0.499838
121	1994	0.665618	140	0.490304	0.720649	203	0.45013
121	1995	0.665618	140	0.49004	0.720649	203	0.45631
121	1996	0.665618	140	0.490825	0.720649	203	0.457445
121	1997	0.667769	138	0.486717	0.738158	229	0.451682
121	1998	0.671033	140	0.495461	0.732288	231	0.451832
121	1999	0.671033	140	0.49576	0.738851	232	0.450873
121	2000	0.671346	139	0.496691	0.736177	232	0.453922
121	2001	0.667482	138	0.495225	0.734456	232	0.454564
121	2002	0.667596	138	0.489719	0.748156	246	0.429807
121	2003	0.667596	138	0.487941	0.745289	243	0.444882
121	2004	0.667596	138	0.488374	0.72916	254	0.420753
121	2005	0.676916	131	0.504673	0.731948	256	0.418609
121	2006	0.667596	138	0.488615	0.733153	248	0.417635
121	2007	0.667596	138	0.487343	0.733239	246	0.412026
121	2008	0.667596	138	0.487359	0.734972	245	0.417436
121	2009	0.667596	138	0.492278	0.732557	250	0.42098
121	2010	0.667596	138	0.492589	0.733922	247	0.425817
122	1992	0.676513	54	0.275601	0.727262	104	0.399306
122	1993	0.676513	54	0.269502	0.728032	103	0.400661
122	1994	0.676513	54	0.270675	0.729956	101	0.399636
122	1995	0.676513	54	0.284875	0.73077	100	0.402276
122	1996	0.676513	54	0.275326	0.727262	104	0.400656
122	1997	0.676513	54	0.281927	0.727262	104	0.405521
122	1998	0.676513	54	0.277971	0.727262	104	0.407075
122	1999	0.676513	54	0.27436	0.727262	104	0.414946
122	2000	0.676513	54	0.277741	0.727262	104	0.417165
122	2001	0.676513	54	0.274921	0.727262	104	0.412863
122	2002	0.676513	54	0.279577	0.727262	104	0.408696
122	2003	0.676513	54	0.2822	0.727768	103	0.410199
122	2004	0.676513	54	0.283607	0.727768	103	0.406185
122	2005	0.676513	54	0.278403	0.727768	103	0.402981
122	2006	0.676513	54	0.269213	0.728545	102	0.401673
122	2007	0.676513	54	0.286214	0.728545	102	0.409508
122	2008	0.676513	54	0.280093	0.728545	102	0.408333
122	2009	0.676513	54	0.278387	0.728545	102	0.410628
122	2010	0.676513	54	0.281433	0.728545	102	0.408478
123	1992	0.725603	92	0.26805	0.750057	137	0.282492
123	1993	0.725603	92	0.267976	0.742106	137	0.286799
123	1994	0.725603	92	0.269137	0.748439	139	0.280291
123	1995	0.725603	92	0.27134	0.747867	140	0.27999
123	1996	0.725603	92	0.272344	0.751623	143	0.282187
123	1997	0.725603	92	0.269741	0.748665	139	0.279954
123	1998	0.725603	92	0.270635	0.750031	137	0.275807
123	1999	0.725603	92	0.270982	0.747867	140	0.279939
123	2000	0.725603	92	0.271216	0.74869	139	0.280341
123	2001	0.725603	92	0.270174	0.747867	140	0.283571
123	2002	0.725603	92	0.27035	0.7516	143	0.276372
123	2003	0.725603	92	0.270232	0.747867	140	0.282995
123	2004	0.725603	92	0.270529	0.750829	144	0.289662
123	2005	0.725603	92	0.271482	0.749822	146	0.296701
123	2006	0.725603	92	0.26939	0.750348	145	0.294069
123	2007	0.725603	92	0.269265	0.750348	145	0.292231
123	2008	0.725603	92	0.269666	0.750348	145	0.286161
123	2009	0.725603	92	0.26789	0.750348	145	0.28737
123	2010	0.725603	92	0.267681	0.760546	166	0.272107
124	1992	0.696027	99	0.432993	0.75175	218	0.352866
124	1993	0.696027	99	0.433803	0.75175	218	0.340581
124	1994	0.696027	99	0.434277	0.748349	216	0.345533
124	1995	0.696027	99	0.434416	0.750425	221	0.339479
124	1996	0.696027	99	0.435244	0.752533	213	0.349878
124	1997	0.696027	99	0.436416	0.742487	206	0.348831
124	1998	0.696027	99	0.436767	0.73684	220	0.335817
124	1999	0.696027	99	0.436741	0.734255	215	0.341174
124	2000	0.696027	99	0.435168	0.731495	206	0.347445
124	2001	0.696027	99	0.43389	0.725892	216	0.374717
124	2002	0.696027	99	0.435869	0.726521	198	0.397254
124	2003	0.696027	99	0.436419	0.726417	216	0.382955
124	2004	0.696027	99	0.438002	0.731749	215	0.400916
124	2005	0.696027	99	0.438412	0.735231	223	0.384857
124	2006	0.696027	99	0.439519	0.733543	223	0.377567
124	2007	0.696027	99	0.439869	0.734896	224	0.377032
124	2008	0.696027	99	0.43962	0.734896	224	0.370721
124	2009	0.696027	99	0.438354	0.734896	224	0.373278
124	2010	0.696027	99	0.439261	0.747219	232	0.364359
125	1992	0	1	0	0	1	0
125	1993	0	1	0	0	1	0
125	1994	0	1	0	0	1	0
125	1995	0	1	0	0	1	0
125	1996	0	1	0	0	1	0
125	1997	0	1	0	0	1	0
125	1998	0	1	0	0	1	0
125	1999	0	1	0	0	1	0
125	2000	0	1	0	0	1	0
125	2001	0	1	0	0	1	0
125	2002	0	1	0	0	1	0
125	2003	0	1	0	0	1	0
125	2004	0	1	0	0	1	0
125	2005	0	1	0	0	1	0
125	2006	0	1	0	0	1	0
125	2007	0	1	0	0	1	0
125	2008	0	1	0	0	1	0
125	2009	0	1	0	0	1	0
125	2010	0	1	0	0	1	0
126	1992	0.639503	67	0.433061	0.680582	122	0.425565
126	1993	0.647873	69	0.45624	0.689422	129	0.44071
126	1994	0.647873	69	0.456333	0.724343	211	0.375102
126	1995	0.647873	69	0.458526	0.735689	223	0.36486
126	1996	0.647873	69	0.464398	0.732914	225	0.378694
126	1997	0.647873	69	0.468194	0.730464	231	0.379443
126	1998	0.647873	69	0.460293	0.721372	219	0.400092
126	1999	0.644099	74	0.462527	0.72628	229	0.389164
[truncated: 2,061 more rows]
