# Supplementary material for: Commercial Plant Production and Consumption Still Follow the Latitudinal Gradient in Species Diversity despite Economic Globalization
Source: PLoS One. 2016 Oct 5;11(10):e0163002. doi: 10.1371/journal.pone.0163002 (PMC5051709; doi:10.1371/journal.pone.0163002)
Supplement: S23 File — (XLSX) [file pone.0163002.s026.xlsx]

## Sheet: PD_FAO_outputAltEight_2014-05-2
country	year	PSVP	SRP	EP	PSVC	SRC	EC
1	1992	0.669637	94	0.353802	0.662394	111	0.373181
1	1993	0.669774	93	0.340602	0.666625	112	0.374779
1	1994	0.669774	93	0.349057	0.670347	118	0.398323
1	1995	0.669774	93	0.348168	0.687863	156	0.393248
1	1996	0.666226	95	0.355763	0.715436	172	0.376087
1	1997	0.666226	95	0.357729	0.702919	154	0.41013
1	1998	0.666226	95	0.361768	0.687681	145	0.42338
1	1999	0.666226	95	0.360409	0.721951	171	0.395474
1	2000	0.666226	95	0.362345	0.724239	173	0.388873
1	2001	0.666226	95	0.363337	0.721779	178	0.372404
1	2002	0.666226	95	0.362163	0.724606	181	0.36343
1	2003	0.663291	107	0.349433	0.73132	195	0.366939
1	2004	0.663291	107	0.355001	0.732077	195	0.381816
1	2005	0.663291	107	0.354349	0.729648	215	0.356765
1	2006	0.663291	107	0.351128	0.723547	217	0.358248
1	2007	0.658982	112	0.376409	0.720256	212	0.379379
1	2008	0.658982	112	0.375174	0.737747	219	0.358465
1	2009	0.658982	112	0.374094	0.726012	204	0.375422
1	2010	0.658982	112	0.373608	0.743784	219	0.372349
2	1992	0.671294	113	0.359778	0.695227	124	0.390087
2	1993	0.671294	113	0.360797	0.707675	127	0.402887
2	1994	0.671294	113	0.361068	0.719597	134	0.39125
2	1995	0.671294	113	0.363347	0.722742	135	0.379449
2	1996	0.671294	113	0.365032	0.704506	130	0.383901
2	1997	0.671294	113	0.364497	0.703112	133	0.3858
2	1998	0.671294	113	0.365396	0.705246	129	0.380218
2	1999	0.671294	113	0.366014	0.703112	133	0.382879
2	2000	0.671294	113	0.367522	0.693564	127	0.39825
2	2001	0.671294	113	0.36653	0.694748	124	0.407808
2	2002	0.671294	113	0.364593	0.715279	139	0.390233
2	2003	0.671294	113	0.368696	0.723727	144	0.38647
2	2004	0.671294	113	0.370034	0.713968	141	0.392349
2	2005	0.671294	113	0.36829	0.711158	140	0.392922
2	2006	0.671294	113	0.366125	0.711158	140	0.397765
2	2007	0.671294	113	0.365285	0.711158	140	0.388717
2	2008	0.671294	113	0.364928	0.711158	140	0.39475
2	2009	0.671294	113	0.363161	0.689771	125	0.422064
2	2010	0.671294	113	0.364271	0.685534	124	0.406334
3	1992	0.674106	116	0.457333	0.68029	123	0.472259
3	1993	0.669872	115	0.454184	0.684116	127	0.469972
3	1994	0.665383	114	0.454167	0.684009	128	0.486029
3	1995	0.664076	115	0.458361	0.682801	129	0.491098
3	1996	0.676281	103	0.518029	0.718222	227	0.380536
3	1997	0.675848	123	0.452245	0.711402	219	0.380167
3	1998	0.676281	103	0.523051	0.704862	155	0.475471
3	1999	0.676281	103	0.523711	0.721818	236	0.388817
3	2000	0.676281	103	0.525713	0.720894	238	0.374103
3	2001	0.676281	103	0.526639	0.725201	246	0.377421
3	2002	0.675848	123	0.456197	0.727877	234	0.393158
3	2003	0.675093	124	0.457227	0.728235	229	0.401865
3	2004	0.677994	129	0.465396	0.714471	217	0.429211
3	2005	0.677994	129	0.467461	0.731612	232	0.402332
3	2006	0.675507	133	0.478525	0.716066	228	0.399886
3	2007	0.675507	133	0.480536	0.709979	232	0.396854
3	2008	0.675507	133	0.483312	0.727009	240	0.393531
3	2009	0.675507	133	0.483723	0.732331	220	0.423722
3	2010	0.675507	133	0.482853	0.713268	227	0.410181
4	1992	0.660031	118	0.471277	0.705681	201	0.391624
4	1993	0.660031	118	0.474891	0.739011	189	0.401269
4	1994	0.655592	117	0.471602	0.730593	201	0.393469
4	1995	0.660031	118	0.47094	0.738366	237	0.358047
4	1996	0.65756	120	0.47441	0.736869	211	0.399068
4	1997	0.65756	120	0.477902	0.736399	200	0.410676
4	1998	0.65756	120	0.476331	0.728553	195	0.413518
4	1999	0.65756	120	0.473503	0.724583	225	0.360862
4	2000	0.65756	120	0.47754	0.736132	207	0.394257
4	2001	0.65756	120	0.472855	0.731567	231	0.376327
4	2002	0.653188	119	0.474712	0.733531	239	0.377248
4	2003	0.653188	119	0.471506	0.730649	247	0.372684
4	2004	0.663222	121	0.472739	0.731171	242	0.380584
4	2005	0.663222	121	0.473256	0.727386	237	0.377482
4	2006	0.663222	121	0.473062	0.727866	233	0.391343
4	2007	0.663222	121	0.474	0.742838	250	0.377792
4	2008	0.663222	121	0.474073	0.748919	247	0.377107
4	2009	0.663222	121	0.472064	0.748106	251	0.377861
4	2010	0.663222	121	0.474408	0.744721	250	0.380703
5	1992	0.758104	57	0.274364	0.772594	79	0.407998
5	1993	0.758104	57	0.275041	0.77473	77	0.405287
5	1994	0.756647	58	0.27576	0.77473	77	0.408015
5	1995	0.756647	58	0.273941	0.77473	77	0.401421
5	1996	0.756647	58	0.27228	0.775219	81	0.390402
5	1997	0.756647	58	0.272377	0.775219	81	0.393654
5	1998	0.760654	56	0.369612	0.761925	98	0.384427
5	1999	0.760654	56	0.385922	0.761925	98	0.388473
5	2000	0.760654	56	0.390824	0.761925	98	0.392119
5	2001	0.760654	56	0.392666	0.761925	98	0.388009
5	2002	0.760654	56	0.393428	0.7538	104	0.363386
5	2003	0.763802	41	0.475698	0.7538	104	0.337951
5	2004	0.763802	41	0.471456	0.7538	104	0.34221
5	2005	0.763802	41	0.465618	0.756669	101	0.336642
5	2006	0.749481	62	0.347562	0.756669	101	0.350073
5	2007	0.749481	62	0.349667	0.756669	101	0.341262
5	2008	0.749481	62	0.349364	0.756669	101	0.356915
5	2009	0.749481	62	0.346197	0.756669	101	0.352706
5	2010	0.749481	62	0.347659	0.756669	101	0.361165
7	1992	0.728723	96	0.341077	0.751471	113	0.385847
7	1993	0.728723	96	0.340811	0.752386	114	0.395518
7	1994	0.728723	96	0.340718	0.752386	114	0.395739
7	1995	0.728723	96	0.341645	0.751471	113	0.391222
7	1996	0.728723	96	0.340243	0.751838	110	0.388405
7	1997	0.728723	96	0.340371	0.749899	113	0.389567
7	1998	0.728723	96	0.342072	0.749899	113	0.392967
7	1999	0.728723	96	0.338772	0.748907	112	0.381359
7	2000	0.728723	96	0.341085	0.748907	112	0.389277
7	2001	0.728723	96	0.34432	0.748907	112	0.39087
7	2002	0.728723	96	0.342979	0.767222	168	0.333788
7	2003	0.728723	96	0.341692	0.753896	163	0.33101
7	2004	0.728723	96	0.342291	0.7351	167	0.332505
7	2005	0.728723	96	0.343	0.730235	184	0.299137
7	2006	0.728723	96	0.34363	0.73858	189	0.289134
7	2007	0.728723	96	0.343905	0.753325	195	0.283329
7	2008	0.728723	96	0.341935	0.753325	195	0.282966
7	2009	0.728723	96	0.343662	0.753325	195	0.287215
7	2010	0.728723	96	0.346671	0.752645	193	0.28424
8	1992	0.707962	85	0.394979	0.726273	149	0.369164
8	1993	0.707962	85	0.39818	0.728234	142	0.389314
8	1994	0.707962	85	0.399864	0.726228	149	0.364875
8	1995	0.707962	85	0.397445	0.725835	140	0.382282
8	1996	0.707962	85	0.401909	0.725635	150	0.357534
8	1997	0.707962	85	0.40144	0.729002	151	0.360317
8	1998	0.707962	85	0.398514	0.739225	137	0.404971
8	1999	0.707962	85	0.402298	0.73716	148	0.396391
8	2000	0.707962	85	0.391637	0.733893	147	0.405584
8	2001	0.707962	85	0.400429	0.728508	140	0.424695
8	2002	0.707962	85	0.397983	0.73716	148	0.390386
8	2003	0.707962	85	0.397373	0.741141	139	0.407115
8	2004	0.707962	85	0.397548	0.73785	147	0.401749
8	2005	0.707962	85	0.394343	0.740895	237	0.377915
8	2006	0.707962	85	0.393295	0.739202	200	0.364121
8	2007	0.707962	85	0.394475	0.753982	200	0.374407
8	2008	0.707962	85	0.392431	0.753982	200	0.376099
8	2009	0.707962	85	0.392801	0.752235	199	0.368738
8	2010	0.707962	85	0.397075	0.737294	189	0.377965
9	1992	0.73803	143	0.544624	0.742972	244	0.417877
9	1993	0.73803	143	0.546277	0.740077	243	0.426478
9	1994	0.73803	143	0.543258	0.736302	237	0.43236
9	1995	0.73803	143	0.541235	0.739754	233	0.440481
9	1996	0.73803	143	0.539057	0.742151	236	0.433285
9	1997	0.73803	143	0.542565	0.737649	238	0.432482
9	1998	0.73803	143	0.541877	0.741881	242	0.426521
9	1999	0.73803	143	0.543875	0.736104	242	0.44341
9	2000	0.73803	143	0.545979	0.742489	235	0.446155
9	2001	0.73803	143	0.547375	0.737758	249	0.422649
9	2002	0.73803	143	0.549401	0.740824	231	0.426578
9	2003	0.73803	143	0.549341	0.741172	229	0.430409
9	2004	0.73803	143	0.544733	0.737878	227	0.431947
9	2005	0.73803	143	0.544083	0.740924	230	0.428315
9	2006	0.73803	143	0.544164	0.742695	225	0.443551
9	2007	0.73803	143	0.543631	0.748683	217	0.454932
9	2008	0.73803	143	0.54329	0.744522	222	0.43429
9	2009	0.73803	143	0.544332	0.751929	223	0.43389
9	2010	0.73803	143	0.54049	0.740854	230	0.427647
10	1992	0.692472	166	0.477247	0.737192	271	0.417921
10	1993	0.692472	166	0.480659	0.725264	264	0.428712
10	1994	0.6961	161	0.483242	0.725973	263	0.429714
10	1995	0.6961	161	0.480238	0.724058	262	0.430588
10	1996	0.6961	161	0.480216	0.726808	261	0.429006
10	1997	0.6961	161	0.480103	0.739216	271	0.412928
10	1998	0.6961	161	0.481794	0.727819	263	0.426846
10	1999	0.6961	161	0.481206	0.724077	262	0.433828
10	2000	0.6961	161	0.48122	0.724886	260	0.428387
10	2001	0.6961	161	0.481396	0.725709	263	0.427054
10	2002	0.6961	161	0.484614	0.736329	269	0.421438
10	2003	0.6961	161	0.483132	0.738338	268	0.426649
10	2004	0.6961	161	0.486221	0.730357	261	0.445798
10	2005	0.6961	161	0.483545	0.731248	265	0.42781
10	2006	0.6961	161	0.486617	0.740464	268	0.434231
10	2007	0.6961	161	0.488112	0.727155	260	0.436578
10	2008	0.6961	161	0.491853	0.732252	257	0.443501
10	2009	0.6961	161	0.488609	0.732688	256	0.441985
10	2010	0.6961	161	0.487405	0.732252	257	0.444447
11	1992	0.664682	92	0.478107	0.739952	274	0.409162
11	1993	0.664682	92	0.478764	0.736893	277	0.399345
11	1994	0.664682	92	0.480942	0.739116	276	0.397805
11	1995	0.675746	95	0.500934	0.743219	279	0.40979
11	1996	0.707666	105	0.481513	0.7446	276	0.427692
11	1997	0.707666	105	0.481091	0.74158	279	0.419633
11	1998	0.706435	107	0.48265	0.740228	278	0.416079
11	1999	0.706435	107	0.485561	0.745803	282	0.418215
11	2000	0.706435	107	0.490483	0.743208	280	0.421903
11	2001	0.706435	107	0.483724	0.743208	280	0.424526
11	2002	0.706435	107	0.487768	0.744525	281	0.424455
11	2003	0.695309	127	0.477582	0.744826	279	0.44105
11	2004	0.695309	127	0.475338	0.744826	279	0.447296
11	2005	0.695309	127	0.475678	0.74346	283	0.440353
11	2006	0.695309	127	0.475419	0.74474	284	0.443008
11	2007	0.695309	127	0.476283	0.744499	280	0.444743
11	2008	0.695738	126	0.470507	0.744499	280	0.445981
11	2009	0.695738	126	0.467377	0.744499	280	0.447232
11	2010	0.698207	127	0.473949	0.744499	280	0.444184
12	1992	0.680661	51	0.346981	0.745172	189	0.345734
12	1993	0.680661	51	0.348587	0.742712	184	0.350028
12	1994	0.680661	51	0.352182	0.730742	182	0.368254
12	1995	0.680661	51	0.355329	0.723135	174	0.369004
12	1996	0.680661	51	0.352239	0.723135	174	0.364232
12	1997	0.680661	51	0.35599	0.735989	221	0.394721
12	1998	0.680661	51	0.353992	0.738683	206	0.396747
12	1999	0.680661	51	0.354123	0.736775	205	0.381239
12	2000	0.680661	51	0.351415	0.720899	248	0.392978
12	2001	0.680661	51	0.35118	0.733859	247	0.39618
12	2002	0.680661	51	0.353027	0.7128	191	0.375427
12	2003	0.680661	51	0.354467	0.706182	183	0.361819
12	2004	0.680661	51	0.354614	0.708636	192	0.360315
12	2005	0.680661	51	0.353981	0.733239	249	0.376744
12	2006	0.680661	51	0.353194	0.72243	243	0.389598
12	2007	0.680661	51	0.353203	0.733609	248	0.375424
12	2008	0.680661	51	0.354794	0.735784	247	0.383584
12	2009	0.680661	51	0.355233	0.735485	249	0.390687
12	2010	0.680661	51	0.357711	0.726109	240	0.396068
13	1992	0.625768	89	0.325626	0.721374	177	0.384751
13	1993	0.625768	89	0.322831	0.721374	177	0.385872
13	1994	0.625768	89	0.323768	0.721374	177	0.383185
13	1995	0.625768	89	0.320701	0.721374	177	0.377775
13	1996	0.625859	88	0.310154	0.721945	176	0.377164
13	1997	0.625859	88	0.307412	0.720268	178	0.41713
13	1998	0.624375	89	0.316034	0.719176	168	0.387832
13	1999	0.624375	89	0.317346	0.722856	172	0.398364
13	2000	0.624375	89	0.322466	0.730427	210	0.433952
13	2001	0.624375	89	0.318298	0.732511	211	0.44256
13	2002	0.624375	89	0.320974	0.741732	216	0.428351
13	2003	0.624375	89	0.314262	0.738323	225	0.429106
13	2004	0.624375	89	0.322777	0.740648	224	0.43279
13	2005	0.624644	90	0.330649	0.741563	232	0.4323
13	2006	0.624644	90	0.328522	0.737667	220	0.426061
13	2007	0.624644	90	0.327127	0.737532	234	0.419321
13	2008	0.624644	90	0.328537	0.737532	234	0.431731
13	2009	0.624644	90	0.328725	0.739129	238	0.410891
13	2010	0.624644	90	0.331531	0.740185	235	0.42264
14	1992	0.704239	102	0.282226	0.745669	223	0.356621
14	1993	0.701749	105	0.30443	0.761796	236	0.353591
14	1994	0.701749	105	0.300183	0.760856	238	0.355889
14	1995	0.701749	105	0.302394	0.761939	236	0.354514
14	1996	0.701749	105	0.299162	0.752143	239	0.359139
14	1997	0.701749	105	0.299776	0.7512	241	0.357349
14	1998	0.701749	105	0.318195	0.752601	233	0.345566
14	1999	0.701749	105	0.314056	0.754987	244	0.360103
14	2000	0.701749	105	0.316307	0.738243	228	0.371888
14	2001	0.701749	105	0.318403	0.75295	242	0.405612
14	2002	0.701749	105	0.313839	0.752037	244	0.394127
14	2003	0.701749	105	0.321098	0.751185	243	0.405028
14	2004	0.701749	105	0.31741	0.751578	242	0.383038
14	2005	0.701749	105	0.316363	0.748732	253	0.389037
14	2006	0.701749	105	0.316437	0.750969	253	0.377132
14	2007	0.701749	105	0.313244	0.750429	255	0.377763
14	2008	0.701749	105	0.313102	0.751624	251	0.379759
14	2009	0.701749	105	0.318858	0.750412	254	0.379171
14	2010	0.701749	105	0.320509	0.748036	250	0.383606
15	1992	0.67705	90	0.49678	0.743427	279	0.409747
15	1993	0.67705	90	0.499673	0.743481	274	0.410752
15	1994	0.67705	90	0.49331	0.746018	281	0.406047
15	1995	0.67705	90	0.493893	0.746117	276	0.40901
15	1996	0.67705	90	0.49266	0.744721	280	0.407993
15	1997	0.67705	90	0.486758	0.744721	280	0.406365
15	1998	0.67705	90	0.489455	0.746018	281	0.406828
15	1999	0.67705	90	0.488091	0.746305	280	0.411353
16	1992	0.72406	176	0.403487	0.741175	236	0.386605
16	1993	0.72406	176	0.401805	0.743694	233	0.3837
16	1994	0.72406	176	0.406892	0.733888	237	0.386537
16	1995	0.72406	176	0.404326	0.735881	239	0.398205
16	1996	0.72406	176	0.405609	0.732365	243	0.386905
16	1997	0.72406	176	0.406357	0.730184	241	0.385284
16	1998	0.72406	176	0.407469	0.732497	240	0.394566
16	1999	0.72406	176	0.406641	0.731561	226	0.391265
16	2000	0.72406	176	0.406524	0.730555	229	0.390108
16	2001	0.72406	176	0.406124	0.730624	230	0.39973
16	2002	0.72406	176	0.406163	0.736176	252	0.3956
16	2003	0.72406	176	0.406155	0.734124	240	0.411515
16	2004	0.72406	176	0.405936	0.730551	244	0.406052
16	2005	0.722948	177	0.411349	0.738451	251	0.387606
16	2006	0.722948	177	0.413256	0.734433	243	0.405336
16	2007	0.722948	177	0.413722	0.735679	242	0.403273
16	2008	0.722948	177	0.411245	0.737392	238	0.414944
16	2009	0.722948	177	0.411667	0.736975	239	0.409093
16	2010	0.722948	177	0.410854	0.733751	236	0.409192
17	1992	0.616385	40	0.317238	0.676282	94	0.389595
17	1993	0.616385	40	0.324166	0.676282	94	0.390025
17	1994	0.616385	40	0.32818	0.676282	94	0.378721
17	1995	0.616385	40	0.329403	0.676282	94	0.376223
17	1996	0.616385	40	0.332862	0.676282	94	0.378405
17	1997	0.616385	40	0.332459	0.676282	94	0.370829
17	1998	0.616385	40	0.323464	0.676282	94	0.366091
17	1999	0.616385	40	0.323077	0.675654	95	0.385965
17	2000	0.616385	40	0.323889	0.675654	95	0.384334
17	2001	0.616385	40	0.324286	0.675654	95	0.387448
17	2002	0.616385	40	0.327776	0.675654	95	0.380608
17	2003	0.616385	40	0.326445	0.675654	95	0.377742
17	2004	0.616385	40	0.322264	0.675654	95	0.377451
17	2005	0.616385	40	0.330001	0.675654	95	0.368764
17	2006	0.616385	40	0.328427	0.675654	95	0.381877
17	2007	0.616385	40	0.327353	0.701197	107	0.339439
17	2008	0.616385	40	0.331218	0.696581	106	0.350637
17	2009	0.616385	40	0.331032	0.696581	106	0.345866
17	2010	0.616385	40	0.33434	0.696581	106	0.359667
18	1992	0.737531	102	0.323857	0.743536	124	0.374837
18	1993	0.737531	102	0.324492	0.733365	169	0.318199
18	1994	0.737531	102	0.323398	0.732773	176	0.323783
18	1995	0.737531	102	0.322129	0.735945	170	0.317658
18	1996	0.737531	102	0.323254	0.733995	174	0.318413
18	1997	0.737531	102	0.322255	0.742438	155	0.355968
18	1998	0.737531	102	0.32276	0.742246	150	0.351268
18	1999	0.734822	106	0.354561	0.739193	154	0.371305
18	2000	0.734822	106	0.359751	0.739193	154	0.379548
18	2001	0.734822	106	0.358805	0.740192	141	0.39071
18	2002	0.734822	106	0.357423	0.742693	142	0.393695
18	2003	0.737255	118	0.394893	0.735986	149	0.417309
18	2004	0.735351	129	0.422981	0.737379	158	0.430621
18	2005	0.735351	129	0.425915	0.734688	158	0.436959
18	2006	0.735351	129	0.425371	0.738772	147	0.450816
18	2007	0.735351	129	0.424696	0.738491	148	0.45251
18	2008	0.735351	129	0.424554	0.738491	148	0.454221
18	2009	0.734836	130	0.427787	0.738031	149	0.458446
18	2010	0.734836	130	0.430176	0.732058	189	0.448306
19	1992	0.712346	147	0.466603	0.710327	194	0.415267
19	1993	0.712346	147	0.466722	0.706152	202	0.400165
19	1994	0.712346	147	0.466424	0.731614	224	0.366527
19	1995	0.712346	147	0.466665	0.72366	226	0.359511
19	1996	0.712346	147	0.465551	0.72889	229	0.362533
19	1997	0.712346	147	0.468596	0.710039	201	0.411075
19	1998	0.712346	147	0.469495	0.708341	205	0.401432
19	1999	0.712346	147	0.468846	0.706847	204	0.408902
19	2000	0.712346	147	0.468981	0.726882	241	0.370732
19	2001	0.712346	147	0.466832	0.730135	237	0.366453
19	2002	0.712346	147	0.46776	0.738581	238	0.36758
19	2003	0.712346	147	0.46615	0.720848	228	0.381011
19	2004	0.712346	147	0.462683	0.73059	224	0.38048
19	2005	0.712346	147	0.461871	0.71169	212	0.402967
19	2006	0.712346	147	0.458958	0.711805	226	0.376409
19	2007	0.712346	147	0.459588	0.719391	213	0.399132
19	2008	0.712346	147	0.459829	0.730813	218	0.395338
19	2009	0.712346	147	0.459011	0.724892	235	0.355583
19	2010	0.712346	147	0.460638	0.731142	212	0.407421
20	1992	0.705869	85	0.287811	0.734823	245	0.374397
20	1993	0.705869	85	0.29181	0.746259	247	0.373695
20	1994	0.705869	85	0.291025	0.736286	240	0.386223
20	1995	0.705869	85	0.284885	0.737741	237	0.386616
20	1996	0.705869	85	0.281267	0.733875	241	0.376187
20	1997	0.705869	85	0.279522	0.744887	257	0.376639
20	1998	0.705869	85	0.279772	0.735529	243	0.402818
20	1999	0.705869	85	0.280017	0.734571	248	0.398614
20	2000	0.705869	85	0.27462	0.735138	247	0.399227
20	2001	0.705869	85	0.263412	0.73267	246	0.407315
20	2002	0.705869	85	0.268153	0.734887	252	0.428184
20	2003	0.705869	85	0.271063	0.735097	230	0.438096
20	2004	0.705869	85	0.271525	0.72786	213	0.437233
20	2005	0.705869	85	0.268328	0.726325	218	0.410552
20	2006	0.705869	85	0.271534	0.724106	216	0.416018
20	2007	0.705869	85	0.268941	0.74144	231	0.403852
20	2008	0.705869	85	0.269239	0.745127	229	0.414904
20	2009	0.695861	82	0.266408	0.747632	240	0.396953
20	2010	0.695861	82	0.280097	0.74596	230	0.409093
21	1992	0.742485	171	0.440921	0.756242	260	0.379757
21	1993	0.742485	171	0.443124	0.753557	269	0.368837
21	1994	0.742485	171	0.439049	0.753357	278	0.371778
21	1995	0.742485	171	0.436857	0.753005	285	0.382399
21	1996	0.742485	171	0.438867	0.754458	285	0.379283
21	1997	0.742485	171	0.439427	0.751293	277	0.390392
21	1998	0.742485	171	0.439081	0.751293	277	0.389972
21	1999	0.742485	171	0.435262	0.751194	271	0.386091
21	2000	0.742485	171	0.435489	0.753997	265	0.397146
21	2001	0.742485	171	0.434991	0.757073	261	0.392908
21	2002	0.742485	171	0.435059	0.754772	266	0.393578
21	2003	0.742485	171	0.43548	0.750712	268	0.393018
21	2004	0.742485	171	0.434266	0.751913	274	0.384957
21	2005	0.744122	172	0.439099	0.75086	269	0.38872
21	2006	0.744122	172	0.438441	0.752823	274	0.38949
21	2007	0.744122	172	0.436718	0.749651	268	0.386031
21	2008	0.744122	172	0.434516	0.749651	268	0.383401
21	2009	0.744122	172	0.434619	0.754099	266	0.387249
21	2010	0.744122	172	0.437655	0.749651	268	0.396576
22	1992	0	0	0	0.718837	149	0.329883
22	1993	0	0	0	0.713926	157	0.319183
22	1994	0	0	0	0.715445	155	0.321714
22	1995	0	0	0	0.706568	150	0.319162
22	1996	0	0	0	0.712101	148	0.313077
22	1997	0	0	0	0.726621	140	0.329818
22	1998	0	0	0	0.729456	140	0.322476
22	1999	0	0	0	0.720685	107	0.372634
22	2000	0	0	0	0.726342	106	0.369539
22	2001	0	0	0	0.716518	99	0.397029
22	2002	0	0	0	0.717366	99	0.394529
22	2003	0	0	0	0.720735	96	0.391805
22	2004	0	0	0	0.698371	82	0.391313
22	2005	0	0	0	0.697714	83	0.384078
22	2006	0	0	0	0.707556	93	0.35999
22	2007	0	0	0	0.707229	94	0.364202
22	2008	0	0	0	0.708033	93	0.370576
22	2009	0	0	0	0.730211	209	0.389353
22	2010	0	0	0	0.731017	212	0.395272
23	1992	0.737427	94	0.385019	0.760085	172	0.387353
23	1993	0.735738	95	0.391699	0.747847	193	0.343717
23	1994	0.735738	95	0.370946	0.757125	194	0.334627
23	1995	0.746112	99	0.371722	0.762545	181	0.366962
23	1996	0.746112	99	0.366212	0.75336	194	0.339199
23	1997	0.746112	99	0.360035	0.762927	183	0.366487
23	1998	0.743112	102	0.364261	0.756488	168	0.388614
23	1999	0.736587	108	0.37734	0.75925	176	0.393822
23	2000	0.736587	108	0.383897	0.760062	194	0.383212
23	2001	0.736587	108	0.389642	0.753953	159	0.402075
23	2002	0.736587	108	0.393383	0.74523	168	0.373782
23	2003	0.736587	108	0.405014	0.756432	201	0.395239
23	2004	0.736587	108	0.389797	0.738768	196	0.370757
23	2005	0.736587	108	0.393758	0.755646	211	0.359838
23	2006	0.736587	108	0.39675	0.761549	196	0.384759
23	2007	0.736587	108	0.387711	0.760863	193	0.390433
23	2008	0.736587	108	0.396259	0.770777	196	0.373589
23	2009	0.736587	108	0.392367	0.774344	189	0.379236
23	2010	0.736587	108	0.391008	0.760835	205	0.37023
25	1992	0.723581	88	0.192591	0.736849	106	0.271793
25	1993	0.723581	88	0.191113	0.738306	105	0.266861
25	1994	0.723581	88	0.192559	0.741682	106	0.321119
25	1995	0.723581	88	0.192138	0.738306	105	0.291479
25	1996	0.723581	88	0.192716	0.741682	106	0.299232
25	1997	0.723581	88	0.194321	0.741682	106	0.282533
25	1998	0.723581	88	0.195863	0.741682	106	0.287115
25	1999	0.723581	88	0.196233	0.738306	105	0.301139
25	2000	0.723581	88	0.195091	0.741682	106	0.289687
25	2001	0.723581	88	0.195448	0.741682	106	0.295845
25	2002	0.723581	88	0.196507	0.750877	146	0.290104
25	2003	0.723581	88	0.197032	0.734507	143	0.276396
25	2004	0.723581	88	0.197435	0.742603	142	0.309388
25	2005	0.723581	88	0.197117	0.733449	159	0.287413
25	2006	0.723581	88	0.196761	0.725624	164	0.290938
25	2007	0.723581	88	0.196759	0.729623	176	0.25881
25	2008	0.723581	88	0.196942	0.731627	173	0.253881
25	2009	0.723581	88	0.197216	0.731627	173	0.255758
25	2010	0.723581	88	0.196627	0.734116	150	0.285388
26	1992	0.720746	80	0.413672	0.731225	215	0.325757
26	1993	0.720746	80	0.416347	0.732873	211	0.32679
26	1994	0.720746	80	0.415453	0.734214	222	0.346005
26	1995	0.720746	80	0.418468	0.73212	221	0.339344
26	1996	0.720746	80	0.421346	0.730666	223	0.359598
26	1997	0.720746	80	0.418109	0.73592	241	0.391539
26	1998	0.720746	80	0.41744	0.73592	241	0.385398
26	1999	0.720746	80	0.422052	0.733866	225	0.377748
26	2000	0.720746	80	0.420995	0.732129	224	0.376495
26	2001	0.720746	80	0.422037	0.733866	225	0.375623
26	2002	0.720746	80	0.418285	0.735393	243	0.410073
26	2003	0.720746	80	0.417835	0.73977	242	0.405377
26	2004	0.720746	80	0.419673	0.750586	251	0.385932
26	2005	0.720746	80	0.418563	0.75297	245	0.387069
26	2006	0.720746	80	0.415571	0.750487	247	0.363968
26	2007	0.720746	80	0.402315	0.751487	249	0.362944
26	2008	0.720746	80	0.403629	0.751487	249	0.358298
26	2009	0.720746	80	0.402797	0.751487	249	0.361378
26	2010	0.720746	80	0.405672	0.752199	239	0.372096
27	1992	0.696249	146	0.452067	0.730789	213	0.419004
27	1993	0.700166	163	0.432729	0.72304	240	0.408707
27	1994	0.703774	163	0.441883	0.732359	249	0.39042
27	1995	0.702968	165	0.440985	0.731162	249	0.397945
27	1996	0.703765	163	0.440681	0.732981	224	0.427977
27	1997	0.703372	163	0.440572	0.730828	236	0.404869
27	1998	0.703765	163	0.444538	0.731463	240	0.401556
27	1999	0.703765	163	0.444869	0.734164	235	0.409237
27	2000	0.703765	163	0.447382	0.731274	237	0.412788
27	2001	0.702865	164	0.450622	0.723996	253	0.403275
27	2002	0.702865	164	0.448837	0.73431	255	0.404738
27	2003	0.702219	166	0.454911	0.733971	247	0.419768
27	2004	0.702219	166	0.452798	0.724398	239	0.437289
27	2005	0.702219	166	0.452548	0.729705	239	0.436592
27	2006	0.694275	175	0.437378	0.741111	269	0.400419
27	2007	0.694275	175	0.439073	0.739766	273	0.405776
27	2008	0.694465	174	0.424652	0.741906	267	0.410175
27	2009	0.693905	176	0.434139	0.745801	271	0.419739
27	2010	0.693905	176	0.431631	0.743848	276	0.406721
28	1992	0.736285	114	0.399594	0.740282	122	0.388484
28	1993	0.736285	114	0.399766	0.740065	123	0.395231
28	1994	0.736285	114	0.400498	0.745143	123	0.398751
28	1995	0.736285	114	0.397033	0.747369	125	0.399184
28	1996	0.736285	114	0.392651	0.764348	165	0.354676
28	1997	0.736285	114	0.394807	0.763196	165	0.346561
28	1998	0.736285	114	0.396422	0.759675	164	0.346971
28	1999	0.736285	114	0.398094	0.761534	165	0.355873
28	2000	0.736285	114	0.399432	0.764835	156	0.368674
28	2001	0.736285	114	0.400629	0.764835	156	0.364179
28	2002	0.736285	114	0.402323	0.764747	168	0.3428
28	2003	0.736285	114	0.40312	0.764018	172	0.349357
28	2004	0.736285	114	0.401715	0.766301	169	0.348009
28	2005	0.736285	114	0.400694	0.752982	155	0.364952
28	2006	0.736285	114	0.401146	0.760282	145	0.39371
28	2007	0.736285	114	0.401361	0.762457	158	0.379881
28	2008	0.736285	114	0.40007	0.764637	165	0.359315
28	2009	0.736285	114	0.396239	0.768227	163	0.352993
28	2010	0.736285	114	0.394769	0.767326	165	0.356893
29	1992	0.755583	88	0.353564	0.758124	90	0.374505
29	1993	0.755583	88	0.350864	0.755894	93	0.376839
29	1994	0.755583	88	0.354131	0.755894	93	0.392819
29	1995	0.755583	88	0.353647	0.758124	90	0.378965
29	1996	0.755583	88	0.354187	0.755894	93	0.385668
29	1997	0.755583	88	0.35439	0.758387	89	0.371231
29	1998	0.755583	88	0.352631	0.754207	124	0.308616
29	1999	0.755583	88	0.353927	0.759422	129	0.309342
29	2000	0.755583	88	0.354118	0.763416	128	0.318358
29	2001	0.755583	88	0.356687	0.76377	134	0.306555
29	2002	0.755583	88	0.356784	0.758968	134	0.333298
29	2003	0.755583	88	0.353957	0.753871	125	0.335886
29	2004	0.755583	88	0.351458	0.761535	141	0.314942
29	2005	0.755583	88	0.344757	0.75196	124	0.333188
29	2006	0.755583	88	0.343973	0.755295	133	0.333051
29	2007	0.755583	88	0.344555	0.763132	145	0.297952
29	2008	0.755583	88	0.341156	0.745484	147	0.285538
29	2009	0.755583	88	0.344869	0.748636	155	0.301463
29	2010	0.755583	88	0.343589	0.745903	170	0.286386
32	1992	0.743324	175	0.357646	0.752716	214	0.342486
32	1993	0.743324	175	0.358977	0.739897	216	0.352173
32	1994	0.743324	175	0.364658	0.747517	228	0.339865
32	1995	0.743324	175	0.366066	0.750122	226	0.338383
32	1996	0.743324	175	0.365784	0.750882	224	0.343876
32	1997	0.743324	175	0.366113	0.752516	226	0.335591
32	1998	0.743324	175	0.368254	0.754133	226	0.348768
32	1999	0.743324	175	0.366998	0.750316	229	0.354141
32	2000	0.743324	175	0.366755	0.750907	228	0.351464
32	2001	0.743324	175	0.367214	0.751067	230	0.349555
32	2002	0.743324	175	0.36716	0.76411	235	0.341181
32	2003	0.743324	175	0.367595	0.751056	229	0.353747
32	2004	0.743324	175	0.368306	0.753805	214	0.373152
32	2005	0.743324	175	0.366316	0.765003	228	0.35239
32	2006	0.743324	175	0.368012	0.754152	226	0.357954
32	2007	0.743324	175	0.368615	0.758821	231	0.351366
32	2008	0.743324	175	0.370888	0.76323	240	0.347572
32	2009	0.743324	175	0.372085	0.755376	227	0.367998
32	2010	0.743324	175	0.371112	0.7516	232	0.35752
33	1992	0.705831	92	0.532976	0.740713	273	0.435163
33	1993	0.70977	100	0.524198	0.740713	273	0.437544
33	1994	0.70977	100	0.527417	0.740713	273	0.436205
33	1995	0.70977	100	0.529074	0.740713	273	0.439009
33	1996	0.708721	101	0.531539	0.740713	273	0.441636
33	1997	0.708721	101	0.531402	0.740713	273	0.439787
33	1998	0.708721	101	0.530814	0.740364	274	0.439045
33	1999	0.708721	101	0.532738	0.740364	274	0.44368
33	2000	0.705777	106	0.522303	0.740751	273	0.443005
33	2001	0.702966	111	0.50755	0.740751	273	0.440709
33	2002	0.702394	123	0.469984	0.741103	272	0.442175
33	2003	0.702394	123	0.467202	0.741103	272	0.443158
33	2004	0.702394	123	0.466618	0.741103	272	0.44393
33	2005	0.702394	123	0.468112	0.741103	272	0.442316
33	2006	0.702394	123	0.469184	0.741103	272	0.442198
33	2007	0.702394	123	0.466772	0.741189	266	0.441574
33	2008	0.707305	122	0.46089	0.741189	266	0.444607
33	2009	0.707305	122	0.463513	0.741189	266	0.444815
33	2010	0.707305	122	0.463604	0.741189	266	0.444896
35	1992	0.648289	83	0.356898	0.723347	149	0.375512
35	1993	0.648289	83	0.364435	0.723347	149	0.388116
35	1994	0.648289	83	0.373218	0.715449	168	0.360282
35	1995	0.648289	83	0.371004	0.718651	169	0.366344
35	1996	0.648289	83	0.387516	0.716957	171	0.375996
35	1997	0.648289	83	0.389955	0.720915	170	0.370444
35	1998	0.648289	83	0.391275	0.723346	201	0.344993
35	1999	0.648289	83	0.382283	0.721954	198	0.362667
35	2000	0.648289	83	0.381625	0.718605	199	0.36139
35	2001	0.648289	83	0.384296	0.718605	199	0.358935
35	2002	0.648289	83	0.389861	0.717576	195	0.360348
35	2003	0.648289	83	0.387011	0.724653	198	0.352228
35	2004	0.648289	83	0.387893	0.7159	206	0.342607
35	2005	0.648289	83	0.387086	0.724452	204	0.365992
35	2006	0.648289	83	0.38635	0.729918	209	0.367908
35	2007	0.648289	83	0.385492	0.729496	210	0.363838
35	2008	0.648289	83	0.38268	0.731987	209	0.379713
35	2009	0.648289	83	0.381004	0.725855	223	0.371083
35	2010	0.648289	83	0.383951	0.721252	222	0.373794
36	1992	0.744315	49	0.421733	0.764157	95	0.378518
36	1993	0.744315	49	0.435922	0.764157	95	0.375449
36	1994	0.744315	49	0.434879	0.764157	95	0.383635
36	1995	0.744315	49	0.430897	0.764157	95	0.384894
36	1996	0.744315	49	0.420657	0.764157	95	0.37771
36	1997	0.744315	49	0.411144	0.764157	95	0.369758
36	1998	0.744315	49	0.426738	0.764157	95	0.386035
36	1999	0.744315	49	0.425028	0.764157	95	0.370597
36	2000	0.744315	49	0.444699	0.764157	95	0.372798
36	2001	0.744315	49	0.450656	0.764157	95	0.377214
36	2002	0.744315	49	0.450834	0.756741	106	0.318227
36	2003	0.744315	49	0.453481	0.759326	104	0.31707
36	2004	0.744315	49	0.459629	0.748451	112	0.276127
36	2005	0.744315	49	0.468408	0.751533	104	0.281844
36	2006	0.744315	49	0.450826	0.756741	106	0.321288
36	2007	0.744315	49	0.442719	0.747461	109	0.272203
36	2008	0.744315	49	0.460995	0.747834	112	0.274616
36	2009	0.744315	49	0.450481	0.747834	112	0.279429
36	2010	0.744315	49	0.441529	0.747834	112	0.288696
37	1992	0.734026	116	0.335059	0.74649	167	0.330967
37	1993	0.734026	116	0.336974	0.743224	172	0.322253
37	1994	0.734026	116	0.335842	0.741311	166	0.32976
37	1995	0.734026	116	0.334884	0.748322	159	0.32615
37	1996	0.734026	116	0.339574	0.730448	162	0.319846
37	1997	0.734026	116	0.337548	0.735735	151	0.334808
37	1998	0.734026	116	0.340535	0.730542	159	0.333517
37	1999	0.734026	116	0.342587	0.737605	166	0.310738
37	2000	0.734026	116	0.344125	0.741872	152	0.336874
37	2001	0.734026	116	0.344218	0.733247	163	0.330373
37	2002	0.734026	116	0.34777	0.740451	153	0.370088
37	2003	0.734026	116	0.356096	0.742112	163	0.349213
37	2004	0.734026	116	0.355067	0.736444	150	0.376626
37	2005	0.734026	116	0.355002	0.740207	155	0.362652
37	2006	0.734026	116	0.352305	0.739777	166	0.338845
37	2007	0.734026	116	0.355328	0.737793	169	0.332713
37	2008	0.734026	116	0.359423	0.754273	174	0.337036
37	2009	0.734026	116	0.357494	0.741013	154	0.361922
37	2010	0.734026	116	0.360997	0.741459	168	0.362014
38	1992	0.749768	117	0.450201	0.73663	205	0.401459
38	1993	0.749768	117	0.449777	0.730062	220	0.373191
38	1994	0.749768	117	0.447836	0.750312	219	0.369993
38	1995	0.749768	117	0.447885	0.743818	239	0.365483
38	1996	0.749768	117	0.447606	0.75412	233	0.383057
38	1997	0.749768	117	0.446273	0.742299	219	0.394126
38	1998	0.749768	117	0.446389	0.744189	234	0.37965
38	1999	0.749768	117	0.445902	0.746094	234	0.38136
38	2000	0.749768	117	0.444506	0.747453	226	0.382444
38	2001	0.749768	117	0.44345	0.74628	231	0.379974
38	2002	0.749768	117	0.446359	0.742364	225	0.388802
38	2003	0.749768	117	0.444799	0.744933	226	0.381685
38	2004	0.749768	117	0.44224	0.729849	213	0.414771
38	2005	0.749768	117	0.443976	0.739991	217	0.385729
38	2006	0.749768	117	0.441811	0.736486	224	0.37645
38	2007	0.749768	117	0.441864	0.74159	233	0.360656
38	2008	0.749768	117	0.442054	0.745201	219	0.392828
38	2009	0.749768	117	0.442745	0.746481	230	0.382587
38	2010	0.749768	117	0.444288	0.747734	237	0.36698
39	1992	0.740905	96	0.330451	0.742863	100	0.396728
39	1993	0.740905	96	0.331967	0.742417	101	0.398419
39	1994	0.740905	96	0.330279	0.745543	152	0.314062
39	1995	0.740905	96	0.327926	0.729896	150	0.323902
39	1996	0.740905	96	0.325697	0.74097	154	0.297415
39	1997	0.740905	96	0.324751	0.732398	146	0.296461
39	1998	0.740905	96	0.332939	0.732398	146	0.315243
39	1999	0.740905	96	0.328905	0.731156	148	0.296291
39	2000	0.740905	96	0.330207	0.736398	140	0.339783
39	2001	0.740905	96	0.330846	0.754259	132	0.312953
39	2002	0.740905	96	0.330748	0.746879	133	0.317368
39	2003	0.740905	96	0.334666	0.752899	131	0.371799
39	2004	0.73543	93	0.324684	0.739916	125	0.364697
39	2005	0.740905	96	0.331842	0.740299	124	0.377332
39	2006	0.740905	96	0.336071	0.748819	127	0.383391
39	2007	0.740905	96	0.341006	0.747728	129	0.386723
39	2008	0.740905	96	0.339854	0.753763	130	0.354963
39	2009	0.740905	96	0.345374	0.753763	130	0.359699
39	2010	0.740905	96	0.344523	0.755283	143	0.328354
40	1992	0.697604	121	0.498953	0.744564	209	0.418156
40	1993	0.697604	121	0.499057	0.744974	208	0.426109
40	1994	0.697604	121	0.498411	0.745143	210	0.425952
40	1995	0.697604	121	0.499494	0.740821	225	0.404419
40	1996	0.697604	121	0.499097	0.740785	227	0.399189
40	1997	0.697604	121	0.500951	0.737251	241	0.378303
40	1998	0.696424	129	0.468264	0.739353	241	0.374948
40	1999	0.696424	129	0.47229	0.744775	228	0.395821
40	2000	0.696424	129	0.472417	0.743432	231	0.395868
40	2001	0.696424	129	0.471734	0.742394	228	0.396544
40	2002	0.696424	129	0.469865	0.739146	247	0.371594
40	2003	0.696424	129	0.469848	0.74055	243	0.383031
40	2004	0.699504	130	0.473925	0.744059	248	0.378253
40	2005	0.699504	130	0.474783	0.74613	238	0.39208
40	2006	0.699504	130	0.474652	0.740861	231	0.39936
40	2007	0.699504	130	0.476308	0.741686	243	0.38263
40	2008	0.699504	130	0.476201	0.742752	241	0.396551
40	2009	0.699504	130	0.476084	0.740138	232	0.404147
40	2010	0.699504	130	0.476781	0.740118	247	0.387643
44	1992	0.749709	145	0.392399	0.758302	264	0.34082
44	1993	0.749709	145	0.393725	0.754864	252	0.351085
44	1994	0.750597	144	0.38916	0.753313	255	0.34577
44	1995	0.751674	143	0.389007	0.753477	262	0.341307
44	1996	0.751674	143	0.383255	0.751324	256	0.359222
44	1997	0.750589	144	0.395334	0.74994	259	0.362036
44	1998	0.750589	144	0.394557	0.746844	262	0.3582
44	1999	0.747295	175	0.403719	0.746527	258	0.366857
44	2000	0.747295	175	0.405772	0.747654	262	0.371094
44	2001	0.747295	175	0.406146	0.750872	263	0.366534
44	2002	0.747295	175	0.406141	0.753488	268	0.361327
44	2003	0.747295	175	0.40783	0.753907	262	0.373447
44	2004	0.747295	175	0.405773	0.75216	257	0.379017
44	2005	0.747295	175	0.40603	0.75035	257	0.388131
44	2006	0.747295	175	0.406396	0.761126	266	0.374333
44	2007	0.747295	175	0.406068	0.754965	258	0.377311
44	2008	0.747295	175	0.406367	0.74969	262	0.374005
44	2009	0.747295	175	0.407516	0.7629	264	0.36905
44	2010	0.747295	175	0.411498	0.751242	258	0.384396
45	1992	0.736248	89	0.308174	0.753799	99	0.357546
45	1993	0.736248	89	0.308344	0.746952	97	0.354373
45	1994	0.736248	89	0.308367	0.747219	96	0.35326
45	1995	0.745671	91	0.311226	0.763781	134	0.33835
45	1996	0.745671	91	0.311716	0.756115	147	0.327718
45	1997	0.745671	91	0.309431	0.755546	135	0.3364
45	1998	0.745671	91	0.311574	0.770834	160	0.299689
45	1999	0.745671	91	0.311004	0.751219	153	0.312866
45	2000	0.745671	91	0.311419	0.753218	140	0.335271
45	2001	0.745671	91	0.311568	0.751851	146	0.335206
45	2002	0.745671	91	0.306473	0.759173	149	0.338148
45	2003	0.745671	91	0.308728	0.768666	151	0.312219
45	2004	0.745671	91	0.305458	0.781761	148	0.323607
45	2005	0.745671	91	0.306908	0.762466	136	0.33882
45	2006	0.745671	91	0.308067	0.763073	141	0.328722
45	2007	0.745671	91	0.311154	0.762792	136	0.337717
45	2008	0.745671	91	0.307671	0.757815	134	0.332216
45	2009	0.745671	91	0.308557	0.758308	133	0.333182
45	2010	0.745671	91	0.308099	0.765533	126	0.345956
46	1992	0.752394	94	0.342751	0.748257	169	0.323683
46	1993	0.756177	98	0.344018	0.755913	160	0.358359
46	1994	0.756177	98	0.343835	0.754822	177	0.317941
46	1995	0.754227	101	0.351648	0.772813	153	0.355504
46	1996	0.741875	115	0.394611	0.736206	148	0.412
46	1997	0.741875	115	0.394098	0.744545	153	0.400579
46	1998	0.741875	115	0.394116	0.744545	153	0.403041
46	1999	0.741875	115	0.395053	0.744835	146	0.422467
46	2000	0.741875	115	0.395429	0.745733	145	0.426865
46	2001	0.756173	122	0.389012	0.751174	155	0.406943
46	2002	0.756173	122	0.389873	0.75032	184	0.375826
46	2003	0.756173	122	0.39156	0.751003	177	0.388235
46	2004	0.756173	122	0.391314	0.749179	193	0.349904
46	2005	0.756173	122	0.390468	0.760741	197	0.380547
46	2006	0.756173	122	0.387559	0.7683	212	0.34769
46	2007	0.756173	122	0.385329	0.763424	224	0.323295
46	2008	0.756173	122	0.385812	0.770164	220	0.333922
46	2009	0.756173	122	0.387328	0.769671	219	0.338109
46	2010	0.756173	122	0.386594	0.767964	223	0.334882
47	1992	0.703024	71	0.344392	0.743796	145	0.34387
47	1993	0.703024	71	0.330091	0.743796	145	0.33889
47	1994	0.703024	71	0.330348	0.743964	145	0.344794
47	1995	0.703024	71	0.330627	0.743964	145	0.341552
47	1996	0.707285	69	0.311029	0.74587	143	0.333532
47	1997	0.707285	69	0.313453	0.741603	155	0.321301
47	1998	0.707285	69	0.316729	0.746575	133	0.365316
47	1999	0.691834	67	0.313237	0.731086	157	0.32273
47	2000	0.691834	67	0.314381	0.731086	157	0.322354
47	2001	0.691834	67	0.32127	0.734587	140	0.368319
47	2002	0.691834	67	0.326588	0.721536	154	0.326485
47	2003	0.691834	67	0.320415	0.711813	166	0.303467
47	2004	0.696665	64	0.324838	0.72032	168	0.298528
47	2005	0.696665	64	0.324096	0.716752	173	0.304558
47	2006	0.696665	64	0.317492	0.711772	171	0.301845
47	2007	0.696665	64	0.333768	0.715607	155	0.318446
47	2008	0.696665	64	0.339528	0.715607	155	0.321797
47	2009	0.696665	64	0.33772	0.715607	155	0.314897
47	2010	0.696665	64	0.336899	0.741693	161	0.322252
48	1992	0.741285	123	0.371902	0.770139	197	0.346912
48	1993	0.742733	122	0.370912	0.765495	193	0.348921
48	1994	0.742733	122	0.368488	0.755888	218	0.374308
48	1995	0.742733	122	0.368638	0.753302	229	0.356583
48	1996	0.742733	122	0.368285	0.759329	216	0.351892
48	1997	0.742733	122	0.363879	0.75026	237	0.352532
48	1998	0.746412	123	0.367694	0.751667	232	0.370629
48	1999	0.746412	123	0.370661	0.75274	234	0.362627
48	2000	0.746412	123	0.369004	0.751683	241	0.37112
48	2001	0.746412	123	0.366836	0.753484	237	0.373093
48	2002	0.746412	123	0.368377	0.754442	235	0.378824
48	2003	0.746412	123	0.371159	0.753651	232	0.383273
48	2004	0.746412	123	0.368519	0.75637	231	0.386374
48	2005	0.746412	123	0.366147	0.75483	236	0.382523
48	2006	0.746412	123	0.368222	0.754318	237	0.383676
48	2007	0.746412	123	0.367254	0.764869	244	0.369805
48	2008	0.746412	123	0.36468	0.766285	248	0.374283
48	2009	0.746412	123	0.364082	0.769161	236	0.382405
48	2010	0.746412	123	0.365775	0.758007	229	0.395067
49	1992	0.737299	130	0.412399	0.758775	173	0.445665
49	1993	0.737299	130	0.412118	0.757866	177	0.447891
49	1994	0.737299	130	0.411625	0.760544	173	0.447465
49	1995	0.737299	130	0.411896	0.760704	173	0.446859
49	1996	0.737299	130	0.409983	0.760544	173	0.442268
49	1997	0.737299	130	0.407809	0.760147	174	0.443818
49	1998	0.737299	130	0.412356	0.757866	177	0.446764
49	1999	0.73694	131	0.41561	0.757091	243	0.392585
49	2000	0.73694	131	0.417141	0.755448	246	0.391264
49	2001	0.73694	131	0.417635	0.764366	255	0.382763
49	2002	0.73694	131	0.419105	0.766308	258	0.37122
49	2003	0.73694	131	0.41861	0.758747	242	0.399512
49	2004	0.73694	131	0.419357	0.765007	253	0.383715
49	2005	0.73694	131	0.419788	0.762833	244	0.387281
49	2006	0.73694	131	0.418907	0.751564	212	0.405436
49	2007	0.73694	131	0.421222	0.761429	235	0.401745
49	2008	0.73694	131	0.419433	0.772039	227	0.382953
49	2009	0.73694	131	0.419649	0.765473	218	0.395103
49	2010	0.73694	131	0.42079	0.76607	224	0.396905
50	1992	0.664477	144	0.465326	0.729594	232	0.412262
50	1993	0.664477	144	0.464534	0.73251	230	0.411667
50	1994	0.664477	144	0.470067	0.72701	233	0.407246
50	1995	0.664477	144	0.46626	0.727195	239	0.403649
50	1996	0.664477	144	0.462511	0.731247	229	0.413948
50	1997	0.664477	144	0.465594	0.722699	232	0.404492
50	1998	0.664477	144	0.462348	0.728232	235	0.405054
50	1999	0.664477	144	0.460712	0.728436	237	0.41695
50	2000	0.664477	144	0.460463	0.7272	238	0.408252
50	2001	0.664477	144	0.460262	0.727225	240	0.410252
50	2002	0.664477	144	0.458108	0.728345	237	0.412836
50	2003	0.664477	144	0.455407	0.726866	236	0.407146
50	2004	0.664477	144	0.455779	0.742759	258	0.395817
50	2005	0.664477	144	0.45724	0.727889	244	0.410332
50	2006	0.664477	144	0.459887	0.731081	250	0.404321
50	2007	0.664477	144	0.462184	0.736241	253	0.401396
50	2008	0.664477	144	0.463406	0.735008	256	0.407648
50	2009	0.664477	144	0.464719	0.735727	261	0.399385
50	2010	0.664477	144	0.460103	0.736178	256	0.398965
51	1992	0.687955	137	0.43829	0.716682	182	0.453783
52	1992	0.664888	120	0.41182	0.672364	124	0.438531
52	1993	0.664888	120	0.420216	0.67669	127	0.467765
52	1994	0.664888	120	0.421356	0.705372	166	0.44363
52	1995	0.664888	120	0.421026	0.716345	153	0.435581
52	1996	0.693188	128	0.399975	0.718645	146	0.441345
52	1997	0.693188	128	0.408245	0.717428	147	0.444281
52	1998	0.684551	142	0.425421	0.713759	163	0.456951
52	1999	0.656371	135	0.44912	0.720143	186	0.452158
52	2000	0.658523	147	0.419764	0.711958	184	0.427508
52	2001	0.658523	147	0.418592	0.699035	195	0.417682
52	2002	0.659722	146	0.419158	0.72293	205	0.411754
52	2003	0.659393	147	0.420705	0.716441	204	0.400307
52	2004	0.68118	155	0.40785	0.719465	198	0.422739
52	2005	0.680817	156	0.405121	0.713062	203	0.413213
52	2006	0.683547	157	0.411696	0.7107	225	0.387843
52	2007	0.680817	156	0.412271	0.722907	224	0.40292
52	2008	0.683059	159	0.421926	0.733991	229	0.397287
52	2009	0.683059	159	0.419267	0.730069	218	0.424587
52	2010	0.683059	159	0.418525	0.728207	241	0.392241
53	1992	0.751701	119	0.355454	0.752118	169	0.372869
53	1993	0.751701	119	0.352455	0.752355	161	0.368161
53	1994	0.751701	119	0.354657	0.748678	168	0.355728
53	1995	0.750811	120	0.354035	0.751142	163	0.353797
53	1996	0.750811	120	0.352572	0.752656	161	0.366501
53	1997	0.746066	132	0.331397	0.748811	173	0.35849
53	1998	0.745308	133	0.333095	0.739199	178	0.342748
53	1999	0.745308	133	0.332741	0.754407	170	0.378114
53	2000	0.745308	133	0.330731	0.747305	166	0.360535
53	2001	0.745308	133	0.327839	0.740569	183	0.339107
53	2002	0.745308	133	0.327234	0.740415	183	0.343439
53	2003	0.745308	133	0.326732	0.743555	186	0.348396
53	2004	0.745308	133	0.326985	0.753849	209	0.321218
53	2005	0.745308	133	0.328644	0.761107	197	0.337527
53	2006	0.745308	133	0.326309	0.758696	201	0.324021
53	2007	0.745308	133	0.328161	0.764126	199	0.331036
53	2008	0.745308	133	0.32906	0.759999	209	0.330302
53	2009	0.745308	133	0.325877	0.757889	213	0.32049
53	2010	0.747418	130	0.33005	0.746154	203	0.34176
54	1992	0.634436	74	0.366716	0.742087	278	0.384716
54	1993	0.63291	76	0.359449	0.732821	271	0.389916
54	1994	0.63291	76	0.363169	0.732535	271	0.396078
54	1995	0.63291	76	0.371781	0.734303	272	0.398664
54	1996	0.629463	75	0.364872	0.734244	272	0.403843
54	1997	0.636825	76	0.368775	0.73418	266	0.409697
54	1998	0.636825	76	0.369273	0.73354	268	0.404082
54	1999	0.636825	76	0.366719	0.732684	265	0.412686
54	2000	0.653285	78	0.376004	0.734491	266	0.417581
54	2001	0.653285	78	0.376477	0.743707	278	0.406417
54	2002	0.653285	78	0.379649	0.732815	271	0.419411
54	2003	0.653703	79	0.386663	0.732611	272	0.432835
54	2004	0.658757	86	0.381476	0.733031	271	0.431572
54	2005	0.658448	85	0.380982	0.734078	273	0.420529
54	2006	0.658757	86	0.386275	0.734078	273	0.422263
54	2007	0.658757	86	0.38538	0.744265	277	0.408924
54	2008	0.658757	86	0.385659	0.742628	276	0.412421
54	2009	0.658757	86	0.387428	0.742628	276	0.42028
54	2010	0.659399	89	0.395534	0.743908	276	0.415068
55	1992	0.746099	122	0.357189	0.762835	143	0.397507
55	1993	0.746099	122	0.356924	0.759497	140	0.416052
55	1994	0.746099	122	0.356067	0.756461	148	0.400147
55	1995	0.742714	130	0.339047	0.761052	170	0.379563
55	1996	0.742714	130	0.340413	0.753492	180	0.350081
55	1997	0.742714	130	0.338479	0.753741	175	0.366661
55	1998	0.742714	130	0.34124	0.753741	175	0.370985
55	1999	0.742714	130	0.345342	0.753741	175	0.369905
55	2000	0.742714	130	0.343214	0.75606	175	0.408277
55	2001	0.742714	130	0.343636	0.753292	176	0.391004
55	2002	0.742714	130	0.344389	0.754394	177	0.394745
55	2003	0.742714	130	0.345825	0.756642	175	0.395687
55	2004	0.742714	130	0.345118	0.75238	176	0.40497
55	2005	0.742714	130	0.347644	0.746622	191	0.387418
55	2006	0.742714	130	0.344405	0.752105	177	0.405526
55	2007	0.742714	130	0.344739	0.750507	179	0.41112
55	2008	0.742714	130	0.346038	0.752347	177	0.408149
55	2009	0.742714	130	0.347814	0.755715	176	0.420814
55	2010	0.742714	130	0.342365	0.760344	169	0.419682
56	1992	0.735671	135	0.410094	0.756245	171	0.442698
56	1993	0.735671	135	0.40936	0.754398	174	0.439815
56	1994	0.735671	135	0.409316	0.752763	180	0.427009
56	1995	0.738842	131	0.408257	0.757699	169	0.445523
56	1996	0.738842	131	0.411092	0.755779	172	0.452237
56	1997	0.738842	131	0.407985	0.753264	179	0.42598
56	1998	0.738842	131	0.408517	0.756765	170	0.446636
56	1999	0.738842	131	0.410184	0.758702	167	0.448851
56	2000	0.738842	131	0.408261	0.756765	170	0.443596
56	2001	0.738842	131	0.408817	0.758702	167	0.448532
56	2002	0.738842	131	0.40979	0.745808	197	0.405687
56	2003	0.738842	131	0.410354	0.743412	205	0.393766
56	2004	0.738842	131	0.409081	0.742332	207	0.388838
56	2005	0.738842	131	0.409002	0.750031	197	0.417874
56	2006	0.738842	131	0.407446	0.75882	217	0.38316
56	2007	0.738842	131	0.407384	0.755517	215	0.385765
56	2008	0.738842	131	0.40629	0.755517	215	0.385786
56	2009	0.737625	132	0.407048	0.75882	217	0.385285
56	2010	0.737625	132	0.40484	0.75882	217	0.384676
57	1992	0.677001	68	0.464248	0.669546	114	0.445846
57	1993	0.677001	68	0.465624	0.691124	121	0.434108
57	1994	0.677001	68	0.462586	0.705436	116	0.473737
57	1995	0.687434	72	0.456299	0.710789	120	0.478561
57	1996	0.687434	72	0.462578	0.710789	120	0.480125
57	1997	0.687434	72	0.468712	0.710789	120	0.482121
57	1998	0.687434	72	0.467646	0.730784	224	0.369862
57	1999	0.687434	72	0.468518	0.734166	225	0.367744
57	2000	0.687434	72	0.471595	0.733396	219	0.370211
57	2001	0.687434	72	0.470729	0.731071	244	0.347528
57	2002	0.687434	72	0.47089	0.731638	232	0.355411
57	2003	0.686338	78	0.483135	0.729856	229	0.366547
57	2004	0.686338	78	0.481142	0.729835	237	0.385203
57	2005	0.686338	78	0.4826	0.733012	240	0.365401
57	2006	0.686463	79	0.490387	0.731984	242	0.370555
57	2007	0.686463	79	0.488608	0.730142	235	0.375653
57	2008	0.686463	79	0.489827	0.739889	240	0.363497
57	2009	0.686463	79	0.490661	0.748612	249	0.359219
57	2010	0.686463	79	0.493222	0.737215	240	0.381803
58	1992	0.727977	180	0.424403	0.736856	222	0.394345
58	1993	0.72736	181	0.430079	0.734069	237	0.382214
58	1994	0.72736	181	0.429226	0.733069	235	0.383878
58	1995	0.726783	182	0.427291	0.730313	243	0.379455
58	1996	0.726783	182	0.433548	0.740509	256	0.366255
58	1997	0.726783	182	0.425396	0.731926	247	0.371087
58	1998	0.726783	182	0.428666	0.736295	243	0.382356
58	1999	0.731912	184	0.4379	0.74292	246	0.381383
58	2000	0.731912	184	0.436996	0.741731	255	0.374785
58	2001	0.731912	184	0.436273	0.74308	241	0.395843
58	2002	0.731912	184	0.438072	0.744964	250	0.39074
58	2003	0.731912	184	0.437764	0.746861	241	0.394023
58	2004	0.731912	184	0.437061	0.74036	253	0.386379
58	2005	0.731912	184	0.439977	0.76287	233	0.410288
58	2006	0.731912	184	0.437719	0.754637	254	0.381168
58	2007	0.731912	184	0.438279	0.741253	251	0.382735
58	2008	0.731912	184	0.43851	0.74635	266	0.368682
58	2009	0.731912	184	0.43858	0.744689	255	0.379594
58	2010	0.731912	184	0.440565	0.754144	251	0.386644
59	1992	0.670258	173	0.437733	0.721716	235	0.406516
59	1993	0.670258	173	0.43815	0.711968	231	0.408946
59	1994	0.670258	173	0.440172	0.711867	243	0.414426
59	1995	0.670258	173	0.440568	0.708268	239	0.410919
59	1996	0.670258	173	0.439513	0.712521	229	0.427714
59	1997	0.670258	173	0.437549	0.707461	242	0.402188
59	1998	0.670258	173	0.437754	0.71797	245	0.403886
59	1999	0.670258	173	0.438062	0.724325	251	0.40096
59	2000	0.670004	174	0.441348	0.726594	250	0.399533
59	2001	0.670004	174	0.441409	0.713332	245	0.413636
59	2002	0.670004	174	0.443106	0.717712	246	0.418115
59	2003	0.670004	174	0.442163	0.740463	260	0.392197
59	2004	0.670004	174	0.44109	0.722819	250	0.407602
59	2005	0.670004	174	0.44229	0.719278	249	0.412316
59	2006	0.670004	174	0.443029	0.727094	257	0.406229
59	2007	0.670004	174	0.443372	0.73402	247	0.413763
59	2008	0.670004	174	0.444937	0.731283	260	0.405645
59	2009	0.670004	174	0.445225	0.736324	261	0.408222
59	2010	0.670004	174	0.446156	0.734927	259	0.40825
60	1992	0.703391	114	0.401072	0.738567	184	0.394064
60	1993	0.703391	114	0.401023	0.730501	212	0.372995
60	1994	0.708112	115	0.41134	0.746106	223	0.367354
60	1995	0.711337	103	0.440056	0.721729	217	0.389619
60	1996	0.711337	103	0.453511	0.723961	225	0.371224
60	1997	0.717057	99	0.453738	0.731911	218	0.389476
60	1998	0.711337	103	0.446727	0.725497	227	0.372121
60	1999	0.706674	108	0.441815	0.736624	227	0.388448
60	2000	0.706674	108	0.441646	0.743901	244	0.400433
60	2001	0.706674	108	0.44746	0.733366	251	0.401597
60	2002	0.706674	108	0.449106	0.740828	260	0.396365
60	2003	0.706674	108	0.451463	0.743866	256	0.393162
60	2004	0.706674	108	0.442814	0.740521	261	0.378287
60	2005	0.706674	108	0.416458	0.752357	265	0.363403
60	2006	0.704011	110	0.423537	0.75265	264	0.375192
60	2007	0.704011	110	0.421655	0.750027	256	0.388213
60	2008	0.704011	110	0.422271	0.747113	254	0.386683
60	2009	0.704011	110	0.416987	0.748703	264	0.37895
60	2010	0.704011	110	0.418114	0.748706	264	0.375409
61	1992	0.78739	22	0.480634	0.70945	49	0.406738
61	1993	0.78739	22	0.477875	0.70945	49	0.401514
61	1994	0.78739	22	0.481855	0.779077	33	0.576322
61	1995	0.78739	22	0.48327	0.781183	34	0.592175
61	1996	0.78739	22	0.484413	0.779077	33	0.586201
61	1997	0.78739	22	0.483885	0.781183	34	0.594997
61	1998	0.78739	22	0.483431	0.779077	33	0.594309
61	1999	0.78739	22	0.48198	0.781183	34	0.598031
61	2000	0.78739	22	0.483915	0.779077	33	0.601486
61	2001	0.78739	22	0.483988	0.779077	33	0.602583
61	2002	0.78739	22	0.482562	0.753147	54	0.397689
61	2003	0.78739	22	0.481832	0.753147	54	0.403658
61	2004	0.78739	22	0.480855	0.753147	54	0.397359
61	2005	0.78739	22	0.481386	0.709476	71	0.32166
61	2006	0.78739	22	0.4811	0.709313	70	0.314703
61	2007	0.78739	22	0.48164	0.709313	70	0.313004
61	2008	0.78739	22	0.48033	0.709313	70	0.312936
61	2009	0.78739	22	0.481218	0.709313	70	0.317242
61	2010	0.78739	22	0.479776	0.753147	54	0.412099
62	1992	0.765064	185	0.393522	0.768992	213	0.394659
63	1992	0.669314	64	0.464172	0.709013	183	0.364959
63	1993	0.669314	64	0.466261	0.725213	211	0.358059
63	1994	0.669314	64	0.465425	0.723969	226	0.350873
63	1995	0.669314	64	0.464944	0.744392	233	0.346892
63	1996	0.669314	64	0.462204	0.734613	228	0.375863
63	1997	0.669314	64	0.472215	0.728651	231	0.378489
63	1998	0.669314	64	0.454743	0.741476	239	0.376984
63	1999	0.669314	64	0.448254	0.742458	241	0.368452
63	2000	0.669314	64	0.457196	0.729458	230	0.378884
63	2001	0.675909	65	0.469059	0.731155	231	0.376064
63	2002	0.675909	65	0.458621	0.730896	231	0.369055
63	2003	0.679347	63	0.445696	0.730254	233	0.377136
63	2004	0.692089	74	0.421319	0.73312	239	0.400287
63	2005	0.692089	74	0.412441	0.735116	238	0.400169
63	2006	0.692089	74	0.403595	0.744656	253	0.38931
63	2007	0.692089	74	0.401653	0.745666	250	0.395677
63	2008	0.674457	81	0.377662	0.742568	249	0.395293
63	2009	0.674457	81	0.374987	0.745519	247	0.404182
63	2010	0.674457	81	0.387084	0.743462	253	0.396478
64	1992	0	1	0	0.730224	205	0.300139
64	1993	0	1	0	0.726624	195	0.291535
64	1994	0	1	0	0.726585	201	0.285272
64	1995	0	1	0	0.729491	178	0.32702
64	1996	0	1	0	0.731758	207	0.294856
64	1997	0	1	0	0.724086	195	0.301939
64	1998	0	1	0	0.729826	201	0.294782
64	1999	0	1	0	0.72557	193	0.309902
64	2000	0	1	0	0.725071	194	0.294315
64	2001	0	1	0	0.723091	200	0.276543
64	2002	0	1	0	0.722105	204	0.299402
64	2003	0	1	0	0.719808	197	0.31308
64	2004	0	1	0	0.724119	200	0.318745
64	2005	0	1	0	0.712835	182	0.334689
64	2006	0	1	0	0.71288	176	0.335793
64	2007	0	1	0	0.719106	182	0.343529
64	2008	0	1	0	0.719106	182	0.349159
64	2009	0	1	0	0.724413	187	0.353797
64	2010	0	1	0	0.744327	158	0.394153
65	2003	0	0	0	1	3	1
65	2004	0	0	0	1	3	1
65	2005	0	0	0	1	3	1
65	2006	0	0	0	1	3	1
65	2007	0	0	0	1	3	1
66	1992	0.728534	117	0.299214	0.73938	214	0.334609
66	1993	0.721878	124	0.317585	0.745941	238	0.344736
66	1994	0.721878	124	0.326274	0.751126	226	0.355629
66	1995	0.721878	124	0.323068	0.741479	212	0.366022
66	1996	0.721878	124	0.317793	0.741816	211	0.363336
66	1997	0.721878	124	0.322796	0.742558	210	0.358952
66	1998	0.721878	124	0.330697	0.74203	210	0.354021
66	1999	0.721878	124	0.321225	0.744987	214	0.357354
66	2000	0.721878	124	0.323649	0.735054	221	0.371506
66	2001	0.721878	124	0.32116	0.735916	228	0.360201
66	2002	0.721878	124	0.321872	0.727715	233	0.353501
66	2003	0.721878	124	0.330025	0.733615	243	0.372565
66	2004	0.72592	110	0.351471	0.742411	229	0.387808
66	2005	0.72592	110	0.351274	0.741705	228	0.388237
66	2006	0.72592	110	0.353635	0.740924	230	0.394727
66	2007	0.72592	110	0.351508	0.737589	227	0.39342
66	2008	0.72592	110	0.354522	0.736692	230	0.386184
66	2009	0.72592	110	0.353375	0.751755	226	0.384236
66	2010	0.72592	110	0.357334	0.738324	226	0.390283
67	1992	0.686747	59	0.420867	0.730936	234	0.395847
67	1993	0.686586	60	0.42132	0.73106	234	0.397347
67	1994	0.683019	67	0.41141	0.731017	241	0.393339
67	1995	0.678029	72	0.400185	0.73412	238	0.401982
67	1996	0.688687	76	0.399064	0.730819	247	0.394904
67	1997	0.688687	76	0.395514	0.734442	259	0.383338
67	1998	0.688687	76	0.39652	0.732529	265	0.378244
67	1999	0.688687	76	0.397507	0.74203	272	0.368515
67	2000	0.688687	76	0.401062	0.732953	268	0.383251
67	2001	0.688687	76	0.400945	0.731094	267	0.383658
67	2002	0.688687	76	0.399605	0.728617	263	0.388926
67	2003	0.688687	76	0.403043	0.73211	270	0.388097
67	2004	0.688687	76	0.402475	0.727762	266	0.3868
67	2005	0.695051	77	0.398941	0.741042	277	0.378697
67	2006	0.695051	77	0.400762	0.732412	263	0.393847
67	2007	0.695051	77	0.395164	0.74464	268	0.39407
67	2008	0.695051	77	0.391576	0.740268	271	0.387261
67	2009	0.695051	77	0.395029	0.744283	271	0.387221
67	2010	0.695051	77	0.399221	0.74223	275	0.385921
68	1992	0.679741	135	0.540506	0.743897	282	0.436058
68	1993	0.679741	135	0.539018	0.743897	282	0.437415
68	1994	0.679741	135	0.5374	0.745176	283	0.441294
68	1995	0.679741	135	0.535481	0.745852	281	0.438208
68	1996	0.679741	135	0.535817	0.745515	282	0.436545
68	1997	0.679741	135	0.535793	0.745176	283	0.434249
68	1998	0.679741	135	0.535529	0.745176	283	0.433521
68	1999	0.679741	135	0.5356	0.745176	283	0.438546
68	2000	0.679058	123	0.575837	0.745515	282	0.438404
68	2001	0.699826	132	0.549721	0.743879	282	0.437936
68	2002	0.699826	132	0.549818	0.744218	281	0.43419
68	2003	0.699826	132	0.549576	0.744218	281	0.435895
68	2004	0.699826	132	0.549247	0.744218	281	0.43664
68	2005	0.700364	130	0.551366	0.744218	281	0.435426
68	2006	0.700364	130	0.554061	0.744218	281	0.434446
68	2007	0.700364	130	0.553187	0.743968	277	0.438813
68	2008	0.701786	140	0.516542	0.743968	277	0.439303
68	2009	0.701786	140	0.517392	0.743968	277	0.440196
68	2010	0.701786	140	0.519833	0.743968	277	0.441383
69	1992	0.685273	62	0.363981	0.685273	62	0.363981
69	1993	0.692945	63	0.373336	0.692945	63	0.373336
69	1994	0.679698	92	0.354188	0.679698	92	0.354188
69	1995	0.679698	92	0.359287	0.679698	92	0.359287
69	1996	0.679698	92	0.364034	0.679698	92	0.364034
69	1997	0.679698	92	0.363632	0.679698	92	0.363632
69	1998	0.688294	86	0.351167	0.688294	86	0.351167
69	1999	0.688294	86	0.352367	0.688294	86	0.352367
69	2000	0.688294	86	0.352408	0.688294	86	0.352408
69	2001	0.688294	86	0.351877	0.688294	86	0.351877
69	2002	0.688294	86	0.351926	0.688294	86	0.351926
69	2003	0.688294	86	0.35051	0.688294	86	0.35051
69	2004	0.688294	86	0.3504	0.688294	86	0.3504
69	2005	0.688294	86	0.355762	0.688294	86	0.355762
69	2006	0.688294	86	0.34498	0.688294	86	0.34498
69	2007	0.688294	86	0.347884	0.688294	86	0.347884
69	2008	0.688294	86	0.348681	0.688294	86	0.348681
69	2009	0.688294	86	0.34824	0.688294	86	0.34824
69	2010	0.688294	86	0.350683	0.688294	86	0.350683
70	1992	0.701343	103	0.347669	0.71565	212	0.35938
70	1993	0.701343	103	0.353275	0.741471	223	0.347301
70	1994	0.701343	103	0.357814	0.73994	221	0.346609
70	1995	0.701343	103	0.359349	0.711642	208	0.363645
70	1996	0.701343	103	0.362383	0.71654	209	0.362496
70	1997	0.701343	103	0.365453	0.715315	211	0.355194
70	1998	0.701343	103	0.367419	0.71654	209	0.357492
70	1999	0.701343	103	0.368028	0.715802	210	0.361378
70	2000	0.701343	103	0.371352	0.715802	210	0.361796
70	2001	0.701343	103	0.372336	0.721017	224	0.365505
70	2002	0.701343	103	0.373517	0.715687	216	0.373729
70	2003	0.701343	103	0.372502	0.713363	222	0.368646
70	2004	0.701343	103	0.37421	0.730015	232	0.35514
70	2005	0.701343	103	0.372475	0.726358	229	0.361162
70	2006	0.701343	103	0.370536	0.731618	236	0.360923
70	2007	0.701343	103	0.372724	0.723414	230	0.367212
70	2008	0.701343	103	0.374697	0.72515	227	0.368206
70	2009	0.701343	103	0.376533	0.742107	244	0.352125
70	2010	0.701343	103	0.373707	0.747664	245	0.345368
72	1992	0.654679	78	0.473601	0.730083	159	0.394636
72	1993	0.654679	78	0.473775	0.730083	159	0.389222
72	1994	0.654679	78	0.469038	0.730083	159	0.385659
72	1995	0.654679	78	0.4734	0.730083	159	0.387048
72	1996	0.654679	78	0.47384	0.730083	159	0.39132
72	1997	0.654679	78	0.471333	0.73092	158	0.367956
72	1998	0.654679	78	0.470277	0.729491	160	0.367041
72	1999	0.654679	78	0.473592	0.727523	162	0.375483
72	2000	0.654679	78	0.472942	0.723207	163	0.365803
72	2001	0.654679	78	0.480632	0.728067	165	0.399053
72	2002	0.654679	78	0.475355	0.724188	183	0.371296
72	2003	0.654679	78	0.470742	0.722583	198	0.356983
72	2004	0.654679	78	0.463554	0.716108	180	0.350358
72	2005	0.654679	78	0.467756	0.72147	188	0.336849
72	2006	0.654679	78	0.46639	0.730533	192	0.331553
72	2007	0.654679	78	0.468584	0.726023	196	0.322177
72	2008	0.654679	78	0.467618	0.72566	197	0.329903
72	2009	0.654679	78	0.46978	0.72566	197	0.338493
72	2010	0.65487	77	0.466521	0.713453	182	0.357441
73	1992	0.65999	98	0.468396	0.674684	105	0.480576
73	1993	0.65999	98	0.465376	0.702861	134	0.449346
73	1994	0.675379	104	0.456661	0.702993	138	0.441884
73	1995	0.675379	104	0.457104	0.697368	140	0.45289
73	1996	0.675379	104	0.460252	0.694884	137	0.460338
73	1997	0.675379	104	0.448143	0.700551	143	0.44804
73	1998	0.670526	107	0.449412	0.710671	151	0.447588
73	1999	0.671272	106	0.455654	0.711616	149	0.438211
73	2000	0.671203	115	0.441676	0.711854	182	0.42978
73	2001	0.671203	115	0.443648	0.707224	182	0.424829
73	2002	0.671232	107	0.463427	0.725245	192	0.408419
73	2003	0.671203	115	0.437982	0.717523	193	0.420713
73	2004	0.675078	119	0.45066	0.722012	206	0.404507
73	2005	0.683104	123	0.447659	0.726664	196	0.416606
73	2006	0.683104	123	0.450625	0.726251	209	0.409758
73	2007	0.683104	123	0.448383	0.730815	208	0.412867
73	2008	0.683104	123	0.451661	0.731735	212	0.41275
73	2009	0.679124	122	0.445588	0.734156	207	0.3997
73	2010	0.679124	122	0.449091	0.733628	188	0.438051
74	1992	0.719053	84	0.266903	0.740685	150	0.331125
74	1993	0.717511	86	0.27727	0.747415	208	0.299588
74	1994	0.717511	86	0.278368	0.735032	216	0.271687
74	1995	0.717511	86	0.277275	0.754971	204	0.291589
74	1996	0.717511	86	0.280294	0.74578	196	0.307845
74	1997	0.717511	86	0.278697	0.748684	212	0.319373
74	1998	0.717511	86	0.280148	0.759884	213	0.316911
74	1999	0.717511	86	0.280434	0.749851	211	0.325358
74	2000	0.717511	86	0.28126	0.749889	215	0.33426
74	2001	0.717511	86	0.279494	0.749423	229	0.306492
74	2002	0.717511	86	0.281811	0.756178	199	0.313786
74	2003	0.717511	86	0.281303	0.757411	218	0.294988
74	2004	0.717511	86	0.280511	0.758264	204	0.334188
74	2005	0.717511	86	0.280762	0.759626	220	0.316138
74	2006	0.717511	86	0.281019	0.759626	206	0.333013
74	2007	0.717511	86	0.278585	0.760576	204	0.307648
74	2008	0.717511	86	0.279363	0.761371	203	0.30894
74	2009	0.717511	86	0.285859	0.761371	203	0.309219
74	2010	0.717511	86	0.289254	0.752343	187	0.330447
75	1992	0.690748	79	0.212792	0.728316	98	0.330141
75	1993	0.690748	79	0.212379	0.728751	95	0.329132
75	1994	0.690748	79	0.214328	0.728316	98	0.330422
75	1995	0.690748	79	0.21257	0.733238	114	0.304601
75	1996	0.690748	79	0.218237	0.734155	106	0.317653
75	1997	0.690748	79	0.219873	0.733488	109	0.314843
75	1998	0.690748	79	0.223065	0.732234	117	0.303562
75	1999	0.690748	79	0.220787	0.732701	156	0.31261
75	2000	0.690748	79	0.220584	0.734008	152	0.31832
75	2001	0.690748	79	0.221076	0.741027	153	0.31983
75	2002	0.690748	79	0.224439	0.737075	162	0.304734
75	2003	0.690748	79	0.224191	0.741439	152	0.313112
75	2004	0.690748	79	0.224672	0.733006	148	0.323327
75	2005	0.690748	79	0.225	0.730863	165	0.298609
75	2006	0.690748	79	0.224941	0.749039	163	0.292675
75	2007	0.690748	79	0.228055	0.742787	156	0.326054
75	2008	0.690748	79	0.227653	0.743951	161	0.300609
75	2009	0.690748	79	0.226041	0.738531	168	0.293525
75	2010	0.690748	79	0.224356	0.748737	166	0.310792
79	1992	0.661	89	0.538206	0.741852	282	0.448077
79	1993	0.661	89	0.531751	0.741852	282	0.446609
79	1994	0.661	89	0.527708	0.74474	284	0.441828
79	1995	0.664576	87	0.52144	0.742915	280	0.439655
79	1996	0.664576	87	0.522554	0.742915	280	0.442481
79	1997	0.680457	80	0.552331	0.742915	280	0.441014
79	1998	0.680457	80	0.554579	0.742915	280	0.441309
79	1999	0.680457	80	0.554789	0.747195	278	0.446673
79	2000	0.680457	80	0.558108	0.742577	281	0.444903
79	2001	0.680457	80	0.553368	0.744279	276	0.448838
79	2002	0.680457	80	0.555086	0.747195	278	0.447338
79	2003	0.665624	87	0.529665	0.743712	282	0.451461
79	2004	0.665624	87	0.529617	0.745302	283	0.450278
79	2005	0.664276	94	0.50984	0.746683	279	0.453224
79	2006	0.67006	104	0.506375	0.744024	282	0.452304
79	2007	0.67006	104	0.505331	0.745072	279	0.457949
79	2008	0.675462	105	0.509014	0.745072	279	0.455638
79	2009	0.675462	105	0.50951	0.745072	279	0.45403
79	2010	0.675462	105	0.510034	0.745072	279	0.453664
80	1992	0.651444	91	0.492561	0.699971	135	0.475056
80	1993	0.651367	87	0.511063	0.702374	138	0.478824
80	1994	0.651367	87	0.513457	0.709999	138	0.482903
80	1995	0.651367	87	0.511953	0.709367	139	0.477451
80	1996	0.651367	87	0.50721	0.709114	140	0.486749
80	1997	0.651367	87	0.490965	0.709114	140	0.485974
80	1998	0.651367	87	0.49038	0.710223	139	0.466335
80	1999	0.651367	87	0.487236	0.709114	140	0.467504
80	2000	0.651367	87	0.491107	0.709114	140	0.483703
80	2001	0.651367	87	0.490775	0.709114	140	0.492573
80	2002	0.651139	88	0.495289	0.708644	141	0.479399
80	2003	0.650766	89	0.501351	0.729647	226	0.385674
80	2004	0.649948	94	0.499068	0.73309	251	0.384406
80	2005	0.650821	102	0.495134	0.728429	233	0.403438
80	2006	0.650821	102	0.504376	0.728866	237	0.395729
80	2007	0.650821	102	0.499808	0.729436	228	0.408197
80	2008	0.650821	102	0.49909	0.733755	241	0.387353
80	2009	0.656012	103	0.500172	0.724026	238	0.398786
80	2010	0.656161	104	0.508499	0.727318	234	0.411458
81	1992	0.753973	118	0.32509	0.768154	145	0.336909
81	1993	0.753973	118	0.326686	0.768154	145	0.346754
81	1994	0.753973	118	0.326752	0.768154	145	0.349824
81	1995	0.753973	118	0.338012	0.768154	145	0.354228
81	1996	0.751474	146	0.313244	0.766439	215	0.294076
81	1997	0.751474	146	0.31644	0.768087	217	0.287559
81	1998	0.751474	146	0.319401	0.767153	218	0.306709
81	1999	0.751474	146	0.31905	0.764838	218	0.317626
81	2000	0.751474	146	0.319546	0.770251	223	0.318398
81	2001	0.751474	146	0.320816	0.764235	225	0.32344
81	2002	0.751474	146	0.323461	0.767038	227	0.330481
81	2003	0.751474	146	0.322686	0.755278	231	0.338072
81	2004	0.751474	146	0.322452	0.751666	220	0.332426
81	2005	0.751474	146	0.32327	0.764685	240	0.334359
81	2006	0.751474	146	0.323798	0.766267	234	0.324624
81	2007	0.751474	146	0.324597	0.750384	234	0.332653
81	2008	0.751474	146	0.325576	0.766886	237	0.326797
81	2009	0.751474	146	0.325272	0.762468	244	0.324502
81	2010	0.751474	146	0.325901	0.757241	250	0.313265
83	1992	0.703832	58	0.22723	0.738285	114	0.330118
83	1993	0.703832	58	0.229408	0.741635	115	0.330007
83	1994	0.703832	58	0.228424	0.733169	126	0.298396
83	1995	0.703832	58	0.226072	0.745487	137	0.310303
83	1996	0.703832	58	0.226309	0.723719	136	0.308336
83	1997	0.703832	58	0.22713	0.730337	142	0.297897
83	1998	0.703832	58	0.227706	0.743879	120	0.317506
83	1999	0.703832	58	0.227741	0.749476	122	0.336414
83	2000	0.703832	58	0.230133	0.747718	124	0.338164
83	2001	0.703832	58	0.229483	0.747718	124	0.326189
83	2002	0.703832	58	0.22951	0.740052	120	0.304968
83	2003	0.703832	58	0.229057	0.741722	118	0.308799
83	2004	0.703832	58	0.226508	0.740642	119	0.317898
83	2005	0.703832	58	0.224507	0.705178	165	0.313653
83	2006	0.703832	58	0.223806	0.724497	166	0.313453
83	2007	0.703832	58	0.223088	0.725691	164	0.287431
83	2008	0.703832	58	0.224547	0.726253	163	0.291162
83	2009	0.703832	58	0.224658	0.727952	142	0.348082
83	2010	0.703832	58	0.225777	0.733963	144	0.349815
84	1992	0.671321	150	0.516016	0.729761	230	0.43541
84	1993	0.680641	158	0.497647	0.726996	256	0.405797
84	1994	0.679571	160	0.49712	0.730974	262	0.40028
84	1995	0.679511	158	0.495102	0.732343	257	0.407491
84	1996	0.679511	158	0.496533	0.735309	262	0.407576
84	1997	0.679511	158	0.495667	0.731806	265	0.400375
84	1998	0.670447	154	0.506971	0.734145	266	0.408112
84	1999	0.670274	152	0.509644	0.732201	265	0.413871
84	2000	0.670274	152	0.508494	0.732335	265	0.408539
84	2001	0.670274	152	0.509129	0.733736	267	0.40964
84	2002	0.670274	152	0.509253	0.733231	262	0.416731
84	2003	0.670274	152	0.508329	0.735212	268	0.412714
84	2004	0.670274	152	0.506523	0.743903	271	0.408919
84	2005	0.670274	152	0.505018	0.742358	270	0.405536
84	2006	0.676803	158	0.505639	0.743718	271	0.412035
84	2007	0.676803	158	0.505329	0.744751	268	0.413739
84	2008	0.676803	158	0.506121	0.745028	267	0.425034
84	2009	0.676803	158	0.507073	0.745081	273	0.415714
84	2010	0.676803	158	0.507511	0.746012	270	0.41926
86	1992	0.733312	137	0.426311	0.746606	184	0.417627
86	1993	0.733312	137	0.425147	0.746606	184	0.414635
86	1994	0.733312	137	0.42466	0.746986	183	0.416987
86	1995	0.733312	137	0.422178	0.745111	186	0.408449
86	1996	0.734127	136	0.419545	0.747922	186	0.399604
86	1997	0.734127	136	0.416417	0.736728	182	0.395438
86	1998	0.734127	136	0.418476	0.745324	186	0.392002
86	1999	0.734127	136	0.420431	0.747098	183	0.404943
86	2000	0.734127	136	0.414716	0.746451	184	0.401088
86	2001	0.734127	136	0.416686	0.737836	180	0.396553
86	2002	0.734127	136	0.415065	0.748894	210	0.383484
86	2003	0.734127	136	0.417452	0.750113	213	0.368905
86	2004	0.734127	136	0.413953	0.742601	223	0.380263
86	2005	0.735306	139	0.428315	0.736299	219	0.386997
86	2006	0.735306	139	0.429801	0.736017	211	0.402218
86	2007	0.735306	139	0.430823	0.745581	212	0.385479
86	2008	0.735306	139	0.427984	0.738458	198	0.391476
86	2009	0.735306	139	0.43204	0.74581	216	0.392866
86	2010	0.735306	139	0.433943	0.74503	212	0.389968
87	1992	0.71139	122	0.382971	0.71139	122	0.382971
87	1993	0.711962	121	0.381872	0.711962	121	0.381872
87	1994	0.711962	121	0.377504	0.711962	121	0.377504
87	1995	0.711962	121	0.375795	0.711962	121	0.375795
87	1996	0.711962	121	0.38033	0.711962	121	0.38033
87	1997	0.711962	121	0.380622	0.711962	121	0.380622
87	1998	0.711962	121	0.384846	0.711962	121	0.384846
87	1999	0.711962	121	0.384391	0.711962	121	0.384391
87	2000	0.711962	121	0.378313	0.711962	121	0.378313
87	2001	0.711962	121	0.384175	0.711962	121	0.384175
87	2002	0.711962	121	0.384257	0.711962	121	0.384257
87	2003	0.711962	121	0.379283	0.711962	121	0.379283
87	2004	0.711962	121	0.370623	0.711962	121	0.370623
87	2005	0.711962	121	0.370707	0.711962	121	0.370707
87	2006	0.711962	121	0.373499	0.711962	121	0.373499
87	2007	0.711962	121	0.37231	0.711962	121	0.37231
87	2008	0.711962	121	0.372657	0.711962	121	0.372657
87	2009	0.711962	121	0.377197	0.711962	121	0.377197
87	2010	0.711962	121	0.375491	0.711962	121	0.375491
88	1992	0.685779	75	0.341988	0.714322	91	0.414792
88	1993	0.685779	75	0.343094	0.714322	91	0.403564
88	1994	0.685779	75	0.346214	0.714322	91	0.405886
88	1995	0.685779	75	0.340398	0.714322	91	0.39863
88	1996	0.685779	75	0.340709	0.714322	91	0.40265
88	1997	0.685779	75	0.33924	0.714322	91	0.396712
88	1998	0.685779	75	0.338251	0.714322	91	0.401986
88	1999	0.685779	75	0.341416	0.714322	91	0.399799
88	2000	0.685779	75	0.342608	0.714322	91	0.404423
88	2001	0.685779	75	0.342911	0.714322	91	0.407824
88	2002	0.685779	75	0.343415	0.714322	91	0.412528
88	2003	0.685779	75	0.338723	0.727583	107	0.377128
88	2004	0.685779	75	0.34489	0.72756	107	0.369791
88	2005	0.685779	75	0.348099	0.706342	118	0.323297
88	2006	0.685779	75	0.345632	0.706342	118	0.320361
88	2007	0.685779	75	0.352139	0.706342	118	0.32401
88	2008	0.685779	75	0.353174	0.711104	82	0.353269
88	2009	0.685779	75	0.350452	0.711104	82	0.358019
88	2010	0.685779	75	0.350728	0.685779	75	0.350728
89	1992	0.737737	150	0.38438	0.738964	177	0.375091
89	1993	0.733453	156	0.409771	0.754936	231	0.365295
89	1994	0.733453	156	0.41033	0.751953	237	0.363706
89	1995	0.733453	156	0.411063	0.741095	242	0.34983
89	1996	0.733453	156	0.410172	0.739862	247	0.34394
89	1997	0.733453	156	0.412228	0.751822	260	0.344568
89	1998	0.733453	156	0.411813	0.738744	250	0.364233
89	1999	0.733453	156	0.412782	0.738445	251	0.365504
89	2000	0.733453	156	0.413259	0.740194	241	0.377164
89	2001	0.733453	156	0.412372	0.744344	243	0.37219
89	2002	0.733453	156	0.411961	0.736823	251	0.358571
89	2003	0.733453	156	0.411444	0.731626	242	0.377101
89	2004	0.733453	156	0.410809	0.739942	247	0.365526
89	2005	0.733453	156	0.410371	0.735814	242	0.379194
89	2006	0.733453	156	0.409086	0.73436	246	0.370425
89	2007	0.733453	156	0.410044	0.738366	251	0.373706
89	2008	0.733453	156	0.407058	0.74008	249	0.37683
89	2009	0.733453	156	0.406033	0.752755	258	0.361725
89	2010	0.733453	156	0.405332	0.748725	262	0.354338
90	1992	0.751171	105	0.321723	0.756027	116	0.381375
90	1993	0.751171	105	0.319939	0.756027	116	0.382936
90	1994	0.751171	105	0.321083	0.756027	116	0.385867
90	1995	0.751171	105	0.320142	0.763214	183	0.311696
90	1996	0.751171	105	0.320304	0.763397	200	0.27332
90	1997	0.751171	105	0.319408	0.760211	189	0.290844
90	1998	0.751171	105	0.321085	0.764875	181	0.295586
90	1999	0.751171	105	0.319217	0.752298	199	0.292295
90	2000	0.751171	105	0.31805	0.742653	195	0.292477
90	2001	0.751171	105	0.318492	0.758013	189	0.294658
90	2002	0.751171	105	0.319709	0.74747	199	0.297417
90	2003	0.750341	106	0.325629	0.745746	202	0.279984
90	2004	0.750341	106	0.325416	0.741713	199	0.292189
90	2005	0.750341	106	0.325282	0.738004	192	0.297859
90	2006	0.750341	106	0.325497	0.753002	199	0.277851
90	2007	0.750341	106	0.3252	0.753002	199	0.281889
90	2008	0.750341	106	0.326549	0.756477	177	0.320762
90	2009	0.750341	106	0.326349	0.755271	179	0.318668
90	2010	0.750341	106	0.326249	0.747064	198	0.294971
91	1992	0.702276	85	0.365581	0.725663	103	0.431793
91	1993	0.702276	85	0.365257	0.725663	103	0.432955
91	1994	0.702276	85	0.36424	0.725663	103	0.43007
91	1995	0.702276	85	0.366563	0.73446	105	0.429198
91	1996	0.702276	85	0.362928	0.726442	121	0.39047
91	1997	0.731545	114	0.4176	0.750376	229	0.348167
91	1998	0.731545	114	0.419496	0.754726	216	0.372463
91	1999	0.723319	131	0.390625	0.746541	229	0.369002
91	2000	0.730643	141	0.394121	0.749549	216	0.396363
91	2001	0.730643	141	0.40382	0.746292	228	0.388348
91	2002	0.730643	141	0.400348	0.750783	219	0.383836
91	2003	0.730643	141	0.403886	0.757555	207	0.403775
91	2004	0.730643	141	0.403752	0.753086	199	0.417658
91	2005	0.730643	141	0.406923	0.752611	205	0.401051
91	2006	0.730643	141	0.404583	0.751084	217	0.383515
91	2007	0.730643	141	0.404841	0.746431	237	0.373301
91	2008	0.730643	141	0.407909	0.751911	223	0.382586
91	2009	0.730643	141	0.401266	0.751911	223	0.378505
91	2010	0.730643	141	0.400573	0.751806	228	0.383864
93	1992	0.72309	131	0.424115	0.74746	149	0.434129
93	1993	0.72309	131	0.424261	0.74746	149	0.437562
93	1994	0.72309	131	0.426154	0.74746	149	0.434578
93	1995	0.72309	131	0.425754	0.74746	149	0.443056
93	1996	0.72309	131	0.428589	0.742186	170	0.440777
93	1997	0.72309	131	0.429368	0.728325	186	0.407481
93	1998	0.72309	131	0.430118	0.733886	194	0.398304
93	1999	0.72309	131	0.430185	0.740511	191	0.408506
93	2000	0.72309	131	0.429809	0.739584	192	0.414797
93	2001	0.72309	131	0.430318	0.74144	189	0.415463
93	2002	0.72309	131	0.429914	0.741031	190	0.406695
93	2003	0.72309	131	0.43113	0.736261	182	0.403467
93	2004	0.72309	131	0.430611	0.740667	186	0.401181
93	2005	0.72309	131	0.431177	0.743001	184	0.40287
93	2006	0.72309	131	0.430915	0.746309	175	0.414021
93	2007	0.72309	131	0.431056	0.743152	186	0.39378
93	2008	0.72309	131	0.430442	0.741436	188	0.396926
93	2009	0.72309	131	0.430286	0.736272	187	0.399978
93	2010	0.72309	131	0.430158	0.741029	189	0.391912
95	1992	0.735243	123	0.392349	0.744032	165	0.383406
95	1993	0.730827	128	0.409498	0.73988	203	0.360055
95	1994	0.730827	128	0.410085	0.73486	199	0.362488
95	1995	0.730827	128	0.408399	0.730516	203	0.356679
95	1996	0.730827	128	0.41088	0.725655	221	0.333044
95	1997	0.730827	128	0.410324	0.731816	231	0.339333
95	1998	0.730827	128	0.408107	0.722546	227	0.33685
95	1999	0.730827	128	0.407934	0.723119	228	0.360474
95	2000	0.730827	128	0.411212	0.719217	227	0.35851
95	2001	0.730827	128	0.409182	0.722986	213	0.370055
95	2002	0.730827	128	0.409886	0.727194	219	0.367324
95	2003	0.730827	128	0.409825	0.726531	232	0.355422
95	2004	0.730827	128	0.410948	0.739446	241	0.351039
95	2005	0.730827	128	0.41049	0.732364	233	0.361584
95	2006	0.730827	128	0.408526	0.733356	236	0.356603
95	2007	0.730827	128	0.407665	0.738392	222	0.377736
95	2008	0.730827	128	0.408143	0.751612	223	0.375365
95	2009	0.730827	128	0.405011	0.748708	240	0.349043
95	2010	0.730827	128	0.40557	0.745663	248	0.343147
96	1992	0	0	0	0.733711	249	0.431976
96	1993	0	0	0	0.735668	244	0.427825
96	1994	0	0	0	0.735208	245	0.420366
96	1995	0	0	0	0.734769	244	0.427183
96	1996	0	0	0	0.737384	243	0.425259
96	1997	0	0	0	0.734194	243	0.419855
96	1998	0	0	0	0.734445	247	0.408997
96	1999	0	0	0	0.734199	248	0.414086
96	2000	0	0	0	0.732917	247	0.417314
96	2001	0	0	0	0.734452	247	0.410786
96	2002	0	0	0	0.736058	248	0.420565
96	2003	0	0	0	0.735931	246	0.424669
96	2004	0	0	0	0.734807	246	0.43085
96	2005	0	0	0	0.732204	249	0.41939
96	2006	0	0	0	0.735614	245	0.418255
96	2007	0	0	0	0.734683	247	0.413868
96	2008	0	0	0	0.735232	241	0.422622
96	2009	0	0	0	0.73491	242	0.424753
96	2010	0	0	0	0.723518	233	0.435407
97	1992	0.707146	168	0.435936	0.727758	233	0.439807
97	1993	0.700365	160	0.44831	0.737707	239	0.425963
97	1994	0.699893	161	0.448394	0.748996	246	0.424564
97	1995	0.700957	160	0.44296	0.745359	242	0.424978
97	1996	0.696896	156	0.442812	0.73308	236	0.433798
97	1997	0.697423	155	0.439625	0.731508	236	0.426957
97	1998	0.697423	155	0.443652	0.723232	244	0.430506
97	1999	0.697423	155	0.444861	0.730621	238	0.43874
97	2000	0.697423	155	0.441715	0.730869	247	0.416247
97	2001	0.698502	154	0.437937	0.734486	239	0.428589
97	2002	0.698502	154	0.437374	0.731551	251	0.419247
97	2003	0.704769	164	0.437769	0.733028	242	0.435914
97	2004	0.704769	164	0.435901	0.730907	264	0.41213
97	2005	0.704769	164	0.43645	0.743304	268	0.413229
97	2006	0.704769	164	0.436447	0.726596	248	0.439111
97	2007	0.704769	164	0.433781	0.743943	266	0.411232
97	2008	0.704769	164	0.433613	0.741635	257	0.416462
97	2009	0.704769	164	0.434529	0.74439	250	0.428204
97	2010	0.704769	164	0.427938	0.74312	274	0.404618
98	1992	0.684389	102	0.562675	0.729372	235	0.38247
98	1993	0.684389	102	0.563983	0.735536	213	0.426391
98	1994	0.683964	102	0.559702	0.732098	239	0.397398
98	1995	0.68465	101	0.5586	0.732949	237	0.396965
98	1996	0.68465	101	0.563316	0.727197	241	0.407951
98	1997	0.68465	101	0.559135	0.729243	235	0.411892
98	1998	0.68465	101	0.56193	0.729523	234	0.395079
98	1999	0.684616	100	0.564605	0.728861	236	0.410034
98	2000	0.684616	100	0.566193	0.744231	231	0.431094
98	2001	0.684616	100	0.564941	0.74288	239	0.419482
98	2002	0.684616	100	0.56454	0.724645	236	0.417963
98	2003	0.684616	100	0.563754	0.728441	238	0.416288
98	2004	0.684616	100	0.560636	0.74535	262	0.40015
98	2005	0.684616	100	0.560064	0.741552	253	0.407894
98	2006	0.684616	100	0.561413	0.743931	256	0.4067
98	2007	0.684616	100	0.565167	0.74247	252	0.410801
98	2008	0.694299	102	0.560855	0.745051	254	0.41093
98	2009	0.694299	102	0.565516	0.741952	262	0.398896
98	2010	0.69717	103	0.569313	0.746756	252	0.419653
99	1992	0.890145	11	0.555929	0.730946	224	0.330859
99	1993	0.890145	11	0.571542	0.732295	221	0.334946
99	1994	0.890145	11	0.571614	0.730791	225	0.334334
99	1995	0.890145	11	0.571989	0.732469	227	0.335969
99	1996	0.890145	11	0.572735	0.731182	230	0.341695
99	1997	0.890145	11	0.574939	0.731602	229	0.341739
99	1998	0.890145	11	0.562619	0.732594	227	0.344989
99	1999	0.890145	11	0.568137	0.729142	229	0.347794
99	2000	0.890145	11	0.569954	0.729392	228	0.356295
99	2001	0.890145	11	0.574724	0.730503	226	0.362903
99	2002	0.890145	11	0.5804	0.730678	232	0.365154
99	2003	0.890145	11	0.582531	0.73329	235	0.361759
99	2004	0.890145	11	0.579761	0.729655	228	0.380263
99	2005	0.890145	11	0.576558	0.734599	236	0.370701
99	2006	0.890145	11	0.578775	0.730574	242	0.365576
99	2007	0.890145	11	0.585394	0.717761	222	0.393794
99	2008	0.890145	11	0.589217	0.720357	222	0.396235
99	2009	0.890145	11	0.596966	0.731724	229	0.385107
99	2010	0.890145	11	0.593647	0.742838	235	0.376028
100	1992	0.706024	204	0.443219	0.717992	236	0.430524
100	1993	0.706024	204	0.444516	0.729376	245	0.41544
100	1994	0.706024	204	0.443994	0.733074	247	0.414759
100	1995	0.706024	204	0.443413	0.724862	248	0.41581
100	1996	0.706024	204	0.443706	0.735816	261	0.402532
100	1997	0.706024	204	0.44346	0.736236	259	0.401116
100	1998	0.706024	204	0.4437	0.725113	253	0.414918
100	1999	0.706024	204	0.444538	0.73411	264	0.410671
100	2000	0.706024	204	0.445083	0.732601	264	0.408203
100	2001	0.706024	204	0.446144	0.731974	265	0.405774
100	2002	0.706024	204	0.44535	0.736605	269	0.406215
100	2003	0.706024	204	0.445533	0.735759	271	0.406022
100	2004	0.706024	204	0.444023	0.735643	262	0.402248
100	2005	0.706024	204	0.443528	0.736412	265	0.400739
100	2006	0.706024	204	0.444457	0.732795	259	0.413671
100	2007	0.706024	204	0.44381	0.736524	263	0.404718
100	2008	0.706024	204	0.444698	0.737775	264	0.406378
100	2009	0.706024	204	0.443701	0.73467	262	0.407772
100	2010	0.706024	204	0.444236	0.738061	263	0.407336
101	1992	0.739346	168	0.366641	0.746021	277	0.35345
101	1993	0.739346	168	0.365741	0.737411	264	0.37339
101	1994	0.739346	168	0.365558	0.745884	277	0.359907
101	1995	0.739346	168	0.365793	0.735452	270	0.372079
101	1996	0.739346	168	0.364064	0.736386	268	0.381814
101	1997	0.739346	168	0.362716	0.736568	268	0.374556
101	1998	0.739346	168	0.364263	0.736962	269	0.365274
101	1999	0.739346	168	0.363748	0.737624	265	0.380254
101	2000	0.739346	168	0.363837	0.736268	271	0.383051
101	2001	0.739346	168	0.36414	0.738439	265	0.38603
101	2002	0.739346	168	0.3652	0.737072	269	0.383561
101	2003	0.739346	168	0.364042	0.736504	268	0.392392
101	2004	0.739346	168	0.365815	0.73707	269	0.386663
101	2005	0.739346	168	0.36534	0.738035	266	0.395073
101	2006	0.739346	168	0.364761	0.73707	269	0.390832
101	2007	0.739346	168	0.365008	0.736914	267	0.389556
101	2008	0.739346	168	0.365336	0.736662	270	0.384415
101	2009	0.739346	168	0.364162	0.73637	268	0.379146
101	2010	0.739346	168	0.362614	0.747733	273	0.365822
102	1992	0.687823	185	0.460806	0.692583	191	0.469783
102	1993	0.687823	185	0.463947	0.695335	191	0.473537
102	1994	0.688492	183	0.467843	0.722435	207	0.448934
102	1995	0.688492	183	0.466484	0.700784	194	0.468451
102	1996	0.688492	183	0.467926	0.700784	194	0.470782
102	1997	0.688492	183	0.468476	0.713347	213	0.442832
102	1998	0.688492	183	0.467997	0.721593	208	0.454042
102	1999	0.688492	183	0.469863	0.71681	207	0.464368
102	2000	0.688492	183	0.469881	0.722016	207	0.468676
102	2001	0.688492	183	0.469337	0.728047	208	0.468349
102	2002	0.688492	183	0.468837	0.723449	228	0.431957
102	2003	0.688492	183	0.474668	0.72866	238	0.415467
102	2004	0.688492	183	0.475512	0.72671	226	0.458547
102	2005	0.687423	197	0.444223	0.725027	229	0.455311
102	2006	0.687423	197	0.444736	0.721013	242	0.424968
102	2007	0.687423	197	0.444366	0.736722	251	0.412531
102	2008	0.687423	197	0.445382	0.724441	237	0.435109
102	2009	0.687423	197	0.446434	0.724163	238	0.429984
102	2010	0.688492	183	0.480787	0.741588	235	0.432691
103	1992	0.69238	132	0.497059	0.726044	171	0.436188
103	1993	0.69238	132	0.492351	0.726812	164	0.446597
103	1994	0.69238	132	0.493488	0.732577	164	0.449175
103	1995	0.69238	132	0.495224	0.726757	156	0.456065
103	1996	0.69238	132	0.493542	0.726757	156	0.460288
103	1997	0.69238	132	0.492202	0.726757	156	0.45184
103	1998	0.69238	132	0.491166	0.724759	161	0.446059
103	1999	0.69238	132	0.488665	0.726757	156	0.461582
103	2000	0.69238	132	0.489431	0.726757	156	0.462882
103	2001	0.693728	130	0.489584	0.728924	160	0.448709
103	2002	0.693728	130	0.479726	0.738103	178	0.401897
103	2003	0.690935	129	0.483393	0.74038	183	0.416122
103	2004	0.689579	131	0.483707	0.731522	189	0.401153
103	2005	0.689579	131	0.483153	0.733117	192	0.425058
103	2006	0.689579	131	0.487757	0.741078	197	0.400367
103	2007	0.689579	131	0.486474	0.746778	201	0.407305
103	2008	0.69238	132	0.491682	0.746778	201	0.410397
103	2009	0.69238	132	0.488759	0.746778	201	0.407345
103	2010	0.69238	132	0.488059	0.746778	201	0.404266
104	1992	0.669683	81	0.384412	0.725479	265	0.386973
104	1993	0.671322	80	0.38022	0.742454	274	0.369579
104	1994	0.671322	80	0.380576	0.743578	271	0.367797
104	1995	0.671322	80	0.379947	0.742138	269	0.36559
104	1996	0.671322	80	0.38363	0.742979	272	0.37966
104	1997	0.671322	80	0.382505	0.742509	272	0.36965
104	1998	0.671322	80	0.379728	0.747323	273	0.369784
104	1999	0.671322	80	0.382875	0.745397	278	0.382416
104	2000	0.671322	80	0.38552	0.732815	271	0.388976
104	2001	0.671322	80	0.38616	0.7433	275	0.386738
104	2002	0.671322	80	0.383208	0.746426	272	0.390048
104	2003	0.671322	80	0.38116	0.744365	272	0.392748
104	2004	0.671322	80	0.379123	0.734357	268	0.407655
104	2005	0.671322	80	0.382768	0.733518	269	0.401178
104	2006	0.682126	84	0.386048	0.735684	269	0.412608
104	2007	0.682126	84	0.385285	0.734377	267	0.413983
104	2008	0.682126	84	0.384971	0.734377	267	0.413418
104	2009	0.682126	84	0.382288	0.735067	265	0.407908
104	2010	0.682126	84	0.38151	0.735811	264	0.415778
105	1992	0.670961	172	0.420015	0.720737	248	0.435717
105	1993	0.671318	171	0.42003	0.720737	248	0.438444
105	1994	0.671318	171	0.417074	0.72136	246	0.436855
105	1995	0.671318	171	0.417931	0.72338	241	0.436227
105	1996	0.67171	170	0.416486	0.722474	243	0.433237
105	1997	0.670006	175	0.41301	0.734243	254	0.417263
105	1998	0.670006	175	0.413479	0.722777	242	0.431321
105	1999	0.670006	175	0.417047	0.72436	250	0.432949
105	2000	0.670006	175	0.417415	0.724029	251	0.434767
105	2001	0.670006	175	0.418888	0.736742	258	0.423668
105	2002	0.670006	175	0.421472	0.724457	250	0.435764
105	2003	0.670006	175	0.421413	0.725109	248	0.437202
105	2004	0.670006	175	0.419992	0.724884	248	0.441417
105	2005	0.670006	175	0.422592	0.729157	249	0.437913
105	2006	0.670006	175	0.420289	0.728666	244	0.441572
105	2007	0.670006	175	0.420812	0.729302	243	0.446184
105	2008	0.670006	175	0.424091	0.728494	245	0.445446
105	2009	0.670006	175	0.425791	0.740455	254	0.431361
105	2010	0.670006	175	0.422537	0.737835	255	0.434964
106	1992	0.682631	170	0.497113	0.73992	282	0.417421
106	1993	0.681719	164	0.507937	0.741202	284	0.419096
106	1994	0.685916	162	0.518538	0.742836	284	0.423496
106	1995	0.683097	161	0.514134	0.741542	283	0.418064
106	1996	0.677143	158	0.517583	0.742496	285	0.41969
106	1997	0.677143	158	0.518518	0.742836	284	0.417876
106	1998	0.677143	158	0.518895	0.742836	284	0.42056
106	1999	0.676686	159	0.523139	0.742836	284	0.425122
106	2000	0.676686	159	0.522926	0.744341	285	0.429076
106	2001	0.676686	159	0.522902	0.741524	283	0.429376
106	2002	0.676351	160	0.52577	0.741524	283	0.43364
106	2003	0.674478	165	0.522066	0.743043	284	0.437949
106	2004	0.674478	165	0.521796	0.743043	284	0.437963
106	2005	0.674478	165	0.520385	0.743043	284	0.437932
106	2006	0.674478	165	0.52202	0.743043	284	0.439389
106	2007	0.674478	165	0.520704	0.742361	281	0.440424
106	2008	0.674478	165	0.521876	0.742361	281	0.440996
106	2009	0.674478	165	0.522099	0.742361	281	0.440256
106	2010	0.674478	165	0.522904	0.742361	281	0.440564
107	1992	0.750426	151	0.350857	0.740754	194	0.378282
107	1993	0.750426	151	0.350331	0.741458	193	0.374931
107	1994	0.750426	151	0.350527	0.741458	193	0.37424
107	1995	0.750426	151	0.351028	0.750369	218	0.352165
107	1996	0.746045	163	0.331737	0.750369	218	0.354039
107	1997	0.751661	172	0.334665	0.746229	254	0.373568
107	1998	0.750969	173	0.337471	0.751151	255	0.373285
107	1999	0.750969	173	0.336922	0.750816	256	0.374968
107	2000	0.750969	173	0.342059	0.75351	251	0.379313
107	2001	0.748058	181	0.337055	0.752878	257	0.383148
107	2002	0.748058	181	0.336073	0.752517	253	0.37668
107	2003	0.748058	181	0.335227	0.759977	254	0.367513
107	2004	0.748058	181	0.337505	0.763055	262	0.375196
107	2005	0.748058	181	0.336792	0.760419	270	0.36216
107	2006	0.748058	181	0.338696	0.750857	261	0.375137
107	2007	0.748058	181	0.339766	0.763632	263	0.372872
107	2008	0.748058	181	0.340048	0.75283	251	0.389481
107	2009	0.748058	181	0.339414	0.750902	251	0.374055
107	2010	0.748058	181	0.3397	0.752387	252	0.384274
108	1992	0.703748	106	0.500225	0.709099	132	0.466598
108	1993	0.703748	106	0.498312	0.704323	147	0.458925
108	1994	0.703748	106	0.494906	0.720009	152	0.445473
108	1995	0.697225	123	0.450235	0.750993	208	0.394043
108	1996	0.697225	123	0.452183	0.736276	215	0.381563
108	1997	0.697225	123	0.455721	0.730686	177	0.44095
108	1998	0.696945	131	0.440898	0.722747	195	0.407642
108	1999	0.696945	131	0.445563	0.742727	193	0.396966
108	2000	0.698335	137	0.453057	0.732398	235	0.396688
108	2001	0.702803	144	0.433104	0.737995	226	0.406196
108	2002	0.702803	144	0.432473	0.741023	234	0.396655
108	2003	0.702803	144	0.433781	0.731411	217	0.41118
108	2004	0.702803	144	0.43116	0.734401	249	0.375478
108	2005	0.702803	144	0.431724	0.73141	253	0.364041
108	2006	0.702803	144	0.426992	0.7337	237	0.380796
108	2007	0.702803	144	0.425769	0.729915	240	0.38468
108	2008	0.702803	144	0.423508	0.748699	245	0.384568
108	2009	0.702803	144	0.42573	0.746906	240	0.394651
108	2010	0.702803	144	0.426068	0.74725	239	0.391059
109	1992	0.756422	133	0.457139	0.757383	232	0.386286
109	1993	0.756422	133	0.454276	0.756352	234	0.375636
109	1994	0.756422	133	0.449674	0.756386	234	0.380544
109	1995	0.756422	133	0.453227	0.763859	233	0.385224
109	1996	0.756422	133	0.452175	0.75685	240	0.389129
109	1997	0.756422	133	0.452693	0.761427	226	0.405032
109	1998	0.756422	133	0.451076	0.764524	214	0.405489
109	1999	0.756422	133	0.454637	0.760768	236	0.394013
109	2000	0.756422	133	0.452503	0.767009	209	0.422655
109	2001	0.756422	133	0.453581	0.759575	262	0.393913
109	2002	0.756422	133	0.45054	0.754266	228	0.392218
109	2003	0.756422	133	0.451858	0.743936	222	0.395489
109	2004	0.756422	133	0.450593	0.753237	253	0.406928
109	2005	0.756422	133	0.451921	0.761673	258	0.398517
109	2006	0.756422	133	0.449829	0.759884	254	0.379362
109	2007	0.755514	134	0.455287	0.754376	252	0.397562
109	2008	0.755514	134	0.45422	0.752583	257	0.393555
109	2009	0.755514	134	0.455442	0.753199	257	0.397398
109	2010	0.755514	134	0.45608	0.761291	261	0.389424
110	1992	0.738015	140	0.49356	0.756181	282	0.432752
110	1993	0.738015	140	0.486199	0.756534	281	0.425667
110	1994	0.738644	139	0.486192	0.756944	280	0.431384
110	1995	0.738644	139	0.486443	0.756944	280	0.430438
110	1996	0.738644	139	0.487262	0.756944	280	0.431112
110	1997	0.741479	127	0.51678	0.756944	280	0.424753
110	1998	0.750057	121	0.535645	0.757379	279	0.427733
110	1999	0.74839	123	0.539028	0.756944	280	0.431586
110	2000	0.74839	123	0.539924	0.756944	280	0.435222
110	2001	0.74839	123	0.539156	0.756944	280	0.435431
110	2002	0.74839	123	0.539162	0.747616	272	0.444293
110	2003	0.744925	134	0.540192	0.746065	276	0.443114
110	2004	0.744925	134	0.540119	0.746065	276	0.445536
110	2005	0.744925	134	0.539514	0.746065	276	0.441322
110	2006	0.745522	133	0.538285	0.746065	276	0.444198
110	2007	0.745522	133	0.537474	0.748109	271	0.442378
110	2008	0.745522	133	0.537371	0.748109	271	0.443123
110	2009	0.745522	133	0.537584	0.748109	271	0.441806
110	2010	0.745522	133	0.537625	0.748109	271	0.441828
112	1992	0.659923	112	0.501704	0.738377	236	0.384189
112	1993	0.661725	128	0.455962	0.736722	225	0.398258
112	1994	0.690885	136	0.445725	0.72092	225	0.406436
112	1995	0.690885	136	0.441989	0.741965	245	0.38087
112	1996	0.695958	131	0.441951	0.731089	234	0.380817
112	1997	0.695958	131	0.446435	0.734151	227	0.405813
112	1998	0.695958	131	0.452194	0.723941	236	0.397934
112	1999	0.695958	131	0.446172	0.731758	234	0.403698
112	2000	0.695958	131	0.456338	0.731976	237	0.416048
112	2001	0.695958	131	0.454597	0.738354	227	0.415533
112	2002	0.695958	131	0.452756	0.727974	237	0.410898
112	2003	0.695958	131	0.451513	0.729702	227	0.419745
112	2004	0.695958	131	0.446657	0.728826	235	0.408087
112	2005	0.695958	131	0.448561	0.731759	238	0.406069
112	2006	0.695958	131	0.447184	0.729205	233	0.414655
112	2007	0.695958	131	0.442478	0.732933	236	0.418687
112	2008	0.670625	125	0.467031	0.735359	235	0.418214
112	2009	0.670625	125	0.465164	0.744621	250	0.39634
112	2010	0.670625	125	0.469609	0.732908	242	0.404892
113	1992	0.679419	141	0.401415	0.68288	142	0.403437
113	1993	0.678956	142	0.402871	0.684649	147	0.417407
113	1994	0.678956	142	0.405031	0.688115	149	0.424884
113	1995	0.678956	142	0.395084	0.688115	149	0.415659
113	1996	0.678956	142	0.391426	0.686518	153	0.419589
113	1997	0.678956	142	0.402813	0.686994	152	0.433614
113	1998	0.67791	143	0.407121	0.706069	212	0.371357
113	1999	0.704041	156	0.408128	0.712503	204	0.407699
113	2000	0.703089	157	0.413286	0.709087	202	0.421815
113	2001	0.703089	157	0.416175	0.721291	234	0.372305
113	2002	0.702253	158	0.425249	0.706542	222	0.403006
113	2003	0.696385	169	0.405588	0.70714	224	0.396152
113	2004	0.696385	169	0.402878	0.707564	225	0.393242
113	2005	0.694023	168	0.403654	0.715657	209	0.423795
113	2006	0.691554	167	0.406348	0.712991	211	0.416828
113	2007	0.694023	168	0.409579	0.708222	222	0.384345
113	2008	0.694023	168	0.404591	0.712543	209	0.398266
113	2009	0.694023	168	0.410348	0.712616	209	0.401944
113	2010	0.696385	169	0.408248	0.712746	208	0.388718
114	1992	0.753815	218	0.435	0.750289	244	0.417508
114	1993	0.753815	218	0.435331	0.753728	241	0.427482
114	1994	0.754634	220	0.440181	0.755334	242	0.428306
114	1995	0.754634	220	0.439477	0.753915	245	0.428917
114	1996	0.753857	221	0.438144	0.75414	245	0.418173
114	1997	0.753857	221	0.439715	0.753033	247	0.430706
114	1998	0.753857	221	0.441787	0.751988	250	0.419218
114	1999	0.753857	221	0.441538	0.752527	254	0.423868
114	2000	0.753857	221	0.442759	0.754515	249	0.428642
114	2001	0.753857	221	0.441593	0.765255	254	0.406592
114	2002	0.753857	221	0.443261	0.763324	258	0.414579
114	2003	0.753857	221	0.445716	0.764106	257	0.40896
114	2004	0.753857	221	0.44831	0.763864	262	0.41363
114	2005	0.753857	221	0.446515	0.760978	269	0.400747
114	2006	0.753857	221	0.444345	0.751253	258	0.408991
114	2007	0.753857	221	0.444454	0.75154	257	0.422917
114	2008	0.753857	221	0.448849	0.752812	254	0.424732
114	2009	0.753857	221	0.447909	0.752812	254	0.419018
114	2010	0.753857	221	0.446962	0.752033	256	0.420565
115	1992	0.719557	119	0.357104	0.742175	125	0.366241
115	1993	0.719557	119	0.359437	0.741187	126	0.378712
115	1994	0.719557	119	0.361133	0.731138	128	0.38778
115	1995	0.719557	119	0.358949	0.731607	128	0.389679
115	1996	0.719557	119	0.355513	0.74565	158	0.369992
115	1997	0.719557	119	0.357365	0.735097	141	0.390277
115	1998	0.719557	119	0.358105	0.735422	147	0.387675
115	1999	0.719557	119	0.353417	0.736139	140	0.394024
115	2000	0.719557	119	0.353832	0.742922	201	0.369267
115	2001	0.719557	119	0.353162	0.745383	189	0.360638
115	2002	0.719557	119	0.356216	0.724626	197	0.33983
115	2003	0.719557	119	0.350112	0.734163	183	0.354876
115	2004	0.719557	119	0.352205	0.724507	204	0.332055
115	2005	0.719557	119	0.348316	0.719088	190	0.337831
115	2006	0.719557	119	0.346707	0.726415	194	0.335104
115	2007	0.719557	119	0.344754	0.724091	198	0.344223
115	2008	0.719557	119	0.342817	0.724091	198	0.345871
115	2009	0.719557	119	0.342384	0.724091	198	0.350471
115	2010	0.719557	119	0.342893	0.730107	225	0.335185
116	1992	0.712192	102	0.419075	0.714989	119	0.45863
116	1993	0.712192	102	0.418498	0.712628	116	0.458938
116	1994	0.712192	102	0.418357	0.712628	116	0.458451
116	1995	0.712192	102	0.419929	0.721118	118	0.449751
116	1996	0.712192	102	0.417757	0.724169	120	0.468624
116	1997	0.712192	102	0.417675	0.724673	119	0.45552
116	1998	0.712192	102	0.416823	0.723199	121	0.457626
116	1999	0.712192	102	0.419341	0.712285	129	0.440564
116	2000	0.712192	102	0.419143	0.712285	129	0.444499
116	2001	0.712192	102	0.420219	0.711904	130	0.443343
116	2002	0.712192	102	0.421202	0.711904	130	0.439826
116	2003	0.712192	102	0.42156	0.712285	129	0.43976
116	2004	0.712192	102	0.421174	0.712285	129	0.439679
116	2005	0.712192	102	0.421149	0.712285	129	0.428678
116	2006	0.712192	102	0.421451	0.712285	129	0.420501
116	2007	0.712192	102	0.420228	0.712285	129	0.417967
116	2008	0.712192	102	0.420523	0.723199	121	0.448019
116	2009	0.712192	102	0.421363	0.723199	121	0.445297
116	2010	0.712192	102	0.421284	0.723199	121	0.449198
117	1992	0.696693	151	0.441309	0.748075	246	0.412824
117	1993	0.697963	147	0.440776	0.74713	244	0.414213
117	1994	0.698462	146	0.438729	0.750933	248	0.416278
117	1995	0.698462	146	0.438323	0.748595	245	0.413865
117	1996	0.699482	145	0.432574	0.740621	239	0.425732
117	1997	0.699482	145	0.434273	0.73966	241	0.426733
117	1998	0.699482	145	0.431503	0.74005	235	0.420145
117	1999	0.699482	145	0.431568	0.739711	236	0.433311
117	2000	0.700009	144	0.431382	0.737322	242	0.428983
117	2001	0.700009	144	0.431747	0.7387	243	0.427107
117	2002	0.700009	144	0.433412	0.737506	255	0.411605
117	2003	0.700009	144	0.432209	0.731039	265	0.404656
117	2004	0.697557	143	0.432744	0.732495	264	0.413864
117	2005	0.704051	145	0.439137	0.733486	262	0.410795
117	2006	0.704051	145	0.439386	0.735653	257	0.423967
117	2007	0.704051	145	0.43876	0.733469	257	0.408503
117	2008	0.704051	145	0.438154	0.745193	265	0.401967
117	2009	0.704051	145	0.439797	0.745193	265	0.403436
117	2010	0.704051	145	0.442451	0.742962	269	0.398367
118	1992	0.680356	89	0.366485	0.733134	205	0.423623
118	1993	0.680356	89	0.372573	0.728885	216	0.402359
118	1994	0.680356	89	0.374746	0.730122	218	0.402498
118	1995	0.680356	89	0.377767	0.730122	218	0.406597
118	1996	0.680356	89	0.374602	0.726748	216	0.406263
118	1997	0.680356	89	0.383942	0.728318	217	0.405635
118	1998	0.680356	89	0.3903	0.728318	217	0.405816
118	1999	0.680356	89	0.380807	0.726748	216	0.395917
118	2000	0.680356	89	0.379062	0.737663	222	0.440131
118	2001	0.680356	89	0.378346	0.719796	183	0.472954
118	2002	0.680356	89	0.378044	0.727208	218	0.396352
118	2003	0.680356	89	0.3802	0.725951	221	0.390814
118	2004	0.680356	89	0.382191	0.727208	218	0.40235
118	2005	0.680356	89	0.384149	0.744818	227	0.387018
118	2006	0.680356	89	0.38428	0.740041	228	0.393394
118	2007	0.680356	89	0.384081	0.743118	231	0.390108
118	2008	0.680356	89	0.387158	0.744402	228	0.38526
118	2009	0.680356	89	0.388046	0.743224	227	0.385585
118	2010	0.680356	89	0.392938	0.744402	228	0.387887
119	1992	0.677778	76	0.411676	0.707704	121	0.414108
119	1993	0.677778	76	0.425336	0.729241	225	0.371921
119	1994	0.677778	76	0.417002	0.737271	219	0.381406
119	1995	0.677778	76	0.419812	0.737229	216	0.38076
119	1996	0.677778	76	0.41995	0.735458	220	0.381425
119	1997	0.666599	86	0.42746	0.731244	228	0.38849
119	1998	0.66857	85	0.426304	0.73541	239	0.376638
119	1999	0.678186	91	0.416891	0.728379	237	0.37739
119	2000	0.678186	91	0.426829	0.727117	239	0.388277
119	2001	0.678186	91	0.434475	0.724567	246	0.388349
119	2002	0.678186	91	0.425921	0.722133	241	0.386791
119	2003	0.67696	92	0.430222	0.72169	242	0.39357
119	2004	0.675762	94	0.435481	0.722813	250	0.399927
119	2005	0.675762	94	0.441414	0.728398	245	0.413081
119	2006	0.670532	109	0.389283	0.724782	250	0.404982
119	2007	0.668576	111	0.394568	0.737699	259	0.393128
119	2008	0.6695	110	0.365167	0.738762	267	0.380873
119	2009	0.6695	110	0.365145	0.742587	267	0.388609
119	2010	0.6695	110	0.362879	0.741275	270	0.387177
120	1992	0.671121	94	0.38211	0.699003	102	0.376473
120	1993	0.671121	94	0.383699	0.700951	99	0.376767
120	1994	0.671121	94	0.384477	0.713184	131	0.345449
120	1995	0.671121	94	0.379566	0.710779	136	0.338002
120	1996	0.671121	94	0.379165	0.710417	137	0.353928
120	1997	0.671121	94	0.381153	0.70424	126	0.381288
120	1998	0.671121	94	0.383528	0.707375	134	0.345473
120	1999	0.671121	94	0.388677	0.710086	137	0.355577
120	2000	0.671121	94	0.390154	0.697656	130	0.368679
120	2001	0.671121	94	0.395133	0.697656	130	0.369959
120	2002	0.671121	94	0.394375	0.697351	131	0.37441
120	2003	0.671121	94	0.396601	0.706049	137	0.374675
120	2004	0.671121	94	0.394269	0.698155	129	0.38715
120	2005	0.671121	94	0.39546	0.697526	130	0.396543
120	2006	0.671121	94	0.392851	0.705661	151	0.358064
120	2007	0.671121	94	0.391381	0.701678	151	0.354464
120	2008	0.671121	94	0.391751	0.701678	151	0.352547
120	2009	0.671121	94	0.394075	0.701678	151	0.362943
120	2010	0.671121	94	0.393602	0.701678	151	0.364523
121	1992	0.665618	140	0.490718	0.707739	177	0.500064
121	1993	0.665618	140	0.491256	0.707739	177	0.496554
121	1994	0.665618	140	0.490304	0.720649	203	0.447104
121	1995	0.665618	140	0.49004	0.720649	203	0.454792
121	1996	0.665618	140	0.490825	0.720649	203	0.459201
121	1997	0.667769	138	0.486717	0.738496	228	0.447673
121	1998	0.671033	140	0.495461	0.732609	230	0.446961
121	1999	0.671033	140	0.49576	0.73396	222	0.463343
121	2000	0.671346	139	0.496691	0.736505	231	0.451664
121	2001	0.667482	138	0.495225	0.732413	231	0.452811
121	2002	0.667596	138	0.489719	0.746383	245	0.428727
121	2003	0.667596	138	0.487941	0.743463	242	0.442059
121	2004	0.667596	138	0.488374	0.727231	253	0.422792
121	2005	0.676916	131	0.504673	0.730065	255	0.420229
121	2006	0.667596	138	0.488615	0.733153	248	0.417627
121	2007	0.667596	138	0.487343	0.733239	246	0.414809
121	2008	0.667596	138	0.487359	0.734972	245	0.419699
121	2009	0.667596	138	0.492278	0.732557	250	0.420022
121	2010	0.667596	138	0.492589	0.733922	247	0.425717
122	1992	0.676513	54	0.275601	0.730547	103	0.383656
122	1993	0.676513	54	0.269502	0.731039	102	0.385401
122	1994	0.676513	54	0.270675	0.733233	100	0.382347
122	1995	0.676513	54	0.284875	0.733749	99	0.38731
122	1996	0.676513	54	0.275326	0.730547	103	0.38706
122	1997	0.676513	54	0.281927	0.730547	103	0.391889
122	1998	0.676513	54	0.277971	0.730547	103	0.39208
122	1999	0.676513	54	0.27436	0.726425	99	0.41129
122	2000	0.676513	54	0.277741	0.726425	99	0.413152
122	2001	0.676513	54	0.274921	0.726425	99	0.408651
122	2002	0.676513	54	0.279577	0.726425	99	0.403822
122	2003	0.676513	54	0.2822	0.726946	98	0.405056
122	2004	0.676513	54	0.283607	0.726946	98	0.400339
122	2005	0.676513	54	0.278403	0.726946	98	0.398267
122	2006	0.676513	54	0.269213	0.727468	97	0.397912
122	2007	0.676513	54	0.286214	0.727468	97	0.405086
122	2008	0.676513	54	0.280093	0.727468	97	0.403292
122	2009	0.676513	54	0.278387	0.727468	97	0.404137
122	2010	0.676513	54	0.281433	0.727468	97	0.403387
123	1992	0.725603	92	0.26805	0.754146	132	0.269967
123	1993	0.725603	92	0.267976	0.745676	132	0.279038
123	1994	0.725603	92	0.269137	0.752108	142	0.267745
123	1995	0.725603	92	0.27134	0.754375	139	0.275843
123	1996	0.725603	92	0.272344	0.754448	139	0.278397
123	1997	0.725603	92	0.269741	0.754423	139	0.278534
123	1998	0.725603	92	0.270635	0.755806	137	0.271625
123	1999	0.725603	92	0.270982	0.753616	140	0.27556
123	2000	0.725603	92	0.271216	0.754448	139	0.275875
123	2001	0.725603	92	0.270174	0.753616	140	0.278605
123	2002	0.725603	92	0.27035	0.7516	143	0.27485
123	2003	0.725603	92	0.270232	0.750829	144	0.278633
123	2004	0.725603	92	0.270529	0.750829	144	0.287246
123	2005	0.725603	92	0.271482	0.749822	146	0.296201
123	2006	0.725603	92	0.26939	0.750348	145	0.290133
123	2007	0.725603	92	0.269265	0.750348	145	0.294973
123	2008	0.725603	92	0.269666	0.750348	145	0.288852
123	2009	0.725603	92	0.26789	0.750348	145	0.287319
123	2010	0.725603	92	0.267681	0.760546	166	0.267076
124	1992	0.696027	99	0.432993	0.749091	216	0.351672
124	1993	0.696027	99	0.433803	0.749091	216	0.341583
124	1994	0.696027	99	0.434277	0.745569	214	0.343424
124	1995	0.696027	99	0.434416	0.747751	219	0.33887
124	1996	0.696027	99	0.435244	0.749877	211	0.349139
124	1997	0.696027	99	0.436416	0.739441	204	0.348785
124	1998	0.696027	99	0.436767	0.737197	219	0.33301
124	1999	0.696027	99	0.436741	0.734611	214	0.337513
124	2000	0.696027	99	0.435168	0.731822	205	0.340879
124	2001	0.696027	99	0.43389	0.726218	215	0.369073
124	2002	0.696027	99	0.435869	0.726865	197	0.390259
124	2003	0.696027	99	0.436419	0.726763	215	0.376745
124	2004	0.696027	99	0.438002	0.732111	214	0.396753
124	2005	0.696027	99	0.438412	0.735577	222	0.377709
124	2006	0.696027	99	0.439519	0.732487	221	0.372432
124	2007	0.696027	99	0.439869	0.735251	223	0.372269
124	2008	0.696027	99	0.43962	0.735251	223	0.36769
124	2009	0.696027	99	0.438354	0.735251	223	0.369576
124	2010	0.696027	99	0.439261	0.747576	231	0.358854
125	1992	0	1	0	0	1	0
125	1993	0	1	0	0	1	0
125	1994	0	1	0	0	1	0
125	1995	0	1	0	0	1	0
125	1996	0	1	0	0	1	0
125	1997	0	1	0	0	1	0
125	1998	0	1	0	0	1	0
125	1999	0	1	0	0	1	0
125	2000	0	1	0	0	1	0
125	2001	0	1	0	0	1	0
125	2002	0	1	0	0	1	0
125	2003	0	1	0	0	1	0
125	2004	0	1	0	0	1	0
125	2005	0	1	0	0	1	0
125	2006	0	1	0	0	1	0
125	2007	0	1	0	0	1	0
125	2008	0	1	0	0	1	0
125	2009	0	1	0	0	1	0
125	2010	0	1	0	0	1	0
126	1992	0.639503	67	0.433061	0.676157	120	0.424197
126	1993	0.647873	69	0.45624	0.685349	128	0.440183
126	1994	0.647873	69	0.456333	0.724683	210	0.368122
126	1995	0.647873	69	0.458526	0.736041	222	0.361864
126	1996	0.647873	69	0.464398	0.73326	224	0.374523
126	1997	0.647873	69	0.468194	0.730816	230	0.37217
126	1998	0.647873	69	0.460293	0.721716	218	0.395337
126	1999	0.644099	74	0.462527	0.72628	229	0.387947
[truncated: 2,061 more rows]
