# Supplementary material for: Commercial Plant Production and Consumption Still Follow the Latitudinal Gradient in Species Diversity despite Economic Globalization
Source: PLoS One. 2016 Oct 5;11(10):e0163002. doi: 10.1371/journal.pone.0163002 (PMC5051709; doi:10.1371/journal.pone.0163002)
Supplement: S24 File — (XLSX) [file pone.0163002.s027.xlsx]

## Sheet: PD_FAO_outputAltNine_2014-05-28
country	year	PSVP	SRP	EP	PSVC	SRC	EC
1	1992	0.669637	94	0.353802	0.662394	111	0.371822
1	1993	0.669774	93	0.340602	0.661223	111	0.367779
1	1994	0.669774	93	0.349057	0.670347	118	0.392867
1	1995	0.669774	93	0.348168	0.687863	156	0.396376
1	1996	0.666226	95	0.355763	0.715436	172	0.379266
1	1997	0.666226	95	0.357729	0.702919	154	0.417697
1	1998	0.666226	95	0.361768	0.689022	142	0.422388
1	1999	0.666226	95	0.360409	0.721951	171	0.396944
1	2000	0.666226	95	0.362345	0.724239	173	0.391425
1	2001	0.666226	95	0.363337	0.721779	178	0.37691
1	2002	0.666226	95	0.362163	0.724606	181	0.369492
1	2003	0.663291	107	0.349433	0.73132	195	0.372239
1	2004	0.663291	107	0.355001	0.732077	195	0.387445
1	2005	0.663291	107	0.354349	0.729648	215	0.363778
1	2006	0.663291	107	0.351128	0.723547	217	0.365303
1	2007	0.658982	112	0.376409	0.720256	212	0.386453
1	2008	0.658982	112	0.375174	0.737747	219	0.365393
1	2009	0.658982	112	0.374094	0.726012	204	0.383836
1	2010	0.658982	112	0.373608	0.743784	219	0.380429
2	1992	0.671294	113	0.359778	0.695227	124	0.390861
2	1993	0.671294	113	0.360797	0.703842	126	0.390533
2	1994	0.671294	113	0.361068	0.722742	135	0.383846
2	1995	0.671294	113	0.363347	0.722742	135	0.38303
2	1996	0.671294	113	0.365032	0.704506	130	0.3831
2	1997	0.671294	113	0.364497	0.705697	134	0.387344
2	1998	0.671294	113	0.365396	0.707815	130	0.380236
2	1999	0.671294	113	0.366014	0.705697	134	0.38273
2	2000	0.671294	113	0.367522	0.696408	128	0.399398
2	2001	0.671294	113	0.36653	0.69759	125	0.409163
2	2002	0.671294	113	0.364593	0.715279	139	0.397358
2	2003	0.671294	113	0.368696	0.723727	144	0.393572
2	2004	0.671294	113	0.370034	0.713968	141	0.39202
2	2005	0.671294	113	0.36829	0.711158	140	0.401703
2	2006	0.671294	113	0.366125	0.711158	140	0.401694
2	2007	0.671294	113	0.365285	0.711158	140	0.398366
2	2008	0.671294	113	0.364928	0.711158	140	0.406023
2	2009	0.671294	113	0.363161	0.692735	126	0.417914
2	2010	0.671294	113	0.364271	0.688621	125	0.403368
3	1992	0.674106	116	0.457333	0.67572	122	0.468003
3	1993	0.669872	115	0.454184	0.679779	126	0.466067
3	1994	0.665383	114	0.454167	0.679699	127	0.483752
3	1995	0.664076	115	0.458361	0.6785	128	0.487531
3	1996	0.676281	103	0.518029	0.718222	227	0.380181
3	1997	0.675848	123	0.452245	0.711402	219	0.386718
3	1998	0.676281	103	0.523051	0.704862	155	0.479262
3	1999	0.676281	103	0.523711	0.734231	243	0.380896
3	2000	0.676281	103	0.525713	0.733289	245	0.366454
3	2001	0.676281	103	0.526639	0.725201	246	0.381167
3	2002	0.675848	123	0.456197	0.727877	234	0.397902
3	2003	0.675093	124	0.457227	0.740226	236	0.396194
3	2004	0.677994	129	0.465396	0.728463	224	0.420525
3	2005	0.677994	129	0.467461	0.731612	232	0.407667
3	2006	0.675507	133	0.478525	0.716066	228	0.404194
3	2007	0.675507	133	0.480536	0.709979	232	0.404207
3	2008	0.675507	133	0.483312	0.727009	240	0.399904
3	2009	0.675507	133	0.483723	0.732331	220	0.430552
3	2010	0.675507	133	0.482853	0.713268	227	0.416497
4	1992	0.660031	118	0.471277	0.703874	204	0.400249
4	1993	0.660031	118	0.474891	0.739011	189	0.413752
4	1994	0.655592	117	0.471602	0.730593	201	0.40223
4	1995	0.660031	118	0.47094	0.738366	237	0.366448
4	1996	0.65756	120	0.47441	0.736869	211	0.40795
4	1997	0.65756	120	0.477902	0.736399	200	0.420022
4	1998	0.65756	120	0.476331	0.728553	195	0.423772
4	1999	0.65756	120	0.473503	0.724583	225	0.367691
4	2000	0.65756	120	0.47754	0.736132	207	0.402984
4	2001	0.65756	120	0.472855	0.731567	231	0.38539
4	2002	0.653188	119	0.474712	0.744832	246	0.376822
4	2003	0.653188	119	0.471506	0.741873	254	0.372048
4	2004	0.663222	121	0.472739	0.731171	242	0.386876
4	2005	0.663222	121	0.473256	0.727386	237	0.384378
4	2006	0.663222	121	0.473062	0.727866	233	0.400433
4	2007	0.663222	121	0.474	0.742838	250	0.387009
4	2008	0.663222	121	0.474073	0.748919	247	0.383753
4	2009	0.663222	121	0.472064	0.748106	251	0.384332
4	2010	0.663222	121	0.474408	0.744721	250	0.386719
5	1992	0.758104	57	0.274364	0.777509	75	0.397505
5	1993	0.758104	57	0.275041	0.779671	73	0.391948
5	1994	0.756647	58	0.27576	0.779671	73	0.398859
5	1995	0.756647	58	0.273941	0.781031	72	0.383238
5	1996	0.756647	58	0.27228	0.780653	76	0.372726
5	1997	0.756647	58	0.272377	0.780653	76	0.377929
5	1998	0.760654	56	0.369612	0.766454	93	0.371429
5	1999	0.760654	56	0.385922	0.766454	93	0.378909
5	2000	0.760654	56	0.390824	0.766454	93	0.379235
5	2001	0.760654	56	0.392666	0.766454	93	0.377832
5	2002	0.760654	56	0.393428	0.757157	100	0.355934
5	2003	0.763802	41	0.475698	0.757157	100	0.34186
5	2004	0.763802	41	0.471456	0.757157	100	0.338581
5	2005	0.763802	41	0.465618	0.760169	97	0.330038
5	2006	0.749481	62	0.347562	0.760169	97	0.349283
5	2007	0.749481	62	0.349667	0.760169	97	0.339097
5	2008	0.749481	62	0.349364	0.760169	97	0.348296
5	2009	0.749481	62	0.346197	0.760169	97	0.343613
5	2010	0.749481	62	0.347659	0.760169	97	0.352465
7	1992	0.728723	96	0.341077	0.751471	113	0.386376
7	1993	0.728723	96	0.340811	0.752386	114	0.395904
7	1994	0.728723	96	0.340718	0.752386	114	0.396505
7	1995	0.728723	96	0.341645	0.751471	113	0.391548
7	1996	0.728723	96	0.340243	0.751838	110	0.3884
7	1997	0.728723	96	0.340371	0.749899	113	0.390349
7	1998	0.728723	96	0.342072	0.749899	113	0.394154
7	1999	0.728723	96	0.338772	0.748907	112	0.382812
7	2000	0.728723	96	0.341085	0.748907	112	0.390159
7	2001	0.728723	96	0.34432	0.748907	112	0.393081
7	2002	0.728723	96	0.342979	0.767222	168	0.335801
7	2003	0.728723	96	0.341692	0.753896	163	0.333591
7	2004	0.728723	96	0.342291	0.7351	167	0.333029
7	2005	0.728723	96	0.343	0.730235	184	0.300908
7	2006	0.728723	96	0.34363	0.73858	189	0.289504
7	2007	0.728723	96	0.343905	0.753325	195	0.283975
7	2008	0.728723	96	0.341935	0.753325	195	0.28341
7	2009	0.728723	96	0.343662	0.753325	195	0.287775
7	2010	0.728723	96	0.346671	0.752645	193	0.284405
8	1992	0.707962	85	0.394979	0.725635	150	0.376167
8	1993	0.707962	85	0.39818	0.728234	142	0.394877
8	1994	0.707962	85	0.399864	0.725635	150	0.367105
8	1995	0.707962	85	0.397445	0.725213	141	0.386186
8	1996	0.707962	85	0.401909	0.725635	150	0.363622
8	1997	0.707962	85	0.40144	0.729002	151	0.365687
8	1998	0.707962	85	0.398514	0.739225	137	0.409802
8	1999	0.707962	85	0.402298	0.73716	148	0.400951
8	2000	0.707962	85	0.391637	0.733224	148	0.406778
8	2001	0.707962	85	0.400429	0.727831	141	0.426384
8	2002	0.707962	85	0.397983	0.73716	148	0.394795
8	2003	0.707962	85	0.397373	0.740405	140	0.409184
8	2004	0.707962	85	0.397548	0.73716	148	0.402793
8	2005	0.707962	85	0.394343	0.740895	237	0.382566
8	2006	0.707962	85	0.393295	0.739202	200	0.365464
8	2007	0.707962	85	0.394475	0.753982	200	0.380544
8	2008	0.707962	85	0.392431	0.753982	200	0.381018
8	2009	0.707962	85	0.392801	0.752235	199	0.376039
8	2010	0.707962	85	0.397075	0.737294	189	0.385421
9	1992	0.73803	143	0.544624	0.742972	244	0.417748
9	1993	0.73803	143	0.546277	0.740077	243	0.428669
9	1994	0.73803	143	0.543258	0.736302	237	0.435424
9	1995	0.73803	143	0.541235	0.739754	233	0.441312
9	1996	0.73803	143	0.539057	0.742151	236	0.433992
9	1997	0.73803	143	0.542565	0.737649	238	0.435001
9	1998	0.73803	143	0.541877	0.741881	242	0.427365
9	1999	0.73803	143	0.543875	0.736104	242	0.444881
9	2000	0.73803	143	0.545979	0.742489	235	0.448323
9	2001	0.73803	143	0.547375	0.737758	249	0.423233
9	2002	0.73803	143	0.549401	0.740824	231	0.430264
9	2003	0.73803	143	0.549341	0.741172	229	0.435597
9	2004	0.73803	143	0.544733	0.737878	227	0.437818
9	2005	0.73803	143	0.544083	0.740924	230	0.43415
9	2006	0.73803	143	0.544164	0.742695	225	0.448983
9	2007	0.73803	143	0.543631	0.748683	217	0.461086
9	2008	0.73803	143	0.54329	0.744522	222	0.441108
9	2009	0.73803	143	0.544332	0.751929	223	0.442609
9	2010	0.73803	143	0.54049	0.740854	230	0.43785
10	1992	0.692472	166	0.477247	0.746987	278	0.414872
10	1993	0.692472	166	0.480659	0.736281	271	0.425259
10	1994	0.6961	161	0.483242	0.736982	270	0.427172
10	1995	0.6961	161	0.480238	0.724058	262	0.435218
10	1996	0.6961	161	0.480216	0.737831	268	0.423162
10	1997	0.6961	161	0.480103	0.739216	271	0.420356
10	1998	0.6961	161	0.481794	0.727819	263	0.433197
10	1999	0.6961	161	0.481206	0.724077	262	0.43781
10	2000	0.6961	161	0.48122	0.724886	260	0.433784
10	2001	0.6961	161	0.481396	0.725709	263	0.433813
10	2002	0.6961	161	0.484614	0.736329	269	0.429957
10	2003	0.6961	161	0.483132	0.738338	268	0.434998
10	2004	0.6961	161	0.486221	0.730357	261	0.451681
10	2005	0.6961	161	0.483545	0.741763	272	0.427009
10	2006	0.6961	161	0.486617	0.750106	275	0.433681
10	2007	0.6961	161	0.488112	0.738188	267	0.436116
10	2008	0.6961	161	0.491853	0.742984	264	0.441641
10	2009	0.6961	161	0.488609	0.743424	263	0.440292
10	2010	0.6961	161	0.487405	0.742984	264	0.442669
11	1992	0.664682	92	0.478107	0.749438	281	0.405274
11	1993	0.664682	92	0.478764	0.736893	277	0.406524
11	1994	0.664682	92	0.480942	0.739116	276	0.408584
11	1995	0.675746	95	0.500934	0.743219	279	0.41534
11	1996	0.707666	105	0.481513	0.753661	283	0.423798
11	1997	0.707666	105	0.481091	0.74158	279	0.42736
11	1998	0.706435	107	0.48265	0.740228	278	0.424249
11	1999	0.706435	107	0.485561	0.754594	289	0.417372
11	2000	0.706435	107	0.490483	0.752262	287	0.420665
11	2001	0.706435	107	0.483724	0.752262	287	0.424302
11	2002	0.706435	107	0.487768	0.753446	288	0.428548
11	2003	0.695309	127	0.477582	0.753769	286	0.446622
11	2004	0.695309	127	0.475338	0.753769	286	0.448379
11	2005	0.695309	127	0.475678	0.752395	290	0.445877
11	2006	0.695309	127	0.475419	0.753546	291	0.443842
11	2007	0.695309	127	0.476283	0.75344	287	0.445341
11	2008	0.695738	126	0.470507	0.75344	287	0.444737
11	2009	0.695738	126	0.467377	0.75344	287	0.447088
11	2010	0.698207	127	0.473949	0.75344	287	0.442619
12	1992	0.680661	51	0.346981	0.747041	186	0.339126
12	1993	0.680661	51	0.348587	0.744542	181	0.343772
12	1994	0.680661	51	0.352182	0.732602	179	0.362679
12	1995	0.680661	51	0.355329	0.725324	170	0.364064
12	1996	0.680661	51	0.352239	0.725324	170	0.358802
12	1997	0.680661	51	0.35599	0.747614	229	0.387988
12	1998	0.680661	51	0.353992	0.750795	214	0.386886
12	1999	0.680661	51	0.354123	0.749142	213	0.375254
12	2000	0.680661	51	0.351415	0.720899	248	0.402483
12	2001	0.680661	51	0.35118	0.733859	247	0.401861
12	2002	0.680661	51	0.353027	0.7128	191	0.390513
12	2003	0.680661	51	0.354467	0.706182	183	0.364997
12	2004	0.680661	51	0.354614	0.708636	192	0.361069
12	2005	0.680661	51	0.353981	0.733239	249	0.384289
12	2006	0.680661	51	0.353194	0.72243	243	0.395016
12	2007	0.680661	51	0.353203	0.733609	248	0.38373
12	2008	0.680661	51	0.354794	0.735784	247	0.389281
12	2009	0.680661	51	0.355233	0.735485	249	0.39722
12	2010	0.680661	51	0.357711	0.726109	240	0.401184
13	1992	0.625768	89	0.325626	0.719626	181	0.396033
13	1993	0.625768	89	0.322831	0.719626	181	0.395811
13	1994	0.625768	89	0.323768	0.719626	181	0.397956
13	1995	0.625768	89	0.320701	0.719626	181	0.388794
13	1996	0.625859	88	0.310154	0.720174	180	0.38261
13	1997	0.625859	88	0.307412	0.718539	182	0.423438
13	1998	0.624375	89	0.316034	0.717345	172	0.39913
13	1999	0.624375	89	0.317346	0.721057	176	0.408366
13	2000	0.624375	89	0.322466	0.74327	217	0.432137
13	2001	0.624375	89	0.318298	0.747855	226	0.432426
13	2002	0.624375	89	0.320974	0.755443	231	0.419143
13	2003	0.624375	89	0.314262	0.752081	240	0.418832
13	2004	0.624375	89	0.322777	0.751898	231	0.430617
13	2005	0.624644	90	0.330649	0.752388	239	0.434564
13	2006	0.624644	90	0.328522	0.749377	227	0.423673
13	2007	0.624644	90	0.327127	0.748679	241	0.420608
13	2008	0.624644	90	0.328537	0.748679	241	0.431118
13	2009	0.624644	90	0.328725	0.749934	245	0.41134
13	2010	0.624644	90	0.331531	0.75101	242	0.423364
14	1992	0.704239	102	0.282226	0.745669	223	0.357763
14	1993	0.701749	105	0.30443	0.763495	244	0.3408
14	1994	0.701749	105	0.300183	0.762608	246	0.346063
14	1995	0.701749	105	0.302394	0.763642	244	0.345971
14	1996	0.701749	105	0.299162	0.752143	239	0.358777
14	1997	0.701749	105	0.299776	0.7512	241	0.356394
14	1998	0.701749	105	0.318195	0.752601	233	0.345892
14	1999	0.701749	105	0.314056	0.754987	244	0.359466
14	2000	0.701749	105	0.316307	0.738243	228	0.371272
14	2001	0.701749	105	0.318403	0.75295	242	0.405749
14	2002	0.701749	105	0.313839	0.752037	244	0.400651
14	2003	0.701749	105	0.321098	0.751185	243	0.407834
14	2004	0.701749	105	0.31741	0.751578	242	0.37945
14	2005	0.701749	105	0.316363	0.748732	253	0.391372
14	2006	0.701749	105	0.316437	0.750969	253	0.381931
14	2007	0.701749	105	0.313244	0.750429	255	0.383666
14	2008	0.701749	105	0.313102	0.751624	251	0.38561
14	2009	0.701749	105	0.318858	0.750412	254	0.384296
14	2010	0.701749	105	0.320509	0.748036	250	0.391513
15	1992	0.67705	90	0.49678	0.752488	286	0.408149
15	1993	0.67705	90	0.499673	0.752688	281	0.408348
15	1994	0.67705	90	0.49331	0.754817	288	0.4086
15	1995	0.67705	90	0.493893	0.755052	283	0.40864
15	1996	0.67705	90	0.49266	0.753651	287	0.406564
15	1997	0.67705	90	0.486758	0.753651	287	0.407048
15	1998	0.67705	90	0.489455	0.754817	288	0.408127
15	1999	0.67705	90	0.488091	0.755108	287	0.411145
16	1992	0.72406	176	0.403487	0.740713	237	0.384848
16	1993	0.72406	176	0.401805	0.743214	234	0.38363
16	1994	0.72406	176	0.406892	0.733888	237	0.387162
16	1995	0.72406	176	0.404326	0.74919	254	0.37682
16	1996	0.72406	176	0.405609	0.732365	243	0.386182
16	1997	0.72406	176	0.406357	0.730184	241	0.385641
16	1998	0.72406	176	0.407469	0.732497	240	0.39573
16	1999	0.72406	176	0.406641	0.733275	227	0.394236
16	2000	0.72406	176	0.406524	0.730555	229	0.392412
16	2001	0.72406	176	0.406124	0.730624	230	0.402898
16	2002	0.72406	176	0.406163	0.746649	259	0.392457
16	2003	0.72406	176	0.406155	0.747628	255	0.402016
16	2004	0.72406	176	0.405936	0.730551	244	0.406298
16	2005	0.722948	177	0.411349	0.748826	258	0.386519
16	2006	0.722948	177	0.413256	0.734433	243	0.411524
16	2007	0.722948	177	0.413722	0.735679	242	0.41098
16	2008	0.722948	177	0.411245	0.737392	238	0.421244
16	2009	0.722948	177	0.411667	0.736975	239	0.416767
16	2010	0.722948	177	0.410854	0.733751	236	0.416777
17	1992	0.616385	40	0.317238	0.668177	98	0.391152
17	1993	0.616385	40	0.324166	0.668177	98	0.392361
17	1994	0.616385	40	0.32818	0.668177	98	0.381706
17	1995	0.616385	40	0.329403	0.674083	99	0.393682
17	1996	0.616385	40	0.332862	0.674083	99	0.387998
17	1997	0.616385	40	0.332459	0.674083	99	0.386754
17	1998	0.616385	40	0.323464	0.674083	99	0.391172
17	1999	0.616385	40	0.323077	0.674083	99	0.387775
17	2000	0.616385	40	0.323889	0.674083	99	0.393545
17	2001	0.616385	40	0.324286	0.674083	99	0.397871
17	2002	0.616385	40	0.327776	0.674083	99	0.392637
17	2003	0.616385	40	0.326445	0.674083	99	0.387927
17	2004	0.616385	40	0.322264	0.674083	99	0.379204
17	2005	0.616385	40	0.330001	0.674083	99	0.380431
17	2006	0.616385	40	0.328427	0.674083	99	0.391179
17	2007	0.616385	40	0.327353	0.699208	111	0.354415
17	2008	0.616385	40	0.331218	0.694686	110	0.362423
17	2009	0.616385	40	0.331032	0.694686	110	0.362202
17	2010	0.616385	40	0.33434	0.694686	110	0.3761
18	1992	0.737531	102	0.323857	0.743605	124	0.379964
18	1993	0.737531	102	0.324492	0.73445	171	0.320842
18	1994	0.737531	102	0.323398	0.732242	177	0.329177
18	1995	0.737531	102	0.322129	0.736031	170	0.318982
18	1996	0.737531	102	0.323254	0.734045	174	0.318341
18	1997	0.737531	102	0.322255	0.74186	156	0.360085
18	1998	0.737531	102	0.32276	0.741712	151	0.354204
18	1999	0.734822	106	0.354561	0.73869	155	0.375562
18	2000	0.734822	106	0.359751	0.73869	155	0.382603
18	2001	0.734822	106	0.358805	0.739686	142	0.395349
18	2002	0.734822	106	0.357423	0.742185	143	0.398183
18	2003	0.737255	118	0.394893	0.735504	150	0.423942
18	2004	0.735351	129	0.422981	0.737463	158	0.433801
18	2005	0.735351	129	0.425915	0.73426	159	0.439418
18	2006	0.735351	129	0.425371	0.738869	147	0.451076
18	2007	0.735351	129	0.424696	0.738039	149	0.456865
18	2008	0.735351	129	0.424554	0.738586	148	0.455793
18	2009	0.734836	130	0.427787	0.73811	149	0.462167
18	2010	0.734836	130	0.430176	0.731481	190	0.449924
19	1992	0.712346	147	0.466603	0.710327	194	0.416742
19	1993	0.712346	147	0.466722	0.708532	203	0.399598
19	1994	0.712346	147	0.466424	0.731614	224	0.366538
19	1995	0.712346	147	0.466665	0.72366	226	0.359279
19	1996	0.712346	147	0.465551	0.72889	229	0.361882
19	1997	0.712346	147	0.468596	0.710039	201	0.410478
19	1998	0.712346	147	0.469495	0.708341	205	0.400707
19	1999	0.712346	147	0.468846	0.706847	204	0.40724
19	2000	0.712346	147	0.468981	0.738699	248	0.358722
19	2001	0.712346	147	0.466832	0.741898	244	0.357319
19	2002	0.712346	147	0.46776	0.749554	245	0.357151
19	2003	0.712346	147	0.46615	0.733759	235	0.369447
19	2004	0.712346	147	0.462683	0.73059	224	0.377871
19	2005	0.712346	147	0.461871	0.71169	212	0.401834
19	2006	0.712346	147	0.458958	0.711805	226	0.375538
19	2007	0.712346	147	0.459588	0.733507	220	0.388788
19	2008	0.712346	147	0.459829	0.730813	218	0.395459
19	2009	0.712346	147	0.459011	0.724892	235	0.354162
19	2010	0.712346	147	0.460638	0.744038	219	0.393807
20	1992	0.705869	85	0.287811	0.74581	252	0.373471
20	1993	0.705869	85	0.29181	0.746259	247	0.378328
20	1994	0.705869	85	0.291025	0.747334	247	0.379221
20	1995	0.705869	85	0.284885	0.74879	244	0.377257
20	1996	0.705869	85	0.281267	0.733875	241	0.375718
20	1997	0.705869	85	0.279522	0.754538	264	0.3682
20	1998	0.705869	85	0.279772	0.746534	250	0.391825
20	1999	0.705869	85	0.280017	0.745488	255	0.39373
20	2000	0.705869	85	0.27462	0.746051	254	0.394583
20	2001	0.705869	85	0.263412	0.73267	246	0.41299
20	2002	0.705869	85	0.268153	0.745614	259	0.42808
20	2003	0.705869	85	0.271063	0.735097	230	0.447031
20	2004	0.705869	85	0.271525	0.72786	213	0.438499
20	2005	0.705869	85	0.268328	0.726325	218	0.417364
20	2006	0.705869	85	0.271534	0.724106	216	0.422015
20	2007	0.705869	85	0.268941	0.74144	231	0.414881
20	2008	0.705869	85	0.269239	0.755673	236	0.412994
20	2009	0.695861	82	0.266408	0.747632	240	0.406989
20	2010	0.695861	82	0.280097	0.756359	237	0.40651
21	1992	0.742485	171	0.440921	0.756242	260	0.375798
21	1993	0.742485	171	0.443124	0.753557	269	0.3681
21	1994	0.742485	171	0.439049	0.753357	278	0.368648
21	1995	0.742485	171	0.436857	0.751499	284	0.380041
21	1996	0.742485	171	0.438867	0.752967	284	0.383929
21	1997	0.742485	171	0.439427	0.75169	284	0.38189
21	1998	0.742485	171	0.439081	0.75169	284	0.383756
21	1999	0.742485	171	0.435262	0.751194	271	0.387344
21	2000	0.742485	171	0.435489	0.753997	265	0.396531
21	2001	0.742485	171	0.434991	0.757073	261	0.395406
21	2002	0.742485	171	0.435059	0.754772	266	0.393103
21	2003	0.742485	171	0.43548	0.750712	268	0.389381
21	2004	0.742485	171	0.434266	0.751913	274	0.38571
21	2005	0.744122	172	0.439099	0.75086	269	0.392351
21	2006	0.744122	172	0.438441	0.752823	274	0.388213
21	2007	0.744122	172	0.436718	0.749651	268	0.383803
21	2008	0.744122	172	0.434516	0.749651	268	0.383433
21	2009	0.744122	172	0.434619	0.754099	266	0.390056
21	2010	0.744122	172	0.437655	0.749651	268	0.393953
22	1992	0	0	0	0.718105	150	0.334635
22	1993	0	0	0	0.713269	158	0.324043
22	1994	0	0	0	0.714867	156	0.331729
22	1995	0	0	0	0.706012	151	0.331133
22	1996	0	0	0	0.711502	149	0.316222
22	1997	0	0	0	0.725841	141	0.338719
22	1998	0	0	0	0.728548	141	0.325246
22	1999	0	0	0	0.719668	108	0.379689
22	2000	0	0	0	0.725281	107	0.378643
22	2001	0	0	0	0.715445	100	0.406881
22	2002	0	0	0	0.716276	100	0.406071
22	2003	0	0	0	0.719615	97	0.399721
22	2004	0	0	0	0.69881	82	0.380929
22	2005	0	0	0	0.698142	83	0.373955
22	2006	0	0	0	0.708034	93	0.348881
22	2007	0	0	0	0.707696	94	0.349491
22	2008	0	0	0	0.708511	93	0.358059
22	2009	0	0	0	0.743549	216	0.381048
22	2010	0	0	0	0.744093	219	0.387392
23	1992	0.737427	94	0.385019	0.756788	172	0.390656
23	1993	0.735738	95	0.391699	0.744842	193	0.346121
23	1994	0.735738	95	0.370946	0.757125	194	0.339049
23	1995	0.746112	99	0.371722	0.76171	182	0.370928
23	1996	0.746112	99	0.366212	0.752582	195	0.340317
23	1997	0.746112	99	0.360035	0.762927	183	0.367293
23	1998	0.743112	102	0.364261	0.756488	168	0.38208
23	1999	0.736587	108	0.37734	0.75925	176	0.388884
23	2000	0.736587	108	0.383897	0.757968	193	0.390322
23	2001	0.736587	108	0.389642	0.753953	159	0.406936
23	2002	0.736587	108	0.393383	0.744382	169	0.376089
23	2003	0.736587	108	0.405014	0.75366	201	0.401915
23	2004	0.736587	108	0.389797	0.738068	197	0.372981
23	2005	0.736587	108	0.393758	0.753664	210	0.362967
23	2006	0.736587	108	0.39675	0.759497	195	0.384426
23	2007	0.736587	108	0.387711	0.759455	191	0.389317
23	2008	0.736587	108	0.396259	0.768864	195	0.375842
23	2009	0.736587	108	0.392367	0.774344	189	0.381142
23	2010	0.736587	108	0.391008	0.758865	204	0.371923
25	1992	0.723581	88	0.192591	0.733419	111	0.330001
25	1993	0.723581	88	0.191113	0.734758	110	0.279324
25	1994	0.723581	88	0.192559	0.738116	111	0.294162
25	1995	0.723581	88	0.192138	0.734758	110	0.341026
25	1996	0.723581	88	0.192716	0.738116	111	0.336419
25	1997	0.723581	88	0.194321	0.738116	111	0.336528
25	1998	0.723581	88	0.195863	0.738116	111	0.288739
25	1999	0.723581	88	0.196233	0.734758	110	0.299254
25	2000	0.723581	88	0.195091	0.738116	111	0.341327
25	2001	0.723581	88	0.195448	0.738116	111	0.290112
25	2002	0.723581	88	0.196507	0.753562	155	0.28172
25	2003	0.723581	88	0.197032	0.738429	152	0.286055
25	2004	0.723581	88	0.197435	0.746011	151	0.316291
25	2005	0.723581	88	0.197117	0.737088	168	0.303115
25	2006	0.723581	88	0.196761	0.729664	173	0.289138
25	2007	0.723581	88	0.196759	0.72883	177	0.266546
25	2008	0.723581	88	0.196942	0.7308	174	0.263631
25	2009	0.723581	88	0.197216	0.7308	174	0.259892
25	2010	0.723581	88	0.196627	0.73319	151	0.288722
26	1992	0.720746	80	0.413672	0.729262	219	0.345945
26	1993	0.720746	80	0.416347	0.730555	216	0.34578
26	1994	0.720746	80	0.415453	0.732314	226	0.36892
26	1995	0.720746	80	0.418468	0.730381	225	0.354158
26	1996	0.720746	80	0.421346	0.728976	227	0.369761
26	1997	0.720746	80	0.418109	0.73592	241	0.404951
26	1998	0.720746	80	0.41744	0.73592	241	0.399286
26	1999	0.720746	80	0.422052	0.733866	225	0.391719
26	2000	0.720746	80	0.420995	0.732129	224	0.389588
26	2001	0.720746	80	0.422037	0.733866	225	0.391109
26	2002	0.720746	80	0.418285	0.735393	243	0.420795
26	2003	0.720746	80	0.417835	0.750432	249	0.406356
26	2004	0.720746	80	0.419673	0.759933	258	0.383881
26	2005	0.720746	80	0.418563	0.762303	252	0.393542
26	2006	0.720746	80	0.415571	0.759982	254	0.367697
26	2007	0.720746	80	0.402315	0.760824	256	0.373174
26	2008	0.720746	80	0.403629	0.760824	256	0.367263
26	2009	0.720746	80	0.402797	0.760824	256	0.370052
26	2010	0.720746	80	0.405672	0.761826	246	0.378139
27	1992	0.696249	146	0.452067	0.732681	214	0.420452
27	1993	0.700166	163	0.432729	0.724829	241	0.4154
27	1994	0.703774	163	0.441883	0.733969	250	0.396037
27	1995	0.702968	165	0.440985	0.732793	250	0.400796
27	1996	0.703765	163	0.440681	0.734742	225	0.429883
27	1997	0.703372	163	0.440572	0.732548	237	0.409879
27	1998	0.703765	163	0.444538	0.731463	240	0.408803
27	1999	0.703765	163	0.444869	0.734164	235	0.414297
27	2000	0.703765	163	0.447382	0.731274	237	0.419718
27	2001	0.702865	164	0.450622	0.723996	253	0.413104
27	2002	0.702865	164	0.448837	0.73431	255	0.416182
27	2003	0.702219	166	0.454911	0.733971	247	0.430628
27	2004	0.702219	166	0.452798	0.724398	239	0.446077
27	2005	0.702219	166	0.452548	0.729705	239	0.452282
27	2006	0.694275	175	0.437378	0.741111	269	0.408495
27	2007	0.694275	175	0.439073	0.739766	273	0.416415
27	2008	0.694465	174	0.424652	0.741906	267	0.421403
27	2009	0.693905	176	0.434139	0.754898	278	0.422664
27	2010	0.693905	176	0.431631	0.743848	276	0.41947
28	1992	0.736285	114	0.399594	0.740282	122	0.393512
28	1993	0.736285	114	0.399766	0.740065	123	0.397456
28	1994	0.736285	114	0.400498	0.745143	123	0.400305
28	1995	0.736285	114	0.397033	0.747369	125	0.399869
28	1996	0.736285	114	0.392651	0.775696	182	0.33314
28	1997	0.736285	114	0.394807	0.773867	173	0.34195
28	1998	0.736285	114	0.396422	0.771782	181	0.327805
28	1999	0.736285	114	0.398094	0.77323	182	0.341697
28	2000	0.736285	114	0.399432	0.77643	173	0.350279
28	2001	0.736285	114	0.400629	0.77643	173	0.349865
28	2002	0.736285	114	0.402323	0.775239	176	0.348289
28	2003	0.736285	114	0.40312	0.774948	179	0.350923
28	2004	0.736285	114	0.401715	0.777102	176	0.343521
28	2005	0.736285	114	0.400694	0.752982	155	0.374972
28	2006	0.736285	114	0.401146	0.773403	161	0.36424
28	2007	0.736285	114	0.401361	0.775	174	0.364744
28	2008	0.736285	114	0.40007	0.775789	172	0.355769
28	2009	0.736285	114	0.396239	0.77897	170	0.348766
28	2010	0.736285	114	0.394769	0.778259	172	0.349633
29	1992	0.755583	88	0.353564	0.75733	91	0.370533
29	1993	0.755583	88	0.350864	0.755053	94	0.372475
29	1994	0.755583	88	0.354131	0.755053	94	0.392903
29	1995	0.755583	88	0.353647	0.75733	91	0.374674
29	1996	0.755583	88	0.354187	0.755053	94	0.382026
29	1997	0.755583	88	0.35439	0.757617	90	0.367198
29	1998	0.755583	88	0.352631	0.754207	124	0.301175
29	1999	0.755583	88	0.353927	0.759422	129	0.30908
29	2000	0.755583	88	0.354118	0.763416	128	0.320103
29	2001	0.755583	88	0.356687	0.762945	135	0.305077
29	2002	0.755583	88	0.356784	0.758123	135	0.337233
29	2003	0.755583	88	0.353957	0.753871	125	0.33476
29	2004	0.755583	88	0.351458	0.761535	141	0.317589
29	2005	0.755583	88	0.344757	0.75109	125	0.338929
29	2006	0.755583	88	0.343973	0.756526	143	0.319648
29	2007	0.755583	88	0.344555	0.763642	155	0.294593
29	2008	0.755583	88	0.341156	0.745484	147	0.282959
29	2009	0.755583	88	0.344869	0.751334	164	0.285806
29	2010	0.755583	88	0.343589	0.745143	171	0.285273
32	1992	0.743324	175	0.357646	0.751545	216	0.342159
32	1993	0.743324	175	0.358977	0.739897	216	0.352435
32	1994	0.743324	175	0.364658	0.747517	228	0.339744
32	1995	0.743324	175	0.366066	0.750122	226	0.337112
32	1996	0.743324	175	0.365784	0.750882	224	0.347266
32	1997	0.743324	175	0.366113	0.752516	226	0.335171
32	1998	0.743324	175	0.368254	0.753502	227	0.347935
32	1999	0.743324	175	0.366998	0.750316	229	0.356801
32	2000	0.743324	175	0.366755	0.750907	228	0.352946
32	2001	0.743324	175	0.367214	0.751067	230	0.350785
32	2002	0.743324	175	0.36716	0.76411	235	0.343179
32	2003	0.743324	175	0.367595	0.751056	229	0.35729
32	2004	0.743324	175	0.368306	0.753185	215	0.375254
32	2005	0.743324	175	0.366316	0.765003	228	0.353707
32	2006	0.743324	175	0.368012	0.754152	226	0.358777
32	2007	0.743324	175	0.368615	0.758821	231	0.353163
32	2008	0.743324	175	0.370888	0.76323	240	0.347795
32	2009	0.743324	175	0.372085	0.755376	227	0.367436
32	2010	0.743324	175	0.371112	0.7516	232	0.358176
33	1992	0.705831	92	0.532976	0.740713	273	0.444354
33	1993	0.70977	100	0.524198	0.740713	273	0.446289
33	1994	0.70977	100	0.527417	0.740713	273	0.444863
33	1995	0.70977	100	0.529074	0.740713	273	0.444673
33	1996	0.708721	101	0.531539	0.740713	273	0.446707
33	1997	0.708721	101	0.531402	0.740713	273	0.447595
33	1998	0.708721	101	0.530814	0.740364	274	0.446633
33	1999	0.708721	101	0.532738	0.740364	274	0.451062
33	2000	0.705777	106	0.522303	0.740751	273	0.449826
33	2001	0.702966	111	0.50755	0.740751	273	0.450159
33	2002	0.702394	123	0.469984	0.741103	272	0.453308
33	2003	0.702394	123	0.467202	0.741103	272	0.454782
33	2004	0.702394	123	0.466618	0.741103	272	0.452261
33	2005	0.702394	123	0.468112	0.741103	272	0.453721
33	2006	0.702394	123	0.469184	0.741103	272	0.45301
33	2007	0.702394	123	0.466772	0.741189	266	0.450939
33	2008	0.707305	122	0.46089	0.741189	266	0.455372
33	2009	0.707305	122	0.463513	0.741189	266	0.454546
33	2010	0.707305	122	0.463604	0.741189	266	0.454796
35	1992	0.648289	83	0.356898	0.744146	167	0.357455
35	1993	0.648289	83	0.364435	0.74183	166	0.359155
35	1994	0.648289	83	0.373218	0.735658	186	0.340364
35	1995	0.648289	83	0.371004	0.739786	184	0.349681
35	1996	0.648289	83	0.387516	0.738167	186	0.356871
35	1997	0.648289	83	0.389955	0.741519	185	0.365435
35	1998	0.648289	83	0.391275	0.741073	216	0.341073
35	1999	0.648289	83	0.382283	0.740036	213	0.357712
35	2000	0.648289	83	0.381625	0.737229	214	0.356015
35	2001	0.648289	83	0.384296	0.737229	214	0.355907
35	2002	0.648289	83	0.389861	0.736566	210	0.359
35	2003	0.648289	83	0.387011	0.74245	213	0.35214
35	2004	0.648289	83	0.387893	0.734246	221	0.337454
35	2005	0.648289	83	0.387086	0.738569	211	0.372447
35	2006	0.648289	83	0.38635	0.743186	216	0.371366
35	2007	0.648289	83	0.385492	0.74275	217	0.366695
35	2008	0.648289	83	0.38268	0.745032	216	0.379684
35	2009	0.648289	83	0.381004	0.738735	230	0.369914
35	2010	0.648289	83	0.383951	0.734609	229	0.372653
36	1992	0.744315	49	0.421733	0.755695	99	0.384281
36	1993	0.744315	49	0.435922	0.755695	99	0.382573
36	1994	0.744315	49	0.434879	0.755695	99	0.387435
36	1995	0.744315	49	0.430897	0.755695	99	0.389466
36	1996	0.744315	49	0.420657	0.755695	99	0.381683
36	1997	0.744315	49	0.411144	0.755695	99	0.372623
36	1998	0.744315	49	0.426738	0.755695	99	0.387531
36	1999	0.744315	49	0.425028	0.755695	99	0.372679
36	2000	0.744315	49	0.444699	0.755695	99	0.377168
36	2001	0.744315	49	0.450656	0.755695	99	0.381379
36	2002	0.744315	49	0.450834	0.748562	110	0.327106
36	2003	0.744315	49	0.453481	0.750963	108	0.328368
36	2004	0.744315	49	0.459629	0.740895	116	0.280484
36	2005	0.744315	49	0.468408	0.74392	108	0.288713
36	2006	0.744315	49	0.450826	0.748562	110	0.332375
36	2007	0.744315	49	0.442719	0.747461	109	0.283903
36	2008	0.744315	49	0.460995	0.740349	116	0.274521
36	2009	0.744315	49	0.450481	0.740349	116	0.278379
36	2010	0.744315	49	0.441529	0.740349	116	0.288748
37	1992	0.734026	116	0.335059	0.74649	167	0.331335
37	1993	0.734026	116	0.336974	0.743224	172	0.324365
37	1994	0.734026	116	0.335842	0.741311	166	0.331441
37	1995	0.734026	116	0.334884	0.748322	159	0.327155
37	1996	0.734026	116	0.339574	0.730448	162	0.319443
37	1997	0.734026	116	0.337548	0.735735	151	0.33424
37	1998	0.734026	116	0.340535	0.730542	159	0.333491
37	1999	0.734026	116	0.342587	0.739769	167	0.310562
37	2000	0.734026	116	0.344125	0.741872	152	0.338092
37	2001	0.734026	116	0.344218	0.733247	163	0.332596
37	2002	0.734026	116	0.34777	0.738163	152	0.371453
37	2003	0.734026	116	0.356096	0.739978	162	0.347495
37	2004	0.734026	116	0.355067	0.736444	150	0.369963
37	2005	0.734026	116	0.355002	0.740207	155	0.359064
37	2006	0.734026	116	0.352305	0.739777	166	0.339965
37	2007	0.734026	116	0.355328	0.737793	169	0.333128
37	2008	0.734026	116	0.359423	0.754273	174	0.336883
37	2009	0.734026	116	0.357494	0.740512	155	0.368804
37	2010	0.734026	116	0.360997	0.741459	168	0.363635
38	1992	0.749768	117	0.450201	0.750238	223	0.392725
38	1993	0.749768	117	0.449777	0.745264	235	0.364877
38	1994	0.749768	117	0.447836	0.759356	229	0.375381
38	1995	0.749768	117	0.447885	0.754126	246	0.370329
38	1996	0.749768	117	0.447606	0.763686	240	0.384574
38	1997	0.749768	117	0.446273	0.742299	219	0.411987
38	1998	0.749768	117	0.446389	0.754596	241	0.382587
38	1999	0.749768	117	0.445902	0.756319	241	0.382005
38	2000	0.749768	117	0.444506	0.757857	233	0.386911
38	2001	0.749768	117	0.44345	0.756636	238	0.385342
38	2002	0.749768	117	0.446359	0.753329	232	0.397563
38	2003	0.749768	117	0.444799	0.757603	241	0.376293
38	2004	0.749768	117	0.44224	0.745412	228	0.401366
38	2005	0.749768	117	0.443976	0.751567	224	0.394305
38	2006	0.749768	117	0.441811	0.748065	231	0.383263
38	2007	0.749768	117	0.441864	0.752387	240	0.369142
38	2008	0.749768	117	0.442054	0.758137	234	0.38279
38	2009	0.749768	117	0.442745	0.756776	237	0.382103
38	2010	0.749768	117	0.444288	0.757658	244	0.36498
39	1992	0.740905	96	0.330451	0.742863	100	0.396772
39	1993	0.740905	96	0.331967	0.742417	101	0.397485
39	1994	0.740905	96	0.330279	0.749325	155	0.323744
39	1995	0.740905	96	0.327926	0.737982	152	0.333884
39	1996	0.740905	96	0.325697	0.738565	153	0.292306
39	1997	0.740905	96	0.324751	0.733772	145	0.293633
39	1998	0.740905	96	0.332939	0.733772	145	0.311749
39	1999	0.740905	96	0.328905	0.738661	151	0.297149
39	2000	0.740905	96	0.330207	0.741976	141	0.34436
39	2001	0.740905	96	0.330846	0.756599	130	0.309417
39	2002	0.740905	96	0.330748	0.744242	132	0.313874
39	2003	0.740905	96	0.334666	0.756606	134	0.357992
39	2004	0.73543	93	0.324684	0.737091	124	0.359439
39	2005	0.740905	96	0.331842	0.745481	126	0.366895
39	2006	0.740905	96	0.336071	0.746242	126	0.373159
39	2007	0.740905	96	0.341006	0.745152	128	0.373997
39	2008	0.740905	96	0.339854	0.751378	129	0.346996
39	2009	0.740905	96	0.345374	0.751378	129	0.350544
39	2010	0.740905	96	0.344523	0.753009	142	0.323234
40	1992	0.697604	121	0.498953	0.74394	210	0.425525
40	1993	0.697604	121	0.499057	0.744346	209	0.42962
40	1994	0.697604	121	0.498411	0.744519	211	0.430967
40	1995	0.697604	121	0.499494	0.740223	226	0.411545
40	1996	0.697604	121	0.499097	0.740177	228	0.403198
40	1997	0.697604	121	0.500951	0.736675	242	0.383251
40	1998	0.696424	129	0.468264	0.738782	242	0.381952
40	1999	0.696424	129	0.47229	0.757022	244	0.375891
40	2000	0.696424	129	0.472417	0.755724	247	0.378013
40	2001	0.696424	129	0.471734	0.741787	229	0.399558
40	2002	0.696424	129	0.469865	0.751267	263	0.356632
40	2003	0.696424	129	0.469848	0.752669	259	0.364722
40	2004	0.699504	130	0.473925	0.756025	263	0.362763
40	2005	0.699504	130	0.474783	0.758262	253	0.381162
40	2006	0.699504	130	0.474652	0.753458	247	0.3851
40	2007	0.699504	130	0.476308	0.753611	259	0.372743
40	2008	0.699504	130	0.476201	0.754644	257	0.382184
40	2009	0.699504	130	0.476084	0.752787	248	0.387387
40	2010	0.699504	130	0.476781	0.752619	262	0.374248
44	1992	0.749709	145	0.392399	0.758302	264	0.342901
44	1993	0.749709	145	0.393725	0.754864	252	0.352648
44	1994	0.750597	144	0.38916	0.753313	255	0.347352
44	1995	0.751674	143	0.389007	0.753477	262	0.343037
44	1996	0.751674	143	0.383255	0.751324	256	0.359823
44	1997	0.750589	144	0.395334	0.74994	259	0.362887
44	1998	0.750589	144	0.394557	0.746844	262	0.358151
44	1999	0.747295	175	0.403719	0.746527	258	0.366555
44	2000	0.747295	175	0.405772	0.747654	262	0.370656
44	2001	0.747295	175	0.406146	0.750872	263	0.366583
44	2002	0.747295	175	0.406141	0.751889	267	0.362751
44	2003	0.747295	175	0.40783	0.753907	262	0.373886
44	2004	0.747295	175	0.405773	0.75216	257	0.379562
44	2005	0.747295	175	0.40603	0.75035	257	0.388749
44	2006	0.747295	175	0.406396	0.759598	265	0.376183
44	2007	0.747295	175	0.406068	0.753315	257	0.380228
44	2008	0.747295	175	0.406367	0.748011	261	0.374806
44	2009	0.747295	175	0.407516	0.761376	263	0.37096
44	2010	0.747295	175	0.411498	0.749552	257	0.386279
45	1992	0.736248	89	0.308174	0.750472	104	0.36538
45	1993	0.736248	89	0.308344	0.743672	102	0.357408
45	1994	0.736248	89	0.308367	0.743995	101	0.354202
45	1995	0.745671	91	0.311226	0.763781	134	0.342405
45	1996	0.745671	91	0.311716	0.756115	147	0.329148
45	1997	0.745671	91	0.309431	0.755546	135	0.330905
45	1998	0.745671	91	0.311574	0.770137	161	0.291192
45	1999	0.745671	91	0.311004	0.751219	153	0.309056
45	2000	0.745671	91	0.311419	0.755561	136	0.331503
45	2001	0.745671	91	0.311568	0.751851	146	0.332732
45	2002	0.745671	91	0.306473	0.759173	149	0.336564
45	2003	0.745671	91	0.308728	0.767044	153	0.324303
45	2004	0.745671	91	0.305458	0.781056	149	0.325962
45	2005	0.745671	91	0.306908	0.762466	136	0.353711
45	2006	0.745671	91	0.308067	0.763073	141	0.342524
45	2007	0.745671	91	0.311154	0.762021	137	0.348838
45	2008	0.745671	91	0.307671	0.757042	135	0.33865
45	2009	0.745671	91	0.308557	0.757537	134	0.344225
45	2010	0.745671	91	0.308099	0.764685	127	0.358045
46	1992	0.752394	94	0.342751	0.74378	171	0.327881
46	1993	0.756177	98	0.344018	0.749125	161	0.359904
46	1994	0.756177	98	0.343835	0.752463	176	0.319939
46	1995	0.754227	101	0.351648	0.768555	155	0.355966
46	1996	0.741875	115	0.394611	0.736206	148	0.410794
46	1997	0.741875	115	0.394098	0.744545	153	0.400173
46	1998	0.741875	115	0.394116	0.744545	153	0.402239
46	1999	0.741875	115	0.395053	0.741792	145	0.418466
46	2000	0.741875	115	0.395429	0.742684	144	0.425307
46	2001	0.756173	122	0.389012	0.748461	154	0.407435
46	2002	0.756173	122	0.389873	0.748005	183	0.3758
46	2003	0.756173	122	0.39156	0.748611	176	0.386049
46	2004	0.756173	122	0.391314	0.746914	192	0.349985
46	2005	0.756173	122	0.390468	0.75872	196	0.380852
46	2006	0.756173	122	0.387559	0.766475	211	0.3457
46	2007	0.756173	122	0.385329	0.761646	223	0.322195
46	2008	0.756173	122	0.385812	0.768456	219	0.332161
46	2009	0.756173	122	0.387328	0.767926	218	0.336479
46	2010	0.756173	122	0.386594	0.766229	222	0.338161
47	1992	0.703024	71	0.344392	0.742993	146	0.350113
47	1993	0.703024	71	0.330091	0.742993	146	0.345347
47	1994	0.703024	71	0.330348	0.742993	146	0.343824
47	1995	0.703024	71	0.330627	0.742993	146	0.342745
47	1996	0.707285	69	0.311029	0.744867	144	0.334974
47	1997	0.707285	69	0.313453	0.740521	156	0.325562
47	1998	0.707285	69	0.316729	0.746575	133	0.369512
47	1999	0.691834	67	0.313237	0.731086	157	0.326658
47	2000	0.691834	67	0.314381	0.731086	157	0.326819
47	2001	0.691834	67	0.32127	0.734587	140	0.371644
47	2002	0.691834	67	0.326588	0.721536	154	0.334592
47	2003	0.691834	67	0.320415	0.711813	166	0.309472
47	2004	0.696665	64	0.324838	0.72032	168	0.306068
47	2005	0.696665	64	0.324096	0.716752	173	0.314138
47	2006	0.696665	64	0.317492	0.711772	171	0.313778
47	2007	0.696665	64	0.333768	0.715607	155	0.335319
47	2008	0.696665	64	0.339528	0.715607	155	0.332356
47	2009	0.696665	64	0.33772	0.715607	155	0.330724
47	2010	0.696665	64	0.336899	0.741693	161	0.332292
48	1992	0.741285	123	0.371902	0.768173	196	0.342727
48	1993	0.742733	122	0.370912	0.764897	194	0.343455
48	1994	0.742733	122	0.368488	0.755888	218	0.37389
48	1995	0.742733	122	0.368638	0.750824	229	0.358914
48	1996	0.742733	122	0.368285	0.756752	216	0.353385
48	1997	0.742733	122	0.363879	0.748413	236	0.34874
48	1998	0.746412	123	0.367694	0.751667	232	0.36924
48	1999	0.746412	123	0.370661	0.75274	234	0.366654
48	2000	0.746412	123	0.369004	0.74991	240	0.369523
48	2001	0.746412	123	0.366836	0.751701	236	0.371032
48	2002	0.746412	123	0.368377	0.752656	234	0.380882
48	2003	0.746412	123	0.371159	0.753651	232	0.392565
48	2004	0.746412	123	0.368519	0.754575	230	0.412022
48	2005	0.746412	123	0.366147	0.753053	235	0.384733
48	2006	0.746412	123	0.368222	0.752543	236	0.383144
48	2007	0.746412	123	0.367254	0.764869	244	0.369692
48	2008	0.746412	123	0.36468	0.766285	248	0.375409
48	2009	0.746412	123	0.364082	0.767549	235	0.382845
48	2010	0.746412	123	0.365775	0.756214	228	0.392972
49	1992	0.737299	130	0.412399	0.760581	174	0.4409
49	1993	0.737299	130	0.412118	0.759641	178	0.442598
49	1994	0.737299	130	0.411625	0.762306	174	0.446195
49	1995	0.737299	130	0.411896	0.762465	174	0.443196
49	1996	0.737299	130	0.409983	0.762306	174	0.439445
49	1997	0.737299	130	0.407809	0.76191	175	0.43912
49	1998	0.737299	130	0.412356	0.759641	178	0.444222
49	1999	0.73694	131	0.41561	0.757091	243	0.39247
49	2000	0.73694	131	0.417141	0.755448	246	0.391041
49	2001	0.73694	131	0.417635	0.764366	255	0.386239
49	2002	0.73694	131	0.419105	0.766308	258	0.37445
49	2003	0.73694	131	0.41861	0.758747	242	0.400578
49	2004	0.73694	131	0.419357	0.765007	253	0.385162
49	2005	0.73694	131	0.419788	0.762833	244	0.390125
49	2006	0.73694	131	0.418907	0.751564	212	0.402669
49	2007	0.73694	131	0.421222	0.761429	235	0.403354
49	2008	0.73694	131	0.419433	0.772039	227	0.38191
49	2009	0.73694	131	0.419649	0.765473	218	0.39513
49	2010	0.73694	131	0.42079	0.76607	224	0.398676
50	1992	0.664477	144	0.465326	0.729594	232	0.419641
50	1993	0.664477	144	0.464534	0.73251	230	0.419251
50	1994	0.664477	144	0.470067	0.72701	233	0.415352
50	1995	0.664477	144	0.46626	0.727195	239	0.407699
50	1996	0.664477	144	0.462511	0.731247	229	0.419009
50	1997	0.664477	144	0.465594	0.722699	232	0.413569
50	1998	0.664477	144	0.462348	0.728232	235	0.413874
50	1999	0.664477	144	0.460712	0.728436	237	0.42525
50	2000	0.664477	144	0.460463	0.7272	238	0.417151
50	2001	0.664477	144	0.460262	0.743562	256	0.39758
50	2002	0.664477	144	0.458108	0.728345	237	0.422558
50	2003	0.664477	144	0.455407	0.726866	236	0.416674
50	2004	0.664477	144	0.455779	0.7541	266	0.393103
50	2005	0.664477	144	0.45724	0.727889	244	0.419318
50	2006	0.664477	144	0.459887	0.731081	250	0.411776
50	2007	0.664477	144	0.462184	0.736241	253	0.410098
50	2008	0.664477	144	0.463406	0.735008	256	0.415665
50	2009	0.664477	144	0.464719	0.735727	261	0.40817
50	2010	0.664477	144	0.460103	0.736178	256	0.407174
51	1992	0.687955	137	0.43829	0.716682	182	0.474387
52	1992	0.664888	120	0.41182	0.667581	123	0.426111
52	1993	0.664888	120	0.420216	0.67669	127	0.462667
52	1994	0.664888	120	0.421356	0.705372	166	0.448545
52	1995	0.664888	120	0.421026	0.719058	154	0.433362
52	1996	0.693188	128	0.399975	0.721493	147	0.437849
52	1997	0.693188	128	0.408245	0.720281	148	0.442845
52	1998	0.684551	142	0.425421	0.713759	163	0.451225
52	1999	0.656371	135	0.44912	0.720143	186	0.459529
52	2000	0.658523	147	0.419764	0.711958	184	0.426627
52	2001	0.658523	147	0.418592	0.699035	195	0.424602
52	2002	0.659722	146	0.419158	0.739699	220	0.39726
52	2003	0.659393	147	0.420705	0.734801	218	0.381702
52	2004	0.68118	155	0.40785	0.73727	213	0.403494
52	2005	0.680817	156	0.405121	0.713062	203	0.423986
52	2006	0.683547	157	0.411696	0.7107	225	0.395174
52	2007	0.680817	156	0.412271	0.722907	224	0.413216
52	2008	0.683059	159	0.421926	0.733991	229	0.40565
52	2009	0.683059	159	0.419267	0.730069	218	0.435999
52	2010	0.683059	159	0.418525	0.728207	241	0.401651
53	1992	0.751701	119	0.355454	0.752118	169	0.371722
53	1993	0.751701	119	0.352455	0.752355	161	0.364505
53	1994	0.751701	119	0.354657	0.748678	168	0.353788
53	1995	0.750811	120	0.354035	0.753092	164	0.35148
53	1996	0.750811	120	0.352572	0.752656	161	0.367752
53	1997	0.746066	132	0.331397	0.748811	173	0.369536
53	1998	0.745308	133	0.333095	0.739199	178	0.3409
53	1999	0.745308	133	0.332741	0.754407	170	0.378689
53	2000	0.745308	133	0.330731	0.747305	166	0.357645
53	2001	0.745308	133	0.327839	0.740569	183	0.3398
53	2002	0.745308	133	0.327234	0.740415	183	0.343778
53	2003	0.745308	133	0.326732	0.743555	186	0.350487
53	2004	0.745308	133	0.326985	0.756239	217	0.311845
53	2005	0.745308	133	0.328644	0.760452	198	0.338323
53	2006	0.745308	133	0.326309	0.75924	200	0.340322
53	2007	0.745308	133	0.328161	0.764126	199	0.357544
53	2008	0.745308	133	0.32906	0.761992	217	0.32359
53	2009	0.745308	133	0.325877	0.759961	221	0.312268
53	2010	0.747418	130	0.33005	0.746154	203	0.363007
54	1992	0.634436	74	0.366716	0.751284	285	0.381304
54	1993	0.63291	76	0.359449	0.742995	278	0.385837
54	1994	0.63291	76	0.363169	0.732535	271	0.404803
54	1995	0.63291	76	0.371781	0.744325	279	0.395629
54	1996	0.629463	75	0.364872	0.744269	279	0.397466
54	1997	0.636825	76	0.368775	0.73418	266	0.418796
54	1998	0.636825	76	0.369273	0.73354	268	0.411361
54	1999	0.636825	76	0.366719	0.732684	265	0.421882
54	2000	0.653285	78	0.376004	0.744703	273	0.417099
54	2001	0.653285	78	0.376477	0.752774	285	0.405543
54	2002	0.653285	78	0.379649	0.742989	278	0.420307
54	2003	0.653703	79	0.386663	0.742771	279	0.436284
54	2004	0.658757	86	0.381476	0.743195	278	0.427684
54	2005	0.658448	85	0.380982	0.744088	280	0.423802
54	2006	0.658757	86	0.386275	0.744088	280	0.42299
54	2007	0.658757	86	0.38538	0.753323	284	0.411949
54	2008	0.658757	86	0.385659	0.742628	276	0.424933
54	2009	0.658757	86	0.387428	0.742628	276	0.431076
54	2010	0.659399	89	0.395534	0.753004	283	0.416686
55	1992	0.746099	122	0.357189	0.761545	149	0.39866
55	1993	0.746099	122	0.356924	0.758371	146	0.420105
55	1994	0.746099	122	0.356067	0.755361	154	0.402668
55	1995	0.742714	130	0.339047	0.760584	175	0.376833
55	1996	0.742714	130	0.340413	0.753178	185	0.349705
55	1997	0.742714	130	0.338479	0.753493	180	0.366421
55	1998	0.742714	130	0.34124	0.753493	180	0.368545
55	1999	0.742714	130	0.345342	0.753493	180	0.367079
55	2000	0.742714	130	0.343214	0.75606	175	0.413673
55	2001	0.742714	130	0.343636	0.753292	176	0.405001
55	2002	0.742714	130	0.344389	0.754394	177	0.408532
55	2003	0.742714	130	0.345825	0.756642	175	0.409741
55	2004	0.742714	130	0.345118	0.75238	176	0.406052
55	2005	0.742714	130	0.347644	0.746622	191	0.388849
55	2006	0.742714	130	0.344405	0.752105	177	0.408035
55	2007	0.742714	130	0.344739	0.750507	179	0.414286
55	2008	0.742714	130	0.346038	0.752347	177	0.409388
55	2009	0.742714	130	0.347814	0.75503	177	0.420853
55	2010	0.742714	130	0.342365	0.759611	170	0.418298
56	1992	0.735671	135	0.410094	0.756245	171	0.442041
56	1993	0.735671	135	0.40936	0.754398	174	0.440239
56	1994	0.735671	135	0.409316	0.752763	180	0.426625
56	1995	0.738842	131	0.408257	0.755779	172	0.44525
56	1996	0.738842	131	0.411092	0.755779	172	0.453287
56	1997	0.738842	131	0.407985	0.753264	179	0.427674
56	1998	0.738842	131	0.408517	0.756765	170	0.447246
56	1999	0.738842	131	0.410184	0.756765	170	0.446848
56	2000	0.738842	131	0.408261	0.756765	170	0.446102
56	2001	0.738842	131	0.408817	0.756765	170	0.447364
56	2002	0.738842	131	0.40979	0.745808	197	0.404979
56	2003	0.738842	131	0.410354	0.743412	205	0.391969
56	2004	0.738842	131	0.409081	0.742332	207	0.386637
56	2005	0.738842	131	0.409002	0.750031	197	0.41722
56	2006	0.738842	131	0.407446	0.75882	217	0.381123
56	2007	0.738842	131	0.407384	0.755517	215	0.385684
56	2008	0.738842	131	0.40629	0.755517	215	0.385529
56	2009	0.737625	132	0.407048	0.75882	217	0.38467
56	2010	0.737625	132	0.40484	0.75882	217	0.384692
57	1992	0.677001	68	0.464248	0.683963	117	0.448459
57	1993	0.677001	68	0.465624	0.693814	125	0.429942
57	1994	0.677001	68	0.462586	0.707446	120	0.468854
57	1995	0.687434	72	0.456299	0.712568	124	0.474713
57	1996	0.687434	72	0.462578	0.712568	124	0.476978
57	1997	0.687434	72	0.468712	0.712568	124	0.481305
57	1998	0.687434	72	0.467646	0.730784	224	0.389018
57	1999	0.687434	72	0.468518	0.734166	225	0.387623
57	2000	0.687434	72	0.471595	0.733396	219	0.390578
57	2001	0.687434	72	0.470729	0.731071	244	0.367308
57	2002	0.687434	72	0.47089	0.731039	233	0.370701
57	2003	0.686338	78	0.483135	0.729269	230	0.380552
57	2004	0.686338	78	0.481142	0.743665	253	0.371468
57	2005	0.686338	78	0.4826	0.743817	248	0.365083
57	2006	0.686463	79	0.490387	0.731421	243	0.379144
57	2007	0.686463	79	0.488608	0.744017	251	0.36952
57	2008	0.686463	79	0.489827	0.739317	241	0.376784
57	2009	0.686463	79	0.490661	0.757686	257	0.35822
57	2010	0.686463	79	0.493222	0.748209	247	0.382346
58	1992	0.727977	180	0.424403	0.736856	222	0.395017
58	1993	0.72736	181	0.430079	0.734069	237	0.381519
58	1994	0.72736	181	0.429226	0.733069	235	0.379441
58	1995	0.726783	182	0.427291	0.730313	243	0.378427
58	1996	0.726783	182	0.433548	0.740509	256	0.366532
58	1997	0.726783	182	0.425396	0.731926	247	0.370201
58	1998	0.726783	182	0.428666	0.736295	243	0.38153
58	1999	0.731912	184	0.4379	0.74292	246	0.382929
58	2000	0.731912	184	0.436996	0.741731	255	0.374163
58	2001	0.731912	184	0.436273	0.74308	241	0.39231
58	2002	0.731912	184	0.438072	0.744964	250	0.38889
58	2003	0.731912	184	0.437764	0.746861	241	0.394271
58	2004	0.731912	184	0.437061	0.74036	253	0.386575
58	2005	0.731912	184	0.439977	0.76287	233	0.410628
58	2006	0.731912	184	0.437719	0.754637	254	0.379577
58	2007	0.731912	184	0.438279	0.741253	251	0.382504
58	2008	0.731912	184	0.43851	0.74635	266	0.369771
58	2009	0.731912	184	0.43858	0.754453	262	0.371763
58	2010	0.731912	184	0.440565	0.754144	251	0.387455
59	1992	0.670258	173	0.437733	0.721716	235	0.412913
59	1993	0.670258	173	0.43815	0.711968	231	0.409717
59	1994	0.670258	173	0.440172	0.711867	243	0.421461
59	1995	0.670258	173	0.440568	0.708268	239	0.413451
59	1996	0.670258	173	0.439513	0.712521	229	0.429641
59	1997	0.670258	173	0.437549	0.707461	242	0.410561
59	1998	0.670258	173	0.437754	0.71797	245	0.411687
59	1999	0.670258	173	0.438062	0.724325	251	0.411551
59	2000	0.670004	174	0.441348	0.726594	250	0.403137
59	2001	0.670004	174	0.441409	0.713332	245	0.418885
59	2002	0.670004	174	0.443106	0.717712	246	0.421206
59	2003	0.670004	174	0.442163	0.740463	260	0.399915
59	2004	0.670004	174	0.44109	0.722819	250	0.408424
59	2005	0.670004	174	0.44229	0.719278	249	0.419878
59	2006	0.670004	174	0.443029	0.727094	257	0.411463
59	2007	0.670004	174	0.443372	0.73402	247	0.421617
59	2008	0.670004	174	0.444937	0.731283	260	0.414439
59	2009	0.670004	174	0.445225	0.736324	261	0.416203
59	2010	0.670004	174	0.446156	0.734927	259	0.414317
60	1992	0.703391	114	0.401072	0.740656	185	0.397871
60	1993	0.703391	114	0.401023	0.730501	212	0.381308
60	1994	0.708112	115	0.41134	0.746106	223	0.377843
60	1995	0.711337	103	0.440056	0.721729	217	0.396885
60	1996	0.711337	103	0.453511	0.723961	225	0.37796
60	1997	0.717057	99	0.453738	0.731911	218	0.400539
60	1998	0.711337	103	0.446727	0.725497	227	0.383341
60	1999	0.706674	108	0.441815	0.736624	227	0.399163
60	2000	0.706674	108	0.441646	0.743901	244	0.409185
60	2001	0.706674	108	0.44746	0.733366	251	0.411017
60	2002	0.706674	108	0.449106	0.740828	260	0.407102
60	2003	0.706674	108	0.451463	0.743866	256	0.404588
60	2004	0.706674	108	0.442814	0.740521	261	0.384047
60	2005	0.706674	108	0.416458	0.752357	265	0.375293
60	2006	0.704011	110	0.423537	0.75265	264	0.384293
60	2007	0.704011	110	0.421655	0.750027	256	0.399248
60	2008	0.704011	110	0.422271	0.747113	254	0.396779
60	2009	0.704011	110	0.416987	0.748703	264	0.390764
60	2010	0.704011	110	0.418114	0.748706	264	0.387534
61	1992	0.78739	22	0.480634	0.712636	50	0.40753
61	1993	0.78739	22	0.477875	0.712636	50	0.402275
61	1994	0.78739	22	0.481855	0.77365	34	0.572197
61	1995	0.78739	22	0.48327	0.776318	35	0.580769
61	1996	0.78739	22	0.484413	0.77365	34	0.582554
61	1997	0.78739	22	0.483885	0.776318	35	0.594601
61	1998	0.78739	22	0.483431	0.77365	34	0.590833
61	1999	0.78739	22	0.48198	0.776318	35	0.592551
61	2000	0.78739	22	0.483915	0.77365	34	0.601826
61	2001	0.78739	22	0.483988	0.77365	34	0.602894
61	2002	0.78739	22	0.482562	0.748705	60	0.390384
61	2003	0.78739	22	0.481832	0.748705	60	0.410328
61	2004	0.78739	22	0.480855	0.748705	60	0.39417
61	2005	0.78739	22	0.481386	0.710649	77	0.325476
61	2006	0.78739	22	0.4811	0.711061	76	0.328013
61	2007	0.78739	22	0.48164	0.711061	76	0.325209
61	2008	0.78739	22	0.48033	0.711061	76	0.323341
61	2009	0.78739	22	0.481218	0.711061	76	0.330001
61	2010	0.78739	22	0.479776	0.748705	60	0.412858
62	1992	0.765064	185	0.393522	0.769718	215	0.399552
63	1992	0.669314	64	0.464172	0.709013	183	0.366073
63	1993	0.669314	64	0.466261	0.725213	211	0.360276
63	1994	0.669314	64	0.465425	0.723969	226	0.359268
63	1995	0.669314	64	0.464944	0.744392	233	0.353618
63	1996	0.669314	64	0.462204	0.734613	228	0.387081
63	1997	0.669314	64	0.472215	0.728651	231	0.389379
63	1998	0.669314	64	0.454743	0.741476	239	0.384772
63	1999	0.669314	64	0.448254	0.742458	241	0.377273
63	2000	0.669314	64	0.457196	0.729458	230	0.392166
63	2001	0.675909	65	0.469059	0.731155	231	0.385473
63	2002	0.675909	65	0.458621	0.730896	231	0.378684
63	2003	0.679347	63	0.445696	0.730254	233	0.384742
63	2004	0.692089	74	0.421319	0.73312	239	0.406397
63	2005	0.692089	74	0.412441	0.735116	238	0.410027
63	2006	0.692089	74	0.403595	0.744656	253	0.395445
63	2007	0.692089	74	0.401653	0.745666	250	0.404916
63	2008	0.674457	81	0.377662	0.742568	249	0.404592
63	2009	0.674457	81	0.374987	0.745519	247	0.412931
63	2010	0.674457	81	0.387084	0.743462	253	0.407116
64	1992	0	1	0	0.730224	205	0.305682
64	1993	0	1	0	0.726624	195	0.297855
64	1994	0	1	0	0.726585	201	0.294837
64	1995	0	1	0	0.729491	178	0.330959
64	1996	0	1	0	0.731758	207	0.297669
64	1997	0	1	0	0.724086	195	0.309188
64	1998	0	1	0	0.729826	201	0.300529
64	1999	0	1	0	0.72557	193	0.314276
64	2000	0	1	0	0.725071	194	0.305897
64	2001	0	1	0	0.723091	200	0.296686
64	2002	0	1	0	0.722105	204	0.305638
64	2003	0	1	0	0.719808	197	0.318514
64	2004	0	1	0	0.724119	200	0.323383
64	2005	0	1	0	0.712835	182	0.340006
64	2006	0	1	0	0.71288	176	0.340862
64	2007	0	1	0	0.719106	182	0.34963
64	2008	0	1	0	0.719106	182	0.352936
64	2009	0	1	0	0.724413	187	0.356393
64	2010	0	1	0	0.744327	158	0.397856
65	2003	0	0	0	1	3	1
65	2004	0	0	0	1	3	1
65	2005	0	0	0	1	3	1
65	2006	0	0	0	1	3	1
65	2007	0	0	0	1	3	1
66	1992	0.728534	117	0.299214	0.738705	215	0.352499
66	1993	0.721878	124	0.317585	0.745941	238	0.360184
66	1994	0.721878	124	0.326274	0.751126	226	0.372605
66	1995	0.721878	124	0.323068	0.74076	213	0.382493
66	1996	0.721878	124	0.317793	0.741092	212	0.379239
66	1997	0.721878	124	0.322796	0.741826	211	0.379344
66	1998	0.721878	124	0.330697	0.741315	211	0.374454
66	1999	0.721878	124	0.321225	0.744283	215	0.375907
66	2000	0.721878	124	0.323649	0.735054	221	0.38372
66	2001	0.721878	124	0.32116	0.735916	228	0.377523
66	2002	0.721878	124	0.321872	0.727715	233	0.36139
66	2003	0.721878	124	0.330025	0.733615	243	0.385639
66	2004	0.72592	110	0.351471	0.742411	229	0.395739
66	2005	0.72592	110	0.351274	0.741705	228	0.404462
66	2006	0.72592	110	0.353635	0.740924	230	0.407898
66	2007	0.72592	110	0.351508	0.737589	227	0.407636
66	2008	0.72592	110	0.354522	0.736692	230	0.39841
66	2009	0.72592	110	0.353375	0.751755	226	0.398677
66	2010	0.72592	110	0.357334	0.738324	226	0.405864
67	1992	0.686747	59	0.420867	0.730936	234	0.40046
67	1993	0.686586	60	0.42132	0.73106	234	0.404311
67	1994	0.683019	67	0.41141	0.742466	248	0.39155
67	1995	0.678029	72	0.400185	0.745417	245	0.398645
67	1996	0.688687	76	0.399064	0.730819	247	0.403702
67	1997	0.688687	76	0.395514	0.744947	266	0.384796
67	1998	0.688687	76	0.39652	0.742977	272	0.376636
67	1999	0.688687	76	0.397507	0.74203	272	0.37865
67	2000	0.688687	76	0.401062	0.743249	275	0.382901
67	2001	0.688687	76	0.400945	0.741564	274	0.383715
67	2002	0.688687	76	0.399605	0.739433	270	0.392471
67	2003	0.688687	76	0.403043	0.742398	277	0.386953
67	2004	0.688687	76	0.402475	0.727762	266	0.392591
67	2005	0.695051	77	0.398941	0.741042	277	0.388508
67	2006	0.695051	77	0.400762	0.732412	263	0.399667
67	2007	0.695051	77	0.395164	0.74464	268	0.401675
67	2008	0.695051	77	0.391576	0.740268	271	0.396069
67	2009	0.695051	77	0.395029	0.753562	278	0.390608
67	2010	0.695051	77	0.399221	0.751531	282	0.387353
68	1992	0.679741	135	0.540506	0.752829	289	0.434135
68	1993	0.679741	135	0.539018	0.752829	289	0.434187
68	1994	0.679741	135	0.5374	0.75398	290	0.438643
68	1995	0.679741	135	0.535481	0.754659	288	0.434889
68	1996	0.679741	135	0.535817	0.75432	289	0.431704
68	1997	0.679741	135	0.535793	0.75398	290	0.432251
68	1998	0.679741	135	0.535529	0.75398	290	0.430953
68	1999	0.679741	135	0.5356	0.75398	290	0.439103
68	2000	0.679058	123	0.575837	0.75432	289	0.435343
68	2001	0.699826	132	0.549721	0.752812	289	0.438075
68	2002	0.699826	132	0.549818	0.753153	288	0.432533
68	2003	0.699826	132	0.549576	0.753153	288	0.436326
68	2004	0.699826	132	0.549247	0.753153	288	0.437229
68	2005	0.700364	130	0.551366	0.753153	288	0.435262
68	2006	0.700364	130	0.554061	0.753153	288	0.437847
68	2007	0.700364	130	0.553187	0.753041	284	0.438757
68	2008	0.701786	140	0.516542	0.753041	284	0.438371
68	2009	0.701786	140	0.517392	0.753041	284	0.43934
68	2010	0.701786	140	0.519833	0.753041	284	0.444545
69	1992	0.685273	62	0.363981	0.685273	62	0.363981
69	1993	0.692945	63	0.373336	0.692945	63	0.373336
69	1994	0.679698	92	0.354188	0.679698	92	0.354188
69	1995	0.679698	92	0.359287	0.679698	92	0.359287
69	1996	0.679698	92	0.364034	0.679698	92	0.364034
69	1997	0.679698	92	0.363632	0.679698	92	0.363632
69	1998	0.688294	86	0.351167	0.688294	86	0.351167
69	1999	0.688294	86	0.352367	0.688294	86	0.352367
69	2000	0.688294	86	0.352408	0.688294	86	0.352408
69	2001	0.688294	86	0.351877	0.688294	86	0.351877
69	2002	0.688294	86	0.351926	0.688294	86	0.351926
69	2003	0.688294	86	0.35051	0.688294	86	0.35051
69	2004	0.688294	86	0.3504	0.688294	86	0.3504
69	2005	0.688294	86	0.355762	0.688294	86	0.355762
69	2006	0.688294	86	0.34498	0.688294	86	0.34498
69	2007	0.688294	86	0.347884	0.688294	86	0.347884
69	2008	0.688294	86	0.348681	0.688294	86	0.348681
69	2009	0.688294	86	0.34824	0.688294	86	0.34824
69	2010	0.688294	86	0.350683	0.688294	86	0.350683
70	1992	0.701343	103	0.347669	0.73047	223	0.349312
70	1993	0.701343	103	0.353275	0.75261	235	0.337282
70	1994	0.701343	103	0.357814	0.740341	225	0.345662
70	1995	0.701343	103	0.359349	0.712675	212	0.365985
70	1996	0.701343	103	0.362383	0.717456	213	0.363982
70	1997	0.701343	103	0.365453	0.716236	215	0.359866
70	1998	0.701343	103	0.367419	0.717456	213	0.362149
70	1999	0.701343	103	0.368028	0.716713	214	0.365949
70	2000	0.701343	103	0.371352	0.716713	214	0.367733
70	2001	0.701343	103	0.372336	0.721017	224	0.372749
70	2002	0.701343	103	0.373517	0.715687	216	0.382795
70	2003	0.701343	103	0.372502	0.713363	222	0.3753
70	2004	0.701343	103	0.37421	0.730015	232	0.359519
70	2005	0.701343	103	0.372475	0.726358	229	0.36606
70	2006	0.701343	103	0.370536	0.731618	236	0.364785
70	2007	0.701343	103	0.372724	0.723414	230	0.374552
70	2008	0.701343	103	0.374697	0.72515	227	0.3734
70	2009	0.701343	103	0.376533	0.742107	244	0.356402
70	2010	0.701343	103	0.373707	0.747664	245	0.351281
72	1992	0.654679	78	0.473601	0.72799	162	0.398816
72	1993	0.654679	78	0.473775	0.72799	162	0.39275
72	1994	0.654679	78	0.469038	0.72799	162	0.390906
72	1995	0.654679	78	0.4734	0.72799	162	0.392486
72	1996	0.654679	78	0.47384	0.72799	162	0.396385
72	1997	0.654679	78	0.471333	0.728795	161	0.381932
72	1998	0.654679	78	0.470277	0.727422	163	0.384836
72	1999	0.654679	78	0.473592	0.725487	165	0.386847
72	2000	0.654679	78	0.472942	0.721374	166	0.376097
72	2001	0.654679	78	0.480632	0.728658	169	0.406361
72	2002	0.654679	78	0.475355	0.722573	186	0.390853
72	2003	0.654679	78	0.470742	0.722583	198	0.377936
72	2004	0.654679	78	0.463554	0.714502	183	0.361275
72	2005	0.654679	78	0.467756	0.719898	191	0.366671
72	2006	0.654679	78	0.46639	0.730533	192	0.353763
72	2007	0.654679	78	0.468584	0.724489	199	0.345834
72	2008	0.654679	78	0.467618	0.724131	200	0.349058
72	2009	0.654679	78	0.46978	0.724131	200	0.355564
72	2010	0.65487	77	0.466521	0.711979	185	0.370093
73	1992	0.65999	98	0.468396	0.667983	107	0.468096
73	1993	0.65999	98	0.465376	0.706271	135	0.451155
73	1994	0.675379	104	0.456661	0.70182	141	0.440801
73	1995	0.675379	104	0.457104	0.697368	140	0.458062
73	1996	0.675379	104	0.460252	0.694884	137	0.456737
73	1997	0.675379	104	0.448143	0.700551	143	0.45251
73	1998	0.670526	107	0.449412	0.710671	151	0.448153
73	1999	0.671272	106	0.455654	0.711616	149	0.444904
73	2000	0.671203	115	0.441676	0.711854	182	0.433272
73	2001	0.671203	115	0.443648	0.707224	182	0.426758
73	2002	0.671232	107	0.463427	0.725245	192	0.410619
73	2003	0.671203	115	0.437982	0.717523	193	0.4246
73	2004	0.675078	119	0.45066	0.722012	206	0.407954
73	2005	0.683104	123	0.447659	0.726664	196	0.423383
73	2006	0.683104	123	0.450625	0.726251	209	0.419799
73	2007	0.683104	123	0.448383	0.730815	208	0.422372
73	2008	0.683104	123	0.451661	0.731735	212	0.422636
73	2009	0.679124	122	0.445588	0.734156	207	0.410688
73	2010	0.679124	122	0.449091	0.733628	188	0.447864
74	1992	0.719053	84	0.266903	0.741505	163	0.329509
74	1993	0.717511	86	0.27727	0.745815	211	0.306803
74	1994	0.717511	86	0.278368	0.738276	224	0.267272
74	1995	0.717511	86	0.277275	0.754971	204	0.290849
74	1996	0.717511	86	0.280294	0.748677	204	0.306651
74	1997	0.717511	86	0.278697	0.748684	212	0.336727
74	1998	0.717511	86	0.280148	0.759884	213	0.316891
74	1999	0.717511	86	0.280434	0.749851	211	0.336121
74	2000	0.717511	86	0.28126	0.749889	215	0.334572
74	2001	0.717511	86	0.279494	0.749423	229	0.310751
74	2002	0.717511	86	0.281811	0.752841	201	0.314024
74	2003	0.717511	86	0.281303	0.757411	218	0.302089
74	2004	0.717511	86	0.280511	0.758264	204	0.337851
74	2005	0.717511	86	0.280762	0.759626	220	0.322717
74	2006	0.717511	86	0.281019	0.759626	206	0.337851
74	2007	0.717511	86	0.278585	0.760576	204	0.312914
74	2008	0.717511	86	0.279363	0.761371	203	0.312748
74	2009	0.717511	86	0.285859	0.761371	203	0.313021
74	2010	0.717511	86	0.289254	0.752343	187	0.335713
75	1992	0.690748	79	0.212792	0.731409	100	0.347447
75	1993	0.690748	79	0.212379	0.731409	100	0.344347
75	1994	0.690748	79	0.214328	0.731409	100	0.348426
75	1995	0.690748	79	0.21257	0.735699	116	0.317863
75	1996	0.690748	79	0.218237	0.736007	111	0.333273
75	1997	0.690748	79	0.219873	0.736007	111	0.327465
75	1998	0.690748	79	0.223065	0.734677	119	0.316304
75	1999	0.690748	79	0.220787	0.732057	157	0.31832
75	2000	0.690748	79	0.220584	0.748512	162	0.306561
75	2001	0.690748	79	0.221076	0.755789	160	0.309507
75	2002	0.690748	79	0.224439	0.751779	169	0.298752
75	2003	0.690748	79	0.224191	0.741439	152	0.318119
75	2004	0.690748	79	0.224672	0.733006	148	0.322844
75	2005	0.690748	79	0.225	0.749318	180	0.292943
75	2006	0.690748	79	0.224941	0.764245	178	0.283609
75	2007	0.690748	79	0.228055	0.75712	163	0.322995
75	2008	0.690748	79	0.227653	0.757846	168	0.302944
75	2009	0.690748	79	0.226041	0.752589	175	0.296951
75	2010	0.690748	79	0.224356	0.761653	173	0.306426
79	1992	0.661	89	0.538206	0.741852	282	0.45283
79	1993	0.661	89	0.531751	0.741852	282	0.451347
79	1994	0.661	89	0.527708	0.753546	291	0.439244
79	1995	0.664576	87	0.52144	0.742915	280	0.444442
79	1996	0.664576	87	0.522554	0.742915	280	0.445639
79	1997	0.680457	80	0.552331	0.742915	280	0.447409
79	1998	0.680457	80	0.554579	0.742915	280	0.44649
79	1999	0.680457	80	0.554789	0.75599	285	0.440048
79	2000	0.680457	80	0.558108	0.742577	281	0.450478
79	2001	0.680457	80	0.553368	0.744279	276	0.45366
79	2002	0.680457	80	0.555086	0.75599	285	0.443122
79	2003	0.665624	87	0.529665	0.743712	282	0.455309
79	2004	0.665624	87	0.529617	0.7541	290	0.4441
79	2005	0.664276	94	0.50984	0.755485	286	0.451393
79	2006	0.67006	104	0.506375	0.75295	289	0.447836
79	2007	0.67006	104	0.505331	0.754003	286	0.45329
79	2008	0.675462	105	0.509014	0.754003	286	0.438654
79	2009	0.675462	105	0.50951	0.754003	286	0.439077
79	2010	0.675462	105	0.510034	0.754003	286	0.440005
80	1992	0.651444	91	0.492561	0.701134	141	0.463086
80	1993	0.651367	87	0.511063	0.702374	138	0.490731
80	1994	0.651367	87	0.513457	0.709999	138	0.482062
80	1995	0.651367	87	0.511953	0.709367	139	0.483012
80	1996	0.651367	87	0.50721	0.709114	140	0.491987
80	1997	0.651367	87	0.490965	0.709114	140	0.493435
80	1998	0.651367	87	0.49038	0.710223	139	0.470804
80	1999	0.651367	87	0.487236	0.709114	140	0.473283
80	2000	0.651367	87	0.491107	0.709114	140	0.492539
80	2001	0.651367	87	0.490775	0.709114	140	0.489838
80	2002	0.651139	88	0.495289	0.708644	141	0.491334
80	2003	0.650766	89	0.501351	0.729647	226	0.393497
80	2004	0.649948	94	0.499068	0.73309	251	0.390588
80	2005	0.650821	102	0.495134	0.728429	233	0.412547
80	2006	0.650821	102	0.504376	0.728866	237	0.402531
80	2007	0.650821	102	0.499808	0.729436	228	0.417523
80	2008	0.650821	102	0.49909	0.733755	241	0.395403
80	2009	0.656012	103	0.500172	0.724026	238	0.407578
80	2010	0.656161	104	0.508499	0.727318	234	0.420562
81	1992	0.753973	118	0.32509	0.767659	146	0.340224
81	1993	0.753973	118	0.326686	0.767659	146	0.349146
81	1994	0.753973	118	0.326752	0.767659	146	0.353168
81	1995	0.753973	118	0.338012	0.767659	146	0.357305
81	1996	0.751474	146	0.313244	0.766439	215	0.29436
81	1997	0.751474	146	0.31644	0.767451	218	0.288326
81	1998	0.751474	146	0.319401	0.76647	219	0.308947
81	1999	0.751474	146	0.31905	0.764158	219	0.320089
81	2000	0.751474	146	0.319546	0.769585	224	0.319246
81	2001	0.751474	146	0.320816	0.764235	225	0.326579
81	2002	0.751474	146	0.323461	0.766387	228	0.333967
81	2003	0.751474	146	0.322686	0.755278	231	0.341703
81	2004	0.751474	146	0.322452	0.751666	220	0.335909
81	2005	0.751474	146	0.32327	0.764096	241	0.338223
81	2006	0.751474	146	0.323798	0.766764	233	0.326301
81	2007	0.751474	146	0.324597	0.750384	234	0.337307
81	2008	0.751474	146	0.325576	0.766886	237	0.328363
81	2009	0.751474	146	0.325272	0.762468	244	0.325319
81	2010	0.751474	146	0.325901	0.757241	250	0.311292
83	1992	0.703832	58	0.22723	0.730751	117	0.342542
83	1993	0.703832	58	0.229408	0.734281	118	0.341112
83	1994	0.703832	58	0.228424	0.729582	130	0.308986
83	1995	0.703832	58	0.226072	0.742094	141	0.315186
83	1996	0.703832	58	0.226309	0.724086	141	0.314417
83	1997	0.703832	58	0.22713	0.730476	147	0.305752
83	1998	0.703832	58	0.227706	0.742951	125	0.330944
83	1999	0.703832	58	0.227741	0.745659	126	0.35604
83	2000	0.703832	58	0.230133	0.746746	129	0.345924
83	2001	0.703832	58	0.229483	0.746746	129	0.335232
83	2002	0.703832	58	0.22951	0.738533	126	0.313361
83	2003	0.703832	58	0.229057	0.74004	124	0.320324
83	2004	0.703832	58	0.226508	0.739082	125	0.325755
83	2005	0.703832	58	0.224507	0.705178	165	0.323917
83	2006	0.703832	58	0.223806	0.723922	167	0.327439
83	2007	0.703832	58	0.223088	0.725691	164	0.324085
83	2008	0.703832	58	0.224547	0.725691	164	0.31755
83	2009	0.703832	58	0.224658	0.727142	143	0.354666
83	2010	0.703832	58	0.225777	0.733963	144	0.356742
84	1992	0.671321	150	0.516016	0.729761	230	0.442424
84	1993	0.680641	158	0.497647	0.726996	256	0.411656
84	1994	0.679571	160	0.49712	0.730974	262	0.407237
84	1995	0.679511	158	0.495102	0.743012	264	0.403168
84	1996	0.679511	158	0.496533	0.745578	269	0.40267
84	1997	0.679511	158	0.495667	0.731806	265	0.408165
84	1998	0.670447	154	0.506971	0.744375	273	0.406313
84	1999	0.670274	152	0.509644	0.732201	265	0.421062
84	2000	0.670274	152	0.508494	0.732335	265	0.41456
84	2001	0.670274	152	0.509129	0.743962	274	0.405384
84	2002	0.670274	152	0.509253	0.733231	262	0.423767
84	2003	0.670274	152	0.508329	0.745284	275	0.409419
84	2004	0.670274	152	0.506523	0.753149	278	0.40407
84	2005	0.670274	152	0.505018	0.742358	270	0.413779
84	2006	0.676803	158	0.505639	0.743718	271	0.418494
84	2007	0.676803	158	0.505329	0.744751	268	0.420901
84	2008	0.676803	158	0.506121	0.745028	267	0.432605
84	2009	0.676803	158	0.507073	0.754176	280	0.415111
84	2010	0.676803	158	0.507511	0.755117	277	0.41694
86	1992	0.733312	137	0.426311	0.746606	184	0.4218
86	1993	0.733312	137	0.425147	0.746606	184	0.419708
86	1994	0.733312	137	0.42466	0.746986	183	0.421969
86	1995	0.733312	137	0.422178	0.745111	186	0.41351
86	1996	0.734127	136	0.419545	0.747922	186	0.403117
86	1997	0.734127	136	0.416417	0.735877	183	0.398759
86	1998	0.734127	136	0.418476	0.744475	187	0.392082
86	1999	0.734127	136	0.420431	0.745587	185	0.408511
86	2000	0.734127	136	0.414716	0.745587	185	0.400888
86	2001	0.734127	136	0.416686	0.736968	181	0.397746
86	2002	0.734127	136	0.415065	0.748894	210	0.383285
86	2003	0.734127	136	0.417452	0.74728	213	0.372709
86	2004	0.734127	136	0.413953	0.740519	222	0.379541
86	2005	0.735306	139	0.428315	0.736299	219	0.390164
86	2006	0.735306	139	0.429801	0.736017	211	0.403175
86	2007	0.735306	139	0.430823	0.743426	211	0.386067
86	2008	0.735306	139	0.427984	0.735451	198	0.390989
86	2009	0.735306	139	0.43204	0.745086	217	0.394352
86	2010	0.735306	139	0.433943	0.742902	211	0.390554
87	1992	0.71139	122	0.382971	0.71139	122	0.382971
87	1993	0.711962	121	0.381872	0.711962	121	0.381872
87	1994	0.711962	121	0.377504	0.711962	121	0.377504
87	1995	0.711962	121	0.375795	0.711962	121	0.375795
87	1996	0.711962	121	0.38033	0.711962	121	0.38033
87	1997	0.711962	121	0.380622	0.711962	121	0.380622
87	1998	0.711962	121	0.384846	0.711962	121	0.384846
87	1999	0.711962	121	0.384391	0.711962	121	0.384391
87	2000	0.711962	121	0.378313	0.711962	121	0.378313
87	2001	0.711962	121	0.384175	0.711962	121	0.384175
87	2002	0.711962	121	0.384257	0.711962	121	0.384257
87	2003	0.711962	121	0.379283	0.711962	121	0.379283
87	2004	0.711962	121	0.370623	0.711962	121	0.370623
87	2005	0.711962	121	0.370707	0.711962	121	0.370707
87	2006	0.711962	121	0.373499	0.711962	121	0.373499
87	2007	0.711962	121	0.37231	0.711962	121	0.37231
87	2008	0.711962	121	0.372657	0.711962	121	0.372657
87	2009	0.711962	121	0.377197	0.711962	121	0.377197
87	2010	0.711962	121	0.375491	0.711962	121	0.375491
88	1992	0.685779	75	0.341988	0.703937	95	0.40901
88	1993	0.685779	75	0.343094	0.703937	95	0.397503
88	1994	0.685779	75	0.346214	0.703937	95	0.399963
88	1995	0.685779	75	0.340398	0.703937	95	0.393102
88	1996	0.685779	75	0.340709	0.703937	95	0.396367
88	1997	0.685779	75	0.33924	0.703937	95	0.39072
88	1998	0.685779	75	0.338251	0.703937	95	0.396452
88	1999	0.685779	75	0.341416	0.703937	95	0.394605
88	2000	0.685779	75	0.342608	0.703937	95	0.399758
88	2001	0.685779	75	0.342911	0.703937	95	0.403611
88	2002	0.685779	75	0.343415	0.703937	95	0.40731
88	2003	0.685779	75	0.338723	0.726671	113	0.371267
88	2004	0.685779	75	0.34489	0.719225	111	0.359002
88	2005	0.685779	75	0.348099	0.706342	118	0.326592
88	2006	0.685779	75	0.345632	0.706342	118	0.322711
88	2007	0.685779	75	0.352139	0.706342	118	0.32715
88	2008	0.685779	75	0.353174	0.711104	82	0.361069
88	2009	0.685779	75	0.350452	0.711104	82	0.365783
88	2010	0.685779	75	0.350728	0.685779	75	0.350728
89	1992	0.737737	150	0.38438	0.738964	177	0.375647
89	1993	0.733453	156	0.409771	0.754329	232	0.367875
89	1994	0.733453	156	0.41033	0.751363	238	0.366182
89	1995	0.733453	156	0.411063	0.740492	243	0.351601
89	1996	0.733453	156	0.410172	0.739862	247	0.348268
89	1997	0.733453	156	0.412228	0.751822	260	0.345674
89	1998	0.733453	156	0.411813	0.738744	250	0.364643
89	1999	0.733453	156	0.412782	0.738445	251	0.367249
89	2000	0.733453	156	0.413259	0.740194	241	0.37951
89	2001	0.733453	156	0.412372	0.744344	243	0.373166
89	2002	0.733453	156	0.411961	0.736823	251	0.361298
89	2003	0.733453	156	0.411444	0.731626	242	0.377676
89	2004	0.733453	156	0.410809	0.739942	247	0.367652
89	2005	0.733453	156	0.410371	0.735814	242	0.379184
89	2006	0.733453	156	0.409086	0.73436	246	0.372917
89	2007	0.733453	156	0.410044	0.738366	251	0.377241
89	2008	0.733453	156	0.407058	0.74008	249	0.374317
89	2009	0.733453	156	0.406033	0.752755	258	0.361212
89	2010	0.733453	156	0.405332	0.748725	262	0.355464
90	1992	0.751171	105	0.321723	0.756063	116	0.380016
90	1993	0.751171	105	0.319939	0.75543	117	0.385883
90	1994	0.751171	105	0.321083	0.75543	117	0.389533
90	1995	0.751171	105	0.320142	0.762466	184	0.315441
90	1996	0.751171	105	0.320304	0.762716	201	0.276472
90	1997	0.751171	105	0.319408	0.759526	190	0.29124
90	1998	0.751171	105	0.321085	0.764187	182	0.299794
90	1999	0.751171	105	0.319217	0.751521	200	0.294027
90	2000	0.751171	105	0.31805	0.741891	196	0.293736
90	2001	0.751171	105	0.318492	0.757253	190	0.296374
90	2002	0.751171	105	0.319709	0.746778	200	0.301064
90	2003	0.750341	106	0.325629	0.745069	203	0.283216
90	2004	0.750341	106	0.325416	0.74104	200	0.293782
90	2005	0.750341	106	0.325282	0.737894	192	0.298975
90	2006	0.750341	106	0.325497	0.7529	199	0.278889
90	2007	0.750341	106	0.3252	0.752289	200	0.284279
90	2008	0.750341	106	0.326549	0.755684	178	0.324757
90	2009	0.750341	106	0.326349	0.754482	180	0.322767
90	2010	0.750341	106	0.326249	0.746923	198	0.295065
91	1992	0.702276	85	0.365581	0.733214	105	0.431971
91	1993	0.702276	85	0.365257	0.733214	105	0.429862
91	1994	0.702276	85	0.36424	0.733214	105	0.427661
91	1995	0.702276	85	0.366563	0.741597	107	0.426425
91	1996	0.702276	85	0.362928	0.733309	123	0.396376
91	1997	0.731545	114	0.4176	0.750376	229	0.347182
91	1998	0.731545	114	0.419496	0.75275	215	0.374867
91	1999	0.723319	131	0.390625	0.744581	228	0.371391
91	2000	0.730643	141	0.394121	0.749549	216	0.401254
91	2001	0.730643	141	0.40382	0.746292	228	0.388565
91	2002	0.730643	141	0.400348	0.750115	220	0.393015
91	2003	0.730643	141	0.403886	0.757555	207	0.416778
91	2004	0.730643	141	0.403752	0.752607	204	0.424906
91	2005	0.730643	141	0.406923	0.751923	206	0.420077
91	2006	0.730643	141	0.404583	0.750435	218	0.397078
91	2007	0.730643	141	0.404841	0.746431	237	0.385565
91	2008	0.730643	141	0.407909	0.751287	224	0.397356
91	2009	0.730643	141	0.401266	0.751287	224	0.393226
91	2010	0.730643	141	0.400573	0.751202	229	0.394205
93	1992	0.72309	131	0.424115	0.7466	150	0.446878
93	1993	0.72309	131	0.424261	0.7466	150	0.449098
93	1994	0.72309	131	0.426154	0.7466	150	0.450415
93	1995	0.72309	131	0.425754	0.7466	150	0.446835
93	1996	0.72309	131	0.428589	0.742186	170	0.444666
93	1997	0.72309	131	0.429368	0.728325	186	0.414316
93	1998	0.72309	131	0.430118	0.731409	193	0.409478
93	1999	0.72309	131	0.430185	0.740511	191	0.414464
93	2000	0.72309	131	0.429809	0.739584	192	0.421266
93	2001	0.72309	131	0.430318	0.74144	189	0.421967
93	2002	0.72309	131	0.429914	0.741031	190	0.413103
93	2003	0.72309	131	0.43113	0.738371	183	0.409612
93	2004	0.72309	131	0.430611	0.740667	186	0.405601
93	2005	0.72309	131	0.431177	0.743001	184	0.415956
93	2006	0.72309	131	0.430915	0.746309	175	0.428736
93	2007	0.72309	131	0.431056	0.743152	186	0.404709
93	2008	0.72309	131	0.430442	0.741436	188	0.405036
93	2009	0.72309	131	0.430286	0.736272	187	0.40951
93	2010	0.72309	131	0.430158	0.741029	189	0.401606
95	1992	0.735243	123	0.392349	0.743245	166	0.379292
95	1993	0.730827	128	0.409498	0.739177	204	0.361758
95	1994	0.730827	128	0.410085	0.734147	200	0.359968
95	1995	0.730827	128	0.408399	0.730516	203	0.355523
95	1996	0.730827	128	0.41088	0.725005	222	0.333022
95	1997	0.730827	128	0.410324	0.731816	231	0.341073
95	1998	0.730827	128	0.408107	0.721941	228	0.336937
95	1999	0.730827	128	0.407934	0.723119	228	0.362884
95	2000	0.730827	128	0.411212	0.719217	227	0.360862
95	2001	0.730827	128	0.409182	0.722986	213	0.375792
95	2002	0.730827	128	0.409886	0.727194	219	0.369463
95	2003	0.730827	128	0.409825	0.726531	232	0.355885
95	2004	0.730827	128	0.410948	0.739446	241	0.353471
95	2005	0.730827	128	0.41049	0.732364	233	0.363699
95	2006	0.730827	128	0.408526	0.744826	243	0.347811
95	2007	0.730827	128	0.407665	0.738392	222	0.381965
95	2008	0.730827	128	0.408143	0.761756	230	0.366435
95	2009	0.730827	128	0.405011	0.748708	240	0.348572
95	2010	0.730827	128	0.40557	0.745663	248	0.345753
96	1992	0	0	0	0.744647	256	0.436048
96	1993	0	0	0	0.746636	251	0.431003
96	1994	0	0	0	0.746174	252	0.426075
96	1995	0	0	0	0.745788	251	0.430042
96	1996	0	0	0	0.748219	250	0.4275
96	1997	0	0	0	0.745339	250	0.428455
96	1998	0	0	0	0.745397	254	0.412762
96	1999	0	0	0	0.745136	255	0.417477
96	2000	0	0	0	0.744017	254	0.420739
96	2001	0	0	0	0.745403	254	0.418191
96	2002	0	0	0	0.74683	255	0.427936
96	2003	0	0	0	0.746764	253	0.430621
96	2004	0	0	0	0.745767	253	0.431645
96	2005	0	0	0	0.743285	256	0.424981
96	2006	0	0	0	0.746558	252	0.421513
96	2007	0	0	0	0.745622	254	0.41773
96	2008	0	0	0	0.746377	248	0.427235
96	2009	0	0	0	0.746044	249	0.424669
96	2010	0	0	0	0.736154	240	0.434552
97	1992	0.707146	168	0.435936	0.727758	233	0.444048
97	1993	0.700365	160	0.44831	0.737707	239	0.433619
97	1994	0.699893	161	0.448394	0.748996	246	0.43391
97	1995	0.700957	160	0.44296	0.745359	242	0.43134
97	1996	0.696896	156	0.442812	0.73308	236	0.440879
97	1997	0.697423	155	0.439625	0.731508	236	0.432461
97	1998	0.697423	155	0.443652	0.723232	244	0.435601
97	1999	0.697423	155	0.444861	0.730621	238	0.450468
97	2000	0.697423	155	0.441715	0.730869	247	0.428667
97	2001	0.698502	154	0.437937	0.734486	239	0.437452
97	2002	0.698502	154	0.437374	0.744971	266	0.405458
97	2003	0.704769	164	0.437769	0.733028	242	0.44686
97	2004	0.704769	164	0.435901	0.730907	264	0.411985
97	2005	0.704769	164	0.43645	0.743304	268	0.425142
97	2006	0.704769	164	0.436447	0.726596	248	0.45112
97	2007	0.704769	164	0.433781	0.743943	266	0.421553
97	2008	0.704769	164	0.433613	0.741635	257	0.427283
97	2009	0.704769	164	0.434529	0.74439	250	0.43846
97	2010	0.704769	164	0.427938	0.752345	281	0.403828
98	1992	0.684389	102	0.562675	0.729372	235	0.386084
98	1993	0.684389	102	0.563983	0.735536	213	0.427609
98	1994	0.683964	102	0.559702	0.732098	239	0.40179
98	1995	0.68465	101	0.5586	0.732949	237	0.400534
98	1996	0.68465	101	0.563316	0.727197	241	0.410595
98	1997	0.68465	101	0.559135	0.729243	235	0.415904
98	1998	0.68465	101	0.56193	0.729523	234	0.400062
98	1999	0.684616	100	0.564605	0.728861	236	0.416007
98	2000	0.684616	100	0.566193	0.744231	231	0.439333
98	2001	0.684616	100	0.564941	0.74288	239	0.427034
98	2002	0.684616	100	0.56454	0.724645	236	0.425935
98	2003	0.684616	100	0.563754	0.728441	238	0.424274
98	2004	0.684616	100	0.560636	0.74535	262	0.405615
98	2005	0.684616	100	0.560064	0.741552	253	0.419307
98	2006	0.684616	100	0.561413	0.743931	256	0.415782
98	2007	0.684616	100	0.565167	0.74247	252	0.421812
98	2008	0.694299	102	0.560855	0.756653	269	0.397765
98	2009	0.694299	102	0.565516	0.741952	262	0.408518
98	2010	0.69717	103	0.569313	0.746756	252	0.429417
99	1992	0.890145	11	0.555929	0.730946	224	0.331237
99	1993	0.890145	11	0.571542	0.732295	221	0.333834
99	1994	0.890145	11	0.571614	0.730791	225	0.334436
99	1995	0.890145	11	0.571989	0.747067	242	0.313663
99	1996	0.890145	11	0.572735	0.745792	245	0.31792
99	1997	0.890145	11	0.574939	0.746207	244	0.320566
99	1998	0.890145	11	0.562619	0.747172	242	0.327034
99	1999	0.890145	11	0.568137	0.729142	229	0.35047
99	2000	0.890145	11	0.569954	0.729392	228	0.357368
99	2001	0.890145	11	0.574724	0.730503	226	0.365786
99	2002	0.890145	11	0.5804	0.745267	247	0.346493
99	2003	0.890145	11	0.582531	0.73329	235	0.361478
99	2004	0.890145	11	0.579761	0.729655	228	0.379629
99	2005	0.890145	11	0.576558	0.745998	243	0.3702
99	2006	0.890145	11	0.578775	0.730574	242	0.369222
99	2007	0.890145	11	0.585394	0.717761	222	0.400058
99	2008	0.890145	11	0.589217	0.737069	237	0.379976
99	2009	0.890145	11	0.596966	0.746333	244	0.373935
99	2010	0.890145	11	0.593647	0.742838	235	0.380262
100	1992	0.706024	204	0.443219	0.717992	236	0.432818
100	1993	0.706024	204	0.444516	0.729376	245	0.418703
100	1994	0.706024	204	0.443994	0.732513	248	0.419522
100	1995	0.706024	204	0.443413	0.724862	248	0.419338
100	1996	0.706024	204	0.443706	0.735816	261	0.405106
100	1997	0.706024	204	0.44346	0.735706	260	0.403713
100	1998	0.706024	204	0.4437	0.724585	254	0.417218
100	1999	0.706024	204	0.444538	0.73411	264	0.412499
100	2000	0.706024	204	0.445083	0.732601	264	0.414354
100	2001	0.706024	204	0.446144	0.731974	265	0.413201
100	2002	0.706024	204	0.44535	0.746475	276	0.407759
100	2003	0.706024	204	0.445533	0.745626	278	0.407403
100	2004	0.706024	204	0.444023	0.735121	263	0.408445
100	2005	0.706024	204	0.443528	0.735898	266	0.411037
100	2006	0.706024	204	0.444457	0.732795	259	0.421278
100	2007	0.706024	204	0.44381	0.736524	263	0.411634
100	2008	0.706024	204	0.444698	0.737775	264	0.41155
100	2009	0.706024	204	0.443701	0.73467	262	0.414505
100	2010	0.706024	204	0.444236	0.738061	263	0.413362
101	1992	0.739346	168	0.366641	0.754892	284	0.347083
101	1993	0.739346	168	0.365741	0.74741	271	0.366033
101	1994	0.739346	168	0.365558	0.754762	284	0.35663
101	1995	0.739346	168	0.365793	0.745411	277	0.365785
101	1996	0.739346	168	0.364064	0.746345	275	0.373923
101	1997	0.739346	168	0.362716	0.746517	275	0.368728
101	1998	0.739346	168	0.364263	0.746868	276	0.359205
101	1999	0.739346	168	0.363748	0.747588	272	0.372538
101	2000	0.739346	168	0.363837	0.746163	278	0.376137
101	2001	0.739346	168	0.36414	0.748361	272	0.379899
101	2002	0.739346	168	0.3652	0.746972	276	0.374412
101	2003	0.739346	168	0.364042	0.746457	275	0.386154
101	2004	0.739346	168	0.365815	0.74697	276	0.38017
101	2005	0.739346	168	0.36534	0.747956	273	0.387886
101	2006	0.739346	168	0.364761	0.74697	276	0.383097
101	2007	0.739346	168	0.365008	0.746868	274	0.381854
101	2008	0.739346	168	0.365336	0.74656	277	0.377695
101	2009	0.739346	168	0.364162	0.746329	275	0.371285
101	2010	0.739346	168	0.362614	0.756591	280	0.358846
102	1992	0.687823	185	0.460806	0.695226	192	0.472714
102	1993	0.687823	185	0.463947	0.695335	191	0.480021
102	1994	0.688492	183	0.467843	0.724303	208	0.453813
102	1995	0.688492	183	0.466484	0.700784	194	0.47551
102	1996	0.688492	183	0.467926	0.700784	194	0.475294
102	1997	0.688492	183	0.468476	0.713347	213	0.447906
102	1998	0.688492	183	0.467997	0.721593	208	0.460416
102	1999	0.688492	183	0.469863	0.71681	207	0.469568
102	2000	0.688492	183	0.469881	0.722016	207	0.469797
102	2001	0.688492	183	0.469337	0.728047	208	0.471206
102	2002	0.688492	183	0.468837	0.725121	220	0.448771
102	2003	0.688492	183	0.474668	0.72866	238	0.421419
102	2004	0.688492	183	0.475512	0.72671	226	0.460889
102	2005	0.687423	197	0.444223	0.725027	229	0.4655
102	2006	0.687423	197	0.444736	0.721013	242	0.433959
102	2007	0.687423	197	0.444366	0.736722	251	0.418917
102	2008	0.687423	197	0.445382	0.724441	237	0.440566
102	2009	0.687423	197	0.446434	0.724163	238	0.438485
102	2010	0.688492	183	0.480787	0.741588	235	0.44131
103	1992	0.69238	132	0.497059	0.728397	172	0.437842
103	1993	0.69238	132	0.492351	0.726812	164	0.444869
103	1994	0.69238	132	0.493488	0.732577	164	0.450636
103	1995	0.69238	132	0.495224	0.729274	157	0.459006
103	1996	0.69238	132	0.493542	0.726757	156	0.458718
103	1997	0.69238	132	0.492202	0.726757	156	0.452933
103	1998	0.69238	132	0.491166	0.724759	161	0.446786
103	1999	0.69238	132	0.488665	0.726757	156	0.460291
103	2000	0.69238	132	0.489431	0.726757	156	0.462658
103	2001	0.693728	130	0.489584	0.728924	160	0.449443
103	2002	0.693728	130	0.479726	0.738103	178	0.41311
103	2003	0.690935	129	0.483393	0.74038	183	0.427743
103	2004	0.689579	131	0.483707	0.731522	189	0.40953
103	2005	0.689579	131	0.483153	0.733117	192	0.442331
103	2006	0.689579	131	0.487757	0.741078	197	0.412117
103	2007	0.689579	131	0.486474	0.746778	201	0.419299
103	2008	0.69238	132	0.491682	0.746778	201	0.4255
103	2009	0.69238	132	0.488759	0.746778	201	0.41736
103	2010	0.69238	132	0.488059	0.746778	201	0.414947
104	1992	0.669683	81	0.384412	0.736401	272	0.38441
104	1993	0.671322	80	0.38022	0.751764	281	0.365801
104	1994	0.671322	80	0.380576	0.752893	278	0.368689
104	1995	0.671322	80	0.379947	0.742138	269	0.373136
104	1996	0.671322	80	0.38363	0.742979	272	0.38304
104	1997	0.671322	80	0.382505	0.742509	272	0.377077
104	1998	0.671322	80	0.379728	0.756253	280	0.368807
104	1999	0.671322	80	0.382875	0.754331	285	0.381218
104	2000	0.671322	80	0.38552	0.742989	278	0.390968
104	2001	0.671322	80	0.38616	0.7433	275	0.396248
104	2002	0.671322	80	0.383208	0.755472	279	0.389653
104	2003	0.671322	80	0.38116	0.744365	272	0.403246
104	2004	0.671322	80	0.379123	0.744527	275	0.404798
104	2005	0.671322	80	0.382768	0.743706	276	0.403437
104	2006	0.682126	84	0.386048	0.745708	276	0.413649
104	2007	0.682126	84	0.385285	0.74457	274	0.417054
104	2008	0.682126	84	0.384971	0.74457	274	0.415044
104	2009	0.682126	84	0.382288	0.745274	272	0.408664
104	2010	0.682126	84	0.38151	0.746004	271	0.415321
105	1992	0.670961	172	0.420015	0.720737	248	0.43592
105	1993	0.671318	171	0.42003	0.720737	248	0.439567
105	1994	0.671318	171	0.417074	0.72136	246	0.439441
105	1995	0.671318	171	0.417931	0.72338	241	0.44038
105	1996	0.67171	170	0.416486	0.722474	243	0.437695
105	1997	0.670006	175	0.41301	0.734243	254	0.423411
105	1998	0.670006	175	0.413479	0.722777	242	0.435768
105	1999	0.670006	175	0.417047	0.72436	250	0.437568
105	2000	0.670006	175	0.417415	0.724029	251	0.439133
105	2001	0.670006	175	0.418888	0.736742	258	0.430328
105	2002	0.670006	175	0.421472	0.724457	250	0.441963
105	2003	0.670006	175	0.421413	0.725109	248	0.441236
105	2004	0.670006	175	0.419992	0.724884	248	0.443886
105	2005	0.670006	175	0.422592	0.742981	264	0.422052
105	2006	0.670006	175	0.420289	0.742815	259	0.422669
105	2007	0.670006	175	0.420812	0.743451	258	0.429094
105	2008	0.670006	175	0.424091	0.742645	260	0.428114
105	2009	0.670006	175	0.425791	0.752635	269	0.414213
105	2010	0.670006	175	0.422537	0.737835	255	0.441289
106	1992	0.682631	170	0.497113	0.73992	282	0.424218
106	1993	0.681719	164	0.507937	0.750227	291	0.417103
106	1994	0.685916	162	0.518538	0.751734	291	0.42306
106	1995	0.683097	161	0.514134	0.75057	290	0.415455
106	1996	0.677143	158	0.517583	0.751392	292	0.415916
106	1997	0.677143	158	0.518518	0.751734	291	0.417097
106	1998	0.677143	158	0.518895	0.751734	291	0.41831
106	1999	0.676686	159	0.523139	0.751734	291	0.422645
106	2000	0.676686	159	0.522926	0.753148	292	0.427656
106	2001	0.676686	159	0.522902	0.750553	290	0.427642
106	2002	0.676351	160	0.52577	0.750553	290	0.432968
106	2003	0.674478	165	0.522066	0.75198	291	0.435892
106	2004	0.674478	165	0.521796	0.75198	291	0.433134
106	2005	0.674478	165	0.520385	0.75198	291	0.435772
106	2006	0.674478	165	0.52202	0.75198	291	0.436736
106	2007	0.674478	165	0.520704	0.751437	288	0.439794
106	2008	0.674478	165	0.521876	0.751437	288	0.440687
106	2009	0.674478	165	0.522099	0.751437	288	0.439702
106	2010	0.674478	165	0.522904	0.751437	288	0.440216
107	1992	0.750426	151	0.350857	0.740754	194	0.375086
107	1993	0.750426	151	0.350331	0.743381	194	0.375467
107	1994	0.750426	151	0.350527	0.741458	193	0.374497
107	1995	0.750426	151	0.351028	0.748786	217	0.347507
107	1996	0.746045	163	0.331737	0.750369	218	0.353739
107	1997	0.751661	172	0.334665	0.7467	253	0.368719
107	1998	0.750969	173	0.337471	0.751151	255	0.369906
107	1999	0.750969	173	0.336922	0.750816	256	0.372237
107	2000	0.750969	173	0.342059	0.75351	251	0.375656
107	2001	0.748058	181	0.337055	0.752878	257	0.379689
107	2002	0.748058	181	0.336073	0.752517	253	0.37728
107	2003	0.748058	181	0.335227	0.759977	254	0.368329
107	2004	0.748058	181	0.337505	0.763055	262	0.376222
107	2005	0.748058	181	0.336792	0.760419	270	0.364097
107	2006	0.748058	181	0.338696	0.750857	261	0.376565
107	2007	0.748058	181	0.339766	0.763632	263	0.376796
107	2008	0.748058	181	0.340048	0.75283	251	0.38865
107	2009	0.748058	181	0.339414	0.750902	251	0.375408
107	2010	0.748058	181	0.3397	0.752387	252	0.383256
108	1992	0.703748	106	0.500225	0.708608	133	0.470898
108	1993	0.703748	106	0.498312	0.704323	147	0.45827
108	1994	0.703748	106	0.494906	0.720009	152	0.453725
108	1995	0.697225	123	0.450235	0.750993	208	0.398893
108	1996	0.697225	123	0.452183	0.736276	215	0.383763
108	1997	0.697225	123	0.455721	0.732889	178	0.44444
108	1998	0.696945	131	0.440898	0.722747	195	0.414554
108	1999	0.696945	131	0.445563	0.742727	193	0.404278
108	2000	0.698335	137	0.453057	0.747011	249	0.380483
108	2001	0.702803	144	0.433104	0.751769	241	0.390204
108	2002	0.702803	144	0.432473	0.751755	241	0.393524
108	2003	0.702803	144	0.433781	0.731411	217	0.421522
108	2004	0.702803	144	0.43116	0.734401	249	0.381495
108	2005	0.702803	144	0.431724	0.73141	253	0.372978
108	2006	0.702803	144	0.426992	0.7337	237	0.38723
108	2007	0.702803	144	0.425769	0.729915	240	0.393524
108	2008	0.702803	144	0.423508	0.748699	245	0.393078
108	2009	0.702803	144	0.42573	0.746906	240	0.402671
108	2010	0.702803	144	0.426068	0.74725	239	0.398512
109	1992	0.756422	133	0.457139	0.757383	232	0.393871
109	1993	0.756422	133	0.454276	0.756352	234	0.379354
109	1994	0.756422	133	0.449674	0.754579	233	0.390863
109	1995	0.756422	133	0.453227	0.762122	232	0.392939
109	1996	0.756422	133	0.452175	0.75685	240	0.394808
109	1997	0.756422	133	0.452693	0.761427	226	0.415167
109	1998	0.756422	133	0.451076	0.764524	214	0.418558
109	1999	0.756422	133	0.454637	0.759024	235	0.406625
109	2000	0.756422	133	0.452503	0.767009	209	0.43286
109	2001	0.756422	133	0.453581	0.759575	262	0.403648
109	2002	0.756422	133	0.45054	0.754266	228	0.403079
109	2003	0.756422	133	0.451858	0.743936	222	0.405889
109	2004	0.756422	133	0.450593	0.753237	253	0.413472
109	2005	0.756422	133	0.451921	0.760101	257	0.410956
109	2006	0.756422	133	0.449829	0.758272	253	0.389687
109	2007	0.755514	134	0.455287	0.752677	251	0.411061
109	2008	0.755514	134	0.45422	0.750898	256	0.406218
109	2009	0.755514	134	0.455442	0.75152	256	0.40981
109	2010	0.755514	134	0.45608	0.75973	260	0.402007
110	1992	0.738015	140	0.49356	0.756181	282	0.437348
110	1993	0.738015	140	0.486199	0.756534	281	0.429879
110	1994	0.738644	139	0.486192	0.756944	280	0.434879
110	1995	0.738644	139	0.486443	0.756944	280	0.432749
110	1996	0.738644	139	0.487262	0.756944	280	0.431416
110	1997	0.741479	127	0.51678	0.756944	280	0.429564
110	1998	0.750057	121	0.535645	0.757379	279	0.431319
110	1999	0.74839	123	0.539028	0.756944	280	0.434663
110	2000	0.74839	123	0.539924	0.756944	280	0.438791
110	2001	0.74839	123	0.539156	0.756944	280	0.4378
110	2002	0.74839	123	0.539162	0.747616	272	0.449326
110	2003	0.744925	134	0.540192	0.746065	276	0.448739
110	2004	0.744925	134	0.540119	0.746065	276	0.449245
110	2005	0.744925	134	0.539514	0.746065	276	0.44786
110	2006	0.745522	133	0.538285	0.746065	276	0.446446
110	2007	0.745522	133	0.537474	0.748109	271	0.44602
110	2008	0.745522	133	0.537371	0.748109	271	0.446529
110	2009	0.745522	133	0.537584	0.748109	271	0.446831
110	2010	0.745522	133	0.537625	0.748109	271	0.44644
112	1992	0.659923	112	0.501704	0.738377	236	0.386043
112	1993	0.661725	128	0.455962	0.736722	225	0.398964
112	1994	0.690885	136	0.445725	0.72092	225	0.409843
112	1995	0.690885	136	0.441989	0.741965	245	0.387492
112	1996	0.695958	131	0.441951	0.731089	234	0.378198
112	1997	0.695958	131	0.446435	0.734151	227	0.414643
112	1998	0.695958	131	0.452194	0.723941	236	0.403073
112	1999	0.695958	131	0.446172	0.731758	234	0.408766
112	2000	0.695958	131	0.456338	0.731976	237	0.421467
112	2001	0.695958	131	0.454597	0.738354	227	0.423328
112	2002	0.695958	131	0.452756	0.727974	237	0.418491
112	2003	0.695958	131	0.451513	0.729702	227	0.427802
112	2004	0.695958	131	0.446657	0.728826	235	0.413783
112	2005	0.695958	131	0.448561	0.731759	238	0.41542
112	2006	0.695958	131	0.447184	0.729205	233	0.421318
112	2007	0.695958	131	0.442478	0.732933	236	0.427391
112	2008	0.670625	125	0.467031	0.735359	235	0.427129
112	2009	0.670625	125	0.465164	0.744621	250	0.405394
112	2010	0.670625	125	0.469609	0.732908	242	0.41322
113	1992	0.679419	141	0.401415	0.68288	142	0.401147
113	1993	0.678956	142	0.402871	0.688331	148	0.416521
113	1994	0.678956	142	0.405031	0.688115	149	0.419953
113	1995	0.678956	142	0.395084	0.688115	149	0.411562
113	1996	0.678956	142	0.391426	0.686518	153	0.414187
113	1997	0.678956	142	0.402813	0.686994	152	0.4304
113	1998	0.67791	143	0.407121	0.704715	214	0.374985
113	1999	0.704041	156	0.408128	0.712503	204	0.41495
113	2000	0.703089	157	0.413286	0.709087	202	0.425751
113	2001	0.703089	157	0.416175	0.721291	234	0.377797
113	2002	0.702253	158	0.425249	0.706542	222	0.410855
113	2003	0.696385	169	0.405588	0.70714	224	0.405067
113	2004	0.696385	169	0.402878	0.707564	225	0.398126
113	2005	0.694023	168	0.403654	0.715657	209	0.434797
113	2006	0.691554	167	0.406348	0.712991	211	0.426928
113	2007	0.694023	168	0.409579	0.708222	222	0.395649
113	2008	0.694023	168	0.404591	0.712543	209	0.409332
113	2009	0.694023	168	0.410348	0.712616	209	0.412492
113	2010	0.696385	169	0.408248	0.712746	208	0.396984
114	1992	0.753815	218	0.435	0.750784	243	0.426673
114	1993	0.753815	218	0.435331	0.753728	241	0.436279
114	1994	0.754634	220	0.440181	0.755334	242	0.436149
114	1995	0.754634	220	0.439477	0.753915	245	0.435784
114	1996	0.753857	221	0.438144	0.752399	244	0.422379
114	1997	0.753857	221	0.439715	0.753033	247	0.438203
114	1998	0.753857	221	0.441787	0.751988	250	0.428945
114	1999	0.753857	221	0.441538	0.750826	253	0.427844
114	2000	0.753857	221	0.442759	0.752801	248	0.434031
114	2001	0.753857	221	0.441593	0.763696	253	0.416408
114	2002	0.753857	221	0.443261	0.76177	257	0.418907
114	2003	0.753857	221	0.445716	0.762554	256	0.414208
114	2004	0.753857	221	0.44831	0.762338	261	0.418539
114	2005	0.753857	221	0.446515	0.759463	268	0.407838
114	2006	0.753857	221	0.444345	0.749564	257	0.418126
114	2007	0.753857	221	0.444454	0.749847	256	0.433374
114	2008	0.753857	221	0.448849	0.751113	253	0.434939
114	2009	0.753857	221	0.447909	0.751113	253	0.430577
114	2010	0.753857	221	0.446962	0.750339	255	0.430151
115	1992	0.719557	119	0.357104	0.742175	125	0.371318
115	1993	0.719557	119	0.359437	0.741187	126	0.380766
115	1994	0.719557	119	0.361133	0.73324	130	0.384338
115	1995	0.719557	119	0.358949	0.73379	130	0.396287
115	1996	0.719557	119	0.355513	0.747855	159	0.369354
115	1997	0.719557	119	0.357365	0.737759	142	0.392075
115	1998	0.719557	119	0.358105	0.737226	149	0.391593
115	1999	0.719557	119	0.353417	0.738797	141	0.394633
115	2000	0.719557	119	0.353832	0.755172	208	0.366915
115	2001	0.719557	119	0.353162	0.758083	196	0.357834
115	2002	0.719557	119	0.356216	0.738764	204	0.338342
115	2003	0.719557	119	0.350112	0.748049	190	0.352168
115	2004	0.719557	119	0.352205	0.738254	211	0.327484
115	2005	0.719557	119	0.348316	0.719088	190	0.348201
115	2006	0.719557	119	0.346707	0.726415	194	0.34253
115	2007	0.719557	119	0.344754	0.738131	205	0.343541
115	2008	0.719557	119	0.342817	0.738131	205	0.342946
115	2009	0.719557	119	0.342384	0.738131	205	0.349272
115	2010	0.719557	119	0.342893	0.730107	225	0.345201
116	1992	0.712192	102	0.419075	0.717843	121	0.467451
116	1993	0.712192	102	0.418498	0.719216	119	0.471169
116	1994	0.712192	102	0.418357	0.719858	118	0.469578
116	1995	0.712192	102	0.419929	0.727985	120	0.459542
116	1996	0.712192	102	0.417757	0.727473	121	0.474882
116	1997	0.712192	102	0.417675	0.727297	121	0.463906
116	1998	0.712192	102	0.416823	0.725835	123	0.467069
116	1999	0.712192	102	0.419341	0.715627	130	0.447451
116	2000	0.712192	102	0.419143	0.715117	131	0.45321
116	2001	0.712192	102	0.420219	0.71473	132	0.450873
116	2002	0.712192	102	0.421202	0.71473	132	0.446573
116	2003	0.712192	102	0.42156	0.715117	131	0.449778
116	2004	0.712192	102	0.421174	0.715117	131	0.449852
116	2005	0.712192	102	0.421149	0.715117	131	0.440234
116	2006	0.712192	102	0.421451	0.715117	131	0.435214
116	2007	0.712192	102	0.420228	0.715117	131	0.43213
116	2008	0.712192	102	0.420523	0.725835	123	0.461781
116	2009	0.712192	102	0.421363	0.725835	123	0.459344
116	2010	0.712192	102	0.421284	0.725835	123	0.459894
117	1992	0.696693	151	0.441309	0.748075	246	0.41595
117	1993	0.697963	147	0.440776	0.756938	251	0.404639
117	1994	0.698462	146	0.438729	0.760257	255	0.410694
117	1995	0.698462	146	0.438323	0.758235	252	0.403592
117	1996	0.699482	145	0.432574	0.751246	246	0.417299
117	1997	0.699482	145	0.434273	0.750288	248	0.425192
117	1998	0.699482	145	0.431503	0.750883	242	0.416933
117	1999	0.699482	145	0.431568	0.750536	243	0.428632
117	2000	0.700009	144	0.431382	0.748122	249	0.428675
117	2001	0.700009	144	0.431747	0.74933	250	0.427277
117	2002	0.700009	144	0.433412	0.747893	262	0.415211
117	2003	0.700009	144	0.432209	0.741564	272	0.406444
117	2004	0.697557	143	0.432744	0.742915	271	0.41361
117	2005	0.704051	145	0.439137	0.743906	269	0.413
117	2006	0.704051	145	0.439386	0.746087	264	0.424264
117	2007	0.704051	145	0.43876	0.744078	264	0.409252
117	2008	0.704051	145	0.438154	0.754546	272	0.405138
117	2009	0.704051	145	0.439797	0.754546	272	0.407314
117	2010	0.704051	145	0.442451	0.752349	276	0.401358
118	1992	0.680356	89	0.366485	0.733252	209	0.438731
118	1993	0.680356	89	0.372573	0.729112	220	0.416672
118	1994	0.680356	89	0.374746	0.729689	223	0.41898
118	1995	0.680356	89	0.377767	0.729689	223	0.420006
118	1996	0.680356	89	0.374602	0.72641	221	0.417261
118	1997	0.680356	89	0.383942	0.727928	222	0.422115
118	1998	0.680356	89	0.3903	0.727928	222	0.419569
118	1999	0.680356	89	0.380807	0.72641	221	0.409749
118	2000	0.680356	89	0.379062	0.736447	225	0.448871
118	2001	0.680356	89	0.378346	0.720455	187	0.483817
118	2002	0.680356	89	0.378044	0.725951	221	0.408786
118	2003	0.680356	89	0.3802	0.725951	221	0.406106
118	2004	0.680356	89	0.382191	0.725951	221	0.412539
118	2005	0.680356	89	0.384149	0.743526	230	0.405742
118	2006	0.680356	89	0.38428	0.739437	229	0.405635
118	2007	0.680356	89	0.384081	0.742518	232	0.403184
118	2008	0.680356	89	0.387158	0.742518	232	0.39691
118	2009	0.680356	89	0.388046	0.741326	231	0.398717
118	2010	0.680356	89	0.392938	0.742518	232	0.400525
119	1992	0.677778	76	0.411676	0.701965	123	0.404743
119	1993	0.677778	76	0.425336	0.729241	225	0.375058
119	1994	0.677778	76	0.417002	0.737271	219	0.389971
119	1995	0.677778	76	0.419812	0.737229	216	0.389236
119	1996	0.677778	76	0.41995	0.735458	220	0.389045
119	1997	0.666599	86	0.42746	0.731244	228	0.401776
119	1998	0.66857	85	0.426304	0.73541	239	0.387525
119	1999	0.678186	91	0.416891	0.728379	237	0.387269
119	2000	0.678186	91	0.426829	0.727117	239	0.398994
119	2001	0.678186	91	0.434475	0.724567	246	0.401344
119	2002	0.678186	91	0.425921	0.722133	241	0.400367
119	2003	0.67696	92	0.430222	0.72169	242	0.407092
119	2004	0.675762	94	0.435481	0.722813	250	0.409687
119	2005	0.675762	94	0.441414	0.728398	245	0.424577
119	2006	0.670532	109	0.389283	0.724782	250	0.416163
119	2007	0.668576	111	0.394568	0.737699	259	0.403598
119	2008	0.6695	110	0.365167	0.738762	267	0.390434
119	2009	0.6695	110	0.365145	0.742587	267	0.397811
119	2010	0.6695	110	0.362879	0.741275	270	0.39629
120	1992	0.671121	94	0.38211	0.699003	102	0.385764
120	1993	0.671121	94	0.383699	0.700951	99	0.386601
120	1994	0.671121	94	0.384477	0.708864	131	0.346287
120	1995	0.671121	94	0.379566	0.706497	136	0.338975
120	1996	0.671121	94	0.379165	0.706159	137	0.353693
120	1997	0.671121	94	0.381153	0.699639	126	0.381607
120	1998	0.671121	94	0.383528	0.703027	134	0.346913
120	1999	0.671121	94	0.388677	0.706497	136	0.35436
120	2000	0.671121	94	0.390154	0.693599	129	0.368579
120	2001	0.671121	94	0.395133	0.693599	129	0.370246
120	2002	0.671121	94	0.394375	0.693316	130	0.372977
120	2003	0.671121	94	0.396601	0.702367	136	0.373871
120	2004	0.671121	94	0.394269	0.693519	129	0.379833
120	2005	0.671121	94	0.39546	0.693519	129	0.393992
120	2006	0.671121	94	0.392851	0.701811	151	0.356491
120	2007	0.671121	94	0.391381	0.698334	150	0.353976
120	2008	0.671121	94	0.391751	0.698334	150	0.351805
120	2009	0.671121	94	0.394075	0.698334	150	0.359881
120	2010	0.671121	94	0.393602	0.698334	150	0.36135
121	1992	0.665618	140	0.490718	0.707739	177	0.506228
121	1993	0.665618	140	0.491256	0.707739	177	0.503754
121	1994	0.665618	140	0.490304	0.720649	203	0.453983
121	1995	0.665618	140	0.49004	0.720649	203	0.45962
121	1996	0.665618	140	0.490825	0.720649	203	0.461039
121	1997	0.667769	138	0.486717	0.738496	228	0.454929
121	1998	0.671033	140	0.495461	0.732609	230	0.452223
121	1999	0.671033	140	0.49576	0.750308	238	0.441142
121	2000	0.671346	139	0.496691	0.736505	231	0.459493
121	2001	0.667482	138	0.495225	0.745969	239	0.445373
121	2002	0.667596	138	0.489719	0.75785	253	0.422171
121	2003	0.667596	138	0.487941	0.755338	250	0.435162
121	2004	0.667596	138	0.488374	0.740308	261	0.41344
121	2005	0.676916	131	0.504673	0.74277	263	0.414968
121	2006	0.667596	138	0.488615	0.733153	248	0.424001
121	2007	0.667596	138	0.487343	0.733239	246	0.422233
121	2008	0.667596	138	0.487359	0.734972	245	0.426103
121	2009	0.667596	138	0.492278	0.732557	250	0.426757
121	2010	0.667596	138	0.492589	0.733922	247	0.43212
122	1992	0.676513	54	0.275601	0.723026	107	0.383066
122	1993	0.676513	54	0.269502	0.723723	106	0.385333
122	1994	0.676513	54	0.270675	0.725627	104	0.38215
122	1995	0.676513	54	0.284875	0.726365	103	0.387784
122	1996	0.676513	54	0.275326	0.723026	107	0.38581
122	1997	0.676513	54	0.281927	0.723026	107	0.391111
122	1998	0.676513	54	0.277971	0.723026	107	0.391038
122	1999	0.676513	54	0.27436	0.718373	103	0.408996
122	2000	0.676513	54	0.277741	0.718373	103	0.411876
122	2001	0.676513	54	0.274921	0.718373	103	0.408193
122	2002	0.676513	54	0.279577	0.718373	103	0.403009
122	2003	0.676513	54	0.2822	0.71885	102	0.404951
122	2004	0.676513	54	0.283607	0.71885	102	0.401746
122	2005	0.676513	54	0.278403	0.71885	102	0.398214
122	2006	0.676513	54	0.269213	0.719591	101	0.398584
122	2007	0.676513	54	0.286214	0.719591	101	0.4068
122	2008	0.676513	54	0.280093	0.719591	101	0.404264
122	2009	0.676513	54	0.278387	0.719591	101	0.406142
122	2010	0.676513	54	0.281433	0.719591	101	0.40462
123	1992	0.725603	92	0.26805	0.750057	137	0.273922
123	1993	0.725603	92	0.267976	0.742106	137	0.284463
123	1994	0.725603	92	0.269137	0.751386	143	0.276295
123	1995	0.725603	92	0.27134	0.750829	144	0.28215
123	1996	0.725603	92	0.272344	0.751623	143	0.283142
123	1997	0.725603	92	0.269741	0.750829	144	0.284822
123	1998	0.725603	92	0.270635	0.752179	142	0.279005
123	1999	0.725603	92	0.270982	0.750829	144	0.280203
123	2000	0.725603	92	0.271216	0.751623	143	0.281032
123	2001	0.725603	92	0.270174	0.750829	144	0.283965
123	2002	0.725603	92	0.27035	0.750829	144	0.284022
123	2003	0.725603	92	0.270232	0.750829	144	0.284642
123	2004	0.725603	92	0.270529	0.750829	144	0.298605
123	2005	0.725603	92	0.271482	0.749822	146	0.305189
123	2006	0.725603	92	0.26939	0.750348	145	0.299561
123	2007	0.725603	92	0.269265	0.750348	145	0.300815
123	2008	0.725603	92	0.269666	0.750348	145	0.29388
123	2009	0.725603	92	0.26789	0.750348	145	0.294282
123	2010	0.725603	92	0.267681	0.760546	166	0.270446
124	1992	0.696027	99	0.432993	0.75175	218	0.353616
124	1993	0.696027	99	0.433803	0.75175	218	0.3421
124	1994	0.696027	99	0.434277	0.748349	216	0.346383
124	1995	0.696027	99	0.434416	0.750425	221	0.340699
124	1996	0.696027	99	0.435244	0.752533	213	0.350607
124	1997	0.696027	99	0.436416	0.742487	206	0.350633
124	1998	0.696027	99	0.436767	0.737197	219	0.33779
124	1999	0.696027	99	0.436741	0.734611	214	0.34231
124	2000	0.696027	99	0.435168	0.731822	205	0.347087
124	2001	0.696027	99	0.43389	0.726218	215	0.373366
124	2002	0.696027	99	0.435869	0.726865	197	0.399606
124	2003	0.696027	99	0.436419	0.726763	215	0.381537
124	2004	0.696027	99	0.438002	0.732111	214	0.397318
124	2005	0.696027	99	0.438412	0.735577	222	0.386447
124	2006	0.696027	99	0.439519	0.7339	222	0.379228
124	2007	0.696027	99	0.439869	0.735251	223	0.381629
124	2008	0.696027	99	0.43962	0.735251	223	0.376178
124	2009	0.696027	99	0.438354	0.735251	223	0.379518
124	2010	0.696027	99	0.439261	0.747576	231	0.369778
125	1992	0	1	0	0	1	0
125	1993	0	1	0	0	1	0
125	1994	0	1	0	0	1	0
125	1995	0	1	0	0	1	0
125	1996	0	1	0	0	1	0
125	1997	0	1	0	0	1	0
125	1998	0	1	0	0	1	0
125	1999	0	1	0	0	1	0
125	2000	0	1	0	0	1	0
125	2001	0	1	0	0	1	0
125	2002	0	1	0	0	1	0
125	2003	0	1	0	0	1	0
125	2004	0	1	0	0	1	0
125	2005	0	1	0	0	1	0
125	2006	0	1	0	0	1	0
125	2007	0	1	0	0	1	0
125	2008	0	1	0	0	1	0
125	2009	0	1	0	0	1	0
125	2010	0	1	0	0	1	0
126	1992	0.639503	67	0.433061	0.671358	119	0.432972
126	1993	0.647873	69	0.45624	0.681092	127	0.4316
126	1994	0.647873	69	0.456333	0.724683	210	0.380117
126	1995	0.647873	69	0.458526	0.736041	222	0.374469
126	1996	0.647873	69	0.464398	0.73326	224	0.383759
126	1997	0.647873	69	0.468194	0.730816	230	0.384279
126	1998	0.647873	69	0.460293	0.721716	218	0.403515
126	1999	0.644099	74	0.462527	0.72628	229	0.396528
[truncated: 2,061 more rows]
