# Supplementary material for: Commercial Plant Production and Consumption Still Follow the Latitudinal Gradient in Species Diversity despite Economic Globalization
Source: PLoS One. 2016 Oct 5;11(10):e0163002. doi: 10.1371/journal.pone.0163002 (PMC5051709; doi:10.1371/journal.pone.0163002)
Supplement: S26 File — (XLSX) [file pone.0163002.s029.xlsx]

## Sheet: Sheet2
ID	year	Arable hecterage	Population
1	1992	423000	3449497
1	1993	433000	3369673
1	1994	435000	3289943
1	1995	435000	3223173
1	1996	450000	3173425
1	1997	455000	3137652
1	1998	455000	3112958
1	1999	450000	3093820
1	2000	450000	3076098
1	2001	455000	3059960
1	2002	455000	3047002
1	2003	455000	3036032
1	2004	455000	3025652
1	2005	455000	3014917
1	2006	453000	3002911
1	2007	452000	2989882
1	2008	450000	2977488
1	2009	449000	2968154
1	2010	449000	2963496
3	1992	578000	3446858
3	1993	577000	3417280
3	1994	577000	3384367
3	1995	577000	3357858
3	1996	577000	3341043
3	1997	578000	3331317
3	1998	577000	3325456
3	1999	577000	3317941
3	2000	578000	3304948
3	2001	578000	3286084
3	2002	578000	3263596
3	2003	578000	3239385
3	2004	578000	3216197
3	2005	538000	3196130
3	2006	584000	3179573
3	2007	578000	3166222
3	2008	610000	3156608
3	2009	609000	3151185
3	2010	626000	3150143
4	1992	7560000	27500000
4	1993	7530000	28200000
4	1994	7470000	28800000
4	1995	7510000	29300000
4	1996	7520000	29800000
4	1997	7640000	30300000
4	1998	7660000	30800000
4	1999	7670000	31300000
4	2000	7660000	31700000
4	2001	7580000	32200000
4	2002	7540000	32600000
4	2003	7500000	33000000
4	2004	7490000	33500000
4	2005	7510000	34000000
4	2006	7460000	34500000
4	2007	7460000	35100000
4	2008	7480000	35700000
4	2009	7490000	36400000
4	2010	7500000	37100000
8	1992	4000	63434
8	1993	4000	64868
8	1994	4000	66550
8	1995	4000	68349
8	1996	4000	70245
8	1997	4000	72232
8	1998	4000	74206
8	1999	4000	76041
8	2000	4000	77648
8	2001	4000	78972
8	2002	4000	80030
8	2003	4000	80904
8	2004	4000	81718
8	2005	4000	82565
8	2006	4000	83467
8	2007	4000	84397
8	2008	4000	85349
8	2009	4000	86300
8	2010	4000	87233
10	1992	47200000	17500000
10	1993	46300000	17700000
10	1994	47300000	17900000
10	1995	40100000	18100000
10	1996	36300000	18300000
10	1997	39900000	18500000
10	1998	44000000	18700000
10	1999	45500000	18900000
10	2000	47300000	19200000
10	2001	49800000	19400000
10	2002	47800000	19700000
10	2003	47000000	19900000
10	2004	47700000	20100000
10	2005	49400000	20400000
10	2006	47700000	20700000
10	2007	44100000	21000000
10	2008	44000000	21400000
10	2009	47100000	21800000
10	2010	42600000	22100000
11	1992	1440000	7840709
11	1993	1420000	7905633
11	1994	1420000	7936118
11	1995	1410000	7948278
11	1996	1410000	7959017
11	1997	1410000	7968041
11	1998	1400000	7976789
11	1999	1400000	7992324
11	2000	1400000	8011566
11	2001	1390000	8042293
11	2002	1390000	8081957
11	2003	1390000	8121423
11	2004	1390000	8171966
11	2005	1390000	8227829
11	2006	1380000	8268641
11	2007	1380000	8300788
11	2008	1370000	8336926
11	2009	1370000	8365275
11	2010	1370000	8389771
12	1992	7990	266097
12	1993	7990	271105
12	1994	5990	275820
12	1995	5990	280050
12	1996	5990	283678
12	1997	5990	286845
12	1998	5990	289926
12	1999	5990	293442
12	2000	6990	297759
12	2001	6990	303005
12	2002	6990	309039
12	2003	6990	315624
12	2004	6990	322400
12	2005	6990	329088
12	2006	6990	335622
12	2007	6990	342049
12	2008	6990	348340
12	2009	7990	354492
12	2010	8990	360498
16	1992	8600000	112000000
16	1993	8490000	115000000
16	1994	8400000	117000000
16	1995	8390000	120000000
16	1996	8350000	122000000
16	1997	8380000	125000000
16	1998	8440000	127000000
16	1999	8420000	130000000
16	2000	8340000	132000000
16	2001	8290000	135000000
16	2002	8240000	137000000
16	2003	8220000	139000000
16	2004	8130000	141000000
16	2005	7900000	143000000
16	2006	7870000	145000000
16	2007	7810000	146000000
16	2008	7790000	148000000
16	2009	7790000	150000000
16	2010	7730000	151000000
18	1992	135000	528304
18	1993	136000	519056
18	1994	140000	511588
18	1995	146000	509105
18	1996	151000	512594
18	1997	153000	521146
18	1998	153000	533737
18	1999	153000	548599
18	2000	106000	564350
18	2001	111000	580888
18	2002	111000	598455
18	2003	111000	616383
18	2004	158000	633893
18	2005	167000	650417
18	2006	151000	665568
18	2007	136000	679365
18	2008	86000	692159
18	2009	93000	704542
18	2010	95700	716939
19	1992	2140000	7123294
19	1993	2190000	7292745
19	1994	2340000	7463773
19	1995	2490000	7635362
19	1996	2580000	7806953
19	1997	2850000	7978521
19	1998	2950000	8150214
19	1999	2990000	8322408
19	2000	2990000	8495271
19	2001	2990000	8669066
19	2002	3090000	8843350
19	2003	3500000	9016787
19	2004	3570000	9187610
19	2005	3790000	9354709
19	2006	3480000	9517395
19	2007	3600000	9676456
19	2008	3590000	9834098
19	2009	3720000	9993406
19	2010	3730000	10200000
20	1992	250000	1465072
20	1993	350000	1505303
20	1994	395000	1544865
20	1995	345000	1583453
20	1996	345000	1620989
20	1997	300000	1657349
20	1998	230000	1692148
20	1999	240000	1724924
20	2000	350000	1755375
20	2001	200000	1783349
20	2002	245000	1808976
20	2003	195000	1832602
20	2004	225000	1854739
20	2005	240000	1875805
20	2006	201000	1895944
20	2007	182000	1915187
20	2008	279000	1933719
20	2009	316000	1951715
20	2010	259000	1969341
21	1992	51800000	155000000
21	1993	52300000	157000000
21	1994	52700000	159000000
21	1995	58100000	162000000
21	1996	57900000	164000000
21	1997	57800000	167000000
21	1998	57700000	169000000
21	1999	57800000	172000000
21	2000	57800000	175000000
21	2001	59100000	177000000
21	2002	61500000	179000000
21	2003	64600000	182000000
21	2004	67200000	184000000
21	2005	68000000	186000000
21	2006	67400000	188000000
21	2007	67800000	190000000
21	2008	70200000	192000000
21	2009	70400000	193000000
21	2010	70300000	195000000
23	1992	56000	194894
23	1993	60000	198420
23	1994	60000	202348
23	1995	62000	206962
23	1996	63000	212375
23	1997	64000	218484
23	1998	64000	225083
23	1999	64000	231860
23	2000	64000	238586
23	2001	65000	245198
23	2002	70000	251766
23	2003	70000	258346
23	2004	70000	265040
23	2005	70000	271920
23	2006	70000	278985
23	2007	70000	286196
23	2008	70000	293544
23	2009	73000	301016
23	2010	75000	308595
25	1992	11000	329984
25	1993	11000	339490
25	1994	11000	349250
25	1995	12000	359236
25	1996	12000	369439
25	1997	12000	379861
25	1998	13000	390493
25	1999	14000	401323
25	2000	14000	412336
25	2001	15000	423529
25	2002	15000	434880
25	2003	16000	446335
25	2004	16000	457827
25	2005	16000	469306
25	2006	16000	480745
25	2007	16000	492148
25	2008	17000	503541
25	2009	18000	514964
25	2010	18000	526447
26	1992	2000	271935
26	1993	2000	279652
26	1994	2000	287370
26	1995	2000	295003
26	1996	2000	302511
26	1997	2000	309904
26	1998	2000	317214
26	1999	2000	324501
26	2000	2000	331801
26	2001	2000	339114
26	2002	2000	346407
26	2003	2000	353649
26	2004	2000	360797
26	2005	2000	367815
26	2006	2000	374697
26	2007	3000	381440
26	2008	3000	388017
26	2009	3000	394400
26	2010	3000	400569
27	1992	4060000	8540164
27	1993	4080000	8472313
27	1994	4010000	8443591
27	1995	4010000	8406067
27	1996	4220000	8362826
27	1997	4310000	8312068
27	1998	3550000	8256786
27	1999	3590000	8210624
27	2000	3540000	8170172
27	2001	3480000	8020282
27	2002	3360000	7868468
27	2003	3330000	7823557
27	2004	3320000	7781161
27	2005	3180000	7739900
27	2006	3110000	7699020
27	2007	3100000	7659764
27	2008	3090000	7623395
27	2009	3150000	7585131
27	2010	3200000	7534289
29	1992	931000	5882679
29	1993	931000	6003704
29	1994	931000	6112449
29	1995	941000	6209923
29	1996	941000	6294482
29	1997	951000	6369573
29	1998	951000	6447672
29	1999	961000	6545273
29	2000	961000	6674286
29	2001	976000	6839376
29	2002	987000	7037727
29	2003	991000	7264340
29	2004	986000	7510771
29	2005	957000	7770392
29	2006	951000	8042579
29	2007	931000	8328312
29	2008	941000	8624280
29	2009	971000	8926687
29	2010	921000	9232753
32	1992	5960000	12800000
32	1993	5960000	13200000
32	1994	5960000	13500000
32	1995	5960000	13900000
32	1996	5960000	14300000
32	1997	5960000	14700000
32	1998	5960000	15100000
32	1999	5960000	15500000
32	2000	5960000	15900000
32	2001	5960000	16400000
32	2002	5960000	16800000
32	2003	5960000	17200000
32	2004	5960000	17700000
32	2005	5970000	18100000
32	2006	5970000	18600000
32	2007	5970000	19100000
32	2008	5970000	19600000
32	2009	5970000	20100000
32	2010	6200000	20600000
33	1992	45500000	28500000
33	1993	45500000	28800000
33	1994	45500000	29100000
33	1995	45500000	29400000
33	1996	45500000	29700000
33	1997	45600000	30000000
33	1998	45700000	30200000
33	1999	45700000	30500000
33	2000	45800000	30800000
33	2001	45900000	31100000
33	2002	45700000	31400000
33	2003	45600000	31700000
33	2004	45400000	32000000
33	2005	45200000	32300000
33	2006	45100000	32600000
33	2007	44700000	32900000
33	2008	44200000	33300000
33	2009	43800000	33700000
33	2010	43400000	34100000
35	1992	41000	368873
35	1993	41000	379100
35	1994	41000	389504
35	1995	42000	399477
35	1996	42000	408790
35	1997	44000	417562
35	1998	44000	425932
35	1999	44000	434168
35	2000	44000	442426
35	2001	46000	450812
35	2002	47000	459140
35	2003	47000	466939
35	2004	47000	473577
35	2005	47000	478651
35	2006	47000	481940
35	2007	47000	483713
35	2008	47000	484651
35	2009	47000	485714
35	2010	47000	487601
37	1992	1930000	3050789
37	1993	1930000	3125144
37	1994	1930000	3200633
37	1995	1930000	3275695
37	1996	1930000	3350299
37	1997	1930000	3424733
37	1998	1930000	3498140
37	1999	1930000	3569523
37	2000	1930000	3638316
37	2001	1930000	3704045
37	2002	1930000	3767248
37	2003	1910000	3829636
37	2004	1930000	3893595
37	2005	1930000	3960897
37	2006	1930000	4032102
37	2007	1930000	4106897
37	2008	1930000	4185106
37	2009	1950000	4266247
37	2010	1800000	4349921
38	1992	905000	17400000
38	1993	880000	17600000
38	1994	883000	17900000
38	1995	886000	18100000
38	1996	887000	18300000
38	1997	888000	18600000
38	1998	889000	18800000
38	1999	905000	19100000
38	2000	915000	19100000
38	2001	916000	18800000
38	2002	936000	18900000
38	2003	950000	19200000
38	2004	900000	19400000
38	2005	1100000	19600000
38	2006	1050000	19900000
38	2007	1000000	20000000
38	2008	1200000	20200000
38	2009	1100000	20500000
38	2010	1200000	20700000
39	1992	3340000	6338934
39	1993	3370000	6542419
39	1994	3390000	6755540
39	1995	3420000	6980351
39	1996	3400000	7216321
39	1997	3600000	7463347
39	1998	3600000	7724316
39	1999	3600000	8002899
39	2000	3600000	8301151
39	2001	3900000	8620917
39	2002	3700000	8959964
39	2003	3800000	9311234
39	2004	3800000	9665024
39	2005	4500000	10000000
39	2006	4450000	10400000
39	2007	4300000	10700000
39	2008	4300000	11000000
39	2009	4300000	11400000
39	2010	4500000	11700000
40	1992	2440000	13700000
40	1993	2310000	14000000
40	1994	2280000	14200000
40	1995	2120000	14400000
40	1996	1990000	14700000
40	1997	1980000	14900000
40	1998	1980000	15100000
40	1999	1800000	15300000
40	2000	1750000	15500000
40	2001	1750000	15600000
40	2002	1650000	15800000
40	2003	1500000	16000000
40	2004	1500000	16200000
40	2005	1450000	16300000
40	2006	1350000	16500000
40	2007	1270000	16700000
40	2008	1300000	16800000
40	2009	1310000	17000000
40	2010	1270000	17200000
44	1992	3070000	34600000
44	1993	2920000	35300000
44	1994	2830000	35900000
44	1995	2400000	36600000
44	1996	2430000	37200000
44	1997	2540000	37900000
44	1998	2550000	38600000
44	1999	2540000	39200000
44	2000	2820000	39900000
44	2001	2440000	40600000
44	2002	2210000	41200000
44	2003	2270000	41900000
44	2004	2240000	42500000
44	2005	2030000	43200000
44	2006	1910000	43800000
44	2007	2000000	44500000
44	2008	1830000	45200000
44	2009	1780000	45800000
44	2010	1760000	46400000
45	1992	78000	433286
45	1993	78000	443820
45	1994	78000	454665
45	1995	78000	465895
45	1996	78000	477548
45	1997	78000	489627
45	1998	78000	502128
45	1999	78000	515028
45	2000	80000	528312
45	2001	80000	541976
45	2002	80000	556028
45	2003	80000	570491
45	2004	80000	585389
45	2005	80000	600733
45	2006	80000	616526
45	2007	80000	632736
45	2008	80000	649291
45	2009	85000	666097
45	2010	82000	683081
46	1992	481000	2511819
46	1993	486000	2578424
46	1994	474000	2647817
46	1995	476000	2720633
46	1996	478000	2797572
46	1997	491000	2878333
46	1998	492000	2961357
46	1999	496000	3044444
46	2000	491000	3126204
46	2001	491000	3205636
46	2002	491000	3283719
46	2003	491000	3363418
46	2004	491000	3448868
46	2005	491000	3542867
46	2006	491000	3646653
46	2007	491000	3758858
46	2008	491000	3876475
46	2009	501000	3995146
46	2010	501000	4111715
48	1992	250000	3233568
48	1993	230000	3312307
48	1994	230000	3393575
48	1995	220000	3478197
48	1996	210000	3566605
48	1997	210000	3658020
48	1998	210000	3750585
48	1999	220000	3841734
48	2000	210000	3929588
48	2001	210000	4013488
48	2002	200000	4093840
48	2003	210000	4171145
48	2004	210000	4246336
48	2005	200000	4320130
48	2006	200000	4392493
48	2007	200000	4463226
48	2008	200000	4532711
48	2009	230000	4601424
48	2010	250000	4669685
49	1992	3560000	10800000
49	1993	3620000	10800000
49	1994	3670000	10900000
49	1995	3670000	10900000
49	1996	3470000	11000000
49	1997	3610000	11000000
49	1998	3560000	11100000
49	1999	3600000	11100000
49	2000	3490000	11100000
49	2001	3540000	11200000
49	2002	3780000	11200000
49	2003	3740000	11200000
49	2004	3690000	11300000
49	2005	3660000	11300000
49	2006	3620000	11300000
49	2007	3560000	11300000
49	2008	3490000	11300000
49	2009	3540000	11300000
49	2010	3540000	11300000
50	1992	108000	800660
50	1993	109000	818814
50	1994	101000	837166
50	1995	99000	855389
50	1996	99000	873246
50	1997	98000	890733
50	1998	101000	908040
50	1999	101000	925491
50	2000	98000	943287
50	2001	98000	961481
50	2002	100000	979877
50	2003	115000	998142
50	2004	113000	1015820
50	2005	123000	1032586
50	2006	115000	1048314
50	2007	110000	1063095
50	2008	82400	1077089
50	2009	86900	1090553
50	2010	82100	1103685
52	1992	1700000	7382000
52	1993	1720000	7495000
52	1994	1720000	7597000
52	1995	1730000	7685000
52	1996	1780000	7763000
52	1997	1800000	7838250
52	1998	1810000	7913000
52	1999	1820000	7982750
52	2000	1830000	8048600
52	2001	1840000	8111200
52	2002	1840000	8171950
52	2003	1840000	8234100
52	2004	1840000	8306500
52	2005	1840000	8391850
52	2006	1840000	8484550
52	2007	1850000	8581300
52	2008	1860000	8763400
52	2009	1870000	8947243
52	2010	1890000	9054332
53	1992	1630000	5378226
53	1993	1650000	5582420
53	1994	1700000	5786794
53	1995	1790000	5985658
53	1996	1950000	6176318
53	1997	2100000	6361301
53	1998	2250000	6546493
53	1999	2300000	6740491
53	2000	2390000	6949366
53	2001	2460000	7174911
53	2002	2560000	7414744
53	2003	2660000	7665681
53	2004	2760000	7922796
53	2005	2710000	8182362
53	2006	2510000	8443671
53	2007	2510000	8707490
53	2008	2610000	8973293
53	2009	2460000	9240783
53	2010	2550000	9509798
54	1992	2540000	5171370
54	1993	2530000	5188628
54	1994	2360000	5206180
54	1995	2320000	5233373
54	1996	2320000	5263074
54	1997	2360000	5284991
54	1998	2360000	5304219
54	1999	2290000	5321799
54	2000	2280000	5339616
54	2001	2290000	5358783
54	2002	2270000	5375931
54	2003	2260000	5390574
54	2004	2270000	5404523
54	2005	2330000	5419432
54	2006	2350000	5437272
54	2007	2300000	5461438
54	2008	2400000	5493621
54	2009	2430000	5523095
54	2010	2420000	5547683
55	1992	4000	70978
55	1993	4000	71205
55	1994	4000	71372
55	1995	3000	71367
55	1996	3000	71146
55	1997	3000	70756
55	1998	3000	70295
55	1999	4000	69902
55	2000	5000	69679
55	2001	5000	69660
55	2002	5000	69806
55	2003	5000	70058
55	2004	5000	70325
55	2005	5000	70542
55	2006	5000	70690
55	2007	5000	70795
55	2008	5000	70883
55	2009	6000	70996
55	2010	6000	71167
56	1992	900000	7540421
56	1993	900000	7688196
56	1994	900000	7834359
56	1995	900000	7977966
56	1996	900000	8118570
56	1997	860000	8256496
56	1998	870000	8392534
56	1999	850000	8527881
56	2000	868000	8663421
56	2001	868000	8799298
56	2002	868000	8935261
56	2003	820000	9071318
56	2004	820000	9207389
56	2005	820000	9343362
56	2006	820000	9479269
56	2007	820000	9615015
56	2008	800000	9750195
56	2009	800000	9884265
56	2010	800000	10000000
57	1992	6090000	10200000
57	1993	6110000	10200000
57	1994	6230000	10200000
57	1995	6240000	10200000
57	1996	6230000	10200000
57	1997	6180000	10100000
57	1998	6190000	10100000
57	1999	6190000	10000000
57	2000	6140000	10000000
57	2001	5770000	9928000
57	2002	5620000	9865000
57	2003	5570000	9797000
57	2004	5550000	9730000
57	2005	5550000	9663000
57	2006	5540000	9604000
57	2007	5520000	9560000
57	2008	5520000	9528000
57	2009	5550000	9507000
57	2010	5540000	9490000
58	1992	1630000	10600000
58	1993	1570000	10800000
58	1994	1620000	11100000
58	1995	1570000	11300000
58	1996	1610000	11600000
58	1997	1610000	11800000
58	1998	1600000	12000000
58	1999	1610000	12300000
58	2000	1610000	12500000
58	2001	1500000	12800000
58	2002	1360000	13000000
58	2003	1300000	13300000
58	2004	1280000	13500000
58	2005	1290000	13800000
58	2006	1230000	14000000
58	2007	1190000	14300000
58	2008	1230000	14500000
58	2009	1200000	14800000
58	2010	1180000	15000000
59	1992	2520000	58400000
59	1993	2850000	59300000
59	1994	2850000	60200000
59	1995	2820000	61200000
59	1996	2820000	62100000
59	1997	2840000	63100000
59	1998	2840000	64100000
59	1999	3000000	65100000
59	2000	2800000	66100000
59	2001	2860000	67200000
59	2002	2940000	68300000
59	2003	2910000	69400000
59	2004	2970000	70600000
59	2005	2560000	71800000
59	2006	2610000	73000000
59	2007	2570000	74200000
59	2008	2640000	75500000
59	2009	2890000	76800000
59	2010	2870000	78100000
60	1992	587000	5511138
60	1993	585000	5597322
60	1994	583000	5677743
60	1995	581000	5748013
60	1996	564000	5806750
60	1997	564000	5855226
60	1998	599000	5895018
60	1999	630000	5928809
60	2000	649000	5958794
60	2001	699000	5985299
60	2002	689000	6008308
60	2003	680000	6029366
60	2004	693000	6050297
60	2005	701000	6072538
60	2006	603000	6096692
60	2007	629000	6122952
60	2008	685000	6151776
60	2009	676000	6183484
60	2010	662000	6218195
66	1992	180000	744340
66	1993	180000	754923
66	1994	180000	765664
66	1995	180000	775587
66	1996	180000	784647
66	1997	180000	793098
66	1998	170000	800616
66	1999	170000	806857
66	2000	170000	811647
66	2001	170000	814700
66	2002	170000	816237
66	2003	170000	817224
66	2004	170000	818995
66	2005	170000	822484
66	2006	170000	828060
66	2007	169000	835392
66	2008	169000	843851
66	2009	168000	852479
66	2010	168000	860559
67	1992	2280000	5041992
67	1993	2280000	5066447
67	1994	2300000	5088333
67	1995	2140000	5107790
67	1996	2120000	5124573
67	1997	2160000	5139835
67	1998	2200000	5153498
67	1999	2170000	5165474
67	2000	2190000	5176209
67	2001	2190000	5188008
67	2002	2200000	5200598
67	2003	2210000	5213014
67	2004	2220000	5228172
67	2005	2240000	5246096
67	2006	2260000	5266268
67	2007	2250000	5288720
67	2008	2260000	5313399
67	2009	2260000	5338871
67	2010	2250000	5363352
68	1992	18100000	58800000
68	1993	18300000	59100000
68	1994	18300000	59300000
68	1995	18300000	59500000
68	1996	18300000	59800000
68	1997	18300000	60000000
68	1998	18400000	60200000
68	1999	18400000	60500000
68	2000	18500000	60900000
68	2001	18500000	61400000
68	2002	18500000	61800000
68	2003	18500000	62200000
68	2004	18500000	62700000
68	2005	18500000	63200000
68	2006	18500000	63600000
68	2007	18400000	64000000
68	2008	18300000	64400000
68	2009	18400000	64700000
68	2010	18400000	65000000
73	1992	795000	4873500
73	1993	795000	4911100
73	1994	795000	4861600
73	1995	771000	4734000
73	1996	781000	4616100
73	1997	785000	4531600
73	1998	792000	4487300
73	1999	790000	4452500
73	2000	793000	4418300
73	2001	795000	4386400
73	2002	799000	4357000
73	2003	802000	4328900
73	2004	472000	4318300
73	2005	489000	4361400
73	2006	480000	4398000
73	2007	473000	4388400
73	2008	468000	4383800
73	2009	467000	4410900
73	2010	414000	4452800
75	1992	162000	979666
75	1993	161000	1008242
75	1994	180000	1036580
75	1995	185000	1065746
75	1996	190000	1095930
75	1997	205000	1126986
75	1998	200000	1159271
75	1999	240000	1193143
75	2000	279000	1228863
75	2001	319000	1266691
75	2002	279000	1306667
75	2003	309000	1348548
75	2004	314000	1391934
75	2005	329000	1436549
75	2006	292000	1482324
75	2007	302000	1529406
75	2008	371000	1577984
75	2009	427000	1628332
75	2010	449000	1680640
79	1992	11500000	80600000
79	1993	11700000	81200000
79	1994	11800000	81400000
79	1995	11800000	81700000
79	1996	11800000	81900000
79	1997	11800000	82000000
79	1998	11900000	82000000
79	1999	11800000	82100000
79	2000	11800000	82200000
79	2001	11800000	82300000
79	2002	11800000	82500000
79	2003	11800000	82500000
79	2004	11900000	82500000
79	2005	11900000	82500000
79	2006	11900000	82400000
79	2007	11900000	82300000
79	2008	11900000	82100000
79	2009	12000000	81900000
79	2010	11900000	81800000
81	1992	2810000	15500000
81	1993	2810000	15900000
81	1994	2810000	16300000
81	1995	3010000	16800000
81	1996	3210000	17200000
81	1997	3610000	17600000
81	1998	3810000	18000000
81	1999	3860000	18400000
81	2000	3960000	18800000
81	2001	4070000	19300000
81	2002	4190000	19800000
81	2003	4190000	20300000
81	2004	4010000	20800000
81	2005	4010000	21400000
81	2006	4210000	21900000
81	2007	4310000	22500000
81	2008	4510000	23100000
81	2009	4660000	23700000
81	2010	4710000	24300000
84	1992	2870000	10400000
84	1993	2840000	10500000
84	1994	2840000	10600000
84	1995	2820000	10600000
84	1996	2810000	10700000
84	1997	2790000	10800000
84	1998	2790000	10800000
84	1999	2760000	10900000
84	2000	2740000	10900000
84	2001	2720000	10900000
84	2002	2720000	11000000
84	2003	2040000	11000000
84	2004	2630000	11100000
84	2005	2060000	11100000
84	2006	2590000	11100000
84	2007	2120000	11200000
84	2008	2570000	11200000
84	2009	2550000	11300000
84	2010	2500000	11300000
86	1992	2000	97201
86	1993	2000	98302
86	1994	2000	99403
86	1995	2000	100253
86	1996	2000	100796
86	1997	2000	101125
86	1998	2000	101302
86	1999	1000	101441
86	2000	1000	101620
86	2001	2000	101849
86	2002	2000	102099
86	2003	2000	102369
86	2004	2000	102655
86	2005	2000	102951
86	2006	2000	103260
86	2007	2000	103586
86	2008	2000	103932
86	2009	3000	104296
86	2010	3000	104677
89	1992	1300000	9312915
89	1993	1320000	9532550
89	1994	1350000	9756398
89	1995	1350000	9983861
89	1996	1360000	10200000
89	1997	1370000	10400000
89	1998	1380000	10700000
89	1999	1390000	10900000
89	2000	1390000	11200000
89	2001	1400000	11500000
89	2002	1420000	11800000
89	2003	1940000	12100000
89	2004	1600000	12400000
89	2005	1400000	12700000
89	2006	1500000	13000000
89	2007	1570000	13300000
89	2008	1320000	13600000
89	2009	1500000	14000000
89	2010	1500000	14300000
90	1992	2810000	6734242
90	1993	2790000	7136110
90	1994	2760000	7514053
90	1995	2740000	7837173
90	1996	2620000	8094751
90	1997	2500000	8296478
90	1998	2390000	8457221
90	1999	2200000	8600911
90	2000	2150000	8746128
90	2001	2200000	8895353
90	2002	2390000	9045748
90	2003	2480000	9204581
90	2004	2550000	9379621
90	2005	2740000	9576331
90	2006	2750000	9798963
90	2007	2800000	10000000
90	2008	2850000	10300000
90	2009	2850000	10600000
90	2010	2850000	10900000
93	1992	781000	7399862
93	1993	781000	7544982
93	1994	801000	7691001
93	1995	801000	7838241
93	1996	801000	7986858
93	1997	901000	8136372
93	1998	901000	8285690
93	1999	901000	8433339
93	2000	901000	8578234
93	2001	901000	8720247
93	2002	901000	8859635
93	2003	901000	8996229
93	2004	901000	9129933
93	2005	901000	9260879
93	2006	901000	9388642
93	2007	1050000	9513714
93	2008	1000000	9638255
93	2009	1030000	9765153
93	2010	1000000	9896400
95	1992	1520000	5180884
95	1993	1680000	5319841
95	1994	1650000	5457189
95	1995	1600000	5591935
95	1996	1600000	5723639
95	1997	1520000	5852719
95	1998	1520000	5980152
95	1999	1470000	6107385
95	2000	1070000	6235561
95	2001	1070000	6365040
95	2002	1070000	6495801
95	2003	1070000	6628171
95	2004	1050000	6762426
95	2005	1050000	6898825
95	2006	1050000	7037428
95	2007	1050000	7178436
95	2008	1020000	7322368
95	2009	1020000	7469844
95	2010	1020000	7621204
97	1992	4740000	10400000
97	1993	4750000	10400000
97	1994	4750000	10300000
97	1995	4810000	10300000
97	1996	4810000	10300000
97	1997	4820000	10300000
97	1998	4820000	10300000
97	1999	4810000	10200000
97	2000	4600000	10200000
97	2001	4600000	10200000
97	2002	4600000	10200000
97	2003	4600000	10100000
97	2004	4600000	10100000
97	2005	4600000	10100000
97	2006	4600000	10100000
97	2007	4590000	10100000
97	2008	4580000	10000000
97	2009	4580000	10000000
97	2010	4390000	10000000
99	1992	136000	261057
99	1993	135000	263725
99	1994	135000	266021
99	1995	135000	267468
99	1996	134000	268916
99	1997	133000	271128
99	1998	130000	274047
99	1999	129000	277381
99	2000	129000	281205
99	2001	129000	284968
99	2002	129000	287523
99	2003	129000	289521
99	2004	129000	292074
99	2005	129000	296734
99	2006	129000	303782
99	2007	125000	311566
99	2008	125000	317414
99	2009	124000	318499
99	2010	123000	318041
100	1992	162000000	904000000
100	1993	162000000	921000000
100	1994	162000000	938000000
100	1995	162000000	956000000
100	1996	161000000	973000000
100	1997	161000000	990000000
100	1998	161000000	1010000000
100	1999	161000000	1030000000
100	2000	163000000	1040000000
100	2001	160000000	1060000000
100	2002	160000000	1080000000
100	2003	160000000	1090000000
100	2004	159000000	1110000000
100	2005	159000000	1130000000
100	2006	159000000	1140000000
100	2007	158000000	1160000000
100	2008	158000000	1170000000
100	2009	158000000	1190000000
100	2010	157000000	1210000000
101	1992	18100000	185000000
101	1993	18100000	188000000
101	1994	17100000	191000000
101	1995	17300000	194000000
101	1996	17900000	197000000
101	1997	18500000	200000000
101	1998	18700000	203000000
101	1999	19700000	206000000
101	2000	20500000	209000000
101	2001	20200000	212000000
101	2002	20100000	215000000
101	2003	22400000	218000000
101	2004	24600000	221000000
101	2005	21900000	224000000
101	2006	21500000	228000000
101	2007	22000000	231000000
101	2008	22700000	234000000
101	2009	23600000	237000000
101	2010	23600000	241000000
105	1992	346000	5123000
105	1993	346000	5261000
105	1994	348000	5399000
105	1995	344000	5545000
105	1996	335000	5692000
105	1997	335000	5836000
105	1998	334000	5971000
105	1999	332000	6125000
105	2000	337000	6289000
105	2001	341000	6439000
105	2002	348000	6570000
105	2003	333000	6689700
105	2004	310000	6809000
105	2005	310000	6930100
105	2006	302000	7053700
105	2007	305000	7180100
105	2008	299000	7308800
105	2009	304000	7485600
105	2010	302000	7623600
106	1992	8750000	56800000
106	1993	8550000	56800000
106	1994	8330000	56800000
106	1995	8280000	56800000
106	1996	8330000	56900000
106	1997	8250000	56900000
106	1998	8330000	56900000
106	1999	8540000	56900000
106	2000	8480000	56900000
106	2001	8340000	57000000
106	2002	8280000	57200000
106	2003	7960000	57600000
106	2004	7980000	58200000
106	2005	7780000	58600000
106	2006	7370000	58900000
106	2007	7170000	59400000
106	2008	7470000	59800000
106	2009	6920000	60200000
106	2010	7030000	60500000
108	1992	35100000	16400000
108	1993	35000000	16300000
108	1994	34700000	16100000
108	1995	31700000	15800000
108	1996	29000000	15600000
108	1997	26500000	15300000
108	1998	24200000	15100000
108	1999	21900000	14900000
108	2000	21500000	14900000
108	2001	22100000	14900000
108	2002	22700000	14900000
108	2003	22600000	14900000
108	2004	22600000	15000000
108	2005	22600000	15100000
108	2006	22700000	15300000
108	2007	22700000	15500000
108	2008	22700000	15700000
108	2009	23400000	16100000
108	2010	23600000	16300000
110	1992	4720000	124000000
110	1993	4690000	125000000
110	1994	4670000	125000000
110	1995	4640000	125000000
110	1996	4610000	126000000
110	1997	4580000	126000000
110	1998	4540000	126000000
110	1999	4510000	127000000
110	2000	4480000	127000000
110	2001	4450000	127000000
110	2002	4430000	127000000
110	2003	4400000	128000000
110	2004	4390000	128000000
110	2005	4370000	128000000
110	2006	4350000	128000000
110	2007	4330000	128000000
110	2008	4310000	128000000
110	2009	4300000	128000000
110	2010	4290000	127000000
112	1992	260000	3733000
112	1993	229000	3906000
112	1994	211000	4061000
112	1995	252000	4195000
112	1996	180000	4325000
112	1997	187000	4459000
112	1998	190000	4597000
112	1999	190000	4681000
112	2000	190000	4797000
112	2001	192000	4917000
112	2002	195000	5038000
112	2003	177000	5164000
112	2004	209000	5290000
112	2005	185000	5411000
112	2006	190000	5536000
112	2007	140000	5661000
112	2008	149000	5786000
112	2009	201000	5915000
112	2010	178000	6046000
113	1992	1320000	4515400
113	1993	1350000	4516700
113	1994	1310000	4515100
113	1995	1260000	4560400
113	1996	1360000	4628400
113	1997	1360000	4696400
113	1998	1360000	4769000
113	1999	1370000	4840400
113	2000	1360000	4898400
113	2001	1350000	4945100
113	2002	1350000	4990700
113	2003	1350000	5043300
113	2004	1340000	5104700
113	2005	1290000	5162600
113	2006	1290000	5218400
113	2007	1280000	5268400
113	2008	1280000	5318700
113	2009	1280000	5383300
113	2010	1280000	5447900
114	1992	5290000	25000000
114	1993	5060000	25800000
114	1994	5450000	26600000
114	1995	5440000	27400000
114	1996	4670000	28200000
114	1997	4810000	28900000
114	1998	4680000	29700000
114	1999	5090000	30500000
114	2000	4890000	31300000
114	2001	5130000	32100000
114	2002	5090000	33000000
114	2003	5140000	33900000
114	2004	5260000	34800000
114	2005	5260000	35800000
114	2006	5310000	36800000
114	2007	5300000	37800000
114	2008	5300000	38800000
114	2009	5500000	39800000
114	2010	5500000	40900000
117	1992	1900000	43700000
117	1993	1870000	44100000
117	1994	1840000	44500000
117	1995	1780000	45100000
117	1996	1740000	45500000
117	1997	1720000	46000000
117	1998	1710000	46300000
117	1999	1700000	46600000
117	2000	1720000	47000000
117	2001	1690000	47400000
117	2002	1670000	47600000
117	2003	1660000	47900000
117	2004	1650000	48000000
117	2005	1640000	48100000
117	2006	1620000	48400000
117	2007	1600000	48600000
117	2008	1560000	48900000
117	2009	1540000	49200000
117	2010	1510000	49400000
119	1992	1690000	2614338
119	1993	1690000	2563290
119	1994	1710000	2520742
119	1995	1000000	2485056
119	1996	1060000	2457222
119	1997	1080000	2432851
119	1998	1060000	2410019
119	1999	987000	2390482
119	2000	970000	2372985
119	2001	958000	2355011
119	2002	973000	2338624
119	2003	957000	2325342
119	2004	1010000	2312819
119	2005	1090000	2300512
119	2006	1210000	2287948
119	2007	1190000	2276100
119	2008	1170000	2266094
119	2009	1170000	2254834
119	2010	1170000	2239008
120	1992	800000	4497827
120	1993	800000	4625861
120	1994	823000	4751142
120	1995	829000	4871472
120	1996	825000	4986592
120	1997	855000	5096724
120	1998	863000	5200898
120	1999	876000	5298146
120	2000	878000	5388281
120	2001	881000	5470169
120	2002	951000	5545245
120	2003	981000	5619069
120	2004	1000000	5699112
120	2005	1050000	5790646
120	2006	1100000	5895930
120	2007	1070000	6013278
120	2008	1300000	6139127
120	2009	1360000	6267968
120	2010	1400000	6395713
121	1992	179000	2821868
121	1993	179000	2900862
121	1994	179000	2974647
121	1995	179000	3033406
121	1996	182000	3070984
121	1997	184000	3092718
121	1998	186000	3114014
121	1999	129000	3156706
121	2000	129000	3235380
121	2001	120000	3357600
121	2002	130000	3515604
121	2003	136000	3690110
121	2004	136000	3853582
121	2005	141000	3986865
121	2006	136000	4079823
121	2007	134000	4139813
121	2008	123000	4186088
121	2009	123000	4246924
121	2010	114000	4341092
122	1992	332000	1660360
122	1993	330000	1693459
122	1994	325000	1725118
122	1995	320000	1753824
122	1996	322000	1779197
122	1997	325000	1801679
122	1998	325000	1821609
122	1999	325000	1839611
122	2000	330000	1856225
122	2001	330000	1871500
122	2002	300000	1885487
122	2003	300000	1898757
122	2004	310000	1912022
122	2005	323000	1925844
122	2006	303000	1940413
122	2007	325000	1955784
122	2008	358000	1972199
122	2009	335000	1989873
122	2010	322000	2008921
126	1992	2890000	3700114
126	1993	2830000	3682613
126	1994	2590000	3657144
126	1995	2870000	3629102
126	1996	2870000	3601613
126	1997	2880000	3575137
126	1998	2890000	3549331
126	1999	2950000	3524238
126	2000	2880000	3499536
126	2001	1630000	3481292
126	2002	1640000	3469070
126	2003	1530000	3454205
126	2004	1620000	3435591
126	2005	1910000	3414304
126	2006	1880000	3394082
126	2007	1840000	3375618
126	2008	1860000	3358115
126	2009	2050000	3339456
126	2010	2130000	3286820
129	1992	2780000	12300000
129	1993	2900000	12600000
129	1994	2900000	13000000
129	1995	2900000	13500000
129	1996	2900000	13900000
129	1997	2900000	14300000
129	1998	2900000	14800000
129	1999	2900000	15300000
129	2000	2900000	15700000
129	2001	2950000	16200000
129	2002	2950000	16700000
129	2003	2950000	17200000
129	2004	2950000	17800000
129	2005	3000000	18300000
129	2006	3000000	18800000
129	2007	3000000	19400000
129	2008	3200000	19900000
129	2009	3500000	20500000
129	2010	3500000	21100000
130	1992	2300000	9759434
130	1993	2300000	9800635
130	1994	2100000	9851737
130	1995	2300000	9964065
130	1996	2400000	10200000
130	1997	2450000	10400000
130	1998	2600000	10700000
130	1999	2700000	11000000
130	2000	2750000	11300000
130	2001	2850000	11600000
130	2002	2850000	11900000
130	2003	3000000	12200000
130	2004	3000000	12600000
130	2005	3200000	12900000
130	2006	3300000	13300000
130	2007	3000000	13700000
130	2008	3400000	14100000
130	2009	3500000	14600000
130	2010	3600000	15000000
131	1992	1850000	19200000
131	1993	1910000	19700000
131	1994	1820000	20200000
131	1995	1820000	20700000
131	1996	1820000	21300000
131	1997	1820000	21800000
131	1998	1820000	22400000
131	1999	1820000	22900000
131	2000	1820000	23400000
131	2001	1800000	23900000
131	2002	1800000	24400000
131	2003	1800000	24900000
131	2004	1800000	25400000
131	2005	1800000	25800000
131	2006	1800000	26300000
131	2007	1800000	26800000
131	2008	1800000	27300000
131	2009	1800000	27800000
131	2010	1800000	28300000
133	1992	2160000	8322743
133	1993	3060000	8535338
133	1994	3160000	8759442
133	1995	3340000	8988853
133	1996	4570000	9222157
133	1997	4560000	9462256
133	1998	4560000	9712365
133	1999	4560000	9977308
133	2000	4590000	10300000
133	2001	4610000	10600000
133	2002	4900000	10900000
133	2003	5940000	11200000
133	2004	5000000	11600000
133	2005	5600000	11900000
133	2006	5680000	12300000
133	2007	5810000	12700000
133	2008	5760000	13100000
133	2009	6260000	13600000
133	2010	6260000	14000000
134	1992	12000	361260
134	1993	12000	364704
134	1994	12000	367941
134	1995	10000	370433
134	1996	10000	372687
134	1997	9000	375236
134	1998	8000	377516
134	1999	8000	379360
134	2000	8000	381363
134	2001	9000	393028
134	2002	9000	395969
134	2003	9300	398582
134	2004	9000	401268
134	2005	8200	403837
134	2006	8000	406408
134	2007	8000	409050
134	2008	8000	411950
134	2009	8000	413991
134	2010	9000	415995
136	1992	420000	2140957
136	1993	431000	2202966
136	1994	470000	2267433
136	1995	498000	2334388
136	1996	488000	2403805
136	1997	488000	2475726
136	1998	488000	2550307
136	1999	488000	2627739
136	2000	488000	2708095
136	2001	450000	2791403
136	2002	400000	2877431
136	2003	400000	2965667
136	2004	400000	3055425
136	2005	400000	3146164
136	2006	400000	3237713
136	2007	400000	3330037
136	2008	400000	3422901
136	2009	390000	3516077
136	2010	450000	3609420
137	1992	96000	1084441
137	1993	94000	1097374
137	1994	93000	1112846
137	1995	92000	1122457
137	1996	91000	1133996
137	1997	90000	1148284
137	1998	91000	1160421
137	1999	89000	1175267
137	2000	90000	1186873
137	2001	91000	1199881
137	2002	89000	1210196
137	2003	88000	1222811
137	2004	87000	1233386
137	2005	85000	1243253
137	2006	83000	1252698
137	2007	81000	1260403
137	2008	80000	1268565
137	2009	80000	1275032
137	2010	80000	1280924
138	1992	24600000	89800000
138	1993	24700000	91700000
138	1994	24800000	93500000
138	1995	25000000	95400000
138	1996	24900000	97200000
138	1997	24900000	99000000
138	1998	25000000	101000000
138	1999	25000000	102000000
138	2000	25000000	104000000
138	2001	25000000	105000000
138	2002	25000000	107000000
138	2003	25000000	108000000
138	2004	25000000	109000000
138	2005	24900000	111000000
138	2006	24500000	112000000
138	2007	24400000	114000000
138	2008	25100000	115000000
138	2009	25000000	116000000
138	2010	25300000	118000000
141	1992	1360000	2243525
141	1993	1350000	2263224
141	1994	1320000	2280519
141	1995	1320000	2298063
141	1996	1320000	2316598
141	1997	1220000	2335723
141	1998	1340000	2355618
141	1999	1190000	2376197
141	2000	1170000	2397473
141	2001	749000	2419669
141	2002	754000	2443231
141	2003	702000	2468595
141	2004	702000	2496248
141	2005	693000	2526502
141	2006	694000	2559496
141	2007	701000	2595068
141	2008	832000	2632834
141	2009	621000	2672223
141	2010	614000	2712738
143	1992	8930000	25600000
143	1993	8990000	26000000
143	1994	9120000	26400000
143	1995	8920000	26800000
143	1996	9090000	27200000
143	1997	8970000	27600000
143	1998	9030000	28000000
143	1999	8810000	28400000
143	2000	8760000	28700000
143	2001	8480000	29000000
143	2002	8400000	29300000
143	2003	9050000	29600000
143	2004	8200000	29900000
143	2005	8120000	30100000
143	2006	8060000	30400000
143	2007	8060000	30700000
143	2008	8050000	31000000
143	2009	7870000	31300000
143	2010	7820000	31600000
144	1992	3520000	14400000
144	1993	3520000	14900000
144	1994	3570000	15500000
144	1995	3650000	16000000
144	1996	3750000	16500000
144	1997	3900000	16900000
144	1998	4000000	17400000
144	1999	3950000	17800000
144	2000	3900000	18300000
144	2001	4000000	18800000
144	2002	4450000	19300000
144	2003	4500000	19900000
144	2004	4600000	20400000
144	2005	4500000	21000000
144	2006	4800000	21600000
144	2007	4800000	22200000
144	2008	4800000	22800000
144	2009	5200000	23400000
144	2010	5200000	24000000
146	1992	1740000	3709000
146	1993	1750000	3705000
146	1994	1760000	3694000
146	1995	1770000	3675099
146	1996	1790000	3667748
146	1997	1790000	3659655
146	1998	1800000	3652771
146	1999	1810000	3646999
146	2000	1830000	3639588
146	2001	1850000	3631460
146	2002	1840000	3623059
146	2003	1850000	3612869
146	2004	1840000	3603934
146	2005	1830000	3595182
146	2006	1820000	3585520
146	2007	1820000	3576904
146	2008	1820000	3570107
146	2009	1820000	3565603
146	2010	1820000	3562062
147	1992	660000	1513689
147	1993	698000	1559480
147	1994	747000	1605828
147	1995	816000	1654214
147	1996	816000	1705309
147	1997	816000	1757969
147	1998	816000	1809719
147	1999	816000	1857149
147	2000	816000	1897953
147	2001	816000	1931282
147	2002	816000	1958303
147	2003	815000	1981237
147	2004	815000	2003320
147	2005	814000	2027026
147	2006	813000	2052931
147	2007	800000	2080700
147	2008	800000	2110791
147	2009	800000	2143498
147	2010	800000	2178967
149	1992	2320000	19100000
149	1993	2320000	19600000
149	1994	2320000	20100000
149	1995	2320000	20600000
149	1996	2320000	21100000
149	1997	2320000	21600000
149	1998	2320000	22200000
149	1999	2320000	22700000
149	2000	2350000	23200000
149	2001	2350000	23700000
149	2002	2350000	24100000
149	2003	2350000	24500000
149	2004	2350000	24900000
149	2005	2350000	25300000
149	2006	2350000	25600000
149	2007	2350000	26000000
149	2008	2350000	26200000
149	2009	2350000	26500000
149	2010	2350000	26800000
150	1992	888000	15200000
150	1993	888000	15300000
150	1994	886000	15400000
150	1995	883000	15500000
150	1996	896000	15500000
150	1997	902000	15600000
150	1998	907000	15700000
150	1999	915000	15800000
150	2000	911000	15900000
150	2001	906000	16000000
150	2002	917000	16100000
150	2003	907000	16200000
150	2004	1130000	16300000
150	2005	1110000	16300000
150	2006	1070000	16300000
150	2007	1060000	16400000
150	2008	1070000	16400000
150	2009	1050000	16500000
150	2010	1060000	16600000
154	1992	605000	1993080
154	1993	608000	1978999
154	1994	608000	1968851
154	1995	605000	1967013
154	1996	608000	1975207
154	1997	599000	1991687
154	1998	586000	2013117
154	1999	587000	2034487
154	2000	554000	2052129
154	2001	567000	2065098
154	2002	498000	2074441
154	2003	470000	2080866
154	2004	460000	2085728
154	2005	447000	2090044
154	2006	438000	2093801
154	2007	430000	2096620
154	2008	423000	2098769
154	2009	420000	2100558
154	2010	414000	2102216
155	1992	20000	155242
155	1993	20000	159814
155	1994	20000	164209
155	1995	20000	168236
155	1996	20000	171802
155	1997	20000	175004
155	1998	20000	178074
155	1999	20000	181346
155	2000	20000	185058
155	2001	20000	189285
155	2002	20000	193950
155	2003	20000	198952
155	2004	20000	204135
155	2005	20000	209375
155	2006	20000	214654
155	2007	20000	220001
155	2008	20000	225398
155	2009	20000	230833
155	2010	20000	236299
156	1992	2070000	3531700
156	1993	1930000	3572200
156	1994	1700000	3620000
156	1995	1580000	3673400
156	1996	1560000	3732000
156	1997	1550000	3781300
156	1998	1550000	3815000
156	1999	1550000	3835100
156	2000	1500000	3857700
156	2001	1500000	3880500
156	2002	475000	3948500
156	2003	415000	4027200
156	2004	420000	4087500
156	2005	424000	4133900
156	2006	399000	4184600
156	2007	430000	4228300
156	2008	452000	4268900
156	2009	470000	4315800
156	2010	498000	4367800
157	1992	1320000	4342319
157	1993	1350000	4450371
157	1994	1350000	4557125
157	1995	1650000	4659458
157	1996	1650000	4756631
157	1997	1750000	4849272
157	1998	1790000	4937320
157	1999	1840000	5021079
157	2000	1910000	5100920
157	2001	1920000	5176685
157	2002	1990000	5248577
157	2003	2040000	5317878
157	2004	1950000	5386299
157	2005	2040000	5455219
157	2006	1960000	5524927
157	2007	1940000	5595533
157	2008	1890000	5667983
157	2009	1890000	5743329
157	2010	1890000	5822209
158	1992	13000000	8270248
158	1993	13000000	8552812
158	1994	13000000	8851763
158	1995	14000000	9167078
158	1996	14000000	9499605
158	1997	14000000	9849621
158	1998	14000000	10200000
158	1999	14000000	10600000
158	2000	14000000	11000000
158	2001	14000000	11400000
158	2002	14000000	11800000
158	2003	14100000	12300000
158	2004	14200000	12700000
158	2005	14200000	13200000
158	2006	14200000	13700000
158	2007	15000000	14200000
158	2008	15000000	14700000
158	2009	15000000	15300000
158	2010	15000000	15900000
159	1992	29900000	101000000
159	1993	30100000	103000000
159	1994	30200000	106000000
159	1995	30400000	108000000
159	1996	28700000	111000000
159	1997	28200000	114000000
159	1998	30000000	117000000
159	1999	30000000	120000000
159	2000	30000000	123000000
159	2001	30000000	126000000
159	2002	32000000	129000000
159	2003	32000000	133000000
159	2004	33000000	136000000
159	2005	35000000	140000000
159	2006	37000000	143000000
159	2007	37500000	147000000
159	2008	37000000	151000000
159	2009	34000000	155000000
159	2010	36000000	160000000
162	1992	877000	4286401
162	1993	884000	4311991
162	1994	895000	4336613
162	1995	986000	4359184
162	1996	994000	4381336
162	1997	896000	4405157
162	1998	897000	4431464
162	1999	881000	4461913
162	2000	878000	4490967
162	2001	880000	4513751
162	2002	877000	4538159
162	2003	870000	4564855
162	2004	868000	4591910
162	2005	861000	4623291
162	2006	857000	4660677
162	2007	852000	4709153
162	2008	846000	4768212
162	2009	836000	4828726
162	2010	825000	4889252
165	1992	20600000	117000000
165	1993	20900000	120000000
165	1994	21000000	123000000
165	1995	21000000	127000000
165	1996	21100000	130000000
165	1997	21400000	134000000
165	1998	21300000	137000000
165	1999	21200000	141000000
165	2000	21300000	144000000
165	2001	21500000	147000000
165	2002	21600000	150000000
165	2003	21600000	152000000
165	2004	21300000	155000000
165	2005	21300000	158000000
165	2006	21500000	161000000
165	2007	21100000	164000000
165	2008	20400000	167000000
165	2009	20500000	170000000
165	2010	20600000	173000000
166	1992	500000	2592117
166	1993	500000	2645922
166	1994	500000	2700823
166	1995	500000	2757004
166	1996	500000	2814525
166	1997	510000	2873288
166	1998	520000	2933100
166	1999	530000	2993685
166	2000	548000	3054812
166	2001	548000	3116409
166	2002	548000	3178450
166	2003	548000	3240805
166	2004	548000	3303335
166	2005	548000	3365929
166	2006	540000	3428509
166	2007	540000	3491034
166	2008	540000	3553480
166	2009	540000	3615846
166	2010	540000	3678128
168	1992	192000	4369087
168	1993	193000	4480243
168	1994	193000	4595761
168	1995	194000	4715929
168	1996	195000	4841020
168	1997	197000	4970823
168	1998	199000	5104516
168	1999	203000	5240941
168	2000	205000	5379226
168	2001	210000	5518971
168	2002	220000	5660267
168	2003	225000	5803302
168	2004	230000	5948461
168	2005	240000	6095959
168	2006	250000	6245797
168	2007	250000	6397623
168	2008	300000	6550877
168	2009	300000	6704829
168	2010	300000	6858945
169	1992	2300000	4470934
169	1993	2300000	4581390
169	1994	2450000	4691695
169	1995	2600000	4801834
169	1996	2600000	4911701
169	1997	2600000	5021271
169	1998	2850000	5130723
169	1999	2950000	5240321
169	2000	3020000	5350253
169	2001	3100000	5460621
169	2002	3210000	5571371
169	2003	3280000	5682350
169	2004	3370000	5793330
169	2005	3460000	5904170
169	2006	3550000	6014781
169	2007	3640000	6125285
169	2008	3740000	6236005
169	2009	3810000	6347383
169	2010	3900000	6459721
170	1992	3600000	22600000
170	1993	3600000	23100000
170	1994	3600000	23500000
170	1995	3600000	23900000
170	1996	3600000	24400000
170	1997	3600000	24800000
170	1998	3600000	25200000
170	1999	3650000	25600000
170	2000	3700000	26000000
170	2001	3650000	26400000
170	2002	3650000	26700000
170	2003	3650000	27100000
170	2004	3600000	27400000
170	2005	3650000	27700000
170	2006	3650000	28000000
170	2007	3650000	28300000
170	2008	3650000	28600000
170	2009	3650000	28900000
170	2010	3650000	29300000
171	1992	5430000	65000000
171	1993	5380000	66500000
171	1994	5330000	68100000
171	1995	5280000	69600000
171	1996	5230000	71200000
171	1997	5180000	72800000
171	1998	5130000	74400000
171	1999	5080000	76000000
171	2000	5030000	77700000
171	2001	4980000	79300000
171	2002	4930000	81000000
171	2003	4900000	82600000
171	2004	5000000	84200000
171	2005	5000000	85800000
171	2006	5100000	87400000
171	2007	5200000	88900000
171	2008	5300000	90400000
171	2009	5400000	91900000
171	2010	5400000	93400000
173	1992	14300000	38400000
173	1993	14300000	38500000
173	1994	14300000	38500000
173	1995	14200000	38600000
173	1996	14000000	38600000
173	1997	14000000	38600000
173	1998	14000000	38700000
173	1999	14100000	38700000
173	2000	14000000	38500000
173	2001	13600000	38200000
173	2002	13000000	38200000
173	2003	12600000	38200000
173	2004	12600000	38200000
173	2005	12100000	38200000
173	2006	12400000	38100000
173	2007	12500000	38100000
173	2008	12600000	38100000
173	2009	12500000	38200000
173	2010	10900000	38200000
174	1992	2280000	9969953
174	1993	2240000	9982591
174	1994	2200000	10000000
174	1995	2150000	10000000
174	1996	2000000	10100000
174	1997	1880000	10100000
174	1998	1900000	10100000
174	1999	1720000	10200000
174	2000	1630000	10200000
174	2001	1600000	10300000
174	2002	1610000	10400000
174	2003	1530000	10400000
174	2004	1540000	10500000
174	2005	1280000	10500000
174	2006	1260000	10600000
174	2007	1100000	10600000
174	2008	1170000	10600000
174	2009	1190000	10600000
174	2010	1140000	10600000
181	1992	2970000	11000000
181	1993	3010000	11200000
181	1994	3050000	11400000
181	1995	3090000	11600000
181	1996	3180000	11800000
181	1997	3380000	12000000
181	1998	3380000	12200000
181	1999	3530000	12400000
181	2000	3580000	12500000
181	2001	3580000	12600000
181	2002	3630000	12600000
181	2003	3630000	12700000
181	2004	3780000	12700000
181	2005	3880000	12700000
181	2006	4030000	12700000
181	2007	4030000	12700000
181	2008	4230000	12800000
181	2009	4100000	12900000
181	2010	4100000	13100000
183	1992	9380000	22800000
183	1993	9360000	22800000
183	1994	9360000	22700000
183	1995	9360000	22700000
183	1996	9360000	22600000
183	1997	9370000	22600000
183	1998	9340000	22500000
183	1999	9350000	22500000
183	2000	9390000	22400000
183	2001	9380000	22100000
183	2002	9380000	21800000
183	2003	9380000	21700000
183	2004	8920000	21700000
183	2005	8990000	21600000
183	2006	8940000	21600000
183	2007	8680000	21500000
183	2008	8720000	21500000
183	2009	8790000	21500000
183	2010	9140000	21400000
184	1992	881000	6545100
184	1993	851000	6066268
184	1994	701000	5728464
184	1995	701000	5663838
184	1996	751000	5929575
184	1997	801000	6470628
184	1998	821000	7169658
184	1999	867000	7853015
184	2000	901000	8395577
184	2001	1000000	8760003
184	2002	1120000	8987523
184	2003	1100000	9126167
184	2004	1120000	9254379
184	2005	1120000	9429457
184	2006	1130000	9660946
184	2007	1100000	9928143
184	2008	1200000	10200000
184	2009	1210000	10500000
184	2010	1220000	10800000
185	1992	132000000	149000000
185	1993	130000000	149000000
185	1994	129000000	148000000
185	1995	128000000	148000000
185	1996	126000000	148000000
185	1997	128000000	147000000
185	1998	126000000	147000000
185	1999	125000000	146000000
185	2000	125000000	146000000
185	2001	124000000	146000000
185	2002	124000000	145000000
185	2003	123000000	145000000
185	2004	122000000	144000000
185	2005	122000000	143000000
185	2006	122000000	143000000
185	2007	122000000	142000000
185	2008	122000000	142000000
185	2009	122000000	142000000
185	2010	120000000	142000000
188	1992	8000	41360
188	1993	8000	41836
188	1994	7000	42363
188	1995	7000	42888
188	1996	6000	43391
188	1997	6000	43885
188	1998	6000	44391
188	1999	7000	44938
188	2000	7000	45544
188	2001	7000	46214
188	2002	7000	46934
188	2003	7000	47679
188	2004	7000	48421
188	2005	3970	49139
188	2006	3980	49823
188	2007	3990	50478
188	2008	4000	51110
188	2009	4000	51731
188	2010	4500	52352
189	1992	5000	141934
189	1993	5000	143592
189	1994	5000	145262
189	1995	5000	147040
189	1996	2000	148962
189	1997	2000	150994
189	1998	2000	153066
189	1999	2000	155073
189	2000	2000	156949
189	2001	2000	158650
189	2002	2000	160217
189	2003	2000	161766
189	2004	2000	163460
189	2005	2000	165407
189	2006	3000	167658
189	2007	3000	170149
189	2008	3000	172734
189	2009	3000	175200
189	2010	3000	177397
191	1992	4000	108001
191	1993	5000	108097
191	1994	5000	108129
191	1995	5000	108122
[truncated: 680 more rows]
