# Supplementary material for: Commercial Plant Production and Consumption Still Follow the Latitudinal Gradient in Species Diversity despite Economic Globalization
Source: PLoS One. 2016 Oct 5;11(10):e0163002. doi: 10.1371/journal.pone.0163002 (PMC5051709; doi:10.1371/journal.pone.0163002)
Supplement: S28 File — (XLSX) [file pone.0163002.s031.xlsx]

## Sheet: CountryData19922010WithBalanceC
id	year	gdpcapita	pop	openness	imports	exports	SRP	PSVP	EP	SRC	PSVC	EC	longi	lati
1	1992	605.348	3449497	101.077	61.256	39.8208	92	0.670367	0.941574	105	0.663897	0.904101	44.509	40.1596
1	1993	565.156	3369673	107.973	60.7542	47.219	92	0.670367	0.934038	108	0.667995	0.896069	44.509	40.1596
1	1994	610.11	3289943	112.429	73.1008	39.328	92	0.670367	0.942687	108	0.667995	0.899984	44.509	40.1596
1	1995	665.718	3223173	86.1149	62.1869	23.9279	92	0.670367	0.943409	132	0.689541	0.819521	44.509	40.1596
1	1996	715.814	3173425	79.2296	55.9896	23.24	94	0.666735	0.946337	149	0.720221	0.838564	44.509	40.1596
1	1997	748.019	3137652	78.5477	58.2745	20.2733	94	0.666735	0.944809	141	0.704524	0.902024	44.509	40.1596
1	1998	808.991	3112958	71.8425	52.8394	19.003	94	0.666735	0.947717	132	0.683644	0.911673	44.509	40.1596
1	1999	840.857	3093820	70.5604	49.8022	20.7583	94	0.666735	0.945479	148	0.719323	0.923234	44.509	40.1596
1	2000	895.598	3076098	73.9186	50.5433	23.3753	94	0.666735	0.948054	157	0.72324	0.903966	44.509	40.1596
1	2001	986.361	3059960	71.6172	46.1488	25.4684	94	0.666735	0.945405	163	0.719406	0.886849	44.509	40.1596
1	2002	1121.17	3047002	75.9434	46.5869	29.3566	94	0.666735	0.943241	165	0.723204	0.884545	44.509	40.1596
1	2003	1283.22	3036032	82.1876	50.035	32.1526	106	0.663579	0.910441	173	0.732268	0.886259	44.509	40.1596
1	2004	1422.4	3025652	75.0372	45.3024	29.7348	106	0.663579	0.91707	173	0.733154	0.890479	44.509	40.1596
1	2005	1625.4	3014917	72.0389	43.2297	28.8092	106	0.663579	0.918681	180	0.733798	0.859273	44.509	40.1596
1	2006	1847.27	3002911	62.6092	39.2502	23.359	106	0.663579	0.91893	181	0.727351	0.887816	44.509	40.1596
1	2007	2110.42	2989882	58.3365	39.1508	19.1856	111	0.659191	0.916308	181	0.727195	0.861666	44.509	40.1596
1	2008	2265.42	2977488	55.7029	40.6558	15.0471	111	0.659191	0.914078	177	0.726225	0.889903	44.509	40.1596
1	2009	1950.98	2968154	58.4789	43.0044	15.4745	111	0.659191	0.915844	182	0.72674	0.88604	44.509	40.1596
1	2010	1995.01	2963496	66.1473	45.3172	20.8301	111	0.659191	0.914032	188	0.731437	0.858366	44.509	40.1596
3	1992	1065.45	3446858	100.003	88.5122	11.4904	110	0.676974	0.899056	115	0.684201	0.898306	19.8172	41.3317
3	1993	1177.85	3417280	77.7151	62.2925	15.4225	109	0.672646	0.897924	119	0.688274	0.895639	19.8172	41.3317
3	1994	1288.01	3384367	50.302	38.9503	11.3517	108	0.668038	0.822169	119	0.688274	0.833426	19.8172	41.3317
3	1995	1470.84	3357858	46.9874	34.512	12.4754	109	0.666678	0.81788	120	0.686966	0.827476	19.8172	41.3317
3	1996	1612.76	3341043	47.5473	35.2308	12.3165	96	0.679986	0.807345	191	0.728166	0.798275	19.8172	41.3317
3	1997	1452.49	3331317	47.2109	36.739	10.4719	116	0.67941	0.813425	185	0.719806	0.790324	19.8172	41.3317
3	1998	1639.84	3325456	45.1349	34.3735	10.7614	96	0.679986	0.804995	145	0.70998	0.821474	19.8172	41.3317
3	1999	1809.55	3317941	49.3159	32.0289	17.2871	96	0.679986	0.803295	207	0.745523	0.777344	19.8172	41.3317
3	2000	1949.28	3304948	56.6253	37.4898	19.1355	96	0.679986	0.80513	211	0.74345	0.767225	19.8172	41.3317
3	2001	2097.7	3286084	59.2302	38.7104	20.5198	96	0.679986	0.806123	211	0.734143	0.784468	19.8172	41.3317
3	2002	2173.41	3263596	67.1359	46.7166	20.4193	116	0.67941	0.80068	199	0.736893	0.80017	19.8172	41.3317
3	2003	2314.47	3239385	66.4936	45.8742	20.6194	117	0.67857	0.803299	206	0.753077	0.797703	19.8172	41.3317
3	2004	2468.69	3216197	64.8486	43.3065	21.5421	122	0.681612	0.804013	195	0.741281	0.803474	19.8172	41.3317
3	2005	2620.82	3196130	68.5992	46.3261	22.2731	122	0.681612	0.804617	198	0.735759	0.802666	19.8172	41.3317
3	2006	2766.19	3179573	74.2417	49.1511	25.0905	126	0.678891	0.810262	196	0.717688	0.794632	19.8172	41.3317
3	2007	2941.75	3166222	83.7419	54.9647	28.7772	126	0.678891	0.821141	193	0.713779	0.803365	19.8172	41.3317
3	2008	3177.91	3156608	85.6306	56.1193	29.5113	126	0.678891	0.823414	205	0.730899	0.803539	19.8172	41.3317
3	2009	3288.43	3151185	81.9216	53.5101	28.4115	126	0.678891	0.823717	185	0.736643	0.81375	19.8172	41.3317
3	2010	3404.66	3150143	86.3044	53.8769	32.4275	126	0.678891	0.821531	195	0.720295	0.80462	19.8172	41.3317
4	1992	2491.58	27535151	49.1891	23.8695	25.3196	111	0.663314	0.84804	162	0.708358	0.810079	3.05097	36.7397
4	1993	2385.34	28157560	44.9228	23.1389	21.7839	111	0.663314	0.848881	139	0.730149	0.822611	3.05097	36.7397
4	1994	2314.94	28752749	48.5844	26.0537	22.5307	110	0.658748	0.851312	160	0.737371	0.809672	3.05097	36.7397
4	1995	2356.78	29315463	55.191	28.9962	26.1948	111	0.663314	0.85199	196	0.746262	0.787807	3.05097	36.7397
4	1996	2409.86	29845208	53.7051	23.9447	29.7604	113	0.660522	0.849903	168	0.744831	0.814661	3.05097	36.7397
4	1997	2396.21	30345466	52.2439	21.3376	30.9063	113	0.660522	0.847834	166	0.740602	0.816606	3.05097	36.7397
4	1998	2479.6	30820435	45.0945	22.5161	22.5784	113	0.660522	0.844914	160	0.731764	0.821117	3.05097	36.7397
4	1999	2521.65	31276295	50.4928	23.6839	26.8089	113	0.660522	0.845566	190	0.7332	0.780801	3.05097	36.7397
4	2000	2541.12	31719449	62.5296	21.3542	41.1754	113	0.660522	0.849366	172	0.740755	0.81066	3.05097	36.7397
4	2001	2572.26	32150198	57.8496	21.6016	36.248	113	0.660522	0.846149	197	0.740698	0.798921	3.05097	36.7397
4	2002	2658.2	32572977	60.4761	25.4	35.0761	112	0.656024	0.847674	211	0.759784	0.801361	3.05097	36.7397
4	2003	2804.55	33003442	62.1407	23.8743	38.2665	112	0.656024	0.846098	214	0.758402	0.796491	3.05097	36.7397
4	2004	2910.02	33461345	65.724	25.6521	40.0719	114	0.66648	0.845457	198	0.739396	0.803863	3.05097	36.7397
4	2005	3013.44	33960903	71.9163	24.2699	47.6464	114	0.66648	0.851162	202	0.736499	0.804854	3.05097	36.7397
4	2006	3025.05	34507214	70.1245	21.5167	48.6078	114	0.66648	0.848753	192	0.739646	0.808458	3.05097	36.7397
4	2007	3063.43	35097043	69.9026	23.2931	46.6095	114	0.66648	0.848345	201	0.7427	0.804686	3.05097	36.7397
4	2008	3081.78	35725377	69.1823	22.9086	46.2737	114	0.66648	0.848558	199	0.745018	0.802925	3.05097	36.7397
4	2009	3098.68	36383302	54.1101	24.8208	29.2893	114	0.66648	0.847539	201	0.745079	0.807204	3.05097	36.7397
4	2010	3151.38	37062820	52.3923	21.5235	30.8688	114	0.66648	0.8486	201	0.745079	0.804015	3.05097	36.7397
8	1992	9668.95	63434	189.405	93.2981	96.1072	81	0.712311	0.942315	140	0.724744	0.916029	-61.8456	17.1175
8	1993	9964.85	64868	186.936	90.7151	96.2212	81	0.712311	0.940854	132	0.727398	0.92381	-61.8456	17.1175
8	1994	10327.6	66550	116.076	57.2713	58.8044	81	0.712311	0.941064	140	0.724744	0.910479	-61.8456	17.1175
8	1995	9635.76	68349	180.896	95.6007	85.2957	81	0.712311	0.941748	131	0.724136	0.919438	-61.8456	17.1175
8	1996	10007.6	70245	174.228	98.5625	75.6657	81	0.712311	0.94365	140	0.724744	0.914862	-61.8456	17.1175
8	1997	10207.8	72232	158.933	82.4847	76.4486	81	0.712311	0.944236	141	0.728351	0.912994	-61.8456	17.1175
8	1998	10374.2	74206	154.156	79.015	75.1407	81	0.712311	0.945981	128	0.73902	0.914395	-61.8456	17.1175
8	1999	10541.1	76041	153.739	81.2028	72.5364	81	0.712311	0.946584	138	0.737377	0.90819	-61.8456	17.1175
8	2000	10909.4	77648	126.7	63.8021	62.898	81	0.712311	0.942549	138	0.7331	0.906998	-61.8456	17.1175
8	2001	10391.8	78972	123.785	63.4686	60.3163	81	0.712311	0.944337	131	0.727343	0.9009	-61.8456	17.1175
8	2002	10551.3	80030	115.501	59.7121	55.7888	81	0.712311	0.943457	138	0.737377	0.902603	-61.8456	17.1175
8	2003	11124.5	80904	121.49	63.9016	57.5884	81	0.712311	0.943849	130	0.740804	0.91141	-61.8456	17.1175
8	2004	11554.8	81718	124.439	65.4435	58.9951	81	0.712311	0.944391	138	0.737377	0.904651	-61.8456	17.1175
8	2005	12135.5	82565	122.557	68.1378	54.4197	81	0.712311	0.945127	202	0.751734	0.858589	-61.8456	17.1175
8	2006	13554.6	83467	120.389	72.0978	48.2908	81	0.712311	0.943861	189	0.742312	0.860255	-61.8456	17.1175
8	2007	14678.6	84397	117.403	72.3187	45.0845	81	0.712311	0.943294	184	0.760021	0.896556	-61.8456	17.1175
8	2008	14525.2	85349	116.296	69.8815	46.4147	81	0.712311	0.942764	184	0.760021	0.893349	-61.8456	17.1175
8	2009	12636.2	86300	105.114	58.5603	46.5533	81	0.712311	0.941975	183	0.758249	0.894829	-61.8456	17.1175
8	2010	11608.1	87233	106.025	59.8932	46.132	81	0.712311	0.942823	173	0.742929	0.908843	-61.8456	17.1175
10	1992	24314.9	17495000	33.1074	16.4524	16.655	153	0.697304	0.894351	225	0.749752	0.843324	149.129	-35.282
10	1993	25068	17667000	35.4346	17.9051	17.5294	153	0.697304	0.893843	226	0.749473	0.833816	149.129	-35.282
10	1994	25808.2	17855000	36.4035	18.47	17.9335	148	0.701347	0.905475	224	0.750941	0.840995	149.129	-35.282
10	1995	26515.6	18072000	37.6591	19.8149	17.8442	148	0.701347	0.904048	214	0.732618	0.836755	149.129	-35.282
10	1996	27214.6	18311000	38.1594	19.3007	18.8586	148	0.701347	0.901887	223	0.751422	0.840677	149.129	-35.282
10	1997	27961.6	18517000	37.9176	18.806	19.1116	148	0.701347	0.903233	215	0.736873	0.843063	149.129	-35.282
10	1998	28923.6	18711000	39.9211	20.3546	19.5665	148	0.701347	0.902987	216	0.736405	0.85093	149.129	-35.282
10	1999	30011.7	18926000	38.8867	20.5709	18.3158	148	0.701347	0.904313	215	0.73219	0.854747	149.129	-35.282
10	2000	30796.6	19153000	40.7754	21.3793	19.396	148	0.701347	0.903735	213	0.733084	0.8503	149.129	-35.282
10	2001	30961.3	19413000	43.9457	21.8781	22.0676	148	0.701347	0.90455	215	0.73219	0.852533	149.129	-35.282
10	2002	31782.5	19651400	41.2165	20.5831	20.6333	148	0.701347	0.905982	214	0.732618	0.857238	149.129	-35.282
10	2003	32381.9	19895400	39.9126	20.9981	18.9145	148	0.701347	0.903933	215	0.73219	0.845746	149.129	-35.282
10	2004	33336.2	20127400	36.6675	19.6277	17.0398	148	0.701347	0.905028	216	0.736405	0.85412	149.129	-35.282
10	2005	33947.6	20394800	38.7585	20.6466	18.1119	148	0.701347	0.904974	226	0.754088	0.848866	149.129	-35.282
10	2006	34468.2	20697900	40.8633	21.1698	19.6935	148	0.701347	0.907211	224	0.750941	0.852682	149.129	-35.282
10	2007	35232.6	21015900	41.124	21.1115	20.0124	148	0.701347	0.907352	225	0.750494	0.853342	149.129	-35.282
10	2008	35930.5	21384400	41.8591	21.9656	19.8935	148	0.701347	0.906524	226	0.754088	0.847069	149.129	-35.282
10	2009	35861.3	21778800	44.7787	22.1446	22.6341	148	0.701347	0.905894	226	0.754088	0.848561	149.129	-35.282
10	2010	36134.5	22065300	39.6215	20.0337	19.5878	148	0.701347	0.905546	226	0.754088	0.849115	149.129	-35.282
11	1992	28997.6	7840709	69.972	35.5297	34.4423	77	0.663518	0.926694	231	0.751711	0.830684	16.3798	48.2201
11	1993	28911	7905633	65.4594	32.7741	32.6853	77	0.663518	0.928544	221	0.734092	0.834338	16.3798	48.2201
11	1994	29491.7	7936118	68.2704	34.8636	33.4069	77	0.663518	0.928886	220	0.734741	0.834169	16.3798	48.2201
11	1995	30232.3	7948278	70.6207	35.7859	34.8348	79	0.676419	0.920005	224	0.739351	0.839781	16.3798	48.2201
11	1996	30936.2	7959017	72.5306	37.0414	35.4892	90	0.709095	0.92691	234	0.756097	0.836685	16.3798	48.2201
11	1997	31614.6	7968041	79.0082	39.7602	39.2481	90	0.709095	0.926595	224	0.739351	0.843964	16.3798	48.2201
11	1998	32775.4	7976789	81.2052	40.3143	40.8909	92	0.708037	0.923224	223	0.737661	0.847088	16.3798	48.2201
11	1999	33869.4	7992324	82.9287	40.8774	42.0512	92	0.708037	0.92442	235	0.757506	0.845713	16.3798	48.2201
11	2000	35027.3	8011566	90.6718	44.4622	46.2095	92	0.708037	0.926465	234	0.756097	0.839995	16.3798	48.2201
11	2001	35192.6	8042293	93.9622	45.8838	48.0784	92	0.708037	0.924644	234	0.756097	0.847536	16.3798	48.2201
11	2002	35613.1	8081957	92.6091	43.9245	48.6846	92	0.708037	0.92628	235	0.757506	0.845788	16.3798	48.2201
11	2003	35746.9	8121423	92.99	44.7486	48.2413	110	0.697802	0.91195	236	0.756873	0.843393	16.3798	48.2201
11	2004	36445.8	8171966	99.1901	47.706	51.4841	110	0.697802	0.911116	236	0.756873	0.84133	16.3798	48.2201
11	2005	37067.3	8227829	103.694	49.8547	53.8389	110	0.697802	0.909333	236	0.756873	0.844043	16.3798	48.2201
11	2006	38237.9	8268641	107.663	51.3008	56.3618	110	0.697802	0.90821	236	0.756873	0.844204	16.3798	48.2201
11	2007	39501.5	8300788	112.07	53.1704	58.8998	110	0.697802	0.908628	236	0.756873	0.842415	16.3798	48.2201
11	2008	39895.1	8336926	112.778	53.5109	59.2672	110	0.697802	0.908607	236	0.756873	0.84409	16.3798	48.2201
11	2009	38255.9	8365275	95.6264	45.562	50.0644	110	0.697802	0.906447	236	0.756873	0.844188	16.3798	48.2201
11	2010	38926.5	8389771	104.01	49.9067	54.1033	111	0.70026	0.904515	236	0.756873	0.838067	16.3798	48.2201
12	1992	19873.9	266097	101.462	51.2145	50.247	51	0.680661	0.997662	148	0.729464	0.879249	-77.339	25.0661
12	1993	19566.8	271105	103.36	51.3933	51.9667	51	0.680661	0.997647	148	0.72981	0.93045	-77.339	25.0661
12	1994	19838	275820	104.402	53.3805	51.0215	51	0.680661	0.997788	148	0.732674	0.86445	-77.339	25.0661
12	1995	20393.8	280050	104.465	54.9163	49.5491	51	0.680661	0.997502	146	0.727472	0.866191	-77.339	25.0661
12	1996	20983.4	283678	105.857	57.8191	48.0377	51	0.680661	0.997343	146	0.727472	0.867999	-77.339	25.0661
12	1997	21179.6	286845	133.488	90.4915	42.9961	51	0.680661	0.997534	198	0.75572	0.862438	-77.339	25.0661
12	1998	21942.9	289926	123.56	83.1555	40.404	51	0.680661	0.99738	186	0.758466	0.86319	-77.339	25.0661
12	1999	23228.8	293442	104.43	61.9277	42.502	51	0.680661	0.99703	185	0.756707	0.863378	-77.339	25.0661
12	2000	23841.9	297759	105.905	61.5486	44.3562	51	0.680661	0.996856	205	0.727622	0.850765	-77.339	25.0661
12	2001	24044.2	303005	107.264	67.5419	39.7221	51	0.680661	0.996974	213	0.737618	0.856493	-77.339	25.0661
12	2002	24212.4	309039	80.5782	38.4043	42.1739	51	0.680661	0.997001	168	0.717365	0.87948	-77.339	25.0661
12	2003	23407.4	315624	81.4483	39.6999	41.7484	51	0.680661	0.997139	160	0.71007	0.863324	-77.339	25.0661
12	2004	23117.8	322400	87.1056	42.5536	44.552	51	0.680661	0.997143	161	0.716303	0.86819	-77.339	25.0661
12	2005	23416.9	329088	93.2012	48.0152	45.186	51	0.680661	0.996865	212	0.738401	0.852053	-77.339	25.0661
12	2006	23538.9	335622	100.115	55.453	44.6616	51	0.680661	0.996699	206	0.726634	0.85737	-77.339	25.0661
12	2007	23430.7	342049	100.705	53.9655	46.7393	51	0.680661	0.996611	213	0.737828	0.852542	-77.339	25.0661
12	2008	22472.9	348340	100.024	53.9825	46.0415	51	0.680661	0.997261	212	0.740216	0.852888	-77.339	25.0661
12	2009	21160.9	354492	87.5307	47.6705	39.8603	51	0.680661	0.997472	211	0.741161	0.862111	-77.339	25.0661
12	2010	21013.9	360498	90.2323	49.3722	40.8601	51	0.680661	0.997485	207	0.733534	0.866829	-77.339	25.0661
16	1992	279.538	112430968	19.934	12.3473	7.58668	138	0.71451	0.827715	182	0.738952	0.805764	90.4113	23.7055
16	1993	286.05	114897543	23.1216	14.1043	9.01727	138	0.71451	0.828306	181	0.740806	0.805139	90.4113	23.7055
16	1994	291.464	117369492	22.8659	13.8643	9.00154	138	0.71451	0.828059	185	0.72855	0.806302	90.4113	23.7055
16	1995	299.44	119869585	28.2095	17.3449	10.8646	138	0.71451	0.828125	203	0.752667	0.798757	90.4113	23.7055
16	1996	306.801	122400896	29.7775	18.6932	11.0843	138	0.71451	0.828485	189	0.726044	0.808941	90.4113	23.7055
16	1997	316.746	124945315	30.0116	18.0182	11.9934	138	0.71451	0.829885	188	0.724179	0.810255	90.4113	23.7055
16	1998	326.681	127478524	31.6062	18.2775	13.3287	138	0.71451	0.831646	187	0.729847	0.812058	90.4113	23.7055
16	1999	336.028	129966823	31.8524	18.6587	13.1937	138	0.71451	0.832342	179	0.728948	0.820089	90.4113	23.7055
16	2000	349.505	132383265	33.2073	19.2273	13.98	138	0.71451	0.832074	179	0.723305	0.817849	90.4113	23.7055
16	2001	361.531	134729503	36.8822	21.5004	15.3818	138	0.71451	0.832346	180	0.723474	0.822683	90.4113	23.7055
16	2002	371.221	137006279	33.323	19.047	14.276	138	0.71451	0.832794	205	0.750525	0.823647	90.4113	23.7055
16	2003	384.613	139185986	34.2491	20.0353	14.2138	138	0.71451	0.833609	208	0.748919	0.825321	90.4113	23.7055
16	2004	402.8	141235035	36.2783	20.8134	15.4649	138	0.71451	0.837218	189	0.725362	0.824877	90.4113	23.7055
16	2005	421.123	143135180	39.6271	23.0458	16.5813	139	0.712987	0.839808	210	0.751003	0.799477	90.4113	23.7055
16	2006	443.668	144868702	44.2183	25.2447	18.9737	139	0.712987	0.841266	193	0.727363	0.819846	90.4113	23.7055
16	2007	467.065	146457067	46.4791	26.7024	19.7767	139	0.712987	0.84235	190	0.730979	0.825283	90.4113	23.7055
16	2008	490.907	147969967	49.0911	28.7515	20.3396	139	0.712987	0.843105	188	0.72964	0.829206	90.4113	23.7055
16	2009	513.768	149503100	45.98	26.5524	19.4276	139	0.712987	0.841946	188	0.729428	0.827945	90.4113	23.7055
16	2010	539.1	151125475	43.4224	25.0162	18.4062	139	0.712987	0.84274	187	0.727107	0.82928	90.4113	23.7055
18	1992	679.366	528304	87.8903	55.9039	31.9865	99	0.738943	0.929073	116	0.747427	0.923757	89.6177	27.5768
18	1993	705.206	519056	75.662	44.0936	31.5684	99	0.738943	0.92883	148	0.743265	0.851445	89.6177	27.5768
18	1994	750.928	511588	68.9548	39.426	29.5287	99	0.738943	0.92635	150	0.742666	0.787532	89.6177	27.5768
18	1995	807.971	509105	80.3985	42.6295	37.7689	99	0.738943	0.925853	149	0.743654	0.786999	89.6177	27.5768
18	1996	847.13	512594	81.1564	45.6683	35.4881	99	0.738943	0.926834	149	0.743654	0.786251	89.6177	27.5768
18	1997	878.005	521146	82.0207	46.116	35.9047	99	0.738943	0.927304	135	0.75022	0.892868	89.6177	27.5768
18	1998	907.994	533737	82.5176	49.4176	33.1	99	0.738943	0.928499	134	0.747849	0.893297	89.6177	27.5768
18	1999	953.925	548599	81.8157	50.7012	31.1145	103	0.736355	0.8976	138	0.74465	0.824622	89.6177	27.5768
18	2000	991.591	564350	82.4694	53.485	28.9844	103	0.736355	0.897906	138	0.74465	0.82535	89.6177	27.5768
18	2001	1042.39	580888	76.1917	47.2514	28.9404	103	0.736355	0.898864	137	0.74214	0.825486	89.6177	27.5768
18	2002	1120.34	598455	69.5595	44.6394	24.9201	103	0.736355	0.897319	138	0.74465	0.825476	89.6177	27.5768
18	2003	1171.12	616383	70.3578	44.1645	26.1934	115	0.738811	0.898876	143	0.738475	0.834953	89.6177	27.5768
18	2004	1205.92	633893	89.0943	57.8016	31.2927	126	0.736763	0.887758	152	0.739648	0.827866	89.6177	27.5768
18	2005	1258.99	650417	101.176	62.926	38.2498	126	0.736763	0.888534	151	0.737255	0.833932	89.6177	27.5768
18	2006	1314.6	665568	113.597	59.1779	54.4194	126	0.736763	0.884085	141	0.741004	0.833561	89.6177	27.5768
18	2007	1518.77	679365	112.251	57.2806	54.9704	126	0.736763	0.885466	141	0.741004	0.835573	89.6177	27.5768
18	2008	1560.3	692159	104.296	57.7097	46.5858	126	0.736763	0.885458	141	0.741004	0.83576	89.6177	27.5768
18	2009	1636.01	704542	107.89	62.1852	45.7052	127	0.736281	0.889794	142	0.740551	0.845139	89.6177	27.5768
18	2010	1795.46	716939	98.2318	58.3995	39.8324	127	0.736281	0.890989	166	0.736856	0.825988	89.6177	27.5768
19	1992	850.993	7123294	49.1109	29.0651	20.0458	137	0.717192	0.921434	152	0.718381	0.871471	-66.1936	-13.9908
19	1993	866.707	7292745	47.4671	28.3864	19.0808	137	0.717192	0.923398	161	0.716118	0.862595	-66.1936	-13.9908
19	1994	886.371	7463773	48.8609	27.1975	21.6633	137	0.717192	0.923129	175	0.725304	0.874213	-66.1936	-13.9908
19	1995	906.987	7635362	49.738	27.1866	22.5514	137	0.717192	0.922835	187	0.725575	0.824698	-66.1936	-13.9908
19	1996	925.74	7806953	49.8563	27.2744	22.5819	137	0.717192	0.923144	181	0.721131	0.859739	-66.1936	-13.9908
19	1997	950.71	7978521	50.4697	29.3591	21.1106	137	0.717192	0.923008	162	0.716858	0.893953	-66.1936	-13.9908
19	1998	977.489	8150214	52.2812	32.5825	19.6987	137	0.717192	0.924225	170	0.712751	0.857596	-66.1936	-13.9908
19	1999	961.351	8322408	44.1683	27.2874	16.8809	137	0.717192	0.923966	167	0.712055	0.883855	-66.1936	-13.9908
19	2000	965.408	8495271	45.5978	27.323	18.2747	137	0.717192	0.924029	212	0.750947	0.835184	-66.1936	-13.9908
19	2001	961.983	8669066	45.2278	25.2557	19.9721	137	0.717192	0.923765	207	0.7577	0.881148	-66.1936	-13.9908
19	2002	966.464	8843350	49.3503	27.7158	21.6345	137	0.717192	0.922777	201	0.762736	0.874746	-66.1936	-13.9908
19	2003	973.574	9016787	51.9678	26.3671	25.6007	137	0.717192	0.920975	199	0.746281	0.828796	-66.1936	-13.9908
19	2004	995.347	9187610	57.4643	26.3259	31.1384	137	0.717192	0.920156	188	0.738093	0.87723	-66.1936	-13.9908
19	2005	1020.79	9354709	67.6419	32.0938	35.5481	137	0.717192	0.919574	177	0.717071	0.889122	-66.1936	-13.9908
19	2006	1051.47	9517395	74.5378	32.7661	41.7717	137	0.717192	0.918115	187	0.721359	0.851635	-66.1936	-13.9908
19	2007	1081.39	9676456	76.0619	34.2663	41.7957	137	0.717192	0.917951	196	0.74658	0.873598	-66.1936	-13.9908
19	2008	1129.48	9834098	82.867	37.9605	44.9066	137	0.717192	0.918132	190	0.739534	0.884166	-66.1936	-13.9908
19	2009	1148.79	9993406	68.6271	32.9044	35.7226	137	0.717192	0.918729	196	0.73486	0.885923	-66.1936	-13.9908
19	2010	1176.97	10156601	75.5116	34.3242	41.1875	137	0.717192	0.917095	189	0.742512	0.86986	-66.1936	-13.9908
20	1992	3434.6	1465072	89.7513	41.5717	48.1796	81	0.70694	0.978618	210	0.759505	0.818936	25.9201	-24.6544
20	1993	3406.86	1505303	86.2074	39.112	47.0954	81	0.70694	0.979277	202	0.740327	0.82709	25.9201	-24.6544
20	1994	3440.05	1544865	88.0403	38.7621	49.2782	81	0.70694	0.979451	211	0.75884	0.823975	25.9201	-24.6544
20	1995	3504.02	1583453	89.0047	38.0594	50.9453	81	0.70694	0.978943	211	0.758973	0.809407	25.9201	-24.6544
20	1996	3612.92	1620989	92.0188	37.8274	54.1914	81	0.70694	0.979149	199	0.741579	0.822524	25.9201	-24.6544
20	1997	3893.02	1657349	97.617	41.3684	56.2486	81	0.70694	0.978854	214	0.75772	0.815231	25.9201	-24.6544
20	1998	4216.12	1692148	91.8164	42.9354	48.8811	81	0.70694	0.978511	211	0.757041	0.815051	25.9201	-24.6544
20	1999	4345.52	1724924	92.484	40.8828	51.6013	81	0.70694	0.978489	215	0.758136	0.812251	25.9201	-24.6544
20	2000	4521.46	1755375	94.466	41.2012	53.2649	81	0.70694	0.978245	213	0.759115	0.821156	25.9201	-24.6544
20	2001	4608.26	1783349	79.6323	35.3625	44.2698	81	0.70694	0.975384	202	0.741061	0.822193	25.9201	-24.6544
20	2002	4952.27	1808976	81.9964	35.4272	46.5693	81	0.70694	0.975819	215	0.75809	0.83093	25.9201	-24.6544
20	2003	5195.18	1832602	79.7279	34.3745	45.3534	81	0.70694	0.975217	187	0.743378	0.824928	25.9201	-24.6544
20	2004	5440.03	1854739	81.1163	36.8901	44.2262	81	0.70694	0.975362	176	0.733083	0.82018	25.9201	-24.6544
20	2005	5467.27	1875805	85.7065	34.4566	51.2499	81	0.70694	0.976604	176	0.733083	0.815863	25.9201	-24.6544
20	2006	5687	1895944	86.3344	34.0801	52.2544	81	0.70694	0.980107	175	0.730086	0.82024	25.9201	-24.6544
20	2007	6130.01	1915187	95.0943	40.5742	54.5201	81	0.70694	0.980924	182	0.735014	0.842765	25.9201	-24.6544
20	2008	6295.88	1933719	97.3776	46.4245	50.9531	81	0.70694	0.981022	194	0.75507	0.828158	25.9201	-24.6544
20	2009	5746.38	1951715	85.792	48.7721	37.02	78	0.697132	0.979908	188	0.744733	0.829955	25.9201	-24.6544
20	2010	6157.63	1969341	78.2456	42.8636	35.382	78	0.697132	0.98041	193	0.75685	0.822899	25.9201	-24.6544
21	1992	3911.57	154597985	19.2533	8.38509	10.8682	120	0.745271	0.951522	198	0.75721	0.894034	-47.9292	-15.7801
21	1993	4031.13	157011131	19.5993	9.09605	10.5033	120	0.745271	0.952249	207	0.755911	0.882436	-47.9292	-15.7801
21	1994	4181.66	159432909	18.6746	9.16162	9.51301	120	0.745271	0.951808	215	0.756138	0.843731	-47.9292	-15.7801
21	1995	4300.07	161890816	16.0318	8.775	7.25681	120	0.745271	0.952103	223	0.757591	0.850693	-47.9292	-15.7801
21	1996	4325.68	164392423	14.9328	8.36611	6.56674	120	0.745271	0.953265	222	0.757916	0.859138	-47.9292	-15.7801
21	1997	4403.81	166925457	15.8411	9.02042	6.82066	120	0.745271	0.953845	224	0.757241	0.840828	-47.9292	-15.7801
21	1998	4339.17	169472347	15.865	8.93221	6.93277	120	0.745271	0.954592	224	0.757241	0.845567	-47.9292	-15.7801
21	1999	4286.17	172006362	20.2272	10.8161	9.41109	120	0.745271	0.952981	210	0.752352	0.848499	-47.9292	-15.7801
21	2000	4406.71	174504898	21.72	11.7418	9.97819	120	0.745271	0.953468	203	0.756368	0.853155	-47.9292	-15.7801
21	2001	4402.51	176968205	25.6783	13.4969	12.1814	120	0.745271	0.952921	199	0.758331	0.856637	-47.9292	-15.7801
21	2002	4458.33	179393768	26.6796	12.583	14.0966	120	0.745271	0.951877	203	0.755606	0.888629	-47.9292	-15.7801
21	2003	4450.93	181752951	27.0621	12.0752	14.9869	120	0.745271	0.951917	204	0.751007	0.882263	-47.9292	-15.7801
21	2004	4647.53	184010283	28.9732	12.5481	16.4251	120	0.745271	0.952094	210	0.752667	0.871654	-47.9292	-15.7801
21	2005	4739.31	186142403	26.6483	11.52	15.1284	121	0.747398	0.952872	206	0.750519	0.87858	-47.9292	-15.7801
21	2006	4874.6	188134315	25.8342	11.4658	14.3685	121	0.747398	0.952359	210	0.753743	0.88036	-47.9292	-15.7801
21	2007	5121.03	189996976	25.2087	11.8443	13.3644	121	0.747398	0.952139	206	0.750519	0.882856	-47.9292	-15.7801
21	2008	5336.08	191765567	27.1363	13.4731	13.6632	121	0.747398	0.952042	206	0.750519	0.885589	-47.9292	-15.7801
21	2009	5271.14	193490922	22.1183	11.1393	10.979	121	0.747398	0.952167	205	0.755766	0.893312	-47.9292	-15.7801
21	2010	5618.32	195210154	22.7745	11.9029	10.8716	121	0.747398	0.953273	206	0.750519	0.892349	-47.9292	-15.7801
23	1992	3066.27	194894	102.658	52.929	49.7286	94	0.737427	0.987365	151	0.767769	0.91363	-88.7713	17.2534
23	1993	3200.82	198420	96.8923	50.1932	46.699	95	0.735738	0.986742	169	0.754585	0.880449	-88.7713	17.2534
23	1994	3143.64	202348	102.288	52.4475	49.8408	95	0.735738	0.982395	162	0.76769	0.884593	-88.7713	17.2534
23	1995	3093.35	206962	97.089	49.1196	47.9694	99	0.746112	0.974793	161	0.769079	0.901665	-88.7713	17.2534
23	1996	3057.58	212375	100.287	50.2747	50.0122	99	0.746112	0.971967	164	0.762501	0.896364	-88.7713	17.2534
23	1997	3077.45	218484	108.506	55.7171	52.7887	99	0.746112	0.966695	162	0.770064	0.899615	-88.7713	17.2534
23	1998	3098.98	225083	109.528	56.9376	52.5906	99	0.746112	0.967071	150	0.762373	0.902838	-88.7713	17.2534
23	1999	3272.55	231860	122.432	67.3657	55.0663	105	0.739237	0.96876	158	0.764923	0.903184	-88.7713	17.2534
23	2000	3594.96	238586	126.694	73.7016	52.9928	105	0.739237	0.967266	176	0.766782	0.878315	-88.7713	17.2534
23	2001	3671.42	245198	119.965	69.0983	50.8671	105	0.739237	0.968674	147	0.755675	0.885836	-88.7713	17.2534
23	2002	3757.96	251766	118.676	66.1211	52.5554	105	0.739237	0.972991	157	0.745607	0.895056	-88.7713	17.2534
23	2003	4003.61	258346	119.384	66.0816	53.3024	105	0.739237	0.976968	183	0.762522	0.834689	-88.7713	17.2534
23	2004	4082.81	265040	109.244	58.5989	50.6451	105	0.739237	0.972021	173	0.745166	0.828309	-88.7713	17.2534
23	2005	4100.01	271920	117.285	62.6573	54.6274	105	0.739237	0.975842	178	0.765646	0.882006	-88.7713	17.2534
23	2006	4182.13	278985	123.225	61.8723	61.3525	105	0.739237	0.976943	176	0.767088	0.879989	-88.7713	17.2534
23	2007	4131.4	286196	121.565	61.6857	59.8795	105	0.739237	0.974925	172	0.767294	0.884788	-88.7713	17.2534
23	2008	4168.62	293544	131.665	69.7983	61.8665	105	0.739237	0.976362	168	0.76488	0.83877	-88.7713	17.2534
23	2009	4065.14	301016	33.3543	17.5982	15.7561	105	0.739237	0.975214	161	0.76948	0.890735	-88.7713	17.2534
23	2010	4080.3	308595	116.271	57.8977	58.3733	105	0.739237	0.974247	173	0.768313	0.843558	-88.7713	17.2534
25	1992	1114.33	329984	96.1681	62.2667	33.9014	86	0.719443	0.979451	103	0.739006	0.966777	159.949	-9.42676
25	1993	1126.2	339490	107.466	68.8297	38.6365	86	0.719443	0.9795	102	0.740645	0.967543	159.949	-9.42676
25	1994	1195.38	349250	105.524	68.7717	36.7523	86	0.719443	0.979311	102	0.740645	0.966986	159.949	-9.42676
25	1995	1257.72	359236	94.7535	58.5312	36.2223	86	0.719443	0.979419	102	0.740645	0.967278	159.949	-9.42676
25	1996	1242.61	369439	90.2312	55.8097	34.4215	86	0.719443	0.979429	102	0.740645	0.966988	159.949	-9.42676
25	1997	1191.12	379861	104.254	65.5881	38.666	86	0.719443	0.979634	102	0.740645	0.9673	159.949	-9.42676
25	1998	1179.36	390493	88.8585	52.6708	36.1877	86	0.719443	0.97994	102	0.740645	0.967658	159.949	-9.42676
25	1999	1142	401323	77.7925	42.1046	35.688	86	0.719443	0.979781	102	0.740645	0.966496	159.949	-9.42676
25	2000	952.912	412336	62.7224	38.6325	24.09	86	0.719443	0.979774	102	0.740645	0.967366	159.949	-9.42676
25	2001	853.709	423529	52.4023	35.8906	16.5118	86	0.719443	0.98014	102	0.740645	0.967306	159.949	-9.42676
25	2002	808.146	434880	50.5463	30.4796	20.0667	86	0.719443	0.98012	143	0.755351	0.936246	159.949	-9.42676
25	2003	838.587	446335	58.0821	31.6757	26.4064	86	0.719443	0.980137	139	0.739647	0.93736	159.949	-9.42676
25	2004	857.584	457827	73.2975	42.3671	30.9303	86	0.719443	0.980144	138	0.747845	0.91332	159.949	-9.42676
25	2005	881.962	469306	88.6771	54.6058	34.0713	86	0.719443	0.979728	135	0.747416	0.921093	159.949	-9.42676
25	2006	920.785	480745	93.3732	57.2353	36.1379	86	0.719443	0.979855	139	0.738502	0.869504	159.949	-9.42676
25	2007	995.692	492148	93.0504	56.3811	36.6694	86	0.719443	0.979594	148	0.732358	0.907405	159.949	-9.42676
25	2008	1044.2	503541	95.0536	57.7568	37.2968	86	0.719443	0.979557	146	0.734271	0.914005	159.949	-9.42676
25	2009	1008.79	514964	87.9162	51.2716	36.6447	86	0.719443	0.979572	146	0.734271	0.913066	159.949	-9.42676
25	2010	1055.86	526447	92.6431	61.5362	31.107	86	0.719443	0.979185	123	0.736209	0.954828	159.949	-9.42676
26	1992	27392.2	271935	105.781	47.909	57.8723	79	0.721519	0.98919	187	0.738244	0.893853	114.946	4.94199
26	1993	26717.5	279652	106.527	51.7636	54.7633	79	0.721519	0.991029	187	0.738244	0.892606	114.946	4.94199
26	1994	26817.7	287370	99.4874	48.4062	51.0812	79	0.721519	0.991016	194	0.741161	0.843243	114.946	4.94199
26	1995	27293.8	295003	115.544	55.8271	59.7168	79	0.721519	0.991453	195	0.737887	0.846782	114.946	4.94199
26	1996	27382.5	302511	120.574	60.6405	59.9335	79	0.721519	0.991576	198	0.73589	0.846645	114.946	4.94199
26	1997	26336.1	309904	115.68	58.4942	57.1854	79	0.721519	0.992082	206	0.740837	0.842445	114.946	4.94199
26	1998	25585.5	317214	107.876	57.4041	50.472	79	0.721519	0.99181	206	0.740837	0.842163	114.946	4.94199
26	1999	25774.3	324501	104.22	48.4032	55.8163	79	0.721519	0.99208	196	0.741214	0.842467	114.946	4.94199
26	2000	25925.5	331801	103.172	35.8173	67.3543	79	0.721519	0.99185	194	0.739654	0.845481	114.946	4.94199
26	2001	26062.5	339114	108.719	39.1936	69.5253	79	0.721519	0.991888	196	0.741214	0.84903	114.946	4.94199
26	2002	26501.7	346407	108.748	41.6261	67.1218	79	0.721519	0.99207	209	0.739506	0.847541	114.946	4.94199
26	2003	26712.8	353649	105.258	35.9692	69.2893	79	0.721519	0.991924	216	0.760028	0.844886	114.946	4.94199
26	2004	26315.7	360797	100.59	31.7905	68.799	79	0.721519	0.991887	218	0.759535	0.847017	114.946	4.94199
26	2005	25913.6	367815	97.4576	27.2892	70.1684	79	0.721519	0.991359	212	0.762343	0.84974	114.946	4.94199
26	2006	26556.3	374697	96.9411	25.2165	71.7247	79	0.721519	0.992148	214	0.759553	0.846198	114.946	4.94199
26	2007	26127.2	381440	95.751	27.8979	67.8531	79	0.721519	0.977758	216	0.760626	0.862538	114.946	4.94199
26	2008	25186.3	388017	105.914	27.6146	78.2992	79	0.721519	0.977952	216	0.760626	0.860363	114.946	4.94199
26	2009	24341.3	394400	108.572	35.7892	72.7827	79	0.721519	0.978269	216	0.760626	0.861104	114.946	4.94199
26	2010	24589.3	400569	114.311	32.8727	81.4388	79	0.721519	0.978384	208	0.765016	0.867981	114.946	4.94199
27	1992	2481.76	8540164	100.05	52.9382	47.1116	127	0.698387	0.881847	180	0.73463	0.855465	23.3238	42.7105
27	1993	2464.6	8472313	84.0415	45.8347	38.2068	139	0.705307	0.880056	199	0.730657	0.815795	23.3238	42.7105
27	1994	2517.95	8443591	90.7201	45.6726	45.0476	140	0.708617	0.884842	209	0.740607	0.797641	23.3238	42.7105
27	1995	2601.53	8406067	101.827	49.9061	51.921	140	0.708617	0.88083	209	0.739331	0.790256	23.3238	42.7105
27	1996	2378.84	8362826	116.197	56.8069	59.3902	139	0.708811	0.885621	184	0.7413	0.833562	23.3238	42.7105
27	1997	2353.99	8312068	112.094	53.4116	58.6823	139	0.708811	0.888775	200	0.737485	0.808907	23.3238	42.7105
27	1998	2484.95	8256786	117.178	58.0837	59.0944	139	0.708811	0.889817	203	0.736305	0.80789	23.3238	42.7105
27	1999	2548	8210624	116.559	60.5763	55.983	139	0.708811	0.888869	201	0.738031	0.812033	23.3238	42.7105
27	2000	2706.57	8170172	106.262	55.7997	50.4624	139	0.708811	0.891667	202	0.735127	0.81259	23.3238	42.7105
27	2001	2872.96	8020282	106.866	58.1442	48.7218	139	0.708811	0.891668	208	0.737042	0.82448	23.3238	42.7105
27	2002	3066.02	7868468	102.98	55.5352	47.4452	139	0.708811	0.891979	216	0.740441	0.829443	23.3238	42.7105
27	2003	3253.22	7823557	107.385	58.8576	48.5271	141	0.708132	0.89111	201	0.743757	0.82017	23.3238	42.7105
27	2004	3490.1	7781161	115.323	63.3921	51.9308	141	0.708132	0.889464	193	0.738536	0.828255	23.3238	42.7105
27	2005	3733.26	7739900	96.164	55.6271	40.537	141	0.708132	0.890294	196	0.741939	0.829466	23.3238	42.7105
27	2006	3997.04	7699020	140.005	78.7961	61.2093	150	0.698721	0.826912	222	0.740051	0.810707	23.3238	42.7105
27	2007	4274.64	7659764	138.65	79.1834	59.4666	150	0.698721	0.830753	222	0.740051	0.821157	23.3238	42.7105
27	2008	4561.33	7623395	136.949	78.732	58.2174	149	0.698903	0.831246	222	0.740051	0.822785	23.3238	42.7105
27	2009	4332.2	7585131	103.848	56.3408	47.5076	151	0.698369	0.834745	233	0.756395	0.818033	23.3238	42.7105
27	2010	4378.88	7534289	116.715	59.3048	57.4104	151	0.698369	0.835148	224	0.741317	0.827282	23.3238	42.7105
29	1992	220.67	5882679	38.2261	29.477	8.74918	78	0.757545	0.992972	86	0.759738	0.976605	29.3639	-3.3784
29	1993	202.729	6003704	36.543	27.161	9.38196	78	0.757545	0.992978	86	0.759738	0.976355	29.3639	-3.3784
29	1994	191.496	6112449	38.7535	28.4818	10.2718	78	0.757545	0.993532	86	0.759738	0.975952	29.3639	-3.3784
29	1995	173.562	6209923	40.2046	27.2783	12.9263	78	0.757545	0.993199	86	0.759738	0.974726	29.3639	-3.3784
29	1996	157.532	6294482	21.5737	15.7534	5.82032	78	0.757545	0.993114	86	0.759738	0.975541	29.3639	-3.3784
29	1997	153.2	6369573	24.2755	14.4399	9.83558	78	0.757545	0.993395	86	0.759738	0.976643	29.3639	-3.3784
29	1998	158.533	6447672	27.4401	19.4403	7.99979	78	0.757545	0.993566	105	0.758486	0.901231	29.3639	-3.3784
29	1999	154.591	6545273	23.5397	15.964	7.57576	78	0.757545	0.993776	105	0.767924	0.909724	29.3639	-3.3784
29	2000	150.304	6674286	22.5536	16.2347	6.31893	78	0.757545	0.993887	107	0.769952	0.919762	29.3639	-3.3784
29	2001	149.691	6839376	20.9641	15.7848	5.17926	78	0.757545	0.993629	113	0.770365	0.9418	29.3639	-3.3784
29	2002	151.941	7037727	21.6738	16.988	4.68574	78	0.757545	0.993611	112	0.766522	0.913351	29.3639	-3.3784
29	2003	145.4	7264340	27.3764	20.9949	6.38144	78	0.757545	0.993822	105	0.758495	0.922749	29.3639	-3.3784
29	2004	147.427	7510771	31.5762	24.6234	6.95279	78	0.757545	0.994042	118	0.770157	0.89977	29.3639	-3.3784
29	2005	143.784	7770392	41.6468	33.4443	8.2025	78	0.757545	0.993914	111	0.75611	0.951405	29.3639	-3.3784
29	2006	146.398	8042579	54.1518	46.8698	7.28208	78	0.757545	0.994309	119	0.762268	0.908885	29.3639	-3.3784
29	2007	148.141	8328312	41.4823	34.2239	7.25849	78	0.757545	0.994349	126	0.772889	0.892195	29.3639	-3.3784
29	2008	150.279	8624280	47.4179	37.9262	9.49174	78	0.757545	0.994406	128	0.749188	0.818887	29.3639	-3.3784
29	2009	150.223	8926687	49.9258	43.1235	6.80234	78	0.757545	0.994619	140	0.761649	0.892765	29.3639	-3.3784
29	2010	150.742	9232753	48.0957	39.1791	8.91662	78	0.757545	0.99446	141	0.7579	0.842001	29.3639	-3.3784
32	1992	878.953	12796831	38.8626	18.3156	20.547	148	0.753424	0.840939	180	0.764045	0.82341	11.5174	3.8721
32	1993	826.766	13169247	31.745	15.5653	16.1797	148	0.753424	0.840506	177	0.747445	0.828454	11.5174	3.8721
32	1994	783.622	13546948	38.0239	16.9032	21.1207	148	0.753424	0.838981	191	0.759605	0.813207	11.5174	3.8721
32	1995	787.246	13929575	41.3691	17.7938	23.5753	148	0.753424	0.839746	190	0.764211	0.873284	11.5174	3.8721
32	1996	804.243	14316949	41.773	18.3915	23.3814	148	0.753424	0.83685	189	0.764672	0.82087	11.5174	3.8721
32	1997	822.706	14709426	39.7881	18.3599	21.4282	148	0.753424	0.83517	187	0.761348	0.816225	11.5174	3.8721
32	1998	841.371	15107909	39.1368	17.7063	21.4304	148	0.753424	0.834431	188	0.762181	0.815543	11.5174	3.8721
32	1999	855.368	15513653	38.6667	17.1643	21.5024	148	0.753424	0.834489	191	0.760597	0.819992	11.5174	3.8721
32	2000	868.123	15927713	54.0032	24.835	29.1682	148	0.753424	0.833946	189	0.761704	0.81848	11.5174	3.8721
32	2001	883.854	16350440	56.8187	29.3226	27.4961	148	0.753424	0.834102	192	0.761688	0.818977	11.5174	3.8721
32	2002	895.646	16782044	51.172	26.1677	25.0043	148	0.753424	0.833972	188	0.762768	0.820673	11.5174	3.8721
32	2003	907.88	17223277	47.3671	23.4101	23.957	148	0.753424	0.833776	190	0.759708	0.819355	11.5174	3.8721
32	2004	917.428	17674960	47.2025	24.4922	22.7103	148	0.753424	0.833975	190	0.76189	0.820985	11.5174	3.8721
32	2005	914.553	18137734	50.8567	26.3915	24.4652	148	0.753424	0.833154	194	0.759605	0.814211	11.5174	3.8721
32	2006	919.969	18611937	57.0465	27.7417	29.3048	148	0.753424	0.83354	188	0.762577	0.820198	11.5174	3.8721
32	2007	926.906	19097676	60.5488	29.5293	31.0196	148	0.753424	0.833672	187	0.754888	0.820758	11.5174	3.8721
32	2008	926.484	19595026	64.184	33.1181	31.0659	148	0.753424	0.833655	192	0.760237	0.819967	11.5174	3.8721
32	2009	920.867	20103945	51.8312	28.3128	23.5184	148	0.753424	0.832401	189	0.76186	0.818767	11.5174	3.8721
32	2010	927.254	20624343	54.3577	28.8627	25.495	148	0.753424	0.832708	190	0.763933	0.819844	11.5174	3.8721
33	1992	25968.9	2.85196e+07	54.5593	27.4659	27.0934	82	0.664303	0.871068	218	0.735955	0.839178	-75.6919	45.4215
33	1993	26286.9	2.88334e+07	60.4162	30.2087	30.2075	90	0.673501	0.87054	218	0.735955	0.835448	-75.6919	45.4215
33	1994	27286.3	2.91119e+07	66.8257	32.8217	34.0039	90	0.673501	0.871235	218	0.735955	0.835353	-75.6919	45.4215
33	1995	27821.2	29354000	71.456	34.1324	37.3236	90	0.673501	0.871276	218	0.735955	0.834786	-75.6919	45.4215
33	1996	27968.7	29671900	72.7479	34.3608	38.3871	91	0.672482	0.872368	218	0.735955	0.844668	-75.6919	45.4215
33	1997	28844.1	29987200	77.0193	37.5279	39.4914	91	0.672482	0.871781	218	0.735955	0.837356	-75.6919	45.4215
33	1998	29767.2	30247900	80.8848	39.4406	41.4442	91	0.672482	0.870382	218	0.735955	0.841671	-75.6919	45.4215
33	1999	31155	30499200	82.7084	39.5243	43.1841	91	0.672482	0.870042	218	0.735955	0.835918	-75.6919	45.4215
33	2000	32497.2	30769700	85.4042	39.8257	45.5785	96	0.670232	0.87131	217	0.736324	0.838589	-75.6919	45.4215
33	2001	32744.7	31081900	81.3412	37.7994	43.5417	96	0.670232	0.872545	217	0.736324	0.845022	-75.6919	45.4215
33	2002	33401.3	31362000	78.713	37.1497	41.5633	96	0.670232	0.870843	217	0.736324	0.838698	-75.6919	45.4215
33	2003	33692.3	31676000	72.4816	34.3607	38.1209	96	0.670232	0.869862	217	0.736324	0.839033	-75.6919	45.4215
33	2004	34397.1	31995000	72.53	34.1089	38.4211	96	0.670232	0.87089	217	0.736324	0.84154	-75.6919	45.4215
33	2005	35087.9	32312000	71.8935	34.0846	37.8089	96	0.670232	0.870467	217	0.736324	0.840669	-75.6919	45.4215
33	2006	35786	32576074	69.7563	33.6233	36.133	96	0.670232	0.871415	217	0.736324	0.841324	-75.6919	45.4215
33	2007	36182.9	32927517	67.9773	33.019	34.9583	96	0.670232	0.872195	215	0.736745	0.845234	-75.6919	45.4215
33	2008	36005.5	33317662	68.7113	33.5941	35.1172	95	0.677183	0.869885	215	0.736745	0.843253	-75.6919	45.4215
33	2009	34583.4	33726915	59.1801	30.4338	28.7463	95	0.677183	0.871674	215	0.736745	0.843347	-75.6919	45.4215
33	2010	35277.3	34126547	60.7399	31.3093	29.4306	95	0.677183	0.871317	215	0.736745	0.841649	-75.6919	45.4215
35	1992	1100.51	368873	83.9399	66.6569	17.283	82	0.648131	0.907676	154	0.757783	0.899115	-23.5087	14.9218
35	1993	1149.1	379100	60.3064	47.0456	13.2608	82	0.648131	0.911429	153	0.755573	0.895529	-23.5087	14.9218
35	1994	1195.91	389504	71.5634	56.5171	15.0463	82	0.648131	0.914529	159	0.75348	0.804538	-23.5087	14.9218
35	1995	1253.41	399477	77.5156	60.3786	17.137	82	0.648131	0.918073	155	0.753727	0.807344	-23.5087	14.9218
35	1996	1306.84	408790	75.49	55.2908	20.1992	82	0.648131	0.895209	158	0.751254	0.787672	-23.5087	14.9218
35	1997	1377.13	417562	85.9793	58.5376	27.4417	82	0.648131	0.895417	157	0.75757	0.794611	-23.5087	14.9218
35	1998	1463.65	425932	81.8814	59.0853	22.7962	82	0.648131	0.894799	196	0.747759	0.763794	-23.5087	14.9218
35	1999	1606.18	434168	80.969	59.9931	20.9759	82	0.648131	0.894632	195	0.745839	0.769723	-23.5087	14.9218
35	2000	1690.74	442426	87.5206	60.5134	27.0072	82	0.648131	0.894894	196	0.742829	0.76907	-23.5087	14.9218
35	2001	1761.13	450812	92.1637	62.3543	29.8094	82	0.648131	0.892265	196	0.742829	0.770112	-23.5087	14.9218
35	2002	1820.53	459140	101.09	68.5447	32.545	82	0.648131	0.89178	194	0.746406	0.772077	-23.5087	14.9218
35	2003	1873.96	466939	98.7684	67.404	31.3644	82	0.648131	0.896882	194	0.74887	0.774865	-23.5087	14.9218
35	2004	1926.77	473577	101.567	69.563	32.0042	82	0.648131	0.895889	192	0.747672	0.775531	-23.5087	14.9218
35	2005	2030.66	478651	104.344	66.5665	37.7774	82	0.648131	0.894303	196	0.74795	0.782348	-23.5087	14.9218
35	2006	2221.34	481940	117.817	72.6845	45.1322	82	0.648131	0.896032	197	0.749582	0.780868	-23.5087	14.9218
35	2007	2404.62	483713	120.597	77.772	42.8254	82	0.648131	0.89698	198	0.749109	0.777912	-23.5087	14.9218
35	2008	2548.71	484651	123.701	78.3643	45.3364	82	0.648131	0.896865	199	0.750549	0.776988	-23.5087	14.9218
35	2009	2637.55	485714	103.509	67.8998	35.6089	82	0.648131	0.89773	199	0.74806	0.781484	-23.5087	14.9218
35	2010	2764.21	487601	105.671	67.1041	38.567	82	0.648131	0.899066	200	0.747541	0.782763	-23.5087	14.9218
37	1992	381.84	3050789	35.6159	24.1125	11.5034	86	0.744128	0.99244	135	0.759302	0.903642	21.6407	5.63056
37	1993	374.004	3125144	36.3176	22.3322	13.9855	86	0.744128	0.992488	141	0.755881	0.882717	21.6407	5.63056
37	1994	383.077	3200633	53.6957	29.7049	23.9908	86	0.744128	0.99249	133	0.751931	0.896545	21.6407	5.63056
37	1995	401.248	3275695	48.079	27.6912	20.3879	86	0.744128	0.992142	127	0.758898	0.924808	21.6407	5.63056
37	1996	376.621	3350299	38.3625	21.0443	17.3182	86	0.744128	0.991856	132	0.740932	0.936968	21.6407	5.63056
37	1997	387.962	3424733	44.447	24.931	19.516	86	0.744128	0.99213	121	0.747214	0.927265	21.6407	5.63056
37	1998	397.673	3498140	42.2551	25.2465	17.0086	86	0.744128	0.992087	127	0.739164	0.943593	21.6407	5.63056
37	1999	403.75	3569523	25.7104	14.5626	11.1479	86	0.744128	0.992213	136	0.749009	0.934119	21.6407	5.63056
37	2000	386.213	3638316	46.0165	25.2901	20.7264	86	0.744128	0.992094	121	0.751793	0.94257	21.6407	5.63056
37	2001	381.636	3704045	38.9679	21.812	17.1559	86	0.744128	0.99202	131	0.742156	0.948699	21.6407	5.63056
37	2002	372.982	3767248	37.4651	21.1669	16.2981	86	0.744128	0.992103	122	0.749919	0.921459	21.6407	5.63056
37	2003	340.855	3829636	31.5149	18.0138	13.5011	86	0.744128	0.992242	132	0.751092	0.889008	21.6407	5.63056
37	2004	338.609	3893595	34.0178	20.2668	13.7509	86	0.744128	0.992125	119	0.745355	0.908718	21.6407	5.63056
37	2005	340.844	3960897	33.5015	20.7738	12.7276	86	0.744128	0.992081	124	0.749995	0.906359	21.6407	5.63056
37	2006	347.548	4032102	36.0831	21.8915	14.1917	86	0.744128	0.992057	135	0.74875	0.915453	21.6407	5.63056
37	2007	353.844	4106897	37.5802	23.469	14.1112	86	0.744128	0.992137	138	0.746472	0.89944	21.6407	5.63056
37	2008	354.176	4185106	34.4669	23.4592	11.0077	86	0.744128	0.992129	135	0.74875	0.875691	21.6407	5.63056
37	2009	353.346	4266247	31.0714	21.5459	9.52551	86	0.744128	0.991979	123	0.749077	0.902032	21.6407	5.63056
37	2010	357.985	4349921	35.1975	24.5996	10.5979	86	0.744128	0.992068	137	0.753153	0.905122	21.6407	5.63056
38	1992	757.187	17426000	72.8038	41.0334	31.7704	110	0.755625	0.920612	186	0.76514	0.807896	79.8528	6.92148
38	1993	799.341	17646000	77.1475	43.3465	33.801	110	0.755625	0.920772	198	0.761587	0.795975	79.8528	6.92148
38	1994	832.545	17891000	79.4308	45.6179	33.8129	110	0.755625	0.921817	185	0.764865	0.805384	79.8528	6.92148
38	1995	866.47	18136000	81.635	46.0374	35.5976	110	0.755625	0.923161	203	0.758185	0.791881	79.8528	6.92148
38	1996	889.585	18336000	78.874	43.9006	34.9733	110	0.755625	0.922423	193	0.766861	0.812518	79.8528	6.92148
38	1997	934.74	18568000	80.1376	43.5994	36.5381	110	0.755625	0.92295	172	0.740241	0.806698	79.8528	6.92148
38	1998	967.404	18784000	78.495	42.2512	36.2438	110	0.755625	0.922261	192	0.761111	0.812776	79.8528	6.92148
38	1999	994.606	19056000	78.7515	43.2678	35.4837	110	0.755625	0.922675	192	0.763227	0.81098	79.8528	6.92148
38	2000	1051.74	19102000	88.6365	49.6208	39.0157	110	0.755625	0.922757	189	0.762945	0.815683	79.8528	6.92148
38	2001	1052.29	18797000	80.8986	43.5674	37.3312	110	0.755625	0.923481	193	0.762456	0.818363	79.8528	6.92148
38	2002	1086.84	18921000	76.3351	41.4218	34.9133	110	0.755625	0.923963	193	0.766253	0.820167	79.8528	6.92148
38	2003	1136.27	19173000	75.3362	40.6827	34.6535	110	0.755625	0.92345	194	0.759525	0.814039	79.8528	6.92148
38	2004	1181.99	19435000	79.4829	44.152	35.3309	110	0.755625	0.923035	191	0.761543	0.810966	79.8528	6.92148
38	2005	1242.4	19644000	73.604	41.2671	32.3369	110	0.755625	0.92304	187	0.764041	0.817932	79.8528	6.92148
38	2006	1323.25	19858000	71.2612	41.1327	30.1285	110	0.755625	0.923735	193	0.760197	0.801076	79.8528	6.92148
38	2007	1400.44	20039000	68.6065	39.4915	29.115	110	0.755625	0.923774	203	0.76449	0.790511	79.8528	6.92148
38	2008	1470.7	20217000	63.369	38.5275	24.8415	110	0.755625	0.92392	192	0.762108	0.817382	79.8528	6.92148
38	2009	1505.4	20450000	49.1492	27.8208	21.3284	110	0.755625	0.924315	194	0.760994	0.808717	79.8528	6.92148
38	2010	1610.08	20653000	53.0616	30.6847	22.3768	110	0.755625	0.923584	196	0.764228	0.801918	79.8528	6.92148
39	1992	359.213	6338934	35.9046	24.8138	11.0907	91	0.74293	0.929727	95	0.744729	0.928053	15.0445	12.1048
39	1993	293.364	6542419	42.6473	29.3239	13.3234	91	0.74293	0.931049	96	0.744622	0.926693	15.0445	12.1048
39	1994	312.909	6755540	50.9884	34.8827	16.1056	91	0.74293	0.927511	129	0.755857	0.89033	15.0445	12.1048
39	1995	306.576	6980351	55.6966	33.7675	21.929	91	0.74293	0.928554	128	0.74196	0.886983	15.0445	12.1048
39	1996	303.118	7216321	46.61	29.0665	17.5435	91	0.74293	0.92757	130	0.748805	0.883003	15.0445	12.1048
39	1997	309.655	7463347	49.3131	30.7693	18.5438	91	0.74293	0.927979	126	0.73984	0.886144	15.0445	12.1048
39	1998	319.992	7724316	48.059	29.5674	18.4916	91	0.74293	0.919446	126	0.73984	0.876038	15.0445	12.1048
39	1999	306.744	8002899	50.5079	32.1897	18.3181	91	0.74293	0.927704	127	0.742668	0.883501	15.0445	12.1048
39	2000	293.121	8301151	51.5712	34.6811	16.8901	91	0.74293	0.922481	119	0.744364	0.894334	15.0445	12.1048
39	2001	315.154	8620917	64.3219	49.6561	14.6658	91	0.74293	0.919674	125	0.757997	0.874228	15.0445	12.1048
39	2002	328.976	8959964	126.351	113.661	12.6899	91	0.74293	0.920358	123	0.752587	0.877547	15.0445	12.1048
39	2003	363.169	9311234	83.3789	58.7459	24.633	91	0.74293	0.920355	122	0.75744	0.885904	15.0445	12.1048
39	2004	467.536	9665024	101.769	50.7597	51.0089	88	0.737967	0.919209	115	0.744795	0.89737	15.0445	12.1048
39	2005	529.433	10014413	104.841	43.8387	61.0024	91	0.74293	0.919745	114	0.745105	0.900139	15.0445	12.1048
39	2006	512.953	10356822	104.292	41.14	63.1524	91	0.74293	0.920961	117	0.753876	0.894801	15.0445	12.1048
39	2007	497.756	10694366	107.1	52.3	54.8	91	0.74293	0.922097	119	0.752921	0.889534	15.0445	12.1048
39	2008	480.652	11030628	103	50.2	52.8	91	0.74293	0.922447	120	0.759041	0.891254	15.0445	12.1048
39	2009	460.656	11371325	67.7512	28.2865	39.4647	91	0.74293	0.921337	120	0.759041	0.886934	15.0445	12.1048
39	2010	505.021	11720781	69.383	27.9622	41.4208	91	0.74293	0.921285	133	0.760961	0.870485	15.0445	12.1048
40	1992	4816.61	13706485	57.981	28.169	29.8119	103	0.666072	0.898557	168	0.733299	0.808251	-70.6475	-33.475
40	1993	5060.12	13958378	55.242	28.6189	26.6232	103	0.666072	0.900793	168	0.736087	0.811097	-70.6475	-33.475
40	1994	5256.19	14204726	54.8121	26.5742	28.2379	103	0.666072	0.901807	168	0.734486	0.815598	-70.6475	-33.475
40	1995	5720.02	14440103	56.4054	27.1026	29.3028	103	0.666072	0.902526	172	0.735222	0.79829	-70.6475	-33.475
40	1996	6050.95	14662323	56.2419	28.9652	27.2768	103	0.666072	0.901707	186	0.732668	0.790703	-70.6475	-33.475
40	1997	6359.51	14872458	56.2868	29.2031	27.0838	103	0.666072	0.90434	188	0.731812	0.814809	-70.6475	-33.475
40	1998	6477.89	15072409	55.8659	29.566	26.2999	111	0.666536	0.884935	188	0.73455	0.815392	-70.6475	-33.475
40	1999	6347.27	15265536	56.9238	27.3258	29.598	111	0.666536	0.892603	203	0.756437	0.805288	-70.6475	-33.475
40	2000	6551.57	15454402	57.8652	28.578	29.2872	111	0.666536	0.891789	206	0.757029	0.806887	-70.6475	-33.475
40	2001	6690.89	15639289	61.4143	30.5423	30.872	111	0.666536	0.890768	186	0.732556	0.811232	-70.6475	-33.475
40	2002	6757.99	15819522	61.9371	30.3938	31.5433	111	0.666536	0.892666	207	0.756583	0.812738	-70.6475	-33.475
40	2003	6948.03	15995658	65.1224	31.2001	33.9223	111	0.666536	0.890506	207	0.756507	0.812184	-70.6475	-33.475
40	2004	7289.12	16168241	68.2588	30.4037	37.8552	112	0.670984	0.891488	207	0.762345	0.803107	-70.6475	-33.475
40	2005	7614.52	16337749	69.9674	31.585	38.3824	112	0.670984	0.891537	209	0.761393	0.80634	-70.6475	-33.475
40	2006	7883.55	16504530	72.0652	29.5603	42.5049	112	0.670984	0.891359	205	0.758938	0.798345	-70.6475	-33.475
40	2007	8164.9	16668892	75.8812	32.0003	43.8809	112	0.670984	0.895549	208	0.757522	0.805547	-70.6475	-33.475
40	2008	8382.31	16831184	81.0414	39.5347	41.5067	112	0.670984	0.895744	207	0.757978	0.802516	-70.6475	-33.475
40	2009	8217.06	16991729	66.7684	29.5975	37.1709	112	0.670984	0.895764	208	0.757324	0.804646	-70.6475	-33.475
40	2010	8610.02	17150760	69.5696	31.7262	37.8433	112	0.670984	0.895642	210	0.76056	0.804259	-70.6475	-33.475
44	1992	2928.36	34608171	33.4656	15.7571	17.7085	130	0.737677	0.962256	208	0.752455	0.82899	-74.082	4.60987
44	1993	2942.18	35260456	35.1883	18.7593	16.4289	130	0.737677	0.962608	205	0.758966	0.867192	-74.082	4.60987
44	1994	3057.09	35915434	35.9175	20.9192	14.9984	129	0.738655	0.95679	204	0.754681	0.890136	-74.082	4.60987
44	1995	3158.23	36573895	35.4972	20.9635	14.5337	128	0.739906	0.962687	204	0.742604	0.887904	-74.082	4.60987
44	1996	3165.84	37236124	36.0441	20.8446	15.1995	128	0.739906	0.955759	207	0.751565	0.887803	-74.082	4.60987
44	1997	3216.97	37901358	35.5971	20.7555	14.8415	129	0.738644	0.953119	208	0.75064	0.851694	-74.082	4.60987
44	1998	3179.37	38568056	35.9089	20.9016	15.0074	129	0.738644	0.9529	213	0.750424	0.844068	-74.082	4.60987
44	1999	2994	39234115	36.1493	17.8027	18.3466	159	0.737432	0.941116	213	0.748388	0.849715	-74.082	4.60987
44	2000	3074.32	39897984	32.6671	16.7519	15.9151	159	0.737432	0.941794	215	0.750452	0.859574	-74.082	4.60987
44	2001	3074.98	40558648	33.9011	18.514	15.3871	159	0.737432	0.941789	217	0.753711	0.867053	-74.082	4.60987
44	2002	3101.69	41216304	32.9826	18.1671	14.8156	159	0.737432	0.941608	219	0.756679	0.88895	-74.082	4.60987
44	2003	3172.74	41872051	36.5162	19.9409	16.5753	159	0.737432	0.941867	211	0.755583	0.896592	-74.082	4.60987
44	2004	3290.43	42527623	35.8634	19.0927	16.7708	159	0.737432	0.941724	209	0.756407	0.896026	-74.082	4.60987
44	2005	3392.92	43184026	35.6342	18.7843	16.8499	159	0.737432	0.941621	207	0.752964	0.86376	-74.082	4.60987
44	2006	3565.89	43841370	38.1739	20.5364	17.6375	159	0.737432	0.941835	209	0.757046	0.863988	-74.082	4.60987
44	2007	3755.67	44498390	36.3299	19.7907	16.5392	159	0.737432	0.941856	211	0.75717	0.893837	-74.082	4.60987
44	2008	3832.5	45153037	38.0521	20.2626	17.7895	159	0.737432	0.941534	216	0.754811	0.890856	-74.082	4.60987
44	2009	3840.54	45802561	34.28	18.2492	16.0308	159	0.737432	0.941839	209	0.755809	0.874535	-74.082	4.60987
44	2010	3937.87	46444798	33.7009	17.7649	15.936	159	0.737432	0.943068	215	0.755115	0.886454	-74.082	4.60987
45	1992	716.754	433286	59.891	41.8505	18.0405	83	0.730138	0.988765	94	0.748911	0.974173	43.2418	-11.6986
45	1993	720.775	443820	57.6817	37.7117	19.97	83	0.730138	0.988973	94	0.748911	0.97452	43.2418	-11.6986
45	1994	666.457	454665	67.3217	47.2483	20.0734	83	0.730138	0.989391	94	0.748911	0.975164	43.2418	-11.6986
45	1995	673.873	465895	64.3298	44.5664	19.7634	85	0.740438	0.988906	117	0.770984	0.857893	43.2418	-11.6986
45	1996	648.937	477548	59.7046	41.3809	18.3237	85	0.740438	0.989114	117	0.762577	0.912953	43.2418	-11.6986
45	1997	658.437	489627	61.1669	43.0239	18.1429	85	0.740438	0.988808	118	0.762888	0.911354	43.2418	-11.6986
45	1998	650.28	502128	48.6113	37.257	11.3543	85	0.740438	0.989037	124	0.762089	0.907392	43.2418	-11.6986
45	1999	646.191	515028	46.6249	33.9135	12.7114	85	0.740438	0.98893	122	0.757764	0.85813	43.2418	-11.6986
45	2000	638.875	528312	49.2733	32.5366	16.7367	85	0.740438	0.989071	122	0.754581	0.906946	43.2418	-11.6986
45	2001	643.501	541976	46.3141	30.7929	15.5212	85	0.740438	0.989164	128	0.753143	0.846959	43.2418	-11.6986
45	2002	653.265	556028	46.4907	30.7594	15.7312	85	0.740438	0.984841	131	0.761049	0.899536	43.2418	-11.6986
45	2003	652.46	570491	48.7058	31.1899	17.5159	85	0.740438	0.987502	134	0.770445	0.897341	43.2418	-11.6986
45	2004	634.329	585389	48.0898	32.9758	15.1139	85	0.740438	0.987596	128	0.767656	0.898826	43.2418	-11.6986
45	2005	644.273	600733	49.8981	35.7542	14.1439	85	0.740438	0.987669	124	0.76132	0.910973	43.2418	-11.6986
45	2006	635.567	616526	52.8068	38.6101	14.1967	85	0.740438	0.988121	124	0.765158	0.901077	43.2418	-11.6986
45	2007	622.325	632736	56.0565	41.3257	14.7308	85	0.740438	0.988786	124	0.761251	0.902007	43.2418	-11.6986
45	2008	612.37	649291	62.1926	48.2828	13.9098	85	0.740438	0.988418	124	0.761251	0.898842	43.2418	-11.6986
45	2009	607.725	666097	62.8473	48.1772	14.6701	85	0.740438	0.988397	124	0.761251	0.89963	43.2418	-11.6986
45	2010	604.771	683081	66.0804	50.4479	15.6325	85	0.740438	0.988629	115	0.763463	0.912194	43.2418	-11.6986
46	1992	1811.25	2511819	57.1407	16.4486	40.6921	88	0.754842	0.97241	154	0.756833	0.908959	15.2662	-4.2767
46	1993	1747.17	2578424	74.1762	31.3398	42.8364	92	0.758576	0.973521	151	0.761763	0.928013	15.2662	-4.2767
46	1994	1607.93	2647817	132.736	74.2192	58.517	92	0.758576	0.973399	164	0.761953	0.896087	15.2662	-4.2767
46	1995	1627.26	2720633	128.313	63.6079	64.7046	95	0.756496	0.974276	145	0.778327	0.928115	15.2662	-4.2767
46	1996	1650.4	2797572	128.408	59.9494	68.4582	109	0.74316	0.932566	136	0.740622	0.913021	15.2662	-4.2767
46	1997	1594.07	2878333	135.758	60.1615	75.5966	109	0.74316	0.931065	143	0.748242	0.909769	15.2662	-4.2767
46	1998	1607.29	2961357	148.902	72.624	76.2776	109	0.74316	0.93292	143	0.748242	0.909133	15.2662	-4.2767
46	1999	1523.05	3044444	131.394	59.1041	72.2901	109	0.74316	0.930645	136	0.752388	0.912759	15.2662	-4.2767
46	2000	1595.59	3126204	123.91	43.6127	80.2971	109	0.74316	0.930565	135	0.753255	0.915786	15.2662	-4.2767
46	2001	1615.22	3205636	130.732	53.3125	77.42	116	0.757568	0.93384	146	0.75687	0.845409	15.2662	-4.2767
46	2002	1649.06	3283719	135.456	53.9396	81.5164	116	0.757568	0.933629	161	0.760081	0.835446	15.2662	-4.2767
46	2003	1623.08	3363418	156.862	76.0494	80.8124	116	0.757568	0.934117	167	0.756459	0.830794	15.2662	-4.2767
46	2004	1637.9	3448868	131.368	50.8384	80.5298	116	0.757568	0.933947	164	0.761208	0.836433	15.2662	-4.2767
46	2005	1718.1	3542867	138.664	54.5054	84.1582	116	0.757568	0.933844	177	0.754656	0.846404	15.2662	-4.2767
46	2006	1773.29	3646653	149.78	65.62	84.1597	116	0.757568	0.933081	180	0.769089	0.84571	15.2662	-4.2767
46	2007	1693.14	3758858	132.053	53.5231	78.5295	116	0.757568	0.933217	185	0.76474	0.84815	15.2662	-4.2767
46	2008	1733.25	3876475	122.154	47.0025	75.1515	116	0.757568	0.933351	179	0.76848	0.854593	15.2662	-4.2767
46	2009	1807.38	3995146	120.623	50.2054	70.418	116	0.757568	0.933444	179	0.771153	0.839802	15.2662	-4.2767
46	2010	1909.83	4111715	139.818	54.6979	85.1197	116	0.757568	0.934169	183	0.769139	0.839687	15.2662	-4.2767
48	1992	3398.34	3233568	75.0598	39.8435	35.2162	113	0.742376	0.981862	156	0.772076	0.907683	-84.0089	9.63701
48	1993	3563.51	3312307	78.0132	42.2397	35.7735	112	0.744055	0.982371	149	0.759287	0.921592	-84.0089	9.63701
48	1994	3642.68	3393575	76.6933	41.1323	35.561	112	0.744055	0.98194	179	0.761955	0.863546	-84.0089	9.63701
48	1995	3693.41	3478197	77.9209	40.3655	37.5554	112	0.744055	0.981975	187	0.762708	0.869555	-84.0089	9.63701
48	1996	3633.79	3566605	82.1011	42.7862	39.3149	112	0.744055	0.982095	182	0.765924	0.873731	-84.0089	9.63701
48	1997	3740.61	3658020	85.3352	44.5877	40.7475	112	0.744055	0.982025	192	0.761017	0.851997	-84.0089	9.63701
48	1998	3954.67	3750585	97.5328	50.0886	47.4443	113	0.748037	0.981846	181	0.744106	0.851698	-84.0089	9.63701
48	1999	4178.29	3841734	97.672	45.9271	51.7449	113	0.748037	0.982161	191	0.760405	0.856546	-84.0089	9.63701
48	2000	4158.44	3929588	94.3891	45.7662	48.6229	113	0.748037	0.982805	196	0.760396	0.857576	-84.0089	9.63701
48	2001	4115.33	4013488	86.0083	44.5311	41.4772	113	0.748037	0.982349	193	0.761881	0.864537	-84.0089	9.63701
48	2002	4151.65	4093840	90.0196	47.6333	42.3864	113	0.748037	0.982896	197	0.760025	0.851572	-84.0089	9.63701
48	2003	4335.67	4171145	95.2044	48.5353	46.6691	113	0.748037	0.983157	193	0.759769	0.863406	-84.0089	9.63701
48	2004	4440.3	4246336	95.7367	49.4808	46.256	113	0.748037	0.982938	193	0.762354	0.861661	-84.0089	9.63701
48	2005	4621.36	4320130	102.474	53.9744	48.5001	113	0.748037	0.982705	193	0.76312	0.864568	-84.0089	9.63701
48	2006	4944.29	4392493	104.406	55.2773	49.1291	113	0.748037	0.983031	193	0.763045	0.902288	-84.0089	9.63701
48	2007	5252.06	4463226	102.227	53.5161	48.7111	113	0.748037	0.98296	194	0.762515	0.881561	-84.0089	9.63701
48	2008	5312.81	4532711	100.627	55.1915	45.4352	113	0.748037	0.98258	198	0.7644	0.868221	-84.0089	9.63701
48	2009	5180.32	4601424	83.9769	41.6966	42.2804	113	0.748037	0.982372	184	0.76951	0.921772	-84.0089	9.63701
48	2010	5357.49	4669685	78.216	40.2413	37.9746	113	0.748037	0.982301	194	0.762753	0.874218	-84.0089	9.63701
49	1992	2828.87	10757891	35.1469	18.2286	16.9183	112	0.724711	0.97127	142	0.73814	0.917232	-82.3667	23.1333
49	1993	2393.82	10821551	28.9158	15.7216	13.1942	112	0.724711	0.971651	143	0.740306	0.917302	-82.3667	23.1333
49	1994	2398.29	10878823	27.7759	14.5362	13.2397	112	0.724711	0.970242	143	0.740306	0.915884	-82.3667	23.1333
49	1995	2445.26	10932013	29.3084	15.9069	13.4015	112	0.724711	0.969128	143	0.740306	0.91463	-82.3667	23.1333
49	1996	2625.24	10980758	32.625	17.3116	15.3134	112	0.724711	0.970441	143	0.740306	0.918964	-82.3667	23.1333
49	1997	2687.7	11024249	32.7546	17.8308	14.9238	112	0.724711	0.969505	143	0.740306	0.915847	-82.3667	23.1333
49	1998	2682.24	11063917	32.5043	18.2518	14.2525	112	0.724711	0.973134	143	0.740306	0.920907	-82.3667	23.1333
49	1999	2838.64	11101580	31.8682	17.331	14.5371	113	0.724354	0.973025	185	0.744675	0.87776	-82.3667	23.1333
49	2000	2996.63	11138416	31.0762	16.9461	14.1301	113	0.724354	0.974864	186	0.74366	0.825051	-82.3667	23.1333
49	2001	3081.73	11175465	29.3615	16.1262	13.2354	113	0.724354	0.975338	195	0.756496	0.822415	-82.3667	23.1333
49	2002	3115.54	11212125	24.7294	13.2023	11.5271	113	0.724354	0.975341	198	0.759568	0.826888	-82.3667	23.1333
49	2003	3223.94	11245926	26.5869	13.6351	12.9518	113	0.724354	0.974786	192	0.759324	0.832728	-82.3667	23.1333
49	2004	3401.69	11273363	31.3116	15.2897	16.0219	113	0.724354	0.974219	195	0.756535	0.876303	-82.3667	23.1333
49	2005	3776.47	11292078	39.3617	18.3439	21.0179	113	0.724354	0.973912	185	0.748612	0.837797	-82.3667	23.1333
49	2006	4228.75	11301100	37.1879	18.4748	18.7131	113	0.724354	0.973957	173	0.747822	0.879561	-82.3667	23.1333
49	2007	4535.62	11301674	37.9679	17.6314	20.3365	113	0.724354	0.974813	196	0.759738	0.867735	-82.3667	23.1333
49	2008	4724.57	11296355	44.9173	24.3497	20.5676	113	0.724354	0.974273	184	0.759431	0.874312	-82.3667	23.1333
49	2009	4796.23	11288826	32.8429	14.9064	17.9365	113	0.724354	0.97376	176	0.749256	0.847919	-82.3667	23.1333
49	2010	4898.32	11281768	38.576	18.9625	19.6135	113	0.724354	0.974309	180	0.751224	0.884117	-82.3667	23.1333
50	1992	13270.9	800660	110.097	60.64	49.457	141	0.666733	0.823632	195	0.740077	0.819027	33.3736	35.1676
50	1993	13067.5	818814	95.4164	47.925	47.4914	141	0.666733	0.827517	196	0.742031	0.821892	33.3736	35.1676
50	1994	13535.1	837166	95.7762	48.0867	47.6895	141	0.666733	0.832773	197	0.737002	0.816481	33.3736	35.1676
50	1995	14054.8	855389	100.104	50.0908	50.0129	141	0.666733	0.831823	203	0.736988	0.815991	33.3736	35.1676
50	1996	14022	873246	104.442	53.6715	50.7701	141	0.666733	0.833097	193	0.741826	0.820912	33.3736	35.1676
50	1997	14069.5	890733	105.4	53.5675	51.8321	141	0.666733	0.836871	197	0.729149	0.825659	33.3736	35.1676
50	1998	14497.4	908040	100.528	50.7393	49.789	141	0.666733	0.844186	201	0.737205	0.829765	33.3736	35.1676
50	1999	14913.5	925491	101.758	50.0072	51.7507	141	0.666733	0.840954	203	0.737429	0.830298	33.3736	35.1676
50	2000	15370	943287	109.871	54.5136	55.3576	141	0.666733	0.840904	204	0.736052	0.82763	33.3736	35.1676
50	2001	15686.2	961481	109.902	53.9167	55.9853	141	0.666733	0.839773	221	0.75608	0.824017	33.3736	35.1676
50	2002	15713.5	979877	103.065	52.3122	50.7528	141	0.666733	0.839834	204	0.737028	0.826328	33.3736	35.1676
50	2003	15724.3	998142	95.1738	48.207	46.9668	141	0.666733	0.83982	204	0.735197	0.825122	33.3736	35.1676
50	2004	16103.4	1015820	98.0216	50.2391	47.7825	141	0.666733	0.840391	226	0.755142	0.822846	33.3736	35.1676
50	2005	16461.4	1032586	99.2061	50.8867	48.3194	141	0.666733	0.838489	210	0.736899	0.826975	33.3736	35.1676
50	2006	16883.3	1048314	99.7602	51.7553	48.0049	141	0.666733	0.840901	212	0.737052	0.827612	33.3736	35.1676
50	2007	17502.7	1063095	102.14	54.1962	47.9438	141	0.666733	0.840649	218	0.741508	0.824016	33.3736	35.1676
50	2008	17901.8	1077089	101.625	56.1867	45.4388	141	0.666733	0.836392	219	0.74104	0.826276	33.3736	35.1676
50	2009	17386.2	1090553	85.8279	45.5588	40.2691	141	0.666733	0.835941	221	0.74272	0.826196	33.3736	35.1676
50	2010	17402.7	1103685	86.6722	46.5577	40.1145	141	0.666733	0.837661	218	0.742573	0.826464	33.3736	35.1676
52	1992	1243.91	7382000	140.801	54.5968	86.204	114	0.66612	0.929486	118	0.673955	0.922207	49.8932	40.3834
52	1993	942.145	7495000	133.421	75.9883	57.4324	114	0.66612	0.925558	120	0.673824	0.923958	49.8932	40.3834
52	1994	746.385	7597000	55.3526	30.63	24.7226	114	0.66612	0.923516	150	0.708252	0.902009	49.8932	40.3834
52	1995	650.773	7685000	69.4109	41.51	27.9009	114	0.66612	0.924399	144	0.719936	0.873484	49.8932	40.3834
52	1996	652.609	7763000	85.0634	55.5477	29.5157	122	0.694935	0.920975	136	0.722894	0.914669	49.8932	40.3834
52	1997	683.832	7838250	82.0462	53.0244	29.0219	122	0.694935	0.923034	137	0.718297	0.912776	49.8932	40.3834
52	1998	745.109	7913000	77.2336	54.5313	22.7023	136	0.685951	0.917822	152	0.714472	0.91203	49.8932	40.3834
52	1999	793.255	7982750	69.8612	41.8776	27.9836	129	0.657163	0.926249	173	0.716846	0.842952	49.8932	40.3834
52	2000	874.096	8048600	77.4195	38.3781	39.0414	129	0.657163	0.923551	160	0.711647	0.848931	49.8932	40.3834
52	2001	953.218	8111200	78.241	37.3179	40.923	129	0.657163	0.922583	165	0.696759	0.858771	49.8932	40.3834
52	2002	1046.42	8171950	92.8175	50.0489	42.7685	128	0.658608	0.921631	197	0.745819	0.846231	49.8932	40.3834
52	2003	1154.84	8234100	107.561	65.5505	42.0109	129	0.65831	0.92222	190	0.742034	0.863468	49.8932	40.3834
52	2004	1261.54	8306500	121.503	72.7159	48.7875	137	0.68207	0.91886	189	0.743354	0.868989	49.8932	40.3834
52	2005	1578.37	8391850	115.833	52.897	62.9364	138	0.681681	0.917372	171	0.712988	0.862895	49.8932	40.3834
52	2006	2099.71	8484550	105.266	38.7594	66.5062	139	0.684589	0.919882	191	0.712058	0.852407	49.8932	40.3834
52	2007	2596.06	8581300	96.6446	28.5137	68.1309	138	0.681681	0.919628	192	0.725024	0.837005	49.8932	40.3834
52	2008	2816.67	8763400	89.2447	23.4673	65.7774	141	0.68418	0.917191	194	0.738556	0.841387	49.8932	40.3834
52	2009	3015.36	8947243	73.8706	22.2878	51.5829	141	0.68418	0.913141	191	0.73112	0.84291	49.8932	40.3834
52	2010	3128.68	9054332	73.9073	19.9373	53.97	141	0.68418	0.917048	208	0.731343	0.835925	49.8932	40.3834
53	1992	456.966	5378226	56.7407	33.5016	23.2391	106	0.757578	0.912839	142	0.763937	0.890294	2.6323	6.4779
53	1993	465.945	5582420	55.3818	32.9174	22.4644	106	0.757578	0.91398	146	0.757557	0.887577	2.6323	6.4779
53	1994	458.571	5786794	64.4005	36.0735	28.327	106	0.757578	0.914256	141	0.757106	0.883754	2.6323	6.4779
53	1995	470.136	5985658	63.8001	36.4312	27.3689	107	0.756798	0.912986	148	0.758717	0.872807	2.6323	6.4779
53	1996	475.325	6176318	56.5178	30.019	26.4988	107	0.756798	0.912776	146	0.760389	0.883725	2.6323	6.4779
53	1997	487.969	6361301	58.7116	31.5355	27.1761	107	0.756798	0.911156	146	0.76012	0.8857	2.6323	6.4779
53	1998	492.947	6546493	59.5936	32.5007	27.0929	108	0.756244	0.910547	144	0.752987	0.884228	2.6323	6.4779
53	1999	504.332	6740491	64.1912	35.1288	29.0625	108	0.756244	0.909646	141	0.765067	0.824755	2.6323	6.4779
53	2000	512.955	6949366	55.19	29.7461	25.4439	108	0.756244	0.908863	145	0.754505	0.885872	2.6323	6.4779
53	2001	527.874	7174911	53.2381	30.8903	22.3477	108	0.756244	0.909203	150	0.750557	0.842528	2.6323	6.4779
53	2002	533.383	7414744	53.1765	30.9572	22.2193	108	0.756244	0.90842	150	0.750485	0.837015	2.6323	6.4779
53	2003	535.954	7665681	52.0357	31.0599	20.9759	108	0.756244	0.90996	152	0.748754	0.830379	2.6323	6.4779
53	2004	534.739	7922796	48.6601	28.6296	20.0306	108	0.756244	0.907821	168	0.757443	0.836382	2.6323	6.4779
53	2005	532.611	8182362	50.12	28.5454	21.5746	108	0.756244	0.908834	156	0.759464	0.879928	2.6323	6.4779
53	2006	535.494	8443671	46.213	27.738	18.475	108	0.756244	0.910251	159	0.757651	0.882196	2.6323	6.4779
53	2007	543.293	8707490	47.9088	28.3644	19.5444	108	0.756244	0.903326	159	0.758639	0.8753	2.6323	6.4779
53	2008	553.657	8973293	47.2835	27.5015	19.782	108	0.756244	0.902698	173	0.760954	0.869135	2.6323	6.4779
53	2009	551.967	9240783	40.8882	25.1041	15.7841	108	0.756244	0.90487	170	0.763274	0.875553	2.6323	6.4779
53	2010	550.045	9509798	39.7586	24.649	15.1095	108	0.756244	0.903164	173	0.750671	0.871805	2.6323	6.4779
54	1992	37425.5	5171370	69.4611	31.6106	37.8505	68	0.636289	0.908038	232	0.754954	0.855838	12.5681	55.6763
54	1993	37267.6	5188628	68.0384	30.6728	37.3656	70	0.634488	0.889346	233	0.756392	0.838637	12.5681	55.6763
54	1994	39194.2	5206180	70.1364	32.4444	37.692	70	0.634488	0.888872	224	0.741281	0.845992	12.5681	55.6763
54	1995	40185.7	5233373	70.9664	33.4389	37.5274	70	0.634488	0.885939	234	0.757772	0.843499	12.5681	55.6763
54	1996	41091.6	5263074	70.751	32.9214	37.8296	69	0.630834	0.887345	234	0.757772	0.84344	12.5681	55.6763
54	1997	42230	5284991	73.7968	35.0623	38.7345	70	0.638416	0.885643	223	0.739589	0.844196	12.5681	55.6763
54	1998	42986	5304219	74.225	36.0552	38.1698	70	0.638416	0.884418	224	0.741281	0.844349	12.5681	55.6763
54	1999	43941	5321799	76.2722	35.6117	40.6605	70	0.638416	0.881755	223	0.739589	0.848006	12.5681	55.6763
54	2000	45339.7	5339616	86.9796	40.472	46.5076	72	0.655544	0.88503	233	0.756362	0.841001	12.5681	55.6763
54	2001	45495.9	5358783	87.7479	40.5541	47.1938	72	0.655544	0.886894	233	0.756362	0.842718	12.5681	55.6763
54	2002	45562.1	5375931	88.5374	41.3502	47.1873	72	0.655544	0.894257	233	0.756362	0.837559	12.5681	55.6763
54	2003	45612.7	5390574	84.3556	39.0526	45.303	73	0.655982	0.897574	234	0.756097	0.847233	12.5681	55.6763
54	2004	46539.8	5404523	85.7641	40.4461	45.318	80	0.660953	0.890143	234	0.756097	0.841525	12.5681	55.6763
54	2005	47546.6	5419432	93.0725	44.0835	48.989	80	0.660953	0.891366	234	0.756097	0.842871	12.5681	55.6763
54	2006	48999.4	5437272	100.961	48.8916	52.0698	80	0.660953	0.891835	234	0.756097	0.841125	12.5681	55.6763
54	2007	49554.9	5461438	102.153	49.9343	52.2185	80	0.660953	0.891365	234	0.756097	0.848148	12.5681	55.6763
54	2008	48878.4	5493621	106.297	51.5622	54.7348	80	0.660953	0.891489	224	0.739351	0.85359	12.5681	55.6763
54	2009	45862.8	5523095	91.3814	43.739	47.6425	80	0.660953	0.895079	224	0.739351	0.860535	12.5681	55.6763
54	2010	46379.7	5547683	95.1502	44.7837	50.3665	83	0.661713	0.894565	233	0.75571	0.849729	12.5681	55.6763
55	1992	4342.53	70978	117.286	65.3037	51.9826	119	0.748665	0.969414	138	0.76327	0.958133	-61.39	15.2976
55	1993	4401.44	71205	109.576	61.0149	48.5613	119	0.748665	0.96807	135	0.760085	0.959594	-61.39	15.2976
55	1994	4454	71372	111.854	62.7961	49.058	119	0.748665	0.967939	143	0.75696	0.952594	-61.39	15.2976
55	1995	4542.27	71367	114.222	64.409	49.8132	127	0.745127	0.960264	161	0.763834	0.93706	-61.39	15.2976
55	1996	4676.75	71146	112.711	61.3675	51.344	127	0.745127	0.959615	154	0.763321	0.939904	-61.39	15.2976
55	1997	4772.63	70756	126.128	70.3275	55.8008	127	0.745127	0.958308	161	0.758587	0.937367	-61.39	15.2976
55	1998	5043.08	70295	125.286	66.6246	58.6609	127	0.745127	0.959306	161	0.758587	0.937473	-61.39	15.2976
55	1999	5106.08	69902	126.02	67.4505	58.5697	127	0.745127	0.960488	161	0.758587	0.937707	-61.39	15.2976
55	2000	4835.24	69679	100.963	56.4247	44.5384	127	0.745127	0.960344	163	0.757887	0.870774	-61.39	15.2976
55	2001	4833.38	69660	86.7193	50.0828	36.6365	127	0.745127	0.960988	164	0.757487	0.871767	-61.39	15.2976
55	2002	4720.46	69806	85.4446	47.7784	37.6662	127	0.745127	0.961278	166	0.758089	0.861535	-61.39	15.2976
55	2003	5051.18	70058	80.9108	46.1663	34.7445	127	0.745127	0.961635	163	0.761058	0.871073	-61.39	15.2976
55	2004	5184.45	70325	82.9997	47.4448	35.5549	127	0.745127	0.96135	163	0.754404	0.913003	-61.39	15.2976
55	2005	5126.25	70542	90.0078	54.2358	35.7721	127	0.745127	0.96153	165	0.752808	0.911151	-61.39	15.2976
55	2006	5602.13	70690	89.7944	52.0149	37.7795	127	0.745127	0.961003	164	0.753949	0.913397	-61.39	15.2976
55	2007	5927	70795	93.0912	57.2665	35.8247	127	0.745127	0.960706	165	0.752787	0.874995	-61.39	15.2976
55	2008	6382.33	70883	99.4437	63.544	35.8997	127	0.745127	0.960595	163	0.754628	0.874001	-61.39	15.2976
55	2009	6300.18	70996	87.3616	54.8861	32.4755	127	0.745127	0.960816	163	0.757447	0.879446	-61.39	15.2976
55	2010	6360.49	71167	90.9882	55.2352	35.753	127	0.745127	0.95921	159	0.761057	0.886638	-61.39	15.2976
56	1992	2347.3	7540421	81.0694	43.9965	37.0729	124	0.736827	0.966861	151	0.762986	0.943472	-69.8908	18.479
56	1993	2468.46	7688196	78.7874	42.0465	36.7408	124	0.736827	0.967055	151	0.762986	0.943835	-69.8908	18.479
56	1994	2478.21	7834359	78.2681	41.5601	36.7079	124	0.736827	0.967042	159	0.759551	0.935429	-69.8908	18.479
56	1995	2567.29	7977966	75.0864	39.3208	35.7656	124	0.736827	0.966974	151	0.762986	0.947149	-69.8908	18.479
56	1996	2702.74	8118570	73.3549	38.1598	35.1951	124	0.736827	0.967219	151	0.762986	0.946413	-69.8908	18.479
56	1997	2870.31	8256496	76.4164	40.2004	36.216	124	0.736827	0.966915	159	0.759551	0.931642	-69.8908	18.479
56	1998	3021.75	8392534	79.379	43.5526	35.8264	124	0.736827	0.966964	151	0.762986	0.943937	-69.8908	18.479
56	1999	3173.49	8527881	79.8924	43.3241	36.5682	124	0.736827	0.967503	151	0.762986	0.943037	-69.8908	18.479
56	2000	3300.54	8663421	82.9143	45.8668	37.0475	124	0.736827	0.967811	151	0.762986	0.94413	-69.8908	18.479
56	2001	3308.37	8799298	74.7223	40.9951	33.7272	124	0.736827	0.967124	151	0.762986	0.943712	-69.8908	18.479
56	2002	3446.61	8935261	72.8137	40.334	32.4797	124	0.736827	0.967705	163	0.755622	0.920454	-69.8908	18.479
56	2003	3386.31	9071318	86.4947	43.4166	43.0781	124	0.736827	0.967957	171	0.75281	0.915187	-69.8908	18.479
56	2004	3380.04	9207389	83.8833	41.5558	42.3275	124	0.736827	0.968094	171	0.75281	0.911943	-69.8908	18.479
56	2005	3639.38	9343362	65.5347	35.5041	30.0305	124	0.736827	0.967513	171	0.75281	0.908493	-69.8908	18.479
56	2006	3970	9479269	67.9663	37.9752	29.9911	124	0.736827	0.968361	171	0.75281	0.913469	-69.8908	18.479
56	2007	4245.64	9615015	66.6506	37.8737	28.7769	124	0.736827	0.968843	171	0.75281	0.912703	-69.8908	18.479
56	2008	4406.82	9750195	64.7249	39.2388	25.4861	124	0.736827	0.969322	171	0.75281	0.911802	-69.8908	18.479
56	2009	4497.19	9884265	52.5001	30.2521	22.248	125	0.735507	0.969685	171	0.75281	0.914292	-69.8908	18.479
56	2010	4781.67	10016797	57.2494	34.2176	23.0318	125	0.735507	0.969664	171	0.75281	0.915741	-69.8908	18.479
57	1992	2073.82	10216000	117.123	57.8367	59.2861	67	0.676987	0.936958	106	0.67699	0.909559	27.5766	53.9678
57	1993	1911.9	10239000	151.004	83.3668	67.6369	67	0.676987	0.937456	111	0.68999	0.904761	27.5766	53.9678
57	1994	1690.19	10227000	155.375	84.1046	71.2699	67	0.676987	0.937063	106	0.706356	0.941876	27.5766	53.9678
57	1995	1519.31	10194000	103.719	54.0535	49.6653	71	0.687493	0.938693	110	0.711935	0.946546	27.5766	53.9678
57	1996	1567.08	10160000	96.7749	50.4249	46.35	71	0.687493	0.940401	110	0.711935	0.943745	27.5766	53.9678
57	1997	1753.15	10117000	125.516	65.6563	59.8599	71	0.687493	0.939534	110	0.711935	0.94125	27.5766	53.9678
57	1998	1909.47	10069000	122.958	63.9066	59.0511	71	0.687493	0.938061	188	0.735506	0.814145	27.5766	53.9678
57	1999	1981.08	10035000	120.835	61.6318	59.2034	71	0.687493	0.938137	189	0.739125	0.828259	27.5766	53.9678
57	2000	2102.27	10005000	141.609	72.3983	69.2108	71	0.687493	0.939547	183	0.738566	0.864763	27.5766	53.9678
57	2001	2218.69	9928000	137.045	70.2973	66.7476	71	0.687493	0.939076	201	0.73879	0.861428	27.5766	53.9678
57	2002	2345.51	9865000	131.002	67.3745	63.6275	71	0.687493	0.939292	195	0.741846	0.833806	27.5766	53.9678
57	2003	2528.13	9797000	134.142	68.9855	65.1564	76	0.688128	0.927449	194	0.734246	0.841352	27.5766	53.9678
57	2004	2837	9730000	142.137	74.2502	67.8863	76	0.688128	0.92614	214	0.756013	0.831799	27.5766	53.9678
57	2005	3126.37	9663000	118.884	59.0865	59.7978	76	0.688128	0.927017	212	0.755045	0.840148	27.5766	53.9678
57	2006	3460.07	9604000	124.295	64.2338	60.0613	77	0.688256	0.92684	204	0.73768	0.854313	27.5766	53.9678
57	2007	3776.57	9560000	128.154	67.2108	60.9431	77	0.688256	0.926552	213	0.760025	0.845837	27.5766	53.9678
57	2008	4177.59	9528000	129.599	68.6617	60.9378	77	0.688256	0.926147	196	0.736204	0.872535	27.5766	53.9678
57	2009	4193.66	9507000	112.31	61.7806	50.5297	77	0.688256	0.925428	212	0.759288	0.839482	27.5766	53.9678
57	2010	4524.67	9490000	122.163	67.8869	54.2759	77	0.688256	0.926301	211	0.759639	0.834052	27.5766	53.9678
58	1992	2693.44	10598168	44.8065	20.6728	24.1337	154	0.716531	0.911293	185	0.733681	0.884045	-78.5243	-0.229498
58	1993	2686.23	10836327	43.1712	23.1354	20.0358	155	0.71581	0.909379	187	0.728982	0.881198	-78.5243	-0.229498
58	1994	2740.15	11075454	43.7777	23.4979	20.2798	155	0.71581	0.911049	188	0.73173	0.878944	-78.5243	-0.229498
58	1995	2742.36	11315800	45.9113	24.6244	21.2869	156	0.715144	0.908974	195	0.728288	0.832787	-78.5243	-0.229498
58	1996	2731.59	11557151	44.2157	21.9424	22.2733	156	0.715144	0.910757	198	0.727268	0.847283	-78.5243	-0.229498
58	1997	2791.33	11799289	45.0172	23.4823	21.5349	156	0.715144	0.90826	193	0.734461	0.882848	-78.5243	-0.229498
58	1998	2824.3	12042454	43.3951	25.5032	17.892	156	0.715144	0.910404	192	0.732379	0.883567	-78.5243	-0.229498
58	1999	2636.9	12286995	49.2013	22.8237	26.3775	158	0.721297	0.914615	198	0.743465	0.883471	-78.5243	-0.229498
58	2000	2613.35	12533087	59.4647	27.3372	32.1275	158	0.721297	0.917831	203	0.73872	0.844167	-78.5243	-0.229498
58	2001	2665.59	12780869	50.7451	27.5223	23.2227	158	0.721297	0.917039	207	0.739024	0.847514	-78.5243	-0.229498
58	2002	2721.73	13030041	49.3765	27.8842	21.4924	158	0.721297	0.918953	200	0.742234	0.887794	-78.5243	-0.229498
58	2003	2743.26	13279806	47.2416	24.6432	22.5984	158	0.721297	0.917342	192	0.74308	0.847181	-78.5243	-0.229498
58	2004	2913.81	13529091	50.6652	26.1109	24.5543	158	0.721297	0.916358	207	0.739215	0.846965	-78.5243	-0.229498
58	2005	3012.75	13777131	56.0998	28.4817	27.6182	158	0.721297	0.916492	186	0.748621	0.887851	-78.5243	-0.229498
58	2006	3090.16	14023503	59.7098	29.3767	30.3331	158	0.721297	0.917697	198	0.745689	0.885733	-78.5243	-0.229498
58	2007	3103.64	14268397	62.5871	30.6554	31.9318	158	0.721297	0.919918	205	0.740219	0.856605	-78.5243	-0.229498
58	2008	3245.44	14512402	68.0569	33.8933	34.1636	158	0.721297	0.920498	203	0.738739	0.852861	-78.5243	-0.229498
58	2009	3209.85	14756424	52.1048	26.8557	25.2491	158	0.721297	0.922613	208	0.749733	0.842161	-78.5243	-0.229498
58	2010	3247.48	15001072	61.3659	32.6704	28.6954	158	0.721297	0.920807	197	0.743821	0.888981	-78.5243	-0.229498
59	1992	895.691	58370712	59.3098	30.913	28.3968	160	0.674515	0.833175	191	0.713984	0.816875	31.2461	30.0982
59	1993	907.111	59307778	55.9278	30.0902	25.8376	160	0.674515	0.836155	193	0.715844	0.822353	31.2461	30.0982
59	1994	928.682	60231864	50.6286	28.0571	22.5714	160	0.674515	0.833932	200	0.71768	0.82105	31.2461	30.0982
59	1995	956.917	61168397	50.2451	27.6961	22.549	160	0.674515	0.832449	198	0.718206	0.81711	31.2461	30.0982
59	1996	989.207	62123592	46.9486	26.1988	20.7498	160	0.674515	0.832519	197	0.713873	0.819071	31.2461	30.0982
59	1997	1027.48	63094069	43.7382	24.8966	18.8417	160	0.674515	0.832996	200	0.714985	0.817009	31.2461	30.0982
59	1998	1052.43	64084443	41.9276	25.7133	16.2143	160	0.674515	0.833589	202	0.722114	0.817655	31.2461	30.0982
59	1999	1099.3	65097777	38.3615	23.3095	15.052	160	0.674515	0.832295	210	0.732891	0.821263	31.2461	30.0982
59	2000	1140.12	66136590	39.0179	22.8168	16.2011	161	0.674215	0.831611	200	0.717799	0.826228	31.2461	30.0982
59	2001	1161.67	67204189	39.8104	22.3306	17.4798	161	0.674215	0.830325	205	0.720713	0.818616	31.2461	30.0982
59	2002	1170.08	68302914	40.9871	22.6709	18.3162	161	0.674215	0.831062	203	0.721799	0.8195	31.2461	30.0982
59	2003	1187.8	69432477	46.1796	24.3832	21.7964	161	0.674215	0.830283	211	0.735174	0.812709	31.2461	30.0982
59	2004	1216.11	70591288	57.8199	29.5899	28.23	161	0.674215	0.832028	210	0.73294	0.81642	31.2461	30.0982
59	2005	1249.49	71777678	62.9526	32.6091	30.3435	161	0.674215	0.83281	206	0.723627	0.817933	31.2461	30.0982
59	2006	1312.82	72990754	61.5185	31.5687	29.9498	161	0.674215	0.831374	211	0.73554	0.813228	31.2461	30.0982
59	2007	1382.41	74229577	65.0779	34.8281	30.2497	161	0.674215	0.830485	193	0.726149	0.818914	31.2461	30.0982
59	2008	1456.57	75491922	71.6806	38.6376	33.043	161	0.674215	0.83	207	0.723017	0.807795	31.2461	30.0982
59	2009	1499.34	76775023	56.5534	31.5966	24.9568	161	0.674215	0.830931	210	0.73053	0.821068	31.2461	30.0982
59	2010	1550.24	78075705	47.4805	26.1313	21.3492	161	0.674215	0.832114	208	0.731593	0.82621	31.2461	30.0982
60	1992	1960.93	5511138	48.5245	32.4348	16.0897	81	0.692205	0.98717	136	0.739693	0.886754	-89.2073	13.7034
60	1993	2073.03	5597322	53.4631	34.1079	19.3552	81	0.692205	0.987148	158	0.728497	0.880048	-89.2073	13.7034
60	1994	2167.32	5677743	55.1735	35.2076	19.9659	82	0.699185	0.98749	163	0.731979	0.883817	-89.2073	13.7034
60	1995	2277.73	5748013	59.3954	37.7579	21.6375	82	0.699185	0.987599	167	0.715462	0.840311	-89.2073	13.7034
60	1996	2293.16	5806750	55.0073	33.9314	21.0759	82	0.699185	0.987677	169	0.721131	0.849456	-89.2073	13.7034
60	1997	2370.74	5855226	63.4459	37.5518	25.8941	82	0.699185	0.987918	166	0.729278	0.840093	-89.2073	13.7034
60	1998	2443.02	5895018	61.8732	37.0834	24.7897	82	0.699185	0.988691	171	0.722947	0.835525	-89.2073	13.7034
60	1999	2512.88	5928809	62.2179	37.2815	24.9364	87	0.692807	0.988131	176	0.735799	0.869722	-89.2073	13.7034
60	2000	2554.06	5958794	69.834	42.4337	27.4003	87	0.692807	0.988001	192	0.744389	0.828995	-89.2073	13.7034
60	2001	2586.21	5985299	67.4652	41.634	25.8312	87	0.692807	0.987741	199	0.73274	0.842514	-89.2073	13.7034
60	2002	2636.6	6008308	67.4439	41.0773	26.3667	87	0.692807	0.988045	209	0.740589	0.841727	-89.2073	13.7034
60	2003	2687.82	6029366	70.0419	42.9742	27.0677	87	0.692807	0.98847	203	0.745471	0.877332	-89.2073	13.7034
60	2004	2728.09	6050297	72.9129	45.0802	27.8327	87	0.692807	0.98808	208	0.741007	0.83543	-89.2073	13.7034
60	2005	2814.94	6072538	69.8013	44.1616	25.6397	87	0.692807	0.969055	206	0.742575	0.833696	-89.2073	13.7034
60	2006	2913.47	6096692	71.849	46.167	25.682	87	0.692807	0.968831	205	0.742911	0.812874	-89.2073	13.7034
60	2007	3012.36	6122952	74.1774	48.2947	25.8827	87	0.692807	0.969432	199	0.737846	0.810591	-89.2073	13.7034
60	2008	3036.45	6151776	76.5802	49.6986	26.8816	87	0.692807	0.969093	199	0.737846	0.80301	-89.2073	13.7034
60	2009	2926.23	6183484	61.8716	38.6748	23.1968	87	0.692807	0.968189	208	0.741007	0.812495	-89.2073	13.7034
60	2010	2949.61	6218195	69.1206	43.2077	25.9129	87	0.692807	0.968358	207	0.741332	0.805484	-89.2073	13.7034
66	1992	2932.86	744340	106.832	54.9147	51.9176	113	0.731837	0.964228	182	0.749877	0.918314	178.399	-18.1149
66	1993	2953.34	754923	111.826	59.4487	52.3776	120	0.725089	0.963498	205	0.757985	0.896996	178.399	-18.1149
66	1994	3060.42	765664	115.873	59.4522	56.4212	120	0.725089	0.965798	205	0.757744	0.898008	178.399	-18.1149
66	1995	3096.79	775587	118.139	58.8473	59.2912	120	0.725089	0.96841	192	0.74777	0.91618	178.399	-18.1149
66	1996	3207.96	784647	121.693	58.8454	62.8481	120	0.725089	0.969558	193	0.750013	0.917728	178.399	-18.1149
66	1997	3103.96	793098	119.48	58.44	61.04	120	0.725089	0.968831	192	0.750869	0.917281	178.399	-18.1149
66	1998	3114.78	800616	119.109	58.3042	60.8044	120	0.725089	0.966513	193	0.749824	0.916995	178.399	-18.1149
66	1999	3362.67	806857	122.443	61.42	61.0227	120	0.725089	0.967376	196	0.753137	0.913784	178.399	-18.1149
66	2000	3286	811647	135.422	70.2634	65.1585	120	0.725089	0.969928	179	0.750552	0.84741	178.399	-18.1149
66	2001	3339.16	814700	129.399	68.7254	60.6738	120	0.725089	0.969795	181	0.748645	0.864134	178.399	-18.1149
66	2002	3439.52	816237	125.409	63.9241	61.4847	120	0.725089	0.969449	190	0.742444	0.837976	178.399	-18.1149
66	2003	3469.72	817224	128.114	68.2466	59.8672	120	0.725089	0.973903	206	0.746985	0.861303	178.399	-18.1149
66	2004	3645.72	818995	124.231	70.4159	53.8148	106	0.72937	0.983692	193	0.751693	0.860659	178.399	-18.1149
66	2005	3655.66	822484	118.011	65.1015	52.9092	106	0.72937	0.983001	192	0.75097	0.85943	178.399	-18.1149
66	2006	3698.31	828060	119.403	69.5713	49.8318	106	0.72937	0.983533	191	0.748733	0.866652	178.399	-18.1149
66	2007	3634.67	835392	111.948	63.6677	48.2806	106	0.72937	0.982858	191	0.748733	0.872142	178.399	-18.1149
66	2008	3635.4	843851	123.395	72.1701	51.2244	106	0.72937	0.982589	191	0.748837	0.86777	178.399	-18.1149
66	2009	3552.81	852479	104.687	59.1317	45.5552	106	0.72937	0.983689	192	0.762426	0.866982	178.399	-18.1149
66	2010	3513.07	860559	117.06	63.1931	53.8672	106	0.72937	0.983347	193	0.750886	0.859921	178.399	-18.1149
67	1992	25233.1	5041992	51.1247	25.1557	25.9689	59	0.686747	0.901117	192	0.738315	0.852061	24.9525	60.1608
67	1993	24907.7	5066447	59.0819	27.2648	31.8171	60	0.686586	0.894404	193	0.738056	0.851281	24.9525	60.1608
67	1994	25706.7	5088333	63.8908	29.0948	34.7959	67	0.683019	0.897195	203	0.757227	0.844021	24.9525	60.1608
67	1995	26623.5	5107790	65.4636	28.9911	36.4726	72	0.678029	0.899203	213	0.758724	0.850292	24.9525	60.1608
67	1996	27483.5	5124573	67.4532	30.2267	37.2265	76	0.688687	0.902403	211	0.735357	0.848571	24.9525	60.1608
67	1997	29102.4	5139835	70.1183	31.3578	38.7605	76	0.688687	0.896526	230	0.755499	0.846277	24.9525	60.1608
67	1998	30485.6	5153498	69.0725	30.4962	38.5764	76	0.688687	0.894841	229	0.755988	0.851666	24.9525	60.1608
67	1999	31603.6	5165474	68.5246	29.6932	38.8314	76	0.688687	0.898886	218	0.73743	0.8595	24.9525	60.1608
67	2000	33217.1	5176209	78.0135	34.437	43.5765	76	0.688687	0.898539	230	0.757006	0.846848	24.9525	60.1608
67	2001	33898.4	5188008	73.6467	32.1392	41.5075	76	0.688687	0.902011	232	0.754055	0.847552	24.9525	60.1608
67	2002	34436.6	5200598	71.821	31.2936	40.5274	76	0.688687	0.898176	231	0.754539	0.842245	24.9525	60.1608
67	2003	35045.9	5213014	70.5795	31.8791	38.7003	76	0.688687	0.8992	231	0.754533	0.840586	24.9525	60.1608
67	2004	36385.7	5228172	73.2008	33.339	39.8618	76	0.688687	0.899149	220	0.735945	0.842134	24.9525	60.1608
67	2005	37318.8	5246096	79.4295	37.6684	41.761	77	0.695051	0.896971	223	0.738107	0.846554	24.9525	60.1608
67	2006	38815.5	5266268	86.2673	40.7734	45.4939	77	0.695051	0.896469	221	0.739556	0.848756	24.9525	60.1608
67	2007	40712.8	5288720	86.5	40.6884	45.8116	77	0.695051	0.894069	221	0.739559	0.849533	24.9525	60.1608
67	2008	40642.7	5313399	89.9171	43.0824	46.8347	77	0.695051	0.892109	221	0.735475	0.865835	24.9525	60.1608
67	2009	36995	5338871	73.0574	35.7125	37.3449	77	0.695051	0.893929	229	0.755991	0.857094	24.9525	60.1608
67	2010	38050.3	5363352	79.2753	39.0031	40.2722	77	0.695051	0.896101	232	0.754055	0.855275	24.9525	60.1608
68	1992	28292.2	58849212	43.0226	21.2146	21.8081	119	0.680629	0.819124	234	0.755754	0.830267	2.35097	48.8566
68	1993	27981.7	59105073	40.7771	19.5789	21.1982	119	0.680629	0.818994	234	0.755754	0.82795	2.35097	48.8566
68	1994	28504.1	59325793	42.6708	20.6377	22.0332	119	0.680629	0.816263	235	0.757136	0.826472	2.35097	48.8566
68	1995	28982.6	59540711	44.4369	21.4816	22.9553	119	0.680629	0.816933	233	0.757925	0.827858	2.35097	48.8566
68	1996	29188.4	59752020	45.1548	21.7673	23.3876	119	0.680629	0.817865	235	0.757136	0.831901	2.35097	48.8566
68	1997	29720.5	59963792	48.9774	23.0517	25.9257	119	0.680629	0.815986	235	0.757136	0.831717	2.35097	48.8566
68	1998	30611.5	60185178	50.4015	23.9338	26.4677	119	0.680629	0.816394	235	0.757136	0.835621	2.35097	48.8566
68	1999	31457	60495470	50.5761	24.2216	26.3544	119	0.680629	0.817346	235	0.757136	0.83555	2.35097	48.8566
68	2000	32392.1	60911057	56.6323	27.8184	28.8138	119	0.680629	0.816395	235	0.757136	0.835212	2.35097	48.8566
68	2001	32747.7	61355725	55.5839	27.2236	28.3603	128	0.701461	0.816298	234	0.755724	0.836419	2.35097	48.8566
68	2002	32812.5	61803229	53.4835	25.979	27.5045	128	0.701461	0.81801	234	0.755724	0.834466	2.35097	48.8566
68	2003	32874	62242474	50.9272	25.0162	25.911	128	0.701461	0.817987	234	0.755724	0.834402	2.35097	48.8566
68	2004	33463.5	62702121	51.8829	25.7393	26.1436	128	0.701461	0.819391	234	0.755724	0.83615	2.35097	48.8566
68	2005	33819	63176246	53.3525	26.9929	26.3596	126	0.702003	0.822803	234	0.755724	0.839474	2.35097	48.8566
68	2006	34412.6	63617975	55.0925	28.069	27.0235	126	0.702003	0.823524	234	0.755724	0.839901	2.35097	48.8566
68	2007	34982.1	64012572	55.261	28.4047	26.8564	126	0.702003	0.823381	234	0.755724	0.84039	2.35097	48.8566
68	2008	34759.2	64371099	56.0025	29.0536	26.9489	124	0.704034	0.824865	234	0.755724	0.84061	2.35097	48.8566
68	2009	33492.7	64702921	48.5651	25.1961	23.369	124	0.704034	0.832174	234	0.755724	0.84352	2.35097	48.8566
68	2010	33898.4	65031235	53.3309	27.7968	25.5341	124	0.704034	0.830162	234	0.755724	0.83986	2.35097	48.8566
73	1992	1070.52	4873500	101.93	66.2579	35.6722	90	0.663626	0.971178	94	0.680037	0.964326	44.793	41.71
73	1993	751.06	4911100	118.639	71.7501	46.8887	90	0.663626	0.971535	118	0.704596	0.920519	44.793	41.71
73	1994	679.801	4861600	166.903	109.131	57.7721	96	0.679904	0.972385	123	0.697136	0.909341	44.793	41.71
73	1995	716.276	4734000	67.8287	42.3268	25.5019	96	0.679904	0.971749	123	0.696187	0.912694	44.793	41.71
73	1996	816.842	4616100	45.6968	32.3706	13.3263	96	0.679904	0.97469	121	0.697338	0.918529	44.793	41.71
73	1997	919.6	4531600	57.7527	42.1426	15.6101	96	0.679904	0.978682	127	0.699812	0.916843	44.793	41.71
73	1998	957.513	4487300	53.5666	37.1079	16.4587	99	0.674406	0.976219	134	0.709922	0.861397	44.793	41.71
73	1999	992.685	4452500	57.1519	38.0963	19.0556	99	0.674406	0.970962	133	0.710251	0.834166	44.793	41.71
73	2000	1018.76	4418300	62.6618	39.6672	22.9946	108	0.674155	0.965603	161	0.707219	0.835302	44.793	41.71
73	2001	1075.48	4386400	63.3299	38.8686	24.4614	108	0.674155	0.965486	152	0.702744	0.861045	44.793	41.71
73	2002	1142	4357000	71.6289	42.3997	29.2292	100	0.674352	0.972558	163	0.726205	0.837982	44.793	41.71
73	2003	1276.52	4328900	78.2597	46.4221	31.8376	108	0.674155	0.963821	162	0.714904	0.851731	44.793	41.71
73	2004	1354.61	4318300	79.738	48.1823	31.5557	112	0.67829	0.970724	173	0.720978	0.816835	44.793	41.71
73	2005	1469.97	4361400	85.3159	51.5677	33.7482	116	0.686401	0.972341	174	0.726893	0.821375	44.793	41.71
73	2006	1594.53	4398000	89.8822	57.0167	32.8655	116	0.686401	0.973276	174	0.729618	0.816186	44.793	41.71
73	2007	1795.27	4388400	89.1563	57.9506	31.2057	116	0.686401	0.97257	175	0.734035	0.825694	44.793	41.71
73	2008	1838.74	4383800	87.0235	58.4036	28.62	116	0.686401	0.97062	176	0.736522	0.837618	44.793	41.71
73	2009	1758.45	4410900	78.6734	48.934	29.7394	115	0.682367	0.971466	173	0.737918	0.837667	44.793	41.71
73	2010	1850.82	4452800	87.7156	52.7645	34.9511	115	0.682367	0.973714	167	0.733982	0.8459	44.793	41.71
75	1992	423.57	979666	67.4431	36.8504	30.5927	74	0.685242	0.988544	93	0.730173	0.964456	-16.5885	13.4495
75	1993	423.962	1008242	64.6299	36.4379	28.192	74	0.685242	0.988553	90	0.730276	0.966004	-16.5885	13.4495
75	1994	413.008	1036580	49.9161	28.6765	21.2396	74	0.685242	0.988953	93	0.730173	0.966986	-16.5885	13.4495
75	1995	405.248	1065746	59.2768	35.5011	23.7756	74	0.685242	0.988253	106	0.737445	0.956798	-16.5885	13.4495
75	1996	402.85	1095930	50.9544	29.1557	21.7987	74	0.685242	0.989605	98	0.737778	0.963712	-16.5885	13.4495
75	1997	410.944	1126986	48.3175	25.3853	22.9322	74	0.685242	0.989516	101	0.737387	0.962181	-16.5885	13.4495
75	1998	413.482	1159271	53.871	28.5654	25.3056	74	0.685242	0.989655	109	0.736576	0.951948	-16.5885	13.4495
75	1999	427.455	1193143	52.4133	28.0159	24.3974	74	0.685242	0.988424	143	0.736424	0.939128	-16.5885	13.4495
75	2000	437.857	1228863	56.3598	30.5611	25.7987	74	0.685242	0.987279	146	0.760561	0.912439	-16.5885	13.4495
75	2001	449.418	1266691	46.9293	25.1085	21.8208	74	0.685242	0.987083	147	0.766445	0.917578	-16.5885	13.4495
75	2002	421.509	1306667	59.643	32.4856	27.1574	74	0.685242	0.988562	147	0.764415	0.922642	-16.5885	13.4495
75	2003	436.477	1348548	68.8588	37.765	31.0938	74	0.685242	0.98773	137	0.746597	0.91932	-16.5885	13.4495
75	2004	452.685	1391934	82.985	48.7601	34.2249	74	0.685242	0.987561	133	0.737494	0.92267	-16.5885	13.4495
75	2005	434.495	1436549	82.3214	49.564	32.7574	74	0.685242	0.988119	155	0.763173	0.903383	-16.5885	13.4495
75	2006	425.811	1482324	81.0607	47.2136	33.8471	74	0.685242	0.988309	158	0.761888	0.901455	-16.5885	13.4495
75	2007	427.688	1529406	70.9587	42.0675	28.8912	74	0.685242	0.989137	151	0.76699	0.938007	-16.5885	13.4495
75	2008	438.293	1577984	63.3327	39.8798	23.4529	74	0.685242	0.988238	145	0.766345	0.935546	-16.5885	13.4495
75	2009	452.136	1628332	67.0531	41.7036	25.3495	74	0.685242	0.986959	150	0.761703	0.871138	-16.5885	13.4495
75	2010	466.653	1680640	65.5996	42.1088	23.4908	74	0.685242	0.986971	148	0.770945	0.914964	-16.5885	13.4495
79	1992	29445.1	80624598	48.4342	24.4194	24.0148	85	0.663227	0.88873	225	0.738742	0.837952	13.4115	52.5235
79	1993	28959	81156363	43.8105	21.8186	21.9919	85	0.663227	0.888995	225	0.738742	0.839814	13.4115	52.5235
79	1994	29572.1	81438348	45.335	22.5003	22.8347	85	0.663227	0.890127	236	0.756873	0.835555	13.4115	52.5235
79	1995	29979.8	81678051	46.8872	23.1463	23.7409	84	0.664869	0.89078	225	0.741041	0.843459	13.4115	52.5235
79	1996	30129.5	81914831	48.6469	23.8432	24.8037	84	0.664869	0.891476	225	0.741041	0.847254	13.4115	52.5235
79	1997	30608.1	82034771	53.5067	26.1084	27.3983	77	0.681619	0.893902	225	0.741041	0.847871	13.4115	52.5235
79	1998	31173.3	82047195	55.7917	27.2088	28.5829	77	0.681619	0.894241	225	0.741041	0.847879	13.4115	52.5235
79	1999	31736	82100243	57.9282	28.5246	29.4036	77	0.681619	0.893792	235	0.757506	0.838175	13.4115	52.5235
79	2000	32662.1	82211508	66.4615	33.0769	33.3846	77	0.681619	0.895652	225	0.741041	0.848699	13.4115	52.5235
79	2001	33101	82349925	67.595	32.806	34.789	77	0.681619	0.89517	224	0.739351	0.853069	13.4115	52.5235
79	2002	33048.8	82488495	66.8436	31.173	35.6707	77	0.681619	0.896224	235	0.757506	0.842537	13.4115	52.5235
79	2003	32906.5	82534176	67.5208	31.8012	35.7197	84	0.665995	0.893158	226	0.7404	0.846845	13.4115	52.5235
79	2004	33295.8	82516260	72.0549	33.505	38.5499	84	0.665995	0.893061	236	0.756873	0.839973	13.4115	52.5235
79	2005	33542.8	82469422	77.4209	36.1032	41.3177	91	0.664948	0.885108	236	0.756873	0.840488	13.4115	52.5235
79	2006	34823.1	82376451	85.4069	39.8933	45.5136	101	0.670939	0.884291	236	0.756873	0.841938	13.4115	52.5235
79	2007	36009.6	82266372	87.3313	40.1659	47.1653	101	0.670939	0.883165	236	0.756873	0.839057	13.4115	52.5235
79	2008	36469	82110097	90.0053	41.853	48.1522	102	0.676457	0.882742	236	0.756873	0.835281	13.4115	52.5235
79	2009	34687	81902307	79.8547	37.4652	42.3896	102	0.676457	0.883619	236	0.756873	0.839267	13.4115	52.5235
79	2010	36184.6	81776930	88.4456	41.4406	47.005	102	0.676457	0.883212	236	0.756873	0.839753	13.4115	52.5235
81	1992	389.421	15471695	45.9936	28.7676	17.2259	93	0.765455	0.939386	121	0.777261	0.938322	-0.20795	5.57045
81	1993	397.128	15907265	56.6691	36.4152	20.2539	93	0.765455	0.939498	121	0.777261	0.899453	-0.20795	5.57045
81	1994	399.386	16339278	62.0212	36.7625	25.2586	93	0.765455	0.940241	121	0.777261	0.899083	-0.20795	5.57045
81	1995	405.35	16760926	57.4231	32.9267	24.4964	93	0.765455	0.913866	121	0.777261	0.912332	-0.20795	5.57045
81	1996	413.925	17169151	72.2049	40.0928	32.1122	121	0.763366	0.896889	173	0.767355	0.82401	-0.20795	5.57045
81	1997	421.492	17568461	85.4018	52.9915	32.4103	121	0.763366	0.899378	172	0.766639	0.825353	-0.20795	5.57045
81	1998	431.471	17968830	80.5995	46.7282	33.8714	121	0.763366	0.899099	172	0.765785	0.830839	-0.20795	5.57045
81	1999	440.276	18384302	81.7051	49.6268	32.0783	121	0.763366	0.900469	179	0.76444	0.835937	-0.20795	5.57045
81	2000	445.877	18825034	116.048	67.2462	48.8023	121	0.763366	0.900838	176	0.770309	0.825371	-0.20795	5.57045
81	2001	452.455	19293392	110.046	64.8128	45.233	121	0.763366	0.902915	179	0.764988	0.833336	-0.20795	5.57045
81	2002	461.037	19786307	97.4892	54.873	42.6163	121	0.763366	0.903438	180	0.768722	0.813306	-0.20795	5.57045
81	2003	472.698	20301686	97.2871	56.6081	40.679	121	0.763366	0.907439	190	0.767885	0.817549	-0.20795	5.57045
81	2004	486.38	20835514	99.6703	60.367	39.3033	121	0.763366	0.905905	175	0.750976	0.817742	-0.20795	5.57045
81	2005	501.864	21384034	98.1715	61.7223	36.4492	121	0.763366	0.905302	189	0.765809	0.812389	-0.20795	5.57045
81	2006	520.268	21947779	65.923	40.7303	25.1927	121	0.763366	0.903909	181	0.768802	0.809976	-0.20795	5.57045
81	2007	539.666	22525659	65.3541	40.8291	24.525	121	0.763366	0.903571	192	0.762471	0.806482	-0.20795	5.57045
81	2008	570.364	23110139	69.5141	44.4847	25.0294	121	0.763366	0.903593	186	0.770371	0.80677	-0.20795	5.57045
81	2009	578.574	23691533	71.5928	42.3017	29.2911	121	0.763366	0.904136	193	0.765395	0.801712	-0.20795	5.57045
81	2010	610.194	24262901	70.3593	41.0679	29.2914	121	0.763366	0.904247	202	0.757649	0.790498	-0.20795	5.57045
84	1992	15644.1	10369866	47.1752	28.9074	18.2678	138	0.67558	0.834501	190	0.740927	0.80937	23.7166	37.9792
84	1993	15253.1	10465528	44.989	27.7416	17.2474	146	0.685359	0.830919	212	0.739039	0.802998	23.7166	37.9792
84	1994	15429.1	10553035	43.9555	26.2197	17.7359	148	0.68413	0.832719	217	0.739105	0.809755	23.7166	37.9792
84	1995	15632.6	10634385	45.0957	27.3848	17.7109	146	0.68409	0.831537	227	0.757762	0.803275	23.7166	37.9792
84	1996	15889.5	10709173	45.6262	28.0112	17.615	146	0.68409	0.831917	228	0.758159	0.797029	23.7166	37.9792
84	1997	16364.6	10776504	49.5003	29.7035	19.7968	146	0.68409	0.831405	218	0.740788	0.803793	23.7166	37.9792
84	1998	16823.9	10834880	50.9382	30.9821	19.9561	142	0.674536	0.831598	231	0.757009	0.805513	23.7166	37.9792
84	1999	17322.9	10882580	56.5612	34.0175	22.5436	140	0.674369	0.832867	222	0.739702	0.813205	23.7166	37.9792
84	2000	18040.7	10917482	65.3312	39.6042	25.727	140	0.674369	0.833126	222	0.739702	0.813581	23.7166	37.9792
84	2001	18742.1	10949957	63.2628	38.3968	24.866	140	0.674369	0.833704	232	0.756513	0.810379	23.7166	37.9792
84	2002	19320.4	10987543	57.55	35.7436	21.8064	140	0.674369	0.832927	220	0.740369	0.81344	23.7166	37.9792
84	2003	20401.9	11023514	54.0295	33.3201	20.7095	140	0.674369	0.831149	232	0.756513	0.805903	23.7166	37.9792
84	2004	21219.4	11061701	56.5922	33.4615	23.1307	140	0.674369	0.83224	229	0.755809	0.811862	23.7166	37.9792
84	2005	21620.7	11103965	55.7096	32.4998	23.2099	140	0.674369	0.832456	219	0.738668	0.817379	23.7166	37.9792
84	2006	22721.1	11148460	57.7416	34.5907	23.1509	146	0.681032	0.832778	220	0.740369	0.819057	23.7166	37.9792
84	2007	23431.5	11192763	61.7179	37.9289	23.7891	146	0.681032	0.832688	219	0.740826	0.816323	23.7166	37.9792
84	2008	23289.1	11237094	62.7464	38.6162	24.1302	146	0.681032	0.833905	219	0.740826	0.82065	23.7166	37.9792
84	2009	22467.5	11282760	49.9893	30.7259	19.2634	146	0.681032	0.831831	229	0.757685	0.813154	23.7166	37.9792
84	2010	21310.2	11307502	53.7623	31.519	22.2433	146	0.681032	0.831124	230	0.757219	0.80882	23.7166	37.9792
86	1992	4258.96	97201	94.695	55.1095	39.5855	132	0.737196	0.950753	172	0.747918	0.919675	-61.7449	12.0653
86	1993	4100.1	98302	117.119	68.0894	49.0292	132	0.737196	0.950318	172	0.747918	0.920567	-61.7449	12.0653
86	1994	4166.33	99403	110.246	62.1902	48.056	132	0.737196	0.949722	172	0.747918	0.921351	-61.7449	12.0653
86	1995	4234.44	100253	100.074	55.2668	44.807	132	0.737196	0.950138	173	0.747095	0.917084	-61.7449	12.0653
86	1996	4382.51	100796	110.232	65.5689	44.6629	131	0.738026	0.950277	173	0.749866	0.912454	-61.7449	12.0653
86	1997	4569.58	101125	113.683	69.716	43.9673	131	0.738026	0.949452	169	0.737635	0.918896	-61.7449	12.0653
86	1998	4860.01	101302	120.474	74.2882	46.1856	131	0.738026	0.950398	173	0.746787	0.912981	-61.7449	12.0653
86	1999	5342.21	101441	127.581	70.1464	57.4342	131	0.738026	0.950382	172	0.747607	0.917337	-61.7449	12.0653
86	2000	5514.29	101620	104.31	59.2602	45.0501	131	0.738026	0.950691	172	0.747607	0.912062	-61.7449	12.0653
86	2001	5386.62	101849	91.221	53.5484	37.6726	131	0.738026	0.951221	168	0.738455	0.9185	-61.7449	12.0653
86	2002	5569.43	102099	81.6945	49.9848	31.7098	131	0.738026	0.950492	179	0.758061	0.910263	-61.7449	12.0653
86	2003	6090.21	102369	82.3352	52.229	30.1063	131	0.738026	0.951356	184	0.760607	0.909056	-61.7449	12.0653
86	2004	6010.78	102655	86.1411	53.1856	32.9555	131	0.738026	0.951005	193	0.752636	0.905933	-61.7449	12.0653
86	2005	6803.55	102951	77.8135	56.5594	21.2541	134	0.739096	0.953112	187	0.743809	0.915554	-61.7449	12.0653
86	2006	6464.52	103260	80.8217	57.592	23.2298	134	0.739096	0.952821	180	0.743119	0.923335	-61.7449	12.0653
86	2007	6838.78	103586	82.4222	57.5187	24.9035	134	0.739096	0.951429	183	0.755698	0.906912	-61.7449	12.0653
86	2008	6880.64	103932	77.7175	54.74	22.9775	134	0.739096	0.951088	170	0.747992	0.92427	-61.7449	12.0653
86	2009	6400.02	104296	69.4114	46.8244	22.587	134	0.739096	0.951465	188	0.752182	0.90979	-61.7449	12.0653
86	2010	6354.26	104677	70.9805	49.1431	21.8374	134	0.739096	0.951952	189	0.752476	0.911239	-61.7449	12.0653
89	1992	1827.53	9312915	45.3622	27.2963	18.066	121	0.733495	0.908502	130	0.74373	0.886567	-90.5328	14.6248
89	1993	1855.54	9532550	43.7789	26.0759	17.703	127	0.728319	0.824663	172	0.743491	0.800132	-90.5328	14.6248
89	1994	1886.09	9756398	42.3709	24.8509	17.5199	127	0.728319	0.825071	180	0.738739	0.802859	-90.5328	14.6248
89	1995	1934.33	9983861	44.6894	25.4304	19.259	127	0.728319	0.824426	192	0.739936	0.78972	-90.5328	14.6248
89	1996	1946.55	10214623	40.393	22.5828	17.8101	127	0.728319	0.82509	196	0.739567	0.78958	-90.5328	14.6248
89	1997	1985.81	10449636	41.552	23.5958	17.9561	127	0.728319	0.82492	199	0.74301	0.792065	-90.5328	14.6248
89	1998	2037.89	10691090	44.4237	26.2521	18.1716	127	0.728319	0.824651	199	0.73786	0.790279	-90.5328	14.6248
89	1999	2067.77	10941913	46.3605	27.3556	19.0049	127	0.728319	0.824274	197	0.736252	0.797679	-90.5328	14.6248
89	2000	2092.25	11204183	49.1456	28.9506	20.195	127	0.728319	0.825181	190	0.737023	0.804477	-90.5328	14.6248
89	2001	2089.79	11478984	69.5446	41.3371	28.2075	127	0.728319	0.826123	195	0.74311	0.806974	-90.5328	14.6248
89	2002	2117.7	11765738	66.0319	39.7329	26.299	127	0.728319	0.827025	198	0.73586	0.802176	-90.5328	14.6248
89	2003	2117.82	12062835	65.9597	40.186	25.7737	127	0.728319	0.825938	186	0.736325	0.810048	-90.5328	14.6248
89	2004	2130.7	12367800	69.0782	42.1026	26.9755	127	0.728319	0.826304	193	0.740622	0.805959	-90.5328	14.6248
89	2005	2146.18	12678919	66.0486	40.994	25.0547	127	0.728319	0.827694	191	0.733927	0.806588	-90.5328	14.6248
89	2006	2206.56	12995374	66.8182	41.8865	24.9317	127	0.728319	0.823499	192	0.733628	0.799285	-90.5328	14.6248
89	2007	2288.86	13317931	67.8985	42.3332	25.5653	127	0.728319	0.82214	200	0.737451	0.794964	-90.5328	14.6248
89	2008	2306.73	13648307	64.1252	39.407	24.7183	127	0.728319	0.822722	201	0.737927	0.799839	-90.5328	14.6248
89	2009	2262.39	13988988	57.106	33.1306	23.9754	127	0.728319	0.82268	202	0.741483	0.794442	-90.5328	14.6248
89	2010	2270.99	14341576	62.0712	36.2698	25.8014	127	0.728319	0.821882	201	0.738024	0.792544	-90.5328	14.6248
90	1992	270.783	6734242	50.9479	26.0733	24.8746	94	0.75115	0.963466	105	0.755567	0.952725	-13.7	9.51667
90	1993	268.424	7136110	54.6023	28.0838	26.5185	94	0.75115	0.963571	105	0.755567	0.953017	-13.7	9.51667
90	1994	265.043	7514053	48.6148	25.8625	22.7523	94	0.75115	0.963383	105	0.755567	0.953733	-13.7	9.51667
90	1995	265.825	7837173	45.6442	24.5254	21.1188	94	0.75115	0.963207	161	0.752238	0.897067	-13.7	9.51667
90	1996	268.849	8094751	43.5402	24.3451	19.1951	94	0.75115	0.963166	167	0.756962	0.881236	-13.7	9.51667
90	1997	275.903	8296478	42.4151	22.854	19.5611	94	0.75115	0.963103	156	0.752415	0.886398	-13.7	9.51667
90	1998	280.523	8457221	48.2107	26.924	21.2867	94	0.75115	0.963911	157	0.755736	0.891286	-13.7	9.51667
90	1999	286.351	8600911	47.673	26.0335	21.6395	94	0.75115	0.96368	175	0.756919	0.891595	-13.7	9.51667
90	2000	288.645	8746128	53.4817	28.9578	24.5239	94	0.75115	0.963598	165	0.749023	0.827963	-13.7	9.51667
90	2001	294.185	8895353	58.5969	30.0182	28.5787	94	0.75115	0.963005	164	0.76366	0.88297	-13.7	9.51667
90	2002	304.235	9045748	55.4482	28.9704	26.4778	94	0.75115	0.962058	168	0.754992	0.81856	-13.7	9.51667
90	2003	302.718	9204581	51.1421	25.1854	25.9567	95	0.750531	0.961799	171	0.75296	0.874154	-13.7	9.51667
90	2004	304.021	9379621	50.4422	25.8162	24.626	95	0.750531	0.961875	169	0.747887	0.854488	-13.7	9.51667
90	2005	306.701	9576331	69.8967	35.1111	34.7857	95	0.750531	0.96123	161	0.744453	0.877767	-13.7	9.51667
90	2006	307.216	9798963	83.2071	42.6171	40.59	95	0.750531	0.961338	167	0.762082	0.89486	-13.7	9.51667
90	2007	304.9	10046967	65.1832	36.4184	28.7648	95	0.750531	0.96128	167	0.762082	0.895813	-13.7	9.51667
90	2008	311.648	10314678	75.0093	40.0766	34.9327	95	0.750531	0.961395	164	0.757911	0.920365	-13.7	9.51667
90	2009	302.602	10593248	57.3309	30.7932	26.5377	95	0.750531	0.961365	164	0.757911	0.918174	-13.7	9.51667
90	2010	300.441	10876033	64.8775	36.5274	28.3501	95	0.750531	0.961451	166	0.754807	0.900848	-13.7	9.51667
93	1992	556.834	7399862	32.5377	24.9662	7.57151	121	0.726544	0.968682	140	0.75055	0.953881	-72.3288	18.5392
93	1993	516.489	7544982	48.7523	37.9069	10.8454	121	0.726544	0.96939	140	0.75055	0.955262	-72.3288	18.5392
93	1994	446.131	7691001	31.1336	24.7129	6.42073	121	0.726544	0.969176	140	0.75055	0.954752	-72.3288	18.5392
93	1995	481.078	7838241	37.8477	28.7142	9.13354	121	0.726544	0.968925	140	0.75055	0.953817	-72.3288	18.5392
93	1996	491.658	7986858	40.2242	28.8964	11.3279	121	0.726544	0.969445	156	0.744304	0.919765	-72.3288	18.5392
93	1997	495.684	8136372	36.8947	26.442	10.4527	121	0.726544	0.969719	158	0.733938	0.852926	-72.3288	18.5392
93	1998	497.459	8285690	36.5208	26.6203	9.90047	121	0.726544	0.970278	163	0.744022	0.864035	-72.3288	18.5392
93	1999	501.929	8433339	41.9485	29.6994	12.2491	121	0.726544	0.970457	158	0.750027	0.940203	-72.3288	18.5392
93	2000	497.77	8578234	46.1098	33.4145	12.6953	121	0.726544	0.970175	159	0.748826	0.919228	-72.3288	18.5392
93	2001	484.558	8720247	48.5029	36.1412	12.3617	121	0.726544	0.970401	157	0.750676	0.943471	-72.3288	18.5392
93	2002	475.687	8859635	48.1282	36.001	12.1272	121	0.726544	0.970396	157	0.750676	0.942917	-72.3288	18.5392
93	2003	470.162	8996229	63.6809	47.8607	15.8202	121	0.726544	0.970857	155	0.745261	0.941449	-72.3288	18.5392
93	2004	447.01	9129933	59.3638	44.0098	15.354	121	0.726544	0.970831	156	0.748954	0.943079	-72.3288	18.5392
93	2005	448.585	9260879	56.9798	42.9399	14.0399	121	0.726544	0.970867	158	0.749467	0.930122	-72.3288	18.5392
93	2006	452.449	9388642	59.5041	45.0186	14.4855	121	0.726544	0.970664	157	0.750676	0.943447	-72.3288	18.5392
93	2007	461.429	9513714	52.1816	38.9419	13.2397	121	0.726544	0.970311	156	0.75168	0.942301	-72.3288	18.5392
93	2008	459.311	9638255	56.9225	44.1913	12.7312	121	0.726544	0.970177	158	0.749467	0.922882	-72.3288	18.5392
93	2009	466.388	9765153	56.9683	42.7853	14.183	121	0.726544	0.969779	156	0.744056	0.923129	-72.3288	18.5392
93	2010	435.278	9896400	74.5344	62.284	12.2505	121	0.726544	0.970263	158	0.749467	0.92753	-72.3288	18.5392
95	1992	1178.95	5180884	68.4468	36.2766	32.1702	114	0.739155	0.970938	144	0.747019	0.943282	-87.4667	15.1333
95	1993	1219.69	5319841	78.386	43.704	34.682	119	0.734189	0.965158	168	0.745226	0.835952	-87.4667	15.1333
95	1994	1173.5	5457189	89.6993	49.8614	39.8378	119	0.734189	0.964649	165	0.739641	0.844121	-87.4667	15.1333
95	1995	1191.75	5591935	91.7775	48.079	43.6985	119	0.734189	0.964623	165	0.737346	0.886155	-87.4667	15.1333
95	1996	1206.19	5723639	98.8192	51.967	46.8522	119	0.734189	0.96434	180	0.732728	0.837026	-87.4667	15.1333
95	1997	1238.49	5852719	98.0039	51.8175	46.1865	119	0.734189	0.964041	191	0.73849	0.835418	-87.4667	15.1333
95	1998	1247.27	5980152	100.501	54.0788	46.4224	119	0.734189	0.964095	189	0.727396	0.824401	-87.4667	15.1333
95	1999	1198.21	6107385	97.0011	55.9783	41.0229	119	0.734189	0.965256	191	0.727684	0.847111	-87.4667	15.1333
95	2000	1241.04	6235561	120.392	66.42	53.9722	119	0.734189	0.965395	187	0.724779	0.844936	-87.4667	15.1333
95	2001	1248.9	6365040	115.943	64.5614	51.3817	119	0.734189	0.96582	172	0.729506	0.85754	-87.4667	15.1333
95	2002	1269.7	6495801	117.997	65.2668	52.7306	119	0.734189	0.965226	177	0.734415	0.841552	-87.4667	15.1333
95	2003	1300.93	6628171	122.248	68.1542	54.094	119	0.734189	0.965284	195	0.731507	0.846647	-87.4667	15.1333
95	2004	1354.57	6762426	135.462	77.0388	58.423	119	0.734189	0.965324	195	0.731507	0.828451	-87.4667	15.1333
95	2005	1408.13	6898825	136.489	77.4834	59.0054	119	0.734189	0.965293	199	0.740844	0.832265	-87.4667	15.1333
95	2006	1471.05	7037428	133.132	77.0772	56.0546	119	0.734189	0.965165	210	0.758631	0.829465	-87.4667	15.1333
95	2007	1531.4	7178436	135.071	81.5616	53.509	119	0.734189	0.965093	185	0.743939	0.835907	-87.4667	15.1333
95	2008	1564.82	7322368	135.749	84.4237	51.3253	119	0.734189	0.965306	192	0.76444	0.820608	-87.4667	15.1333
95	2009	1501.26	7469844	100.45	59.6897	40.7607	119	0.734189	0.964698	199	0.740844	0.84334	-87.4667	15.1333
95	2010	1512.24	7621204	108.481	64.6092	43.8713	119	0.734189	0.964808	198	0.741175	0.844714	-87.4667	15.1333
97	1992	7222.96	10369341	63.7444	31.8846	31.8598	146	0.712038	0.829541	194	0.733629	0.832626	19.0408	47.4984
97	1993	7189.54	10357523	61.5549	34.7979	26.757	138	0.704446	0.830664	201	0.743488	0.812755	19.0408	47.4984
97	1994	7411.57	10343355	64.8943	35.5888	29.3055	139	0.703977	0.831589	198	0.744847	0.813146	19.0408	47.4984
97	1995	7532.44	10328965	90.125	44.9121	45.2128	139	0.703977	0.8287	196	0.738871	0.825581	19.0408	47.4984
97	1996	7557.53	10311238	97.267	48.3008	48.9663	135	0.699733	0.826772	195	0.739293	0.818382	19.0408	47.4984
97	1997	7809.59	10290486	109.491	54.135	55.3555	135	0.699733	0.824733	195	0.73754	0.818902	19.0408	47.4984
97	1998	8146.64	10266570	124.769	63.0194	61.7497	135	0.699733	0.826907	196	0.737041	0.821459	19.0408	47.4984
97	1999	8430.99	10237530	131.75	67.1333	64.617	135	0.699733	0.829317	196	0.737041	0.821315	19.0408	47.4984
97	2000	8810.08	10210971	152.658	78.054	74.6044	135	0.699733	0.825086	197	0.741276	0.8183	19.0408	47.4984
97	2001	9158.11	10187576	145.001	73.0167	71.9841	134	0.700987	0.828279	197	0.741195	0.821064	19.0408	47.4984
97	2002	9598.07	10158608	128.353	65.1029	63.2501	134	0.700987	0.826622	215	0.759425	0.813658	19.0408	47.4984
97	2003	9996.23	10129552	126.656	65.2495	61.4065	143	0.708722	0.840285	196	0.741552	0.832792	19.0408	47.4984
97	2004	10499	10107146	130.292	66.9462	63.3457	143	0.708722	0.838024	220	0.738432	0.823412	19.0408	47.4984
97	2005	10936.9	10087065	134.001	68.054	65.9471	143	0.708722	0.833076	217	0.739761	0.827668	19.0408	47.4984
97	2006	11380.9	10071370	156.403	78.6591	77.7442	143	0.708722	0.837466	213	0.734844	0.832638	19.0408	47.4984
97	2007	11411.6	10055780	161.718	80.4131	81.3046	143	0.708722	0.837858	219	0.738926	0.823383	19.0408	47.4984
97	2008	11533.8	10038188	162.865	81.2056	81.6598	143	0.708722	0.837918	212	0.735004	0.836703	19.0408	47.4984
97	2009	10766.3	10022650	150.323	72.7326	77.5907	143	0.708722	0.833719	205	0.73794	0.828712	19.0408	47.4984
97	2010	10926.5	10000023	166.589	80.0438	86.5451	143	0.708722	0.842615	230	0.755543	0.830377	19.0408	47.4984
99	1992	37943.6	261057	60.6763	30.3758	30.3005	11	0.890145	0.872502	188	0.736131	0.83368	-21.8952	64.1353
99	1993	38053.1	263725	62.3831	29.6088	32.7743	11	0.890145	0.869196	187	0.736619	0.831104	-21.8952	64.1353
99	1994	39086.1	266021	66.3818	30.6137	35.768	11	0.890145	0.871575	189	0.736042	0.830211	-21.8952	64.1353
99	1995	38920	267468	67.4404	31.9134	35.527	11	0.890145	0.862582	208	0.757699	0.824966	-21.8952	64.1353
99	1996	40562.7	268916	71.9602	35.6762	36.2841	11	0.890145	0.863603	210	0.756868	0.836593	-21.8952	64.1353
99	1997	42208.5	271128	71.9437	35.7094	36.2343	11	0.890145	0.865677	210	0.756921	0.835043	-21.8952	64.1353
99	1998	44396.7	274047	73.8745	39.1563	34.7182	11	0.890145	0.85897	209	0.757319	0.836866	-21.8952	64.1353
99	1999	45658.9	277381	71.8578	38.2741	33.5837	11	0.890145	0.867395	193	0.73408	0.84446	-21.8952	64.1353
99	2000	46985.7	281205	74.4313	40.855	33.5763	11	0.890145	0.868857	192	0.734363	0.845522	-21.8952	64.1353
99	2001	48183.6	284968	78.6552	39.8555	38.7997	11	0.890145	0.869464	192	0.7346	0.846486	-21.8952	64.1353
99	2002	47821.7	287523	73.3078	35.8766	37.4312	11	0.890145	0.873629	210	0.757084	0.836345	-21.8952	64.1353
99	2003	48647.9	289521	71.6428	37.3521	34.2907	11	0.890145	0.869548	199	0.738717	0.842644	-21.8952	64.1353
99	2004	52001.3	292074	73.7643	39.6938	34.0705	11	0.890145	0.873571	191	0.735044	0.850084	-21.8952	64.1353
99	2005	54885.3	296734	75.7317	43.9975	31.7341	11	0.890145	0.880416	208	0.757108	0.851756	-21.8952	64.1353
99	2006	56136.4	303782	82.6957	50.4537	32.2421	11	0.890145	0.880072	200	0.738365	0.848482	-21.8952	64.1353
99	2007	58009.8	311566	79.9585	45.3128	34.6457	11	0.890145	0.879868	185	0.722117	0.854834	-21.8952	64.1353
99	2008	57617.5	317414	91.571	47.1711	44.3998	11	0.890145	0.878638	202	0.7483	0.855923	-21.8952	64.1353
99	2009	53651.3	318499	97.0704	44.2364	52.8339	11	0.890145	0.877117	209	0.757463	0.859368	-21.8952	64.1353
99	2010	51526.7	318041	102.623	46.2666	56.3564	11	0.890145	0.879367	190	0.735396	0.856698	-21.8952	64.1353
100	1992	413.11	903749636	18.1154	9.42489	8.69052	166	0.719401	0.839769	187	0.730241	0.830262	77.225	28.6353
100	1993	424.581	921107534	19.3129	9.64812	9.66473	166	0.719401	0.839409	188	0.727286	0.828967	77.225	28.6353
100	1994	444.484	938452550	19.7321	10.0144	9.71767	166	0.719401	0.83943	189	0.726895	0.83105	77.225	28.6353
100	1995	469.471	955804355	22.4733	11.8163	10.6571	166	0.719401	0.838193	198	0.738172	0.818724	77.225	28.6353
100	1996	495.915	973147577	21.5515	11.3454	10.2062	166	0.719401	0.839344	198	0.733875	0.820257	77.225	28.6353
100	1997	506.98	990460131	22.2295	11.7231	10.5065	166	0.719401	0.839673	202	0.736327	0.817508	77.225	28.6353
100	1998	529.099	1007746556	23.291	12.4624	10.8286	166	0.719401	0.841021	202	0.73336	0.82202	77.225	28.6353
100	1999	564.209	1025014711	24.5204	13.2046	11.3158	166	0.719401	0.840486	202	0.730758	0.821814	77.225	28.6353
100	2000	576.929	1042261758	26.5441	13.7193	12.8248	166	0.719401	0.840781	203	0.730976	0.826451	77.225	28.6353
100	2001	595.603	1059500888	25.627	13.2456	12.3814	166	0.719401	0.840358	205	0.732438	0.822134	77.225	28.6353
100	2002	608.987	1076705723	29.065	15.0151	14.0499	166	0.719401	0.84148	215	0.751401	0.825176	77.225	28.6353
100	2003	647.099	1093786762	30.1033	15.3944	14.7089	166	0.719401	0.842064	216	0.750961	0.822546	77.225	28.6353
100	2004	687.307	1110626108	36.8575	19.3061	17.5513	166	0.719401	0.841868	204	0.730988	0.824272	77.225	28.6353
100	2005	740.116	1127143548	41.3052	22.025	19.2801	166	0.719401	0.84337	206	0.732645	0.82615	77.225	28.6353
100	2006	797.26	1143289350	45.2978	24.2283	21.0695	166	0.719401	0.842979	199	0.728306	0.830868	77.225	28.6353
100	2007	863.465	1159095250	44.8762	24.4453	20.4309	166	0.719401	0.842773	205	0.732551	0.824069	77.225	28.6353
100	2008	885.173	1174662334	52.2695	28.6682	23.6012	166	0.719401	0.844273	212	0.733985	0.817438	77.225	28.6353
100	2009	947.748	1190138069	45.477	25.4273	20.0496	166	0.719401	0.844669	209	0.7304	0.818348	77.225	28.6353
100	2010	1034.24	1205624648	48.2389	26.3002	21.9387	166	0.719401	0.842986	211	0.734315	0.813351	77.225	28.6353
101	1992	947.972	184916848	52.8497	24.9583	27.8914	143	0.734925	0.83352	225	0.756832	0.811813	106.83	-6.19752
101	1993	999.962	188019278	50.5233	23.7686	26.7548	143	0.734925	0.8351	224	0.757472	0.818463	106.83	-6.19752
101	1994	1058.1	191085673	51.8771	25.3657	26.5114	143	0.734925	0.838247	226	0.75632	0.818441	106.83	-6.19752
101	1995	1129.06	194112556	53.9586	27.6464	26.3122	143	0.734925	0.831633	226	0.75652	0.815552	106.83	-6.19752
101	1996	1196.94	197097887	52.2647	26.4402	25.8246	143	0.734925	0.835066	224	0.757978	0.8183	106.83	-6.19752
101	1997	1234.7	200050444	55.9939	28.1346	27.8593	143	0.734925	0.835936	224	0.75819	0.821065	106.83	-6.19752
101	1998	1057.09	202990922	96.1862	43.2181	52.9681	143	0.734925	0.835106	224	0.757976	0.831455	106.83	-6.19752
101	1999	1050.16	205946831	62.9439	27.4298	35.5141	143	0.734925	0.838066	225	0.757844	0.82119	106.83	-6.19752
101	2000	1086.05	208938698	71.4369	30.4596	40.9773	143	0.734925	0.838251	225	0.757635	0.825192	106.83	-6.19752
101	2001	1109.52	211970371	69.7932	30.7611	39.0321	143	0.734925	0.839153	225	0.757782	0.826262	106.83	-6.19752
101	2002	1142.9	215038285	59.0795	26.3918	32.6876	143	0.734925	0.840773	225	0.757635	0.824125	106.83	-6.19752
101	2003	1180.48	218145617	53.6165	23.1388	30.4777	143	0.734925	0.839075	224	0.757978	0.82703	106.83	-6.19752
101	2004	1222.23	221293797	59.7613	27.5446	32.2167	143	0.734925	0.840691	226	0.757133	0.825265	106.83	-6.19752
101	2005	1273.47	224480901	63.9879	29.9207	34.0673	143	0.734925	0.84058	225	0.757782	0.826833	106.83	-6.19752
101	2006	1324.47	227709821	56.6571	25.6224	31.0347	143	0.734925	0.841178	226	0.757133	0.827709	106.83	-6.19752
101	2007	1388.61	230972808	54.8292	25.3935	29.4357	143	0.734925	0.839944	224	0.757978	0.825851	106.83	-6.19752
101	2008	1451.56	234243489	58.5614	28.7531	29.8083	143	0.734925	0.840355	226	0.757133	0.820933	106.83	-6.19752
101	2009	1498.01	237486894	45.5121	21.353	24.1591	143	0.734925	0.840552	223	0.758322	0.821165	106.83	-6.19752
101	2010	1570.15	240676485	47.4851	22.9045	24.5806	143	0.734925	0.84011	225	0.75743	0.817108	106.83	-6.19752
105	1992	15309.1	5123000	74.9688	44.3365	30.6323	154	0.672743	0.909059	204	0.732116	0.834727	35.2035	31.7717
105	1993	15736	5261000	81.012	48.5663	32.4458	154	0.672743	0.908663	204	0.732116	0.8358	35.2035	31.7717
105	1994	16396.7	5399000	80.5811	47.9648	32.6164	154	0.672743	0.908572	203	0.732446	0.83348	35.2035	31.7717
105	1995	17007.1	5545000	65.4198	36.7796	28.6402	154	0.672743	0.909771	199	0.734426	0.833233	35.2035	31.7717
105	1996	17477.5	5692000	63.8659	35.6893	28.1766	153	0.673173	0.909517	203	0.73237	0.837777	35.2035	31.7717
105	1997	17620.9	5836000	63.5793	34.2745	29.3048	158	0.671237	0.911355	204	0.732116	0.835238	35.2035	31.7717
105	1998	17931.7	5971000	62.6071	32.6614	29.9457	158	0.671237	0.911052	202	0.7327	0.840038	35.2035	31.7717
105	1999	18067.5	6125000	71.0181	36.8874	34.1307	158	0.671237	0.910717	205	0.731592	0.836696	35.2035	31.7717
105	2000	19224.8	6289000	74.7757	37.4715	37.3042	158	0.671237	0.911312	205	0.731592	0.837889	35.2035	31.7717
105	2001	18735	6439000	68.3938	35.4824	32.9115	158	0.671237	0.913805	204	0.732057	0.841811	35.2035	31.7717
105	2002	18255.8	6570000	72.7494	37.9322	34.8172	158	0.671237	0.911302	204	0.732057	0.837055	35.2035	31.7717
105	2003	18200.3	6689700	73.9708	37.3988	36.5719	158	0.671237	0.911603	204	0.732057	0.840184	35.2035	31.7717
105	2004	18747.6	6809000	82.7346	41.4072	41.3274	158	0.671237	0.911562	205	0.731592	0.84078	35.2035	31.7717
105	2005	19330	6930100	85.8362	43.0907	42.7454	158	0.671237	0.911123	222	0.753829	0.838039	35.2035	31.7717
105	2006	20053.7	7053700	85.2296	42.4817	42.7479	158	0.671237	0.910626	223	0.753338	0.832584	35.2035	31.7717
105	2007	20783.6	7180100	86.3637	43.9257	42.438	158	0.671237	0.910257	222	0.753829	0.833837	35.2035	31.7717
105	2008	21240.1	7308800	81.8483	41.5728	40.2755	158	0.671237	0.911637	222	0.753829	0.832027	35.2035	31.7717
105	2009	20912	7485600	66.9556	32.277	34.6786	158	0.671237	0.911982	222	0.753829	0.828942	35.2035	31.7717
105	2010	21528.5	7623600	71.7913	34.9237	36.8676	158	0.671237	0.911615	204	0.732057	0.844154	35.2035	31.7717
106	1992	26150.4	56797087	36.3667	18.1495	18.2172	153	0.685289	0.888509	225	0.736395	0.818783	12.4823	41.8955
106	1993	25911.5	56831821	39.3325	18.072	21.2604	147	0.684463	0.890479	235	0.753341	0.823226	12.4823	41.8955
106	1994	26463.5	56843400	42.1406	19.346	22.7946	145	0.689029	0.901407	236	0.754741	0.82473	12.4823	41.8955
106	1995	27227	56844303	47.588	21.8737	25.7143	144	0.686033	0.900862	236	0.754741	0.817327	12.4823	41.8955
106	1996	27528.2	56860281	44.6417	19.9605	24.6811	141	0.679537	0.903843	236	0.754741	0.821975	12.4823	41.8955
106	1997	28027.1	56890372	46.4929	21.2854	25.2076	141	0.679537	0.90427	236	0.754741	0.818676	12.4823	41.8955
106	1998	28424.8	56906744	47.0857	21.9313	25.1543	141	0.679537	0.905224	236	0.754741	0.823757	12.4823	41.8955
106	1999	28832.4	56916317	46.6413	22.3614	24.2799	141	0.679537	0.905732	236	0.754741	0.820899	12.4823	41.8955
106	2000	29872.3	56942108	52.5842	25.8154	26.7688	141	0.679537	0.905387	237	0.756425	0.819909	12.4823	41.8955
106	2001	30409.9	56977217	52.3328	25.4749	26.858	141	0.679537	0.905669	235	0.753311	0.825017	12.4823	41.8955
106	2002	30450.9	57157406	50.0273	24.5452	25.4821	142	0.679198	0.905966	235	0.753311	0.829033	12.4823	41.8955
106	2003	30200.4	57604658	48.2895	23.8748	24.4148	147	0.677083	0.908739	236	0.755013	0.831245	12.4823	41.8955
106	2004	30421.7	58175310	49.6776	24.4877	25.1899	147	0.677083	0.909228	236	0.755013	0.833264	12.4823	41.8955
106	2005	30478.8	58607043	51.8069	25.9336	25.8733	147	0.677083	0.907015	236	0.755013	0.836624	12.4823	41.8955
106	2006	30972.3	58941499	56.0554	28.4353	27.6201	147	0.677083	0.909803	236	0.755013	0.835127	12.4823	41.8955
106	2007	31263.5	59375289	57.953	29.1016	28.8514	147	0.677083	0.909769	236	0.755013	0.837823	12.4823	41.8955
106	2008	30666	59832179	57.7446	29.2883	28.4563	147	0.677083	0.90971	236	0.755013	0.839911	12.4823	41.8955
106	2009	28807.5	60192698	48.0246	24.2777	23.7469	147	0.677083	0.910005	236	0.755013	0.837887	12.4823	41.8955
106	2010	29163.1	60483385	55.1111	28.5299	26.5811	147	0.677083	0.909753	236	0.755013	0.836858	12.4823	41.8955
108	1992	2575.93	1.64391e+07	149.337	75.3317	74.005	88	0.703439	0.927727	108	0.705578	0.927305	71.4382	51.1879
108	1993	2354.51	16330419	84.6345	46.7391	37.8954	88	0.703439	0.926268	122	0.702477	0.912811	71.4382	51.1879
108	1994	2087.91	1.60952e+07	84.1817	47.117	37.0647	88	0.703439	0.92704	126	0.717402	0.915488	71.4382	51.1879
108	1995	1950.59	1.58156e+07	82.5224	43.5485	38.9739	105	0.697578	0.924684	163	0.744454	0.885653	71.4382	51.1879
108	1996	1990.26	1.55779e+07	71.2736	36.0048	35.2688	105	0.697578	0.919557	170	0.722522	0.846699	71.4382	51.1879
108	1997	2056.32	1.53337e+07	72.3596	37.4427	34.9169	105	0.697578	0.92091	141	0.738414	0.914876	71.4382	51.1879
108	1998	2052.38	1.50713e+07	65.2042	34.86	30.3442	113	0.698383	0.91289	161	0.724738	0.8607	71.4382	51.1879
108	1999	2127.96	1.49284e+07	82.5792	40.1171	42.4621	113	0.698383	0.916693	157	0.745911	0.844841	71.4382	51.1879
108	2000	2343.54	14883626	105.7	49.0973	56.6024	119	0.700484	0.902601	215	0.757419	0.806608	71.4382	51.1879
108	2001	2664.44	14858335	92.8491	46.954	45.895	126	0.705496	0.889668	211	0.760391	0.814443	71.4382	51.1879
108	2002	2925.44	14858948	94.0317	47.041	46.9906	126	0.705496	0.897066	205	0.762918	0.829368	71.4382	51.1879
108	2003	3186.76	14909019	91.4633	43.0463	48.417	126	0.705496	0.894711	185	0.739187	0.84521	71.4382	51.1879
108	2004	3468.51	15012984	96.4092	43.9088	52.5004	126	0.705496	0.89632	209	0.741053	0.836183	71.4382	51.1879
108	2005	3771.28	15147029	98.2684	44.726	53.5425	126	0.705496	0.895809	209	0.739437	0.835725	71.4382	51.1879
108	2006	4130.88	15308085	91.6294	40.4782	51.1512	126	0.705496	0.892425	202	0.743079	0.831665	71.4382	51.1879
108	2007	4447.37	15484192	92.1906	42.7507	49.4398	126	0.705496	0.8919	203	0.734747	0.841579	71.4382	51.1879
108	2008	4538.5	15673999	94.3935	37.1436	57.2499	126	0.705496	0.88863	199	0.742987	0.847339	71.4382	51.1879
108	2009	4473.24	16093481	75.8589	33.8181	42.0407	126	0.705496	0.889335	198	0.743526	0.85303	71.4382	51.1879
108	2010	4732.22	16323287	73.1716	29.2143	43.9573	126	0.705496	0.888579	199	0.743214	0.849256	71.4382	51.1879
110	1992	32294.3	124229000	17.4127	7.64345	9.76923	125	0.742399	0.842067	225	0.758792	0.834125	139.77	35.67
110	1993	32269.8	124536000	15.924	6.86671	9.05728	125	0.742399	0.84249	225	0.758792	0.838769	139.77	35.67
110	1994	32437.8	124961000	16.0149	7.01284	9.0021	124	0.742972	0.842987	224	0.759257	0.836563	139.77	35.67
110	1995	32941.8	125439000	16.7497	7.69712	9.05258	124	0.742972	0.842805	224	0.759257	0.837727	139.77	35.67
110	1996	33715.1	125761000	18.9394	9.23893	9.70051	124	0.742972	0.840153	224	0.759257	0.834355	139.77	35.67
110	1997	34163.4	126091000	20.3876	9.65615	10.7315	124	0.742972	0.841843	224	0.759257	0.832791	139.77	35.67
110	1998	33394.6	126410000	19.6889	8.91141	10.7775	118	0.751811	0.912706	224	0.759257	0.834119	139.77	35.67
110	1999	33264.8	126650000	18.7564	8.58301	10.1734	120	0.750165	0.913048	224	0.759257	0.835582	139.77	35.67
110	2000	33956.8	126870000	20.306	9.42867	10.8774	120	0.750165	0.913242	224	0.759257	0.842372	139.77	35.67
110	2001	34002.7	127149000	20.2579	9.80907	10.4488	120	0.750165	0.913039	224	0.759257	0.844703	139.77	35.67
110	2002	34022	127445000	21.1639	9.91109	11.2528	120	0.750165	0.912939	224	0.759257	0.84317	139.77	35.67
110	2003	34521.4	127718000	22.0903	10.2175	11.8728	131	0.746651	0.907128	228	0.757298	0.838944	139.77	35.67
110	2004	35324.4	127761000	24.4634	11.253	13.2103	131	0.746651	0.906382	228	0.757298	0.83803	139.77	35.67
110	2005	35781.2	127773000	27.2176	12.9049	14.3127	131	0.746651	0.906734	228	0.757298	0.839108	139.77	35.67
110	2006	36391.8	127756000	31.0865	14.9149	16.1716	130	0.747226	0.907251	228	0.757298	0.8394	139.77	35.67
110	2007	37185.3	127770750	33.8028	16.056	17.7468	130	0.747226	0.907067	228	0.757298	0.838852	139.77	35.67
110	2008	36817.2	127704040	35.2283	17.5172	17.7112	130	0.747226	0.906833	228	0.757298	0.836844	139.77	35.67
110	2009	34822.1	127557958	25.0248	12.3292	12.6957	130	0.747226	0.907471	228	0.757298	0.835372	139.77	35.67
110	2010	36472.8	127450459	29.1472	13.9762	15.171	130	0.747226	0.907141	228	0.757298	0.83562	139.77	35.67
112	1992	1813.2	3733000	131.645	81.412	50.2327	110	0.66145	0.950387	194	0.734167	0.844648	35.9263	31.9497
112	1993	1813.14	3906000	130.5	80.159	50.3407	126	0.663098	0.950064	184	0.731163	0.845401	35.9263	31.9497
112	1994	1830.89	4061000	118.316	70.462	47.8541	134	0.692372	0.94953	187	0.731058	0.843014	35.9263	31.9497
112	1995	1882.07	4195000	124.585	72.863	51.7223	134	0.692372	0.947279	198	0.738044	0.832809	35.9263	31.9497
112	1996	1863.6	4325000	131.04	78.1691	52.8714	129	0.697633	0.953251	196	0.73968	0.849578	35.9263	31.9497
112	1997	1867.39	4459000	120.7	71.4677	49.2326	129	0.697633	0.957499	197	0.739266	0.848029	35.9263	31.9497
112	1998	1865.89	4597000	109.027	64.2423	44.7846	129	0.697633	0.96466	198	0.734351	0.849572	35.9263	31.9497
112	1999	1894.55	4681000	104.45	61.1475	43.3022	129	0.697633	0.962682	197	0.737604	0.845937	35.9263	31.9497
112	2000	1927.2	4797000	110.288	68.4764	41.8121	129	0.697633	0.965593	199	0.738448	0.836307	35.9263	31.9497
112	2001	1979.24	4917000	109.224	67.1132	42.1105	129	0.697633	0.966949	192	0.744204	0.887033	35.9263	31.9497
112	2002	2043.47	5038000	114.015	66.6039	47.4115	129	0.697633	0.963209	198	0.738965	0.841036	35.9263	31.9497
112	2003	2076.9	5164000	115.68	68.3185	47.3611	129	0.697633	0.964047	190	0.735184	0.847779	35.9263	31.9497
112	2004	2200.96	5290000	134.625	82.4344	52.1909	129	0.697633	0.960703	198	0.738965	0.843583	35.9263	31.9497
112	2005	2326.5	5411000	146.913	94.2068	52.706	129	0.697633	0.96182	201	0.737431	0.839544	35.9263	31.9497
112	2006	2458.34	5536000	141.748	87.8733	53.8745	129	0.697633	0.962105	200	0.737989	0.834383	35.9263	31.9497
112	2007	2600.6	5661000	145.993	91.7584	54.2344	129	0.697633	0.960003	198	0.738965	0.843673	35.9263	31.9497
112	2008	2728.44	5786000	144.017	87.5113	56.5059	123	0.672219	0.96577	199	0.74094	0.84038	35.9263	31.9497
112	2009	2815.29	5915000	114.958	69.0755	45.8828	123	0.672219	0.964803	205	0.738348	0.842615	35.9263	31.9497
112	2010	2817.83	6046000	116.818	69.0299	47.7886	123	0.672219	0.966931	205	0.738348	0.841612	35.9263	31.9497
113	1992	539.035	4515400	83.1782	47.5921	35.5861	124	0.680837	0.922949	125	0.684624	0.921591	74.6057	42.8851
113	1993	455.572	4516700	74.7063	41.175	33.5313	125	0.680388	0.922364	129	0.6875	0.922272	74.6057	42.8851
113	1994	364.199	4515100	73.8302	40.0684	33.7618	125	0.680388	0.923103	131	0.686804	0.920081	74.6057	42.8851
113	1995	341.024	4560400	71.8261	42.359	29.4671	125	0.680388	0.916862	131	0.686804	0.91679	74.6057	42.8851
113	1996	359.819	4628400	87.2958	56.5577	30.7381	125	0.680388	0.915548	131	0.686804	0.915685	74.6057	42.8851
113	1997	389.769	4696400	84.4771	46.1902	38.2869	125	0.680388	0.922527	130	0.687229	0.918753	74.6057	42.8851
113	1998	391.98	4769000	94.5093	58.026	36.4833	126	0.679157	0.887158	180	0.711778	0.797247	74.6057	42.8851
113	1999	400.316	4840400	99.1994	56.9965	42.2029	139	0.707431	0.890931	173	0.718286	0.83449	74.6057	42.8851
113	2000	417.043	4898400	89.4306	47.5829	41.8477	140	0.706342	0.891328	173	0.713762	0.834518	74.6057	42.8851
113	2001	435.088	4945100	73.7471	37.0224	36.7247	140	0.706342	0.891214	187	0.715488	0.817329	74.6057	42.8851
113	2002	431.038	4990700	82.9209	43.3394	39.5814	141	0.705395	0.889662	182	0.717347	0.879633	74.6057	42.8851
113	2003	456.529	5043300	83.9326	45.2515	38.681	151	0.698768	0.811965	189	0.713615	0.812285	74.6057	42.8851
113	2004	482.732	5104700	93.8157	51.2598	42.5559	151	0.698768	0.808621	191	0.713797	0.821095	74.6057	42.8851
113	2005	476.48	5162600	96.4409	57.7092	38.7317	150	0.696296	0.810082	176	0.716429	0.827464	74.6057	42.8851
113	2006	486.012	5218400	120.75	79.0298	41.7205	149	0.693692	0.808438	176	0.714071	0.824564	74.6057	42.8851
113	2007	522.525	5268400	137.058	84.1454	52.913	150	0.696296	0.810253	192	0.713004	0.825888	74.6057	42.8851
113	2008	561.068	5318700	146.106	92.5571	53.549	150	0.696296	0.809493	178	0.71798	0.821655	74.6057	42.8851
113	2009	570.335	5383300	133.379	78.6808	54.6983	150	0.696296	0.817164	178	0.718054	0.860676	74.6057	42.8851
113	2010	560.915	5447900	133.233	81.6785	51.5543	151	0.698768	0.810224	179	0.717681	0.811409	74.6057	42.8851
114	1992	523.311	25036941	52.9309	26.6705	26.2604	184	0.758672	0.812744	201	0.756287	0.803409	36.8126	-1.27975
114	1993	508.855	25839132	72.8585	33.9549	38.9036	184	0.758672	0.820924	201	0.758764	0.822409	36.8126	-1.27975
114	1994	506.654	26634659	71.2661	34.2258	37.0403	186	0.759505	0.815077	202	0.760641	0.811801	36.8126	-1.27975
114	1995	513.864	27418077	71.7457	39.154	32.5917	186	0.759505	0.81491	205	0.75894	0.873173	36.8126	-1.27975
114	1996	520.588	28186224	57.3121	32.1115	25.2006	187	0.758547	0.827618	204	0.761884	0.882834	36.8126	-1.27975
114	1997	509.372	28943647	54.0571	31.3707	22.6864	187	0.758547	0.829408	206	0.758467	0.827892	36.8126	-1.27975
114	1998	512.694	29702246	48.8972	28.728	20.1693	187	0.758547	0.825289	206	0.758507	0.821523	36.8126	-1.27975
114	1999	511.153	30478597	48.1923	27.3595	20.8327	187	0.758547	0.824101	208	0.762255	0.82191	36.8126	-1.27975
114	2000	500.963	31285050	53.309	31.7215	21.5876	187	0.758547	0.82739	208	0.762377	0.826275	36.8126	-1.27975
114	2001	506.285	32126351	55.9468	33.0153	22.9316	187	0.758547	0.825574	207	0.762967	0.823038	36.8126	-1.27975
114	2002	495.569	33000524	55.1727	30.2747	24.898	187	0.758547	0.821938	209	0.761722	0.820132	36.8126	-1.27975
114	2003	496.493	33905011	54.1323	30.0455	24.0868	187	0.758547	0.822943	208	0.762526	0.822647	36.8126	-1.27975
114	2004	507.91	34834606	59.477	32.8667	26.6103	187	0.758547	0.825215	213	0.762424	0.820113	36.8126	-1.27975
114	2005	523.614	35785718	64.4789	35.9698	28.509	187	0.758547	0.824486	214	0.761552	0.816471	36.8126	-1.27975
114	2006	542.042	36757498	64.9442	37.8324	27.1118	187	0.758547	0.824268	212	0.760814	0.815104	36.8126	-1.27975
114	2007	564.667	37752304	64.4777	37.6992	26.7785	187	0.758547	0.824807	213	0.760399	0.815782	36.8126	-1.27975
114	2008	558.193	38773277	69.3549	41.7479	27.607	187	0.758547	0.825708	211	0.761196	0.815335	36.8126	-1.27975
114	2009	558.32	39824734	61.6282	37.4761	24.152	187	0.758547	0.825925	211	0.761196	0.816089	36.8126	-1.27975
114	2010	574.853	40909194	67.8547	40.0552	27.7995	187	0.758547	0.827523	212	0.760853	0.825398	36.8126	-1.27975
117	1992	9971.07	43663000	54.3388	27.7484	26.5903	130	0.701042	0.922605	190	0.74456	0.886699	126.957	37.5323
117	1993	10488.3	44056000	52.666	26.1375	26.5285	130	0.701042	0.924018	200	0.762905	0.880359	126.957	37.5323
117	1994	11281.9	44453000	54.0177	27.38	26.6377	130	0.701042	0.92583	202	0.763572	0.885818	126.957	37.5323
117	1995	12141.6	45093000	58.7493	29.921	28.8283	130	0.701042	0.925082	201	0.76443	0.879902	126.957	37.5323
117	1996	12868	45525000	59.1985	31.3365	27.862	129	0.702198	0.921842	201	0.764333	0.876911	126.957	37.5323
117	1997	13340.8	45954000	65.3887	32.9962	32.3925	129	0.702198	0.922756	202	0.763836	0.886856	126.957	37.5323
117	1998	12337	46287000	79.4586	33.2946	46.1641	129	0.702198	0.922461	197	0.764021	0.88855	126.957	37.5323
117	1999	13411.7	46617000	71.4408	32.3772	39.0636	129	0.702198	0.922272	198	0.763652	0.890383	126.957	37.5323
117	2000	14428.8	47008000	74.2713	35.7072	38.5642	129	0.702198	0.922706	203	0.761472	0.889608	126.957	37.5323
117	2001	14891.6	47357000	69.219	33.4784	35.7406	129	0.702198	0.922937	203	0.763366	0.889084	126.957	37.5323
117	2002	15867.5	47622000	64.7763	31.6505	33.1258	129	0.702198	0.924687	217	0.760786	0.876566	126.957	37.5323
117	2003	16231.5	47859000	68.4696	33.1006	35.369	129	0.702198	0.925701	218	0.758138	0.854506	126.957	37.5323
117	2004	16917.6	48039000	77.6083	36.7252	40.8831	128	0.699684	0.926579	217	0.759608	0.844451	126.957	37.5323
117	2005	17550.9	48138000	75.8325	36.5652	39.2673	130	0.706686	0.928593	215	0.760865	0.881805	126.957	37.5323
117	2006	18370.5	48372000	77.9811	38.2971	39.6839	130	0.706686	0.92936	217	0.759608	0.846317	126.957	37.5323
117	2007	19218.6	48598000	82.3353	40.4124	41.9229	130	0.706686	0.928841	216	0.760235	0.881088	126.957	37.5323
117	2008	19519.4	48949000	107.195	54.1865	53.0089	130	0.706686	0.928327	216	0.76101	0.88088	126.957	37.5323
117	2009	19489	49182000	95.7557	46.0255	49.7302	130	0.706686	0.929375	216	0.76101	0.850722	126.957	37.5323
117	2010	20625.1	49410000	101.982	49.7034	52.2783	130	0.706686	0.930403	220	0.758263	0.878418	126.957	37.5323
119	1992	3267.04	2614338	153.01	73.0664	79.9441	62	0.677434	0.925163	93	0.716369	0.913829	24.1048	56.9465
119	1993	3166.07	2563290	130.218	56.9802	73.2379	62	0.677434	0.929088	191	0.732825	0.851868	24.1048	56.9465
119	1994	3290.01	2520742	90.8494	44.3917	46.4578	62	0.677434	0.926074	182	0.74408	0.881372	24.1048	56.9465
119	1995	3305.73	2485056	87.547	44.8742	42.6728	62	0.677434	0.928795	180	0.743542	0.877537	24.1048	56.9465
119	1996	3469.91	2457222	101.066	54.2505	46.8158	62	0.677434	0.931572	182	0.742705	0.878214	24.1048	56.9465
119	1997	3794.95	2432851	101.502	54.6549	46.8467	72	0.664051	0.929948	191	0.736676	0.878918	24.1048	56.9465
119	1998	4011.83	2410019	106.798	59.6172	47.1803	71	0.666327	0.925748	203	0.740969	0.877482	24.1048	56.9465
119	1999	4234.68	2390482	89.9671	49.599	40.3681	77	0.677918	0.916318	201	0.73296	0.852875	24.1048	56.9465
119	2000	4560.84	2372985	90.3162	48.6744	41.6418	77	0.677918	0.920021	204	0.730952	0.847997	24.1048	56.9465
119	2001	4965.3	2355011	92.6856	51.1082	41.5774	77	0.677918	0.922531	204	0.730952	0.861148	24.1048	56.9465
119	2002	5323.73	2338624	91.4954	50.6206	40.8747	77	0.677918	0.920214	203	0.731756	0.867225	24.1048	56.9465
119	2003	5739.42	2325342	96.717	54.646	42.0709	78	0.676619	0.920503	205	0.730526	0.869813	24.1048	56.9465
119	2004	6271.25	2312819	103.533	59.5726	43.9602	80	0.675222	0.92228	210	0.727865	0.86614	24.1048	56.9465
119	2005	6973.16	2300512	110.083	62.2336	47.8491	80	0.675222	0.923997	204	0.735177	0.899565	24.1048	56.9465
119	2006	7869.18	2287948	111.234	66.3495	44.8843	96	0.668108	0.919595	211	0.72958	0.870781	24.1048	56.9465
119	2007	8699.39	2276100	104.726	62.3804	42.346	97	0.667158	0.919958	212	0.730773	0.858577	24.1048	56.9465
119	2008	8367.01	2266094	99.2806	56.4646	42.816	96	0.668108	0.915413	219	0.737244	0.858559	24.1048	56.9465
119	2009	6898.99	2254834	89.2545	45.367	43.8875	96	0.668108	0.913364	218	0.737977	0.856285	24.1048	56.9465
119	2010	6923.89	2239008	109.047	55.2358	53.8115	96	0.668108	0.923692	219	0.737222	0.855671	24.1048	56.9465
120	1992	271.726	4497827	44.1308	27.105	17.0258	84	0.675772	0.921405	92	0.704803	0.915426	102.177	18.5826
120	1993	279.827	4625861	52.6288	31.1672	21.4616	84	0.675772	0.924822	92	0.704803	0.918924	102.177	18.5826
120	1994	294.677	4751142	64.8093	39.8223	24.9869	84	0.675772	0.92706	122	0.719095	0.884815	102.177	18.5826
120	1995	307.606	4871472	60.5545	37.3341	23.2204	84	0.675772	0.921658	122	0.719095	0.884512	102.177	18.5826
120	1996	321.325	4986592	63.7572	41.0584	22.6987	84	0.675772	0.926696	122	0.719095	0.88593	102.177	18.5826
120	1997	335.986	5096724	65.157	41.2647	23.8922	84	0.675772	0.925713	116	0.710362	0.884118	102.177	18.5826
120	1998	342.32	5200898	84.2695	47.8137	36.4559	84	0.675772	0.902158	121	0.715222	0.854988	102.177	18.5826
120	1999	360.588	5298146	80.0585	44.1826	35.8758	84	0.675772	0.905624	122	0.719095	0.867007	102.177	18.5826
120	2000	375.116	5388281	74.3103	44.2145	30.0958	84	0.675772	0.911213	115	0.706059	0.882898	102.177	18.5826
120	2001	390.752	5470169	66.2981	37.8097	28.4884	84	0.675772	0.906267	115	0.706059	0.876649	102.177	18.5826
120	2002	408.277	5545245	66.2787	36.8942	29.3845	84	0.675772	0.904942	115	0.706059	0.870996	102.177	18.5826
120	2003	427.357	5619069	66.7325	37.0469	29.6856	84	0.675772	0.906169	121	0.715222	0.875944	102.177	18.5826
120	2004	448.144	5699112	77.5072	46.9545	30.5528	84	0.675772	0.908021	115	0.706059	0.87092	102.177	18.5826
120	2005	472.408	5790646	80.6568	46.4993	34.1575	84	0.675772	0.905966	115	0.706059	0.897322	102.177	18.5826
120	2006	503.964	5895930	86.3209	45.9227	40.3981	84	0.675772	0.906473	125	0.716353	0.890091	102.177	18.5826
120	2007	531.667	6013278	82.4571	47.958	34.4991	84	0.675772	0.908409	124	0.712511	0.889447	102.177	18.5826
120	2008	561.518	6139127	76.2283	44.2122	32.0161	84	0.675772	0.905949	124	0.712511	0.885717	102.177	18.5826
120	2009	591.233	6267968	70.9726	40.0911	30.8816	84	0.675772	0.907278	124	0.712511	0.891336	102.177	18.5826
120	2010	628.831	6395713	73.4513	37.9086	35.5426	84	0.675772	0.90671	124	0.712511	0.89177	102.177	18.5826
121	1992	4866.65	2821868	87.2358	75.858	11.3778	133	0.668652	0.84324	159	0.712118	0.846833	35.5134	33.8872
121	1993	5065.42	2900862	80.4768	70.8021	9.67474	133	0.668652	0.842984	159	0.712118	0.844121	35.5134	33.8872
121	1994	5335.11	2974647	70.2721	62.4015	7.87061	133	0.668652	0.842674	173	0.727098	0.844855	35.5134	33.8872
121	1995	5573.66	3033406	73.1354	62.3289	10.8065	133	0.668652	0.842186	173	0.727098	0.847283	35.5134	33.8872
121	1996	5788.24	3070984	68.0966	55.2503	12.8463	133	0.668652	0.836934	173	0.727098	0.842171	35.5134	33.8872
121	1997	5616.13	3092718	62.0866	47.5546	14.532	131	0.671012	0.842895	192	0.744026	0.825892	35.5134	33.8872
121	1998	5778.11	3114014	54.7172	40.9538	13.7634	132	0.675361	0.847433	196	0.741684	0.820227	35.5134	33.8872
121	1999	5674.14	3156706	50.8142	36.7502	14.064	132	0.675361	0.845568	203	0.759095	0.813713	35.5134	33.8872
121	2000	5610.58	3235380	50.1153	35.9377	14.1776	131	0.675684	0.850869	195	0.742207	0.823339	35.5134	33.8872
121	2001	5620.09	3357600	55.5568	39.9519	15.6049	130	0.671757	0.850713	202	0.755325	0.818167	35.5134	33.8872
121	2002	5548.59	3515604	51.0425	34.9439	16.0986	130	0.671887	0.845746	205	0.758593	0.816344	35.5134	33.8872
121	2003	5457.33	3690110	54.0908	37.3543	16.7366	130	0.671887	0.844981	205	0.758593	0.81488	35.5134	33.8872
121	2004	5616.66	3853582	61.7408	41.6811	20.0597	130	0.671887	0.855349	224	0.75322	0.819679	35.5134	33.8872
121	2005	5483.18	3986865	63.9933	42.6096	21.3837	123	0.681761	0.92425	223	0.752804	0.825845	35.5134	33.8872
121	2006	5390.43	4079823	63.398	42.1451	21.2529	130	0.671887	0.85927	208	0.740087	0.827984	35.5134	33.8872
121	2007	5710.78	4139813	71.2069	48.1905	23.0164	130	0.671887	0.858317	209	0.738624	0.82611	35.5134	33.8872
121	2008	6171.33	4186088	77.8939	53.4657	24.4283	130	0.671887	0.855016	208	0.740714	0.827555	35.5134	33.8872
121	2009	6599.98	4246924	68.9888	48.367	20.6218	130	0.671887	0.859083	211	0.738815	0.831002	35.5134	33.8872
121	2010	6908.79	4341092	72.3881	50.2135	22.1746	130	0.671887	0.849735	208	0.740714	0.831307	35.5134	33.8872
122	1992	547.594	1660360	154.507	134.263	20.2445	54	0.676513	0.994196	88	0.736874	0.965738	27.7167	-29.5208
122	1993	554.773	1693459	149.765	126.147	23.6187	54	0.676513	0.993999	87	0.737309	0.96575	27.7167	-29.5208
122	1994	573.704	1725118	146.326	121.849	24.4777	54	0.676513	0.993928	88	0.736874	0.965941	27.7167	-29.5208
122	1995	575.586	1753824	143.7	121.248	22.452	54	0.676513	0.994499	87	0.737309	0.967393	27.7167	-29.5208
122	1996	596.959	1779197	159.034	129.143	29.8919	54	0.676513	0.992425	88	0.736874	0.967001	27.7167	-29.5208
122	1997	613.594	1801679	154.107	125.154	28.9523	54	0.676513	0.991848	88	0.736874	0.966927	27.7167	-29.5208
122	1998	617.465	1821609	182.671	150.464	32.2075	54	0.676513	0.991829	88	0.736874	0.966379	27.7167	-29.5208
122	1999	613.88	1839611	166.837	138.473	28.3643	54	0.676513	0.992254	84	0.732967	0.969388	27.7167	-29.5208
122	2000	639.659	1856225	169.581	134.735	34.8468	54	0.676513	0.992507	84	0.732967	0.970136	27.7167	-29.5208
122	2001	661.27	1871500	190.388	136.539	53.8493	54	0.676513	0.991594	84	0.732967	0.969985	27.7167	-29.5208
122	2002	659.859	1885487	209.874	143.705	66.1689	54	0.676513	0.993561	84	0.732967	0.969952	27.7167	-29.5208
122	2003	685.986	1898757	199.438	139.369	60.0686	54	0.676513	0.994305	84	0.732967	0.970492	27.7167	-29.5208
122	2004	696.839	1912022	186.152	129.783	56.3685	54	0.676513	0.994666	84	0.732967	0.971529	27.7167	-29.5208
122	2005	710.548	1925844	169.74	120.867	48.873	54	0.676513	0.994941	84	0.732967	0.970268	27.7167	-29.5208
122	2006	735.59	1940413	172.637	119.091	53.5461	54	0.676513	0.994922	83	0.733443	0.970784	27.7167	-29.5208
122	2007	764.354	1955784	170.105	118.005	52.1004	54	0.676513	0.995911	83	0.733443	0.971876	27.7167	-29.5208
122	2008	801.452	1972199	176.556	120.533	56.0226	54	0.676513	0.996164	83	0.733443	0.972323	27.7167	-29.5208
122	2009	822.888	1989873	157.96	112.371	45.5884	54	0.676513	0.995161	83	0.733443	0.971741	27.7167	-29.5208
122	2010	879.224	2008921	154.599	110.555	44.0446	54	0.676513	0.993683	83	0.733443	0.971749	27.7167	-29.5208
126	1992	4969.27	3700114	43.2824	19.9295	23.3529	65	0.641205	0.891558	110	0.680657	0.881487	25.2799	54.6896
126	1993	4182.7	3682613	172.902	90.3572	82.5444	67	0.649672	0.890508	117	0.690413	0.877753	25.2799	54.6896
126	1994	3800.5	3657144	116.772	61.3961	55.3762	67	0.649672	0.883104	177	0.728466	0.807592	25.2799	54.6896
126	1995	3955.87	3629102	105.384	57.9719	47.4116	67	0.649672	0.882017	186	0.742032	0.803137	25.2799	54.6896
126	1996	4192.65	3601613	109.138	59.1695	49.9683	67	0.649672	0.880677	187	0.739286	0.825916	25.2799	54.6896
126	1997	4539.17	3575137	113.159	61.5802	51.5787	67	0.649672	0.881549	189	0.73834	0.809335	25.2799	54.6896
126	1998	4920.98	3549331	101.465	56.4086	45.056	67	0.649672	0.88127	183	0.72589	0.808847	25.2799	54.6896
126	1999	4902.82	3524238	87.278	48.6482	38.6298	72	0.645688	0.880921	193	0.73574	0.823987	25.2799	54.6896
126	2000	5097.93	3499536	95.7697	51.0226	44.7471	72	0.645688	0.879082	197	0.73758	0.814972	25.2799	54.6896
126	2001	5469.83	3481292	105.088	55.3029	49.7848	72	0.645688	0.879627	205	0.741146	0.824519	25.2799	54.6896
126	2002	5865.85	3469070	111.128	58.4218	52.7059	73	0.652444	0.87941	196	0.738102	0.83783	25.2799	54.6896
126	2003	6494.73	3454205	108.136	56.9816	51.1547	88	0.66096	0.802542	208	0.73229	0.824768	25.2799	54.6896
126	2004	7009.92	3435591	111.183	59.1308	52.0521	93	0.670997	0.796449	211	0.73341	0.818254	25.2799	54.6896
126	2005	7603.97	3414304	122.178	64.6458	57.5322	94	0.676714	0.799028	212	0.737523	0.829736	25.2799	54.6896
126	2006	8249.34	3394082	128.345	69.2612	59.0838	94	0.676714	0.809249	223	0.739163	0.829265	25.2799	54.6896
126	2007	9110.62	3375618	121.526	67.4348	54.0917	94	0.676714	0.804812	222	0.73962	0.82596	25.2799	54.6896
126	2008	9426.21	3358115	131.568	71.6903	59.8774	94	0.676714	0.798974	221	0.740108	0.822878	25.2799	54.6896
126	2009	8081.53	3339456	110.682	56.0525	54.6296	94	0.676714	0.798984	221	0.738377	0.824763	25.2799	54.6896
126	2010	8320.17	3286820	138.187	69.6105	68.5768	94	0.676714	0.801584	209	0.742314	0.832293	25.2799	54.6896
129	1992	293.114	12263899	41.0511	24.6673	16.3838	146	0.731025	0.812539	166	0.734073	0.800591	45.7167	-20.4667
129	1993	290.266	12643864	39.9328	24.6153	15.3175	146	0.731025	0.812232	163	0.736309	0.805166	45.7167	-20.4667
129	1994	281.252	13039754	51.6311	29.5989	22.0323	146	0.731025	0.812885	162	0.738277	0.807009	45.7167	-20.4667
129	1995	277.29	13452526	55.8459	31.7115	24.1345	146	0.731025	0.812993	169	0.731871	0.802369	45.7167	-20.4667
129	1996	274.473	13882646	46.4967	26.0043	20.4924	146	0.731025	0.812827	166	0.734655	0.801916	45.7167	-20.4667
129	1997	275.741	14329239	51.8261	29.96	21.8661	146	0.731025	0.813127	162	0.738066	0.806657	45.7167	-20.4667
129	1998	277.651	14790245	50.798	29.2774	21.5206	146	0.731025	0.814389	161	0.73892	0.805197	45.7167	-20.4667
129	1999	281.59	15262817	56.675	32.2096	24.4654	146	0.731025	0.814088	165	0.732753	0.789339	45.7167	-20.4667
129	2000	285.963	15744811	68.6844	38.0051	30.6793	146	0.731025	0.815026	166	0.731603	0.790114	45.7167	-20.4667
129	2001	294.004	16235767	61.3707	32.2922	29.0786	146	0.731025	0.815259	168	0.732877	0.806082	45.7167	-20.4667
129	2002	249.068	16736029	38.5822	22.5738	16.0084	146	0.731025	0.815593	163	0.736721	0.806442	45.7167	-20.4667
129	2003	265.365	17245275	55.1592	32.0735	23.0857	146	0.731025	0.816993	168	0.732528	0.806379	45.7167	-20.4667
129	2004	271.168	17763367	80.1203	47.4839	32.6364	146	0.731025	0.818792	168	0.732877	0.797374	45.7167	-20.4667
129	2005	275.477	18290394	73.7757	45.5593	28.2164	146	0.731025	0.817927	171	0.737171	0.7948	45.7167	-20.4667
129	2006	281.08	18826126	75.506	45.774	29.732	146	0.731025	0.816033	168	0.736276	0.794297	45.7167	-20.4667
129	2007	290.221	19371023	82.391	52.0673	30.3237	146	0.731025	0.815453	170	0.734744	0.795819	45.7167	-20.4667
129	2008	302.238	19926785	83.6157	57.0216	26.5941	146	0.731025	0.815338	168	0.732717	0.795698	45.7167	-20.4667
129	2009	281.72	20495695	80.6836	52.1987	28.4849	146	0.731025	0.816529	170	0.731431	0.796081	45.7167	-20.4667
129	2010	275.364	21079532	60.7529	36.9891	23.7638	146	0.731025	0.81776	171	0.73423	0.798012	45.7167	-20.4667
130	1992	184.45	9759434	65.6621	42.4558	23.2062	129	0.74729	0.96219	168	0.739306	0.884416	33.7703	-13.9899
130	1993	201.476	9800635	48.3523	32.222	16.1303	129	0.74729	0.961363	172	0.740562	0.877907	33.7703	-13.9899
130	1994	179.906	9851737	91.378	61.7451	29.6328	129	0.74729	0.960927	167	0.743756	0.891455	33.7703	-13.9899
130	1995	207.635	9964065	78.4569	48.0884	30.3685	129	0.74729	0.960973	169	0.742595	0.889887	33.7703	-13.9899
130	1996	218.674	10153315	54.7024	31.8767	22.8258	129	0.74729	0.960656	169	0.742595	0.892817	33.7703	-13.9899
130	1997	221.493	10404259	54.9419	33.5854	21.3565	129	0.74729	0.954204	175	0.736854	0.884645	33.7703	-13.9899
130	1998	223.756	10700180	70.8752	38.105	32.7702	129	0.74729	0.954548	166	0.73709	0.844391	33.7703	-13.9899
130	1999	224.02	11012707	71.316	43.2937	28.0223	129	0.74729	0.955179	166	0.73709	0.842254	33.7703	-13.9899
130	2000	221.345	11321496	60.9386	35.335	25.6037	129	0.74729	0.954752	147	0.747843	0.877386	33.7703	-13.9899
130	2001	204.874	11623166	67.1184	39.1272	27.9912	129	0.74729	0.954391	173	0.74682	0.89678	33.7703	-13.9899
130	2002	203.053	11926778	54.9567	34.1541	20.8027	129	0.74729	0.953977	173	0.749711	0.838073	33.7703	-13.9899
130	2003	208.76	12238739	67.2928	40.5961	26.6967	130	0.745672	0.95388	173	0.75283	0.837576	33.7703	-13.9899
130	2004	213.136	12569091	68.1543	43.1945	24.9599	130	0.745672	0.954015	172	0.753293	0.894721	33.7703	-13.9899
130	2005	213.157	12924746	76.2338	52.1869	24.0469	130	0.745672	0.954349	187	0.764756	0.889305	33.7703	-13.9899
130	2006	211.294	13307535	69.7295	47.1099	22.6196	130	0.745672	0.953468	181	0.766023	0.859972	33.7703	-13.9899
130	2007	224.496	13713758	68.5927	40.2639	28.3288	130	0.745672	0.954181	175	0.743032	0.905464	33.7703	-13.9899
130	2008	235.915	14138207	77.0957	48.9069	28.1888	130	0.745672	0.952834	180	0.743084	0.888571	33.7703	-13.9899
130	2009	249.551	14573338	63.6055	38.9566	24.6489	130	0.745672	0.953629	189	0.738402	0.859568	33.7703	-13.9899
130	2010	258.058	15013694	74.3166	44.9405	29.376	130	0.745672	0.953202	200	0.758086	0.822942	33.7703	-13.9899
131	1992	3559.52	19205112	150.611	74.6274	75.9839	107	0.728783	0.938897	218	0.75774	0.851352	101.684	3.12433
131	1993	3813.19	19701410	157.941	79.0206	78.9207	107	0.728783	0.939898	219	0.757275	0.844641	101.684	3.12433
131	1994	4060.36	20206546	179.906	90.7546	89.1512	107	0.728783	0.940609	219	0.757275	0.849546	101.684	3.12433
131	1995	4347.82	20725374	192.114	98.0245	94.0896	107	0.728783	0.939476	220	0.756973	0.837275	101.684	3.12433
131	1996	4662.48	21259831	181.766	90.1905	91.5758	107	0.728783	0.938882	220	0.755586	0.854369	101.684	3.12433
131	1997	4878.61	21805835	185.665	92.3757	93.2894	107	0.728783	0.938991	221	0.756635	0.850785	101.684	3.12433
131	1998	4408.53	22355057	209.492	93.7485	115.744	107	0.728783	0.938327	221	0.756635	0.850241	101.684	3.12433
131	1999	4568.55	22896048	217.571	96.2595	121.311	107	0.728783	0.937925	221	0.756635	0.848283	101.684	3.12433
131	2000	4861.86	23420751	220.407	100.597	119.81	107	0.728783	0.937993	220	0.756937	0.848345	101.684	3.12433
131	2001	4783.88	23925742	203.365	92.9621	110.402	107	0.728783	0.937554	221	0.756635	0.852153	101.684	3.12433
131	2002	4940.99	24413795	199.356	91.0509	108.305	107	0.728783	0.938003	220	0.756937	0.849531	101.684	3.12433
131	2003	5126.86	24890654	194.195	87.2517	106.943	107	0.728783	0.938606	220	0.756937	0.848251	101.684	3.12433
131	2004	5372.23	25365089	210.374	95.0009	115.373	107	0.728783	0.938991	221	0.756635	0.843575	101.684	3.12433
131	2005	5553.94	25843466	203.854	90.9555	112.899	107	0.728783	0.938467	221	0.756635	0.845434	101.684	3.12433
131	2006	5756.4	26327098	202.577	90.3917	112.185	107	0.728783	0.938284	221	0.756635	0.846487	101.684	3.12433
131	2007	6007.91	26813819	192.466	86.2975	106.169	107	0.728783	0.938348	221	0.756635	0.845324	101.684	3.12433
131	2008	6185.5	27302348	176.668	77.1687	99.4996	113	0.737383	0.938149	221	0.756635	0.848186	101.684	3.12433
131	2009	5984.92	27790324	162.559	71.1422	91.4168	113	0.737383	0.938376	220	0.757134	0.846763	101.684	3.12433
131	2010	6302.95	28275835	170.331	76.586	93.7453	113	0.737383	0.939348	220	0.757134	0.846235	101.684	3.12433
133	1992	347.266	8322743	48.2791	32.8452	15.434	112	0.734902	0.932061	133	0.757228	0.921518	-7.50034	13.5667
133	1993	331.372	8535338	47.0638	31.2255	15.8383	112	0.734902	0.931535	131	0.755806	0.92203	-7.50034	13.5667
133	1994	325.84	8759442	65.8739	42.8677	23.0062	114	0.742999	0.931856	129	0.757356	0.921267	-7.50034	13.5667
133	1995	337.239	8988853	57.3499	36.2381	21.1118	114	0.742999	0.926145	129	0.757356	0.91736	-7.50034	13.5667
133	1996	339.286	9222157	55.7854	35.7516	20.0338	114	0.742999	0.925774	157	0.75472	0.85481	-7.50034	13.5667
133	1997	353.034	9462256	62.8749	36.757	26.1179	114	0.742999	0.926749	149	0.764063	0.858891	-7.50034	13.5667
133	1998	364.694	9712365	60.0329	35.2466	24.7864	114	0.742999	0.927742	156	0.759928	0.85922	-7.50034	13.5667
133	1999	378.919	9977308	64.6384	38.1875	26.4509	115	0.742516	0.931186	154	0.760243	0.869846	-7.50034	13.5667
133	2000	380.248	10260577	66.1651	39.3829	26.7822	115	0.742516	0.931054	170	0.754089	0.855225	-7.50034	13.5667
133	2001	414.063	10562768	83.5639	50.267	33.297	115	0.742516	0.930441	175	0.757561	0.855616	-7.50034	13.5667
133	2002	418.584	10882662	71.0983	39.2233	31.875	115	0.742516	0.929064	174	0.755182	0.851025	-7.50034	13.5667
133	2003	436.221	11219737	63.7835	37.3622	26.4213	115	0.742516	0.928414	177	0.756002	0.858428	-7.50034	13.5667
133	2004	432.151	11572936	63.139	37.7638	25.3752	115	0.742516	0.926677	177	0.755878	0.850708	-7.50034	13.5667
133	2005	444.285	11941258	62.9291	37.3072	25.6219	115	0.742516	0.928178	183	0.761217	0.855723	-7.50034	13.5667
133	2006	467.356	12325545	69.3119	38.5448	30.7671	115	0.742516	0.927098	167	0.761875	0.859222	-7.50034	13.5667
133	2007	472.119	12725629	61.7599	35.5813	26.1786	115	0.742516	0.922242	168	0.758707	0.85975	-7.50034	13.5667
133	2008	480.057	13138299	72.1982	42.9985	29.1997	115	0.742516	0.921136	165	0.766846	0.859535	-7.50034	13.5667
133	2009	485.885	13559296	55.1088	31.3664	23.7424	115	0.742516	0.921914	153	0.756419	0.910178	-7.50034	13.5667
133	2010	498.475	13985961	65.8759	39.8814	25.9945	115	0.742516	0.921667	153	0.754712	0.908449	-7.50034	13.5667
134	1992	10507.6	361260	170.465	88.7058	81.7596	76	0.653272	0.969178	169	0.72318	0.900377	14.5189	35.9042
134	1993	10874.8	364704	178.905	94.0933	84.8122	76	0.653272	0.969274	175	0.73065	0.902784	14.5189	35.9042
134	1994	11388.3	367941	181.702	95.7401	85.9618	76	0.653272	0.969587	193	0.738787	0.881553	14.5189	35.9042
134	1995	12029.1	370433	179.334	96.2505	83.0834	76	0.653272	0.96953	214	0.756993	0.841146	14.5189	35.9042
134	1996	12408	372687	167.885	90.4638	77.4213	76	0.653272	0.96418	202	0.73708	0.844414	14.5189	35.9042
134	1997	12971.5	375236	160.465	84.1889	76.2758	76	0.653272	0.959406	189	0.742125	0.859501	14.5189	35.9042
134	1998	13554	377516	163.211	84.3351	78.8756	97	0.650196	0.940877	208	0.736812	0.880899	14.5189	35.9042
134	1999	14124.8	379360	171.056	88.172	82.8844	97	0.650196	0.939751	208	0.737195	0.852408	14.5189	35.9042
134	2000	15001.9	381363	188.977	98.4204	90.5571	97	0.650196	0.939261	214	0.739088	0.878736	14.5189	35.9042
134	2001	14331	393028	163.067	82.6122	80.4548	97	0.650196	0.940647	214	0.739088	0.880174	14.5189	35.9042
134	2002	14624.5	395969	162.343	79.2206	83.1221	97	0.650196	0.940371	214	0.739088	0.880995	14.5189	35.9042
134	2003	14547.8	398582	157.365	78.5338	78.8317	97	0.650196	0.940892	213	0.740633	0.855762	14.5189	35.9042
134	2004	14377.7	401268	159.013	80.5999	78.4127	97	0.650196	0.93902	214	0.742358	0.854476	14.5189	35.9042
134	2005	14809.9	403837	156.722	79.9074	76.8143	97	0.650196	0.938379	205	0.736091	0.845856	14.5189	35.9042
134	2006	15043.5	406408	177.508	91.0212	86.4865	97	0.650196	0.938047	206	0.739229	0.844253	14.5189	35.9042
134	2007	15585.9	409050	180.794	91.5749	89.2193	97	0.650196	0.937879	216	0.743	0.84434	14.5189	35.9042
134	2008	16151.5	411950	177.059	89.2805	87.7787	97	0.650196	0.937774	224	0.760179	0.848878	14.5189	35.9042
134	2009	15645.6	413991	157.788	79.0114	78.7764	97	0.650196	0.937734	228	0.758211	0.843375	14.5189	35.9042
134	2010	15992.4	415995	172.95	84.7656	88.184	97	0.650196	0.937376	223	0.758314	0.83958	14.5189	35.9042
136	1992	634.211	2140957	73.7131	42.219	31.494	82	0.729025	0.96915	156	0.736657	0.823449	-15.9824	18.2367
136	1993	652.562	2202966	79.7267	45.0634	34.6633	82	0.729025	0.967918	141	0.749406	0.808314	-15.9824	18.2367
136	1994	614.603	2267433	104.342	55.8017	48.5402	82	0.729025	0.967199	142	0.742611	0.872687	-15.9824	18.2367
136	1995	655.597	2334388	122.544	64.5166	58.0273	82	0.729025	0.890665	113	0.753879	0.891663	-15.9824	18.2367
136	1996	673.711	2403805	124.174	68.3922	55.7822	82	0.729025	0.887516	101	0.743101	0.890004	-15.9824	18.2367
136	1997	627.681	2475726	105.043	60.2082	44.8349	82	0.729025	0.883025	101	0.751237	0.884378	-15.9824	18.2367
136	1998	636.865	2550307	69.8506	38.9947	30.8559	82	0.729025	0.881197	116	0.74568	0.879574	-15.9824	18.2367
136	1999	665.771	2627739	63.8557	36.6169	27.2388	82	0.729025	0.88475	140	0.759072	0.796883	-15.9824	18.2367
136	2000	643.235	2708095	75.2647	45.3032	29.9614	82	0.729025	0.883648	149	0.761733	0.803287	-15.9824	18.2367
136	2001	636.574	2791403	76.0276	46.63	29.3976	82	0.729025	0.884914	150	0.753635	0.811152	-15.9824	18.2367
136	2002	621.647	2877431	70.6056	42.2673	28.3383	82	0.729025	0.880716	137	0.755211	0.808304	-15.9824	18.2367
136	2003	639.212	2965667	68.262	46.8124	21.4496	82	0.729025	0.882948	142	0.757227	0.812479	-15.9824	18.2367
136	2004	656.092	3055425	92.2583	66.6089	25.6494	82	0.729025	0.88508	140	0.752178	0.822461	-15.9824	18.2367
136	2005	694.32	3146164	113.205	82.4806	30.7242	82	0.729025	0.883555	163	0.759089	0.863154	-15.9824	18.2367
136	2006	801.995	3237713	99.8003	51.9925	47.8078	82	0.729025	0.883431	154	0.748541	0.831938	-15.9824	18.2367
136	2007	792.348	3330037	104.363	61.1873	43.1756	82	0.729025	0.880456	163	0.753838	0.878754	-15.9824	18.2367
136	2008	797.963	3422901	133.269	77.4949	55.7742	82	0.729025	0.882487	163	0.753582	0.883811	-15.9824	18.2367
136	2009	767.338	3516077	104.997	59.9929	45.0038	82	0.729025	0.883117	158	0.749934	0.885265	-15.9824	18.2367
136	2010	785.49	3609420	125.595	69.3001	56.2945	82	0.729025	0.881491	157	0.750776	0.878832	-15.9824	18.2367
137	1992	3298.81	1084441	121.852	62.5469	59.3046	92	0.711234	0.955289	158	0.751091	0.886143	57.4977	-20.1605
137	1993	3425.61	1097374	122.524	64.2816	58.2425	91	0.706419	0.954266	176	0.747745	0.858928	57.4977	-20.1605
137	1994	3517.7	1112846	122.183	65.4607	56.7228	91	0.706419	0.955057	195	0.743156	0.80561	57.4977	-20.1605
137	1995	3637.12	1122457	119.739	61.0819	58.6576	91	0.706419	0.956349	196	0.740509	0.802439	57.4977	-20.1605
137	1996	3801.28	1133996	127.858	64.2723	63.5856	91	0.706419	0.954809	183	0.76568	0.874003	57.4977	-20.1605
137	1997	3967.48	1148284	127.805	66.3433	61.4621	91	0.706419	0.955328	180	0.767299	0.877745	57.4977	-20.1605
137	1998	4164.32	1160421	132.199	66.5154	65.6837	91	0.706419	0.955691	193	0.765637	0.875709	57.4977	-20.1605
137	1999	4219.06	1175267	131.351	67.4161	63.9352	91	0.706419	0.954496	199	0.760289	0.837653	57.4977	-20.1605
137	2000	4554.92	1186873	123.33	61.9443	61.3857	91	0.706419	0.953325	198	0.760725	0.840285	57.4977	-20.1605
137	2001	4621.49	1199881	130.991	62.5338	68.4568	91	0.706419	0.953922	192	0.765922	0.87946	57.4977	-20.1605
137	2002	4678.94	1210196	120.602	58.7827	61.819	91	0.706419	0.956001	192	0.765922	0.873319	57.4977	-20.1605
137	2003	4800	1222811	112.066	55.3875	56.678	91	0.706419	0.958733	197	0.735851	0.818836	57.4977	-20.1605
137	2004	5032.28	1233386	110.414	56.3928	54.0208	91	0.706419	0.956359	197	0.760608	0.828767	57.4977	-20.1605
137	2005	5054.32	1243253	125.713	65.8582	59.8549	91	0.706419	0.956789	200	0.759517	0.831565	57.4977	-20.1605
137	2006	5214.23	1252698	134.523	72.9079	61.6147	91	0.706419	0.956671	197	0.760807	0.821349	57.4977	-20.1605
137	2007	5486.83	1260403	125.035	67.1709	57.8638	91	0.706419	0.954153	196	0.737089	0.81448	57.4977	-20.1605
137	2008	5752.28	1268565	119.032	66.0987	52.9332	91	0.706419	0.954234	197	0.736062	0.822018	57.4977	-20.1605
137	2009	5896.67	1275032	107.276	58.3152	48.961	91	0.706419	0.957612	197	0.736062	0.819455	57.4977	-20.1605
137	2010	6320.51	1280924	116.258	63.7681	52.49	91	0.706419	0.956489	178	0.74015	0.837915	57.4977	-20.1605
138	1992	6627.71	89757916	35.5093	20.2715	15.2378	199	0.728548	0.83857	226	0.754317	0.821288	-99.1276	19.427
138	1993	6617.21	91653826	34.4213	19.1737	15.2476	198	0.727453	0.841826	228	0.75402	0.819252	-99.1276	19.427
138	1994	6772.73	93541577	38.3921	21.6034	16.7887	204	0.72584	0.839163	229	0.755036	0.821578	-99.1276	19.427
138	1995	6228.35	95392647	58.0658	27.7034	30.3624	196	0.711564	0.838883	228	0.75402	0.819136	-99.1276	19.427
138	1996	6426.61	97201533	62.0954	30.0189	32.0765	197	0.713579	0.839997	220	0.739925	0.829663	-99.1276	19.427
138	1997	6739.53	98968558	60.6404	30.3735	30.2669	203	0.724295	0.836635	220	0.739925	0.830221	-99.1276	19.427
138	1998	6950.1	100678867	63.5085	32.8141	30.6944	204	0.72584	0.836355	229	0.755036	0.826177	-99.1276	19.427
138	1999	7103.73	102316781	63.0941	32.3566	30.7375	204	0.72584	0.836229	220	0.739925	0.825755	-99.1276	19.427
138	2000	7459.22	103873607	63.8723	32.9332	30.9391	203	0.724295	0.836284	229	0.755036	0.817694	-99.1276	19.427
138	2001	7343.84	105339877	57.3329	29.7739	27.559	204	0.72584	0.83841	229	0.755036	0.816614	-99.1276	19.427
138	2002	7308.54	106723661	55.4617	28.6391	26.8226	204	0.72584	0.837684	229	0.755036	0.816999	-99.1276	19.427
138	2003	7315.97	108056312	52.1712	26.8163	25.3549	204	0.72584	0.838893	229	0.755036	0.816008	-99.1276	19.427
138	2004	7520.28	109381550	54.979	28.3737	26.6053	204	0.72584	0.840484	220	0.739925	0.82285	-99.1276	19.427
138	2005	7666.7	110731826	55.6545	28.5531	27.1014	204	0.72584	0.842127	220	0.739925	0.82466	-99.1276	19.427
138	2006	7961.97	112116694	57.1842	29.2158	27.9684	204	0.72584	0.839093	220	0.739925	0.822837	-99.1276	19.427
138	2007	8119.21	113529819	57.4356	29.508	27.9276	204	0.72584	0.842675	219	0.740264	0.825499	-99.1276	19.427
138	2008	8113.1	114968039	58.3287	30.2808	28.0479	204	0.72584	0.843182	229	0.755036	0.81901	-99.1276	19.427
138	2009	7534.71	116422752	56.6825	29.0755	27.607	204	0.72584	0.846019	228	0.755748	0.817963	-99.1276	19.427
138	2010	7834.14	117886404	61.8759	31.5567	30.3193	204	0.72584	0.843624	221	0.739664	0.821142	-99.1276	19.427
141	1992	682.452	2243525	65.2956	36.3627	28.933	68	0.656786	0.960061	81	0.681649	0.941819	106.937	47.9129
141	1993	655.074	2263224	129.742	70.4099	59.3322	63	0.631402	0.960665	79	0.679675	0.946965	106.937	47.9129
141	1994	663.982	2280519	99.1573	54.5266	44.6307	63	0.631402	0.960678	81	0.676914	0.948667	106.937	47.9129
141	1995	700.928	2298063	82.1037	41.5623	40.5414	64	0.640381	0.962353	89	0.707139	0.950734	106.937	47.9129
141	1996	710.861	2316598	77.9741	42.4498	35.5243	64	0.640381	0.963446	100	0.730072	0.937684	106.937	47.9129
141	1997	732.514	2335723	99.9914	47.3251	52.6663	65	0.64066	0.964301	142	0.733582	0.915603	106.937	47.9129
141	1998	750.586	2355618	107.351	59.5077	47.8435	73	0.645435	0.953135	144	0.729949	0.923647	106.937	47.9129
141	1999	766.932	2376197	112.241	62.0829	50.1584	73	0.645435	0.954604	143	0.73302	0.914295	106.937	47.9129
141	2000	768.838	2397473	121.887	67.8899	53.9968	73	0.645435	0.954801	135	0.728435	0.909789	106.937	47.9129
141	2001	784.278	2419669	115.818	65.5	50.3183	73	0.645435	0.954121	146	0.733512	0.925018	106.937	47.9129
141	2002	813.477	2443231	118.517	67.7906	50.7266	73	0.645435	0.954469	137	0.729199	0.938415	106.937	47.9129
141	2003	861.514	2468595	120.299	67.9473	52.352	73	0.645435	0.954631	141	0.726756	0.923582	106.937	47.9129
141	2004	942.496	2496248	131.329	70.5415	60.7878	73	0.645435	0.953299	142	0.728794	0.927281	106.937	47.9129
141	2005	998.756	2526502	122.381	63.6121	58.7694	73	0.645435	0.954139	141	0.727802	0.917517	106.937	47.9129
141	2006	1070.24	2559496	112.93	53.4867	59.4433	77	0.66006	0.95554	149	0.730216	0.884428	106.937	47.9129
141	2007	1163.74	2595068	117.88	58.266	59.6144	77	0.66006	0.956604	153	0.734873	0.867428	106.937	47.9129
141	2008	1249.14	2632834	121.198	67.181	54.017	77	0.66006	0.957232	145	0.732095	0.880366	106.937	47.9129
141	2009	1215.11	2672223	107.814	57.5358	50.278	77	0.66006	0.954351	145	0.732095	0.919905	106.937	47.9129
141	2010	1273.15	2712738	117.052	62.3519	54.6999	77	0.66006	0.956611	145	0.729077	0.877564	106.937	47.9129
143	1992	1483.09	25569662	56.5661	31.4909	25.0752	192	0.714097	0.82367	211	0.737188	0.81557	-6.8704	33.9905
143	1993	1443.76	26000345	57.8811	31.8156	26.0655	192	0.714097	0.825602	210	0.739274	0.816391	-6.8704	33.9905
143	1994	1567.91	26421309	55.6388	30.7469	24.8918	192	0.714097	0.823998	211	0.738769	0.815203	-6.8704	33.9905
143	1995	1442.28	26833093	61.4435	34.0243	27.4193	192	0.714097	0.825494	211	0.738769	0.81532	-6.8704	33.9905
143	1996	1594.47	27237150	56.4676	30.1863	26.2813	192	0.714097	0.824634	213	0.737834	0.815038	-6.8704	33.9905
143	1997	1536.65	27632321	60.6908	32.2298	28.461	192	0.714097	0.825121	212	0.738659	0.81683	-6.8704	33.9905
143	1998	1631.79	28013585	52.5171	28.1054	24.4117	192	0.714097	0.82454	213	0.738221	0.816806	-6.8704	33.9905
143	1999	1619.58	28374203	55.9624	29.6397	26.3227	192	0.714097	0.822529	214	0.737726	0.814962	-6.8704	33.9905
143	2000	1626.12	28710123	61.3337	33.3514	27.9823	192	0.714097	0.821463	214	0.738549	0.810381	-6.8704	33.9905
143	2001	1730.18	29021156	61.3536	31.9422	29.4114	192	0.714097	0.820854	215	0.738044	0.811011	-6.8704	33.9905
143	2002	1769.85	29311443	62.4119	32.2604	30.1516	192	0.714097	0.820284	214	0.738549	0.81172	-6.8704	33.9905
143	2003	1864.13	29586937	60.1579	31.4932	28.6648	192	0.714097	0.818608	207	0.73466	0.812773	-6.8704	33.9905
143	2004	1936.05	29855820	63.6945	34.3241	29.3704	192	0.714097	0.816073	216	0.738026	0.807681	-6.8704	33.9905
143	2005	1975.87	30125445	70.2291	37.9153	32.3138	192	0.714097	0.818903	216	0.737721	0.811381	-6.8704	33.9905
143	2006	2110.3	30395097	73.8802	39.6789	34.2013	192	0.714097	0.815873	217	0.737747	0.806778	-6.8704	33.9905
143	2007	2148.18	30667086	80.6127	44.8641	35.7486	191	0.714815	0.881129	214	0.734807	0.806417	-6.8704	33.9905
143	2008	2247.09	30955151	88.3473	50.8692	37.4781	191	0.714815	0.880146	210	0.736264	0.810029	-6.8704	33.9905
143	2009	2329.82	31276564	68.396	39.6922	28.7038	191	0.714815	0.884873	212	0.740212	0.814118	-6.8704	33.9905
143	2010	2386.78	31642360	75.9434	42.9312	33.0121	191	0.714815	0.880727	207	0.737362	0.814251	-6.8704	33.9905
144	1992	175.888	14350459	56.9985	43.9439	13.0546	118	0.713266	0.97078	127	0.716938	0.958367	32.5713	-25.9664
144	1993	184.146	14893218	60.189	47.2546	12.9344	118	0.713266	0.971056	127	0.716938	0.958807	32.5713	-25.9664
144	1994	189.477	15453464	62.0747	48.002	14.0726	118	0.713266	0.970505	127	0.716938	0.958605	32.5713	-25.9664
144	1995	188.164	15981571	56.6452	41.0441	15.6011	118	0.713266	0.970181	127	0.716938	0.958565	32.5713	-25.9664
144	1996	196.173	16463426	44.237	29.4506	14.7865	118	0.713266	0.970123	127	0.716938	0.959122	32.5713	-25.9664
144	1997	210.489	16914628	37.9643	24.6104	13.3539	118	0.713266	0.970108	127	0.716938	0.96028	32.5713	-25.9664
144	1998	227.324	17350739	36.8052	24.556	12.2492	118	0.713266	0.970151	127	0.716938	0.960139	32.5713	-25.9664
144	1999	239.6	17798102	46.883	33.7165	13.1665	118	0.713266	0.970506	127	0.716938	0.95942	32.5713	-25.9664
144	2000	235.885	18275618	53.4604	36.9802	16.4802	118	0.713266	0.969144	127	0.716938	0.958154	32.5713	-25.9664
144	2001	256.785	18785719	61.8701	38.4848	23.3853	118	0.713266	0.968928	127	0.716938	0.95779	32.5713	-25.9664
144	2002	271.7	19319894	76.1891	48.8504	27.3387	118	0.713266	0.96876	149	0.732813	0.947633	32.5713	-25.9664
144	2003	280.043	19873460	76.5052	47.6197	28.8855	118	0.713266	0.969408	149	0.732813	0.95038	32.5713	-25.9664
144	2004	296.177	20438827	72.666	41.7882	30.8778	118	0.713266	0.969765	152	0.738067	0.948082	32.5713	-25.9664
144	2005	313.108	21010376	75.6725	43.9446	31.7279	118	0.713266	0.969224	152	0.738067	0.946679	32.5713	-25.9664
144	2006	324.003	21587317	85.5794	47.2215	38.3579	118	0.713266	0.969731	151	0.738658	0.951066	32.5713	-25.9664
144	2007	338.44	22171404	80.5004	45.15	35.3504	118	0.713266	0.96987	157	0.747275	0.947077	32.5713	-25.9664
144	2008	352.165	22762525	78.6199	46.3529	32.267	118	0.713266	0.969926	157	0.747275	0.948081	32.5713	-25.9664
144	2009	364.882	23361025	68.0951	43.3062	24.7888	118	0.713266	0.970111	157	0.747275	0.948053	32.5713	-25.9664
144	2010	380.849	23967265	70.7803	44.6803	26.1	118	0.713266	0.970181	152	0.738067	0.951591	32.5713	-25.9664
146	1992	957.128	3709000	79.5518	40.6167	38.9351	115	0.698098	0.881068	125	0.704349	0.863115	28.8497	47.0167
146	1993	946.663	3705000	50.8472	29.7241	21.1231	115	0.698098	0.883676	126	0.708	0.872305	28.8497	47.0167
146	1994	656.092	3694000	82.3585	44.1164	38.2421	115	0.698098	0.882552	155	0.727992	0.862594	28.8497	47.0167
146	1995	650.234	3675099	107.304	57.9579	49.3458	113	0.68963	0.887339	165	0.735077	0.798164	28.8497	47.0167
146	1996	617.657	3667748	129.184	73.917	55.2671	113	0.68963	0.88984	160	0.739142	0.866528	28.8497	47.0167
146	1997	628.928	3659655	129.073	74.2864	54.7871	112	0.685022	0.888133	160	0.73339	0.86419	28.8497	47.0167
146	1998	589.156	3652771	123.567	75.0382	48.5283	98	0.689719	0.885867	147	0.708139	0.866355	28.8497	47.0167
146	1999	570.025	3646999	119.506	67.4197	52.0864	98	0.689719	0.884958	167	0.7285	0.854436	28.8497	47.0167
146	2000	583.181	3639588	125.21	75.4319	49.778	98	0.689719	0.889636	168	0.737747	0.857521	28.8497	47.0167
146	2001	620.139	3631460	123.388	73.5349	49.8535	98	0.689719	0.883028	167	0.734324	0.865395	28.8497	47.0167
146	2002	670.06	3623059	130.674	77.9339	52.7404	98	0.689719	0.887128	178	0.742067	0.866705	28.8497	47.0167
146	2003	716.299	3612869	140.728	87.2466	53.4812	98	0.689719	0.889846	170	0.744269	0.867134	28.8497	47.0167
146	2004	771.285	3603934	132.707	82.0004	50.7068	100	0.699405	0.890989	180	0.740914	0.829239	28.8497	47.0167
146	2005	831.16	3595182	142.816	91.6718	51.1443	100	0.699405	0.887489	195	0.734514	0.821998	28.8497	47.0167
146	2006	873.275	3585520	137.154	91.8977	45.256	100	0.699405	0.883876	194	0.735069	0.816405	28.8497	47.0167
146	2007	902.235	3576904	144.593	97.1408	47.4525	100	0.699405	0.889958	200	0.73862	0.826237	28.8497	47.0167
146	2008	974.143	3570107	134.423	93.6035	40.819	100	0.699405	0.888454	199	0.736864	0.823987	28.8497	47.0167
146	2009	916.953	3565603	110.363	73.4912	36.8721	100	0.699405	0.891159	195	0.73662	0.827267	28.8497	47.0167
146	2010	982.978	3562062	117.77	78.5452	39.2252	100	0.699405	0.889269	198	0.740624	0.82542	28.8497	47.0167
147	1992	2898.01	1513689	119.128	66.9344	52.1933	75	0.694815	0.974574	80	0.703638	0.9668	17.0931	-22.5648
147	1993	2756.42	1559480	108.59	56.6867	51.9028	75	0.694815	0.973812	80	0.703638	0.966318	17.0931	-22.5648
147	1994	2872.71	1605828	99.8095	51.3207	48.4888	75	0.694815	0.974208	80	0.703638	0.966744	17.0931	-22.5648
147	1995	2903.39	1654214	105.155	55.6666	49.4884	76	0.695236	0.973779	81	0.704036	0.966633	17.0931	-22.5648
147	1996	2906.39	1705309	109.18	58.597	50.5829	76	0.695236	0.973769	81	0.704036	0.967442	17.0931	-22.5648
147	1997	2938.23	1757969	105.062	57.5369	47.5255	80	0.70052	0.973835	197	0.73059	0.844741	17.0931	-22.5648
147	1998	2948.21	1809719	103.981	58.0127	45.9684	80	0.70052	0.974995	202	0.740081	0.850572	17.0931	-22.5648
147	1999	2969.79	1857149	103.08	56.9184	46.1613	80	0.70052	0.975177	202	0.741126	0.835894	17.0931	-22.5648
147	2000	3007.32	1897953	85.423	44.5456	40.8774	91	0.70179	0.929646	200	0.741805	0.83685	17.0931	-22.5648
147	2001	2990.31	1931282	88.8456	47.6732	41.1724	91	0.70179	0.929171	202	0.740887	0.836563	17.0931	-22.5648
147	2002	3090.22	1958303	94.0785	48.0751	46.0034	91	0.70179	0.931364	201	0.739467	0.836521	17.0931	-22.5648
147	2003	3183.93	1981237	95.8557	52.4689	43.3868	91	0.70179	0.926688	199	0.742472	0.83822	17.0931	-22.5648
147	2004	3535.26	2003320	81.888	42.0769	39.8111	91	0.70179	0.925445	192	0.74085	0.837345	17.0931	-22.5648
147	2005	3582.24	2027026	80.761	40.3101	40.4509	91	0.70179	0.924179	191	0.741707	0.838544	17.0931	-22.5648
147	2006	3787.22	2052931	81.4115	41.5599	39.8516	91	0.70179	0.924686	192	0.74085	0.837712	17.0931	-22.5648
147	2007	3937.49	2080700	102.779	52.0449	50.7337	91	0.70179	0.924623	191	0.741707	0.837691	17.0931	-22.5648
147	2008	4012.41	2110791	107.787	54.6281	53.1585	91	0.70179	0.927226	190	0.741946	0.832582	17.0931	-22.5648
147	2009	3908.14	2143498	103.406	56.1023	47.3038	91	0.70179	0.922158	189	0.742548	0.83024	17.0931	-22.5648
147	2010	4073.83	2178967	102.625	54.991	47.6335	91	0.70179	0.924052	189	0.742548	0.834324	17.0931	-22.5648
149	1992	245.783	19050879	41.6954	25.7357	15.9597	123	0.729658	0.936533	141	0.742309	0.922927	85.3157	27.6939
149	1993	248.709	19551500	47.1896	28.7566	18.433	123	0.729658	0.936756	144	0.743296	0.920101	85.3157	27.6939
149	1994	262.25	20065413	50.4321	31.4381	18.9939	123	0.729658	0.936097	145	0.744077	0.919085	85.3157	27.6939
149	1995	264.469	20587157	59.4905	34.5174	24.9732	123	0.729658	0.937075	148	0.745018	0.930223	85.3157	27.6939
149	1996	271.594	21115271	58.4578	35.6402	22.8176	124	0.728164	0.935628	148	0.745016	0.923107	85.3157	27.6939
149	1997	278.294	21647305	64.0355	37.7077	26.3278	124	0.728164	0.936296	148	0.740978	0.925943	85.3157	27.6939
149	1998	279.86	22175431	56.7096	33.8876	22.8221	127	0.733276	0.923116	152	0.741104	0.908545	85.3157	27.6939
149	1999	285.581	22690158	52.567	29.7185	22.8485	128	0.732346	0.920338	186	0.765484	0.886365	85.3157	27.6939
149	2000	296.824	23184177	55.7106	32.4266	23.284	128	0.732346	0.920214	161	0.748461	0.905151	85.3157	27.6939
149	2001	304.878	23655119	55.8372	33.2833	22.5539	128	0.732346	0.919853	163	0.750124	0.906361	85.3157	27.6939
149	2002	299.574	24102862	46.2307	28.4936	17.7371	128	0.732346	0.918498	166	0.745857	0.90327	85.3157	27.6939
149	2003	306.026	24525527	44.2479	28.548	15.6999	128	0.732346	0.918027	199	0.761059	0.858413	85.3157	27.6939
149	2004	315.261	24921910	46.1473	29.4646	16.6827	128	0.732346	0.919413	190	0.765234	0.834111	85.3157	27.6939
149	2005	321.455	25292058	44.0629	29.4793	14.5837	128	0.732346	0.919569	187	0.765906	0.855339	85.3157	27.6939
149	2006	327.821	25634043	44.762	31.3154	13.4466	128	0.732346	0.919457	191	0.765711	0.852186	85.3157	27.6939
149	2007	334.878	25950022	44.5794	31.7237	12.8557	128	0.732346	0.919436	190	0.764806	0.85261	85.3157	27.6939
149	2008	351.268	26249412	46.0362	33.2604	12.7758	128	0.732346	0.920122	191	0.765711	0.862005	85.3157	27.6939
149	2009	363.103	26544943	47.0794	34.6601	12.4194	128	0.732346	0.920379	195	0.759027	0.856224	85.3157	27.6939
149	2010	376.324	26846016	45.9849	36.4024	9.58254	128	0.732346	0.920456	190	0.759891	0.844388	85.3157	27.6939
150	1992	30041.6	15184166	106.966	51.5895	55.3763	87	0.692345	0.889875	233	0.756392	0.833702	4.89095	52.3738
150	1993	30208.2	15290368	103.739	49.1549	54.5837	87	0.692345	0.892661	232	0.754954	0.8337	4.89095	52.3738
150	1994	30915.7	15382838	107.943	51.156	56.7868	87	0.692345	0.893086	233	0.756362	0.839541	4.89095	52.3738
150	1995	31721.9	15459006	113.049	53.6839	59.3653	87	0.692345	0.895313	234	0.757772	0.838034	4.89095	52.3738
150	1996	32651.5	15530498	113.982	54.3507	59.6313	86	0.6936	0.892908	234	0.757772	0.832983	4.89095	52.3738
150	1997	33873.7	15610650	120.961	57.6454	63.3161	86	0.6936	0.892425	234	0.757772	0.833595	4.89095	52.3738
150	1998	34986.3	15707209	120.445	57.8822	62.5624	87	0.692345	0.890435	234	0.757772	0.838233	4.89095	52.3738
150	1999	36382.3	15812088	121.87	58.8297	63.0402	87	0.692345	0.893288	234	0.757772	0.839497	4.89095	52.3738
150	2000	37546.8	15925513	134.618	64.5354	70.0823	87	0.692345	0.895471	234	0.757772	0.833871	4.89095	52.3738
150	2001	37982.1	16046180	128.765	61.4889	67.2761	87	0.692345	0.889692	232	0.754949	0.836783	4.89095	52.3738
150	2002	37769.2	16148929	121.785	57.632	64.1533	87	0.692345	0.890163	233	0.756362	0.834568	4.89095	52.3738
150	2003	37717.6	16225302	119.728	56.7231	63.0047	87	0.692345	0.888719	233	0.756362	0.838531	4.89095	52.3738
150	2004	38427.4	16281779	125.412	59.0194	66.3928	87	0.692345	0.888515	233	0.756362	0.835585	4.89095	52.3738
150	2005	39122.3	16319868	130.723	61.0993	69.6237	87	0.692345	0.890341	233	0.756362	0.841898	4.89095	52.3738
150	2006	40385.3	16346101	137.934	65.0978	72.8366	87	0.692345	0.893277	233	0.756362	0.837388	4.89095	52.3738
150	2007	41877.4	16381696	140.172	65.9762	74.1954	87	0.692345	0.892634	233	0.756362	0.840579	4.89095	52.3738
150	2008	42467.3	16445593	144.242	67.9663	76.2753	87	0.692345	0.89402	233	0.756362	0.841668	4.89095	52.3738
150	2009	40699.9	16530388	130.144	61.5774	68.567	87	0.692345	0.89374	233	0.756362	0.846838	4.89095	52.3738
150	2010	41151.4	16615394	148.279	70.0627	78.2167	87	0.692345	0.89296	233	0.756362	0.847216	4.89095	52.3738
154	1992	2670.37	1993080	107.698	53.3524	54.3452	96	0.698669	0.804803	151	0.71811	0.813399	21.4361	42.0024
154	1993	2488.49	1978999	101.444	54.6942	46.7501	96	0.698669	0.806179	153	0.713372	0.811707	21.4361	42.0024
154	1994	2457.34	1968851	86.604	48.4096	38.1944	98	0.698754	0.797874	159	0.720137	0.808065	21.4361	42.0024
154	1995	2432.22	1967013	75.7793	42.7681	33.0112	100	0.707589	0.790342	161	0.718337	0.809323	21.4361	42.0024
154	1996	2450.83	1975207	66.6972	38.517	28.1802	100	0.707589	0.807348	165	0.727168	0.804195	21.4361	42.0024
154	1997	2465.55	1991687	88.162	50.8498	37.3122	93	0.684232	0.809504	168	0.737806	0.79974	21.4361	42.0024
154	1998	2521.73	2013117	97.292	56.0855	41.2065	92	0.679667	0.808209	159	0.728457	0.803456	21.4361	42.0024
154	1999	2603.51	2034487	94.3255	52.1537	42.1718	98	0.6872	0.794413	171	0.740899	0.794351	21.4361	42.0024
154	2000	2698.55	2052129	112.153	63.5226	48.6307	98	0.6872	0.801465	166	0.731929	0.797555	21.4361	42.0024
154	2001	2560.25	2065098	99.3042	56.6115	42.6927	99	0.684865	0.800185	168	0.733032	0.804804	21.4361	42.0024
154	2002	2570.47	2074441	96.1853	58.1556	38.0297	103	0.685538	0.803793	200	0.736913	0.788802	21.4361	42.0024
154	2003	2634.71	2080866	92.5635	54.5004	38.063	119	0.684507	0.803062	178	0.743166	0.803034	21.4361	42.0024
154	2004	2750.2	2085728	99.9963	60.0587	39.9377	120	0.682761	0.806911	195	0.741865	0.793404	21.4361	42.0024
154	2005	2863.96	2090044	105.277	61.1428	44.1346	120	0.682761	0.808531	203	0.745169	0.790819	21.4361	42.0024
154	2006	3002.64	2093801	111.078	64.4556	46.6223	120	0.682761	0.810228	194	0.742433	0.795359	21.4361	42.0024
154	2007	3182.98	2096620	123.16	70.7994	52.3608	120	0.682761	0.810768	192	0.735944	0.797465	21.4361	42.0024
154	2008	3337.12	2098769	127.093	76.1961	50.897	128	0.70738	0.809994	196	0.741465	0.793994	21.4361	42.0024
154	2009	3303.6	2100558	100.221	61.0395	39.1818	128	0.70738	0.808223	198	0.742832	0.792904	21.4361	42.0024
154	2010	3396.5	2102216	111.835	65.2653	46.57	128	0.70738	0.807385	192	0.733742	0.798544	21.4361	42.0024
155	1992	1841.87	155242	100.886	55.2763	45.6095	73	0.712819	0.989451	138	0.730697	0.933798	168.321	-17.7404
155	1993	1802.61	159814	101.238	55.2368	46.0008	73	0.712819	0.990102	121	0.742671	0.950464	168.321	-17.7404
155	1994	1913.25	164209	98.9891	53.6732	45.316	73	0.712819	0.990127	136	0.724676	0.928332	168.321	-17.7404
155	1995	1886.35	168236	98.0284	53.3806	44.6478	73	0.712819	0.989913	119	0.73652	0.944241	168.321	-17.7404
155	1996	1890.2	171802	99.08	53.1196	45.9604	73	0.712819	0.989994	136	0.724676	0.929198	168.321	-17.7404
155	1997	1946.79	175004	102.543	50.4047	52.1383	73	0.712819	0.989995	105	0.742581	0.963173	168.321	-17.7404
155	1998	1995.52	178074	94.7381	52.4486	42.2895	73	0.712819	0.990063	105	0.742581	0.962642	168.321	-17.7404
155	1999	1966.08	181346	91.235	53.8564	37.3786	73	0.712819	0.990397	105	0.742581	0.963252	168.321	-17.7404
155	2000	2040.74	185058	87.1558	47.9768	39.179	73	0.712819	0.9901	105	0.742581	0.963456	168.321	-17.7404
155	2001	1925.56	189285	87.7721	49.8159	37.9562	73	0.712819	0.990369	105	0.742581	0.965068	168.321	-17.7404
155	2002	1783.2	193950	91.6972	49.3872	42.31	73	0.712819	0.990031	103	0.744641	0.966045	168.321	-17.7404
155	2003	1813	198952	91.5704	48.2927	43.2776	73	0.712819	0.990258	106	0.741297	0.962598	168.321	-17.7404
155	2004	1837.38	204135	98.706	53.1064	45.5996	73	0.712819	0.990122	108	0.738487	0.962572	168.321	-17.7404
155	2005	1886.39	209375	100.174	54.7905	45.3833	73	0.712819	0.989771	107	0.74007	0.962121	168.321	-17.7404
155	2006	1995.75	214654	89.5378	48.2669	41.2709	73	0.712819	0.98984	171	0.720993	0.895895	168.321	-17.7404
155	2007	2047.99	220001	88.4527	47.6579	40.7948	73	0.712819	0.989998	181	0.746691	0.903462	168.321	-17.7404
155	2008	2127.89	225398	102.781	57.6185	45.1621	73	0.712819	0.990297	181	0.746691	0.926182	168.321	-17.7404
155	2009	2146.51	230833	105.385	56.2761	49.1093	73	0.712819	0.990344	161	0.744864	0.921018	168.321	-17.7404
155	2010	2131.09	236299	99.3654	52.7388	46.6265	73	0.712819	0.98994	145	0.726106	0.92503	168.321	-17.7404
156	1992	19760.7	3531700	59.4449	28.5214	30.9235	141	0.677591	0.940687	224	0.749224	0.852911	174.776	-41.2865
156	1993	20780.3	3572200	57.6469	27.3782	30.2687	141	0.677591	0.941072	225	0.751069	0.854319	174.776	-41.2865
156	1994	21533.6	3620000	58.7757	28.4567	30.319	141	0.677591	0.940815	225	0.751069	0.852413	174.776	-41.2865
156	1995	22106.6	3673400	56.5746	27.8896	28.685	141	0.677591	0.939779	225	0.751069	0.850332	174.776	-41.2865
156	1996	22465.6	3732000	54.861	27.1358	27.7251	140	0.678245	0.938883	225	0.751069	0.852037	174.776	-41.2865
156	1997	22775.7	3781300	54.9788	27.28	27.6988	140	0.678245	0.939447	225	0.751069	0.852435	174.776	-41.2865
156	1998	22870.3	3815000	57.6647	28.688	28.9767	140	0.678245	0.938814	224	0.751494	0.855931	174.776	-41.2865
156	1999	23914.8	3835100	61.04	30.8913	30.1487	140	0.678245	0.938785	231	0.754277	0.852596	174.776	-41.2865
156	2000	24311	3857700	68.3651	33.3485	35.0165	140	0.678245	0.938812	231	0.754277	0.848476	174.776	-41.2865
156	2001	25033.7	3880500	66.8352	32.2549	34.5803	140	0.678245	0.938986	231	0.754277	0.85288	174.776	-41.2865
156	2002	25804.2	3948500	62.2038	30.1629	32.0409	140	0.678245	0.93993	231	0.754277	0.851377	174.776	-41.2865
156	2003	26284.4	4027200	56.9994	28.3232	28.6762	140	0.678245	0.939251	231	0.754277	0.849092	174.776	-41.2865
156	2004	26806.2	4087500	57.8751	29.269	28.6062	140	0.678245	0.939948	231	0.754277	0.84946	174.776	-41.2865
156	2005	27357.9	4133900	56.9297	29.574	27.3558	140	0.678245	0.939273	231	0.754277	0.846795	174.776	-41.2865
156	2006	27483.2	4184600	58.7514	30.0816	28.6698	140	0.678245	0.938418	231	0.754277	0.849191	174.776	-41.2865
156	2007	28168.2	4228300	57.2609	29.071	28.1899	147	0.671294	0.921093	230	0.754756	0.847058	174.776	-41.2865
156	2008	27383.9	4268900	63.6046	32.4259	31.1788	147	0.671294	0.92069	224	0.75155	0.843959	174.776	-41.2865
156	2009	27341.6	4315800	55.1717	26.7874	28.3843	147	0.671294	0.921053	230	0.754756	0.846036	174.776	-41.2865
156	2010	27080	4367800	58.3936	28.4585	29.9351	147	0.671294	0.918621	230	0.754756	0.842589	174.776	-41.2865
157	1992	894.98	4342319	70.5176	53.2664	17.2512	75	0.715709	0.981228	130	0.747095	0.883807	-86.2734	12.1475
157	1993	869.835	4450371	68.286	47.858	20.4279	75	0.715709	0.981131	165	0.748168	0.811604	-86.2734	12.1475
157	1994	877.81	4557125	39.0812	25.9413	13.1399	75	0.715709	0.982007	176	0.76134	0.810521	-86.2734	12.1475
157	1995	909.287	4659458	44.0398	27.9447	16.0951	75	0.715709	0.981927	153	0.748152	0.858603	-86.2734	12.1475
157	1996	947.22	4756631	48.4828	31.6355	16.8474	75	0.715709	0.981471	153	0.750842	0.87345	-86.2734	12.1475
157	1997	965.979	4849272	58.0055	38.586	19.4195	75	0.715709	0.981315	169	0.742221	0.874656	-86.2734	12.1475
157	1998	983.967	4937320	57.0137	37.6793	19.3344	75	0.715709	0.98067	165	0.742546	0.860098	-86.2734	12.1475
157	1999	1035.63	5021079	62.5376	44.0074	18.5303	75	0.715709	0.981055	173	0.737394	0.813332	-86.2734	12.1475
157	2000	1061.23	5100920	61.2985	41.1903	20.1082	75	0.715709	0.981232	161	0.744603	0.857362	-86.2734	12.1475
157	2001	1076.66	5176685	57.9801	38.9382	19.0419	75	0.715709	0.981281	169	0.733682	0.822182	-86.2734	12.1475
157	2002	1069.92	5248577	58.0913	39.2441	18.8471	75	0.715709	0.981546	165	0.743269	0.869189	-86.2734	12.1475
157	2003	1082.6	5317878	62.1751	41.4701	20.705	75	0.715709	0.98097	167	0.741241	0.875173	-86.2734	12.1475
157	2004	1125.62	5386299	67.1953	44.1355	23.0599	75	0.715709	0.981771	171	0.736546	0.8391	-86.2734	12.1475
157	2005	1159	5455219	71.6457	47.2636	24.3821	75	0.715709	0.981574	167	0.740924	0.87711	-86.2734	12.1475
157	2006	1191.89	5524927	76.7588	49.72	27.0389	75	0.715709	0.982596	168	0.740816	0.875846	-86.2734	12.1475
157	2007	1236.03	5595533	82.761	53.685	29.0761	75	0.715709	0.98306	176	0.738048	0.836365	-86.2734	12.1475
157	2008	1268.99	5667983	88.4846	56.7012	31.7834	75	0.715709	0.983048	172	0.742333	0.877061	-86.2734	12.1475
157	2009	1225.06	5743329	78.0294	47.2105	30.8188	75	0.715709	0.98306	171	0.743836	0.877307	-86.2734	12.1475
157	2010	1252.24	5822209	89.1642	52.8805	36.2838	75	0.715709	0.983369	159	0.743514	0.873354	-86.2734	12.1475
158	1992	272.088	8270248	34.5918	17.8367	16.7551	105	0.738251	0.825906	116	0.742241	0.828774	2.1073	13.514
158	1993	266.912	8552812	33.7395	18.0974	15.6421	105	0.738251	0.82471	116	0.742241	0.828646	2.1073	13.514
158	1994	268.225	8851763	43.4116	26.8797	16.532	105	0.738251	0.820323	155	0.761777	0.820263	2.1073	13.514
158	1995	265.748	9167078	42.4767	24.7959	17.6808	111	0.734998	0.823802	185	0.753304	0.8256	2.1073	13.514
158	1996	265.214	9499605	44.3993	25.858	18.5413	111	0.734998	0.821284	188	0.756408	0.821002	2.1073	13.514
158	1997	262.834	9849621	41.4652	24.641	16.8241	111	0.734998	0.818876	183	0.75394	0.815516	2.1073	13.514
158	1998	279.824	10215806	44.1012	26.3195	17.7817	111	0.734998	0.817368	187	0.755953	0.811446	2.1073	13.514
158	1999	268.242	10596258	39.1327	23.2327	15.9	111	0.734998	0.817032	185	0.757026	0.820264	2.1073	13.514
158	2000	254.991	10989815	43.4916	25.6921	17.7994	117	0.730675	0.824065	180	0.761577	0.834839	2.1073	13.514
158	2001	263.362	11396434	41.5342	24.6113	16.9229	118	0.730034	0.824982	184	0.737233	0.823877	2.1073	13.514
158	2002	261.6	11817297	42.3936	26.4856	15.908	118	0.730034	0.82703	193	0.752049	0.821878	2.1073	13.514
158	2003	265.647	12254040	39.9841	24.7862	15.1979	118	0.730034	0.828411	187	0.753487	0.82388	2.1073	13.514
158	2004	256.395	12708897	45.2703	27.9061	17.3643	118	0.730034	0.82812	192	0.753278	0.823029	2.1073	13.514
158	2005	258.282	13183798	47.3955	30.8002	16.5953	118	0.730034	0.82875	196	0.753678	0.81837	2.1073	13.514
158	2006	263.356	13679705	45.9215	29.509	16.4125	118	0.730034	0.829399	187	0.753699	0.81826	2.1073	13.514
158	2007	261.74	14197289	47.3544	29.926	17.4284	118	0.730034	0.828977	193	0.74962	0.815301	2.1073	13.514
158	2008	276.313	14737895	55.7468	36.3235	19.4233	118	0.730034	0.828574	192	0.75058	0.819153	2.1073	13.514
158	2009	263.7	15302948	69.0032	48.1297	20.8735	118	0.730034	0.827891	192	0.75058	0.817677	2.1073	13.514
158	2010	233.68	15893746	71.6746	50.3107	21.3639	118	0.730034	0.82842	197	0.751802	0.81919	2.1073	13.514
159	1992	679.781	100592242	82.7397	40.5009	42.2388	123	0.756556	0.946179	146	0.771746	0.920478	7.48906	9.05804
159	1993	677.54	103144749	97.3211	50.1999	47.1212	123	0.756556	0.945887	153	0.774624	0.915581	7.48906	9.05804
159	1994	661.491	105752796	82.5175	40.7618	41.7557	123	0.756556	0.945966	135	0.76369	0.930108	7.48906	9.05804
159	1995	661.319	108424827	86.4722	42.1844	44.2877	123	0.756556	0.946213	146	0.771746	0.923967	7.48906	9.05804
159	1996	672.747	111166210	75.5898	27.4448	48.145	123	0.756556	0.946877	146	0.771746	0.923657	7.48906	9.05804
159	1997	673.857	113979481	82.7023	37.7508	44.9515	123	0.756556	0.946994	146	0.771746	0.923769	7.48906	9.05804
159	1998	669.558	116867371	71.592	38.067	33.525	123	0.756556	0.947383	146	0.771746	0.923704	7.48906	9.05804
159	1999	660.179	119831888	78.0302	41.1326	36.8976	123	0.756556	0.947341	146	0.771746	0.923047	7.48906	9.05804
159	2000	678.586	122876727	86.0048	32.0278	53.977	123	0.756556	0.947618	158	0.77046	0.90664	7.48906	9.05804
159	2001	682.253	126004992	75.2829	32.2887	42.9942	123	0.756556	0.947507	154	0.76938	0.90208	7.48906	9.05804
159	2002	675.559	129224641	64.4209	32.5535	31.8674	123	0.756556	0.948122	156	0.769523	0.912849	7.48906	9.05804
159	2003	726.447	132550146	83.1427	40.4399	42.7027	123	0.756556	0.948081	165	0.773406	0.892411	7.48906	9.05804
159	2004	783.074	135999250	75.0088	31.0573	43.9515	123	0.756556	0.947539	161	0.773383	0.894631	7.48906	9.05804
159	2005	804.152	139585891	77.5841	31.0467	46.5374	123	0.756556	0.946911	163	0.771503	0.885822	7.48906	9.05804
159	2006	831.789	143314909	70.5971	27.7295	42.8676	123	0.756556	0.945937	162	0.772527	0.893132	7.48906	9.05804
159	2007	862.142	147187353	66.9594	25.9394	41.02	124	0.758917	0.945562	167	0.770295	0.869837	7.48906	9.05804
159	2008	889.433	151208080	73.9586	31.204	42.7546	124	0.758917	0.945552	171	0.777519	0.897535	7.48906	9.05804
159	2009	925.786	155381020	64.6597	29.6723	34.9874	124	0.758917	0.945715	168	0.776814	0.895557	7.48906	9.05804
159	2010	972.546	159707780	65.0989	29.8946	35.2044	124	0.758917	0.946223	170	0.774905	0.896148	7.48906	9.05804
162	1992	47200.8	4286401	69.0068	31.1353	37.8715	65	0.686882	0.939321	201	0.742922	0.823652	10.7387	59.9138
162	1993	48228.2	4311991	69.4372	31.521	37.9162	65	0.686882	0.936746	208	0.759224	0.838346	10.7387	59.9138
162	1994	50376.8	4336613	70.1702	32.0497	38.1205	65	0.686882	0.938071	200	0.743443	0.831171	10.7387	59.9138
162	1995	52214	4359184	69.7523	31.7932	37.9591	65	0.686882	0.936511	224	0.757415	0.840005	10.7387	59.9138
162	1996	54599.3	4381336	72.6134	31.8326	40.7808	65	0.686882	0.936121	212	0.739281	0.843054	10.7387	59.9138
162	1997	57232.5	4405157	74.5095	33.1491	41.3605	65	0.686882	0.935448	213	0.740578	0.838395	10.7387	59.9138
162	1998	58419	4431464	73.4639	35.8173	37.6466	66	0.692502	0.936054	214	0.740084	0.844166	10.7387	59.9138
162	1999	59195.7	4461913	71.4344	32.0435	39.3909	66	0.692502	0.939693	213	0.740575	0.837683	10.7387	59.9138
162	2000	60726.3	4490967	75.964	29.4277	46.5364	66	0.692502	0.93621	213	0.740575	0.843411	10.7387	59.9138
162	2001	61622.1	4513751	74.5868	28.8224	45.7645	67	0.697789	0.935407	213	0.740575	0.84899	10.7387	59.9138
162	2002	62211.3	4538159	68.8776	27.7478	41.1298	67	0.697789	0.936384	224	0.757451	0.840047	10.7387	59.9138
162	2003	62454.2	4564855	67.73	27.3989	40.3312	66	0.692777	0.937202	222	0.756923	0.839523	10.7387	59.9138
162	2004	64545.4	4591910	70.1981	28.399	41.7991	65	0.692924	0.936708	221	0.757209	0.837063	10.7387	59.9138
162	2005	65767	4623291	71.9371	27.8459	44.0912	65	0.692924	0.934552	221	0.757209	0.839188	10.7387	59.9138
162	2006	66739.2	4660677	73.5342	28.1626	45.3716	72	0.689045	0.936216	224	0.75607	0.841396	10.7387	59.9138
162	2007	67804.5	4709153	74.5717	30.4524	44.1194	72	0.689045	0.929493	224	0.757387	0.830394	10.7387	59.9138
162	2008	67010	4768212	76.2695	29.5066	46.7629	72	0.689045	0.917984	223	0.756353	0.836947	10.7387	59.9138
162	2009	65088.4	4828726	67.7605	27.7211	40.0394	72	0.689045	0.919448	223	0.756353	0.839119	10.7387	59.9138
162	2010	64590	4889252	69.0292	28.5472	40.482	72	0.689045	0.914896	223	0.756353	0.836602	10.7387	59.9138
165	1992	563.094	117291344	37.8879	20.5286	17.3593	168	0.701834	0.841236	209	0.756278	0.833791	72.8	30.5167
165	1993	558.491	120336722	38.7473	22.4409	16.3065	168	0.701834	0.844545	204	0.734236	0.835313	72.8	30.5167
165	1994	564.749	123450933	35.3271	19.0445	16.2825	169	0.704675	0.845321	200	0.737316	0.836288	72.8	30.5167
165	1995	577.621	126689577	36.1328	19.4228	16.71	169	0.704675	0.844598	197	0.739319	0.84077	72.8	30.5167
165	1996	589.815	130083700	38.3301	21.427	16.9031	169	0.704675	0.845151	200	0.737095	0.836242	72.8	30.5167
165	1997	580.128	133597492	36.8523	20.7703	16.082	169	0.704675	0.845891	199	0.737654	0.836171	72.8	30.5167
165	1998	579.557	137139290	34.0117	17.5269	16.4848	169	0.704675	0.845759	201	0.738458	0.836625	72.8	30.5167
165	1999	586.064	140580398	32.32	16.9665	15.3535	169	0.704675	0.845834	208	0.734149	0.832371	72.8	30.5167
165	2000	597.218	143832014	28.1296	14.6883	13.4413	169	0.704675	0.84635	205	0.734094	0.833261	72.8	30.5167
165	2001	596.512	146857081	30.3715	15.712	14.6595	169	0.704675	0.844685	204	0.734619	0.834832	72.8	30.5167
165	2002	604.078	149693684	30.5376	15.314	15.2236	169	0.704675	0.846434	205	0.733826	0.836867	72.8	30.5167
165	2003	622.025	152419974	32.8445	16.1255	16.719	169	0.704675	0.84722	202	0.735801	0.84406	72.8	30.5167
165	2004	656.102	155151394	30.3001	14.6332	15.6669	169	0.704675	0.84948	205	0.734448	0.841946	72.8	30.5167
165	2005	693.796	157971415	35.2533	19.5638	15.6895	169	0.704675	0.849959	201	0.731451	0.840846	72.8	30.5167
165	2006	723.222	160905794	38.4484	23.2186	15.2298	169	0.704675	0.848548	206	0.738921	0.843077	72.8	30.5167
165	2007	750.231	163928329	35.5355	21.3421	14.1935	169	0.704675	0.847691	211	0.734667	0.832696	72.8	30.5167
165	2008	748.149	167008083	36.7282	23.8802	12.848	169	0.704675	0.8493	210	0.737214	0.833431	72.8	30.5167
165	2009	760.986	170093999	33.2708	20.4117	12.8591	169	0.704675	0.849913	205	0.737176	0.838255	72.8	30.5167
165	2010	774.072	173149306	33.0101	19.436	13.5741	169	0.704675	0.850293	206	0.740863	0.838614	72.8	30.5167
166	1992	3490.94	2592117	196.216	96.2056	100.011	104	0.728594	0.912538	176	0.764962	0.901342	-79.5188	8.99427
166	1993	3606.53	2645922	189.651	92.6124	97.0383	104	0.728594	0.915504	177	0.764385	0.902767	-79.5188	8.99427
166	1994	3633.92	2700823	194.78	94.9948	99.7854	104	0.728594	0.917128	182	0.761261	0.902756	-79.5188	8.99427
166	1995	3622.23	2757004	198.767	98.0698	100.697	104	0.728594	0.920186	178	0.764428	0.907172	-79.5188	8.99427
166	1996	3647.93	2814525	165.61	82.1778	83.4318	104	0.728594	0.921038	183	0.763902	0.885458	-79.5188	8.99427
166	1997	3804.19	2873288	175.81	85.7051	90.1051	105	0.732376	0.921667	189	0.760475	0.840533	-79.5188	8.99427
166	1998	4000.21	2933100	160.284	81.1059	79.1777	105	0.732376	0.926366	190	0.764588	0.844782	-79.5188	8.99427
166	1999	4072.78	2993685	134.277	67.7374	66.5398	105	0.732376	0.927552	189	0.760539	0.838497	-79.5188	8.99427
166	2000	4099.66	3054812	142.394	69.8189	72.5752	105	0.732376	0.92783	190	0.760202	0.83431	-79.5188	8.99427
166	2001	4041.7	3116409	138.644	65.9234	72.7207	105	0.732376	0.925878	193	0.763005	0.84296	-79.5188	8.99427
166	2002	4051.14	3178450	129.745	62.2853	67.4595	105	0.732376	0.92779	190	0.760202	0.835822	-79.5188	8.99427
166	2003	4140.3	3240805	122.14	58.5424	63.5976	105	0.732376	0.926864	190	0.760202	0.840599	-79.5188	8.99427
166	2004	4367.46	3303335	131.517	63.908	67.6091	105	0.732376	0.927177	191	0.759742	0.840672	-79.5188	8.99427
166	2005	4594.48	3365929	144.547	69.0573	75.4893	105	0.732376	0.928746	196	0.757387	0.831	-79.5188	8.99427
166	2006	4895.27	3428509	146.192	69.4777	76.7147	105	0.732376	0.927091	211	0.753194	0.819249	-79.5188	8.99427
166	2007	5389.93	3491034	155.138	73.9408	81.1972	105	0.732376	0.928559	211	0.753194	0.830259	-79.5188	8.99427
166	2008	5830.95	3553480	161.191	75.9986	85.1919	105	0.732376	0.928097	196	0.757387	0.853134	-79.5188	8.99427
166	2009	5951.35	3615846	144.865	63.6459	81.2187	105	0.732376	0.922391	198	0.760658	0.84679	-79.5188	8.99427
166	2010	6286.57	3678128	144.953	68.7843	76.1691	105	0.732376	0.924058	197	0.761108	0.84464	-79.5188	8.99427
168	1992	863.803	4369087	93.552	45.7021	47.8499	125	0.728639	0.940495	161	0.754284	0.924908	147.194	-9.47357
168	1993	995.703	4480243	89.5893	36.946	52.6433	125	0.728639	0.940194	159	0.749058	0.925991	147.194	-9.47357
168	1994	1028.35	4595761	93.3027	39.7681	53.5346	125	0.728639	0.939933	160	0.748504	0.925088	147.194	-9.47357
168	1995	968.954	4715929	104.74	43.701	61.039	125	0.728639	0.94024	164	0.751331	0.869162	147.194	-9.47357
168	1996	1016.92	4841020	107.803	48.3988	59.4045	125	0.728639	0.939765	192	0.747166	0.866945	147.194	-9.47357
168	1997	951.694	4970823	99.208	50.0505	49.1575	125	0.728639	0.941322	176	0.744095	0.868797	147.194	-9.47357
168	1998	891.837	5104516	102.861	48.8194	54.0415	125	0.728639	0.940971	178	0.745386	0.86799	147.194	-9.47357
168	1999	884.74	5240941	116.007	52.8884	63.1184	125	0.728639	0.940623	176	0.744364	0.871599	147.194	-9.47357
168	2000	840.49	5379226	115.422	49.2435	66.1784	125	0.728639	0.940103	193	0.740059	0.864779	147.194	-9.47357
168	2001	818.215	5518971	117.58	52.2504	65.33	125	0.728639	0.940397	200	0.749061	0.868424	147.194	-9.47357
168	2002	796.522	5660267	118.919	58.0033	60.9158	125	0.728639	0.941471	181	0.729863	0.873798	147.194	-9.47357
168	2003	793.703	5803302	123.449	54.0311	69.418	125	0.728639	0.940861	169	0.741842	0.86832	147.194	-9.47357
168	2004	795.405	5948461	131.083	58.9189	72.164	125	0.728639	0.940511	177	0.732881	0.871008	147.194	-9.47357
168	2005	804.071	6095959	137.7	64.0694	73.6303	125	0.728639	0.940461	174	0.736495	0.878164	147.194	-9.47357
168	2006	805.064	6245797	147.872	65.7898	82.0827	125	0.728639	0.940233	173	0.73615	0.869134	147.194	-9.47357
168	2007	842.547	6397623	149.083	68.1345	80.9481	125	0.728639	0.940726	176	0.746493	0.864799	147.194	-9.47357
168	2008	877.967	6550877	136.406	61.8364	74.5699	125	0.728639	0.94098	180	0.746365	0.87227	147.194	-9.47357
168	2009	904.987	6704829	114.738	56.9672	57.7709	125	0.728639	0.940995	173	0.739504	0.882015	147.194	-9.47357
168	2010	955.424	6858945	108.933	53.081	55.8521	125	0.728639	0.940581	176	0.737215	0.878435	147.194	-9.47357
169	1992	1474.67	4470934	89.4976	39.6635	49.834	114	0.696445	0.961945	148	0.724608	0.929103	-57.6362	-25.3005
169	1993	1510.15	4581390	113.604	53.6835	59.9203	114	0.696445	0.961898	149	0.727296	0.923611	-57.6362	-25.3005
169	1994	1553.07	4691695	123.079	62.259	60.8204	114	0.696445	0.961926	191	0.750734	0.885371	-57.6362	-25.3005
169	1995	1620.98	4801834	117.827	56.289	61.5383	114	0.696445	0.961414	174	0.732539	0.906089	-57.6362	-25.3005
169	1996	1609.66	4911701	103.353	50.2948	53.0584	114	0.696445	0.961688	180	0.733736	0.881402	-57.6362	-25.3005
169	1997	1641.33	5021271	95.7435	47.4645	48.279	114	0.696445	0.961738	187	0.747681	0.880586	-57.6362	-25.3005
169	1998	1607.41	5130723	104.125	48.4097	55.7148	114	0.696445	0.9621	191	0.757599	0.882382	-57.6362	-25.3005
169	1999	1552.3	5240321	81.4735	36.825	44.6485	115	0.695877	0.962331	191	0.757306	0.897072	-57.6362	-25.3005
169	2000	1485.22	5350253	84.2474	38.1505	46.0969	115	0.695877	0.95731	206	0.760473	0.841956	-57.6362	-25.3005
169	2001	1443.06	5460621	79.6192	35.3717	44.2475	115	0.695877	0.957112	206	0.75598	0.866357	-57.6362	-25.3005
169	2002	1414.07	5571371	89.278	36.3574	52.9206	115	0.695877	0.957162	196	0.729619	0.842872	-57.6362	-25.3005
169	2003	1446.36	5682350	94.4045	40.0658	54.3387	115	0.695877	0.956734	194	0.733617	0.8697	-57.6362	-25.3005
169	2004	1476.21	5793330	94.9148	41.1576	53.7572	115	0.695877	0.955144	174	0.742288	0.89494	-57.6362	-25.3005
169	2005	1479.4	5904170	103.392	46.0724	57.3198	115	0.695877	0.956014	196	0.749919	0.865822	-57.6362	-25.3005
169	2006	1522.01	6014781	107.545	49.2479	58.2972	115	0.695877	0.956961	201	0.757196	0.825154	-57.6362	-25.3005
169	2007	1575.58	6125285	103.247	46.9469	56.3	115	0.695877	0.956168	198	0.745505	0.828069	-57.6362	-25.3005
169	2008	1646.02	6236005	104.238	49.9833	54.2545	115	0.695877	0.957148	188	0.738165	0.870465	-57.6362	-25.3005
169	2009	1553	6347383	96.0459	44.8814	51.1645	115	0.695877	0.956803	195	0.754185	0.883908	-57.6362	-25.3005
169	2010	1725.79	6459721	106.152	51.5215	54.6304	115	0.695877	0.9565	194	0.752438	0.880483	-57.6362	-25.3005
170	1992	1966.58	22649612	28.3722	15.6075	12.7648	169	0.696269	0.837588	194	0.726101	0.826427	-77.0465	-12.0931
170	1993	2021.71	23081735	28.2089	16.0175	12.1914	169	0.696269	0.835797	194	0.726101	0.826053	-77.0465	-12.0931
170	1994	2239.25	23511358	27.9437	15.6959	12.2478	169	0.696269	0.829951	205	0.727938	0.816014	-77.0465	-12.0931
170	1995	2388.56	23939261	30.8479	18.2531	12.5948	175	0.703363	0.830887	207	0.734602	0.81394	-77.0465	-12.0931
170	1996	2405.82	24365985	31.4522	18.1535	13.2987	179	0.707479	0.834555	207	0.734602	0.817968	-77.0465	-12.0931
170	1997	2527	24789855	32.9417	18.5824	14.3593	179	0.707479	0.834	209	0.738336	0.816551	-77.0465	-12.0931
170	1998	2468.85	25206817	31.6679	18.532	13.136	179	0.707479	0.836671	194	0.723266	0.830648	-77.0465	-12.0931
170	1999	2452.05	25611482	32.489	17.456	15.033	180	0.707031	0.839727	201	0.737178	0.834298	-77.0465	-12.0931
170	2000	2486.67	26000080	34.1574	18.1561	16.0013	180	0.707031	0.840109	202	0.736632	0.835031	-77.0465	-12.0931
170	2001	2456.84	26372358	33.4512	17.7966	15.6546	180	0.707031	0.839502	202	0.736632	0.830892	-77.0465	-12.0931
170	2002	2545.66	26729909	33.3784	17.3045	16.0739	180	0.707031	0.838458	198	0.728343	0.834683	-77.0465	-12.0931
170	2003	2614.71	27073334	35.5223	17.7997	17.7226	182	0.712594	0.841642	198	0.728343	0.839082	-77.0465	-12.0931
170	2004	2711.74	27403845	39.2704	17.8157	21.4547	182	0.712594	0.842112	204	0.735824	0.833591	-77.0465	-12.0931
170	2005	2863.48	27723281	44.2562	19.1669	25.0893	182	0.712594	0.841235	204	0.738202	0.831672	-77.0465	-12.0931
170	2006	3051.29	28030688	48.3852	19.8551	28.5301	182	0.712594	0.842114	200	0.730123	0.837665	-77.0465	-12.0931
170	2007	3288.1	28328410	51.4972	22.412	29.0852	182	0.712594	0.842028	204	0.738086	0.833429	-77.0465	-12.0931
170	2008	3572.96	28625628	54.3473	27.0827	27.2646	182	0.712594	0.842528	204	0.738202	0.833992	-77.0465	-12.0931
170	2009	3565.31	28934303	44.3743	20.3965	23.9778	182	0.712594	0.841641	204	0.738202	0.83299	-77.0465	-12.0931
170	2010	3835.32	29262830	48.2728	22.7745	25.4983	182	0.712594	0.841242	200	0.730123	0.837401	-77.0465	-12.0931
171	1992	953.111	64996507	63.158	34.0282	29.1298	153	0.72831	0.843656	216	0.755882	0.822941	121.035	14.5515
171	1993	951.033	66517085	71.1665	39.8069	31.3596	153	0.72831	0.843475	215	0.760205	0.823894	121.035	14.5515
171	1994	970.386	68050807	73.9596	40.1339	33.8257	153	0.72831	0.843606	218	0.758579	0.822745	121.035	14.5515
171	1995	993.084	69606539	80.5385	44.1813	36.3573	153	0.72831	0.843144	220	0.756241	0.822208	121.035	14.5515
171	1996	1027.83	71184718	89.8	49.2933	40.5067	153	0.72831	0.844632	213	0.758569	0.830233	121.035	14.5515
171	1997	1057.42	72780928	108.25	59.2938	48.9565	152	0.725663	0.843672	215	0.757931	0.827746	121.035	14.5515
171	1998	1028.54	74393147	98.6622	53.898	44.7642	150	0.719827	0.84399	216	0.753425	0.82589	121.035	14.5515
171	1999	1037.57	76018006	94.9095	49.4202	45.4893	151	0.722626	0.843438	217	0.755111	0.826374	121.035	14.5515
171	2000	1060.55	77651848	104.73	53.3606	51.3693	151	0.722626	0.843829	221	0.754965	0.829789	121.035	14.5515
171	2001	1068.59	79297756	98.9089	52.8821	46.0269	151	0.722626	0.844326	216	0.757273	0.830532	121.035	14.5515
171	2002	1084.9	80953652	102.435	55.6881	46.747	151	0.722626	0.845256	214	0.757932	0.830735	121.035	14.5515
171	2003	1116.06	82604681	101.849	54.6923	47.1571	151	0.722626	0.844983	213	0.754859	0.8304	121.035	14.5515
171	2004	1167.81	84231329	102.643	54.0699	48.5726	155	0.726626	0.846069	215	0.757046	0.835349	121.035	14.5515
171	2005	1200.94	85821214	97.8785	51.7416	46.137	155	0.726626	0.846298	218	0.756105	0.836768	121.035	14.5515
171	2006	1241.55	87366573	94.9408	48.3628	46.5781	155	0.726626	0.845883	225	0.753115	0.82854	121.035	14.5515
171	2007	1301.22	88875548	86.6194	43.3586	43.2608	155	0.726626	0.84502	222	0.752785	0.832725	121.035	14.5515
171	2008	1332.83	90371287	76.2823	39.3702	36.912	155	0.726626	0.844189	225	0.753115	0.827871	121.035	14.5515
171	2009	1325.9	91886400	65.5904	33.358	32.2324	155	0.726626	0.844269	225	0.753115	0.831886	121.035	14.5515
171	2010	1403.31	93444322	71.4195	36.6162	34.8033	155	0.726626	0.844727	219	0.756478	0.837278	121.035	14.5515
173	1992	4475.97	38363667	41.9344	20.2636	21.6708	100	0.663245	0.80008	161	0.711076	0.818378	21.02	52.26
173	1993	4631.5	38461408	41.0522	20.0783	20.9739	100	0.663245	0.796488	169	0.726201	0.815448	21.02	52.26
173	1994	4866.35	38542652	41.2698	19.6519	21.618	108	0.664753	0.78866	178	0.737237	0.814878	21.02	52.26
173	1995	5197.6	38594998	44.2465	21.047	23.1996	113	0.662819	0.783097	211	0.743874	0.798617	21.02	52.26
173	1996	5517.67	38624370	46.0479	23.7395	22.3085	113	0.662819	0.797566	211	0.758178	0.81081	21.02	52.26
173	1997	5904.8	38649660	50.7427	27.3347	23.408	113	0.662819	0.796373	188	0.738915	0.820882	21.02	52.26
173	1998	6196.74	38663481	56.7941	30.8128	25.9813	113	0.662819	0.789895	206	0.760705	0.81697	21.02	52.26
173	1999	6477.63	38660271	54.2951	30.1036	24.1915	115	0.660235	0.789995	207	0.759937	0.819747	21.02	52.26
173	2000	6789.84	38453757	60.6708	33.5464	27.1244	115	0.660235	0.790286	203	0.751	0.823135	21.02	52.26
173	2001	6908.63	38248076	57.7768	30.7208	27.056	115	0.660235	0.794006	189	0.737546	0.831821	21.02	52.26
173	2002	7011.6	38230364	60.7328	32.098	28.6348	115	0.660235	0.798541	211	0.758533	0.826616	21.02	52.26
173	2003	7287.67	38204570	69.3185	36.0046	33.3139	129	0.689978	0.806639	192	0.737189	0.828946	21.02	52.26
173	2004	7681.67	38182222	77.3355	39.8431	37.4923	129	0.689978	0.805119	232	0.754839	0.809123	21.02	52.26
173	2005	7963.02	38165445	74.9113	37.8262	37.085	129	0.689978	0.814195	222	0.73777	0.824142	21.02	52.26
173	2006	8464.28	38141267	82.5167	42.1617	40.355	129	0.689978	0.814279	222	0.73777	0.82263	21.02	52.26
173	2007	9043.51	38120560	84.3885	43.6312	40.7573	129	0.689978	0.813875	222	0.73777	0.823464	21.02	52.26
173	2008	9505.84	38125759	83.7633	43.8665	39.8968	129	0.689978	0.81634	222	0.73777	0.827013	21.02	52.26
173	2009	9651.39	38151603	78.8057	39.3653	39.4404	129	0.689978	0.817047	232	0.754839	0.814662	21.02	52.26
173	2010	10019.4	38183683	85.6872	43.4471	42.2401	129	0.689978	0.818428	232	0.754839	0.817584	21.02	52.26
174	1992	14544.7	9969953	57.397	32.574	24.823	141	0.711563	0.904515	214	0.75394	0.827668	-9.13552	38.7072
174	1993	14229.5	9982591	55.2232	31.2715	23.9516	144	0.709098	0.900313	215	0.750048	0.827142	-9.13552	38.7072
174	1994	14335.9	10004081	58.2816	32.7737	25.5079	141	0.711563	0.903056	218	0.751165	0.832737	-9.13552	38.7072
174	1995	14910.7	10030376	61.0681	33.8997	27.1684	141	0.711563	0.902323	218	0.751165	0.836765	-9.13552	38.7072
174	1996	15418.4	10057861	61.5837	34.3742	27.2096	141	0.711563	0.902353	219	0.753118	0.836709	-9.13552	38.7072
174	1997	16044.8	10091120	63.6603	35.9049	27.7555	141	0.711563	0.903596	220	0.752218	0.838516	-9.13552	38.7072
174	1998	16805.7	10129290	65.1107	37.1835	27.9271	141	0.711563	0.903392	219	0.753118	0.840878	-9.13552	38.7072
174	1999	17416.9	10171949	64.4951	37.4117	27.0834	141	0.711563	0.905932	220	0.751979	0.837674	-9.13552	38.7072
174	2000	18003.5	10225836	68.8603	39.9256	28.9347	141	0.711563	0.905952	221	0.752417	0.838326	-9.13552	38.7072
174	2001	18239.2	10292999	66.3972	38.322	28.0752	141	0.711563	0.905247	222	0.750398	0.837334	-9.13552	38.7072
174	2002	18245	10368403	63.5052	35.9044	27.6008	141	0.711563	0.905512	222	0.750398	0.839842	-9.13552	38.7072
174	2003	17952.9	10441075	62.0463	34.4235	27.6228	144	0.709098	0.904015	222	0.750398	0.838062	-9.13552	38.7072
174	2004	18127.3	10501970	64.4078	36.3628	28.045	146	0.708382	0.904774	222	0.750398	0.836724	-9.13552	38.7072
174	2005	18185.6	10549424	64.7307	37.072	27.6587	146	0.708382	0.903746	222	0.750398	0.837544	-9.13552	38.7072
174	2006	18388.1	10584344	70.4967	39.5916	30.9051	146	0.708382	0.905286	222	0.750398	0.837226	-9.13552	38.7072
174	2007	18780.5	10608335	72.3738	40.1872	32.1865	146	0.708382	0.905451	221	0.750853	0.839175	-9.13552	38.7072
174	2008	18754	10622413	74.9647	42.5186	32.4461	145	0.709211	0.907855	222	0.750733	0.841969	-9.13552	38.7072
174	2009	18191.4	10632482	63.4626	35.4344	28.0282	145	0.709211	0.909685	222	0.750733	0.838693	-9.13552	38.7072
174	2010	18535.1	10637346	70.3164	39.0138	31.3025	145	0.709211	0.90935	222	0.750733	0.839743	-9.13552	38.7072
181	1992	620.708	10981267	63.7125	36.4852	27.2273	173	0.724399	0.83057	192	0.741675	0.822094	31.0672	-17.8312
181	1993	614.392	11210802	63.1671	32.4474	30.7196	173	0.724399	0.833431	194	0.739442	0.81539	31.0672	-17.8312
181	1994	658.339	11428655	71.1195	36.5195	34.6	173	0.724399	0.827927	195	0.741253	0.832611	31.0672	-17.8312
181	1995	647.442	11639364	79.1568	40.9204	38.2363	173	0.724399	0.830964	208	0.758394	0.810629	31.0672	-17.8312
181	1996	702.052	11846110	72.0696	35.9395	36.1301	173	0.724399	0.830559	209	0.760866	0.826764	31.0672	-17.8312
181	1997	708.92	12045813	82.2051	44.6098	37.5953	173	0.724399	0.830371	199	0.740722	0.823639	31.0672	-17.8312
181	1998	718.418	12229500	88.514	45.121	43.3931	173	0.724399	0.828556	196	0.742583	0.821414	31.0672	-17.8312
181	1999	703.612	12384727	70.9227	33.5141	37.4086	173	0.724399	0.830123	209	0.759311	0.812265	31.0672	-17.8312
181	2000	675.6	12503652	74.0674	35.9077	38.1598	173	0.724399	0.82767	199	0.74121	0.820011	31.0672	-17.8312
181	2001	680.801	12586763	67.8979	32.939	34.9589	173	0.724399	0.827869	213	0.759172	0.812222	31.0672	-17.8312
181	2002	617.593	12640922	66.8074	34.9726	31.8348	173	0.724399	0.826808	210	0.758509	0.813579	31.0672	-17.8312
181	2003	511.331	12673103	70.452	38.0549	32.3971	173	0.724399	0.826685	196	0.741646	0.821956	31.0672	-17.8312
181	2004	480.878	12693047	76.0396	41.5698	34.4698	173	0.724399	0.827607	199	0.739272	0.817013	31.0672	-17.8312
181	2005	452.789	12710589	76.0437	42.4951	33.5486	173	0.724399	0.832086	191	0.733568	0.82257	31.0672	-17.8312
181	2006	436.644	12724308	82.8207	46.8645	35.9562	173	0.724399	0.831971	195	0.734847	0.822358	31.0672	-17.8312
181	2007	420.169	12740160	84.1729	46.3875	37.7854	173	0.724399	0.830102	196	0.743756	0.82053	31.0672	-17.8312
181	2008	344.742	12784041	109.522	68.0548	41.4668	173	0.724399	0.828861	210	0.75933	0.807284	31.0672	-17.8312
181	2009	362.4	12888918	88.9793	59.7017	29.2776	173	0.724399	0.825849	202	0.740012	0.814308	31.0672	-17.8312
181	2010	391.55	13076978	126.121	78.4832	47.6373	173	0.724399	0.827412	199	0.739376	0.819503	31.0672	-17.8312
183	1992	3099.6	22794284	63.9902	36.1988	27.7914	122	0.684201	0.82888	180	0.72104	0.819645	26.0979	44.4479
183	1993	3150.73	22763280	51.0037	27.9874	23.0163	123	0.683913	0.829654	178	0.727589	0.822187	26.0979	44.4479
183	1994	3280.59	22730211	51.8671	26.9657	24.9014	123	0.683913	0.829767	206	0.729065	0.815946	26.0979	44.4479
183	1995	3522.59	22684270	60.8293	33.2128	27.6165	123	0.683913	0.827689	202	0.754677	0.80669	26.0979	44.4479
183	1996	3674.38	22619004	64.71	36.569	28.141	123	0.683913	0.829201	218	0.751513	0.790464	26.0979	44.4479
183	1997	3460.09	22553978	65.4172	36.2404	29.1768	123	0.683913	0.829632	207	0.733215	0.790642	26.0979	44.4479
183	1998	3301.21	22507344	53.2701	30.6484	22.6216	123	0.683913	0.829952	205	0.729275	0.80363	26.0979	44.4479
183	1999	3266.72	22472040	60.8684	32.8504	28.018	127	0.682582	0.821763	220	0.751181	0.792616	26.0979	44.4479
183	2000	3339.64	22442971	70.5915	37.9001	32.6913	129	0.682093	0.824986	224	0.750891	0.807422	26.0979	44.4479
183	2001	3579.6	22131970	74.4635	41.0694	33.3941	129	0.682093	0.822829	229	0.754096	0.804495	26.0979	44.4479
183	2002	3818.91	21803129	76.4831	41.0806	35.4024	129	0.682093	0.824059	214	0.73289	0.812644	26.0979	44.4479
183	2003	4028.78	21742013	76.8964	42.2015	34.6949	130	0.68481	0.829294	209	0.734568	0.822623	26.0979	44.4479
183	2004	4378.7	21684890	80.9617	45.0346	35.927	134	0.691096	0.816325	212	0.733461	0.813397	26.0979	44.4479
183	2005	4572.05	21634371	76.2054	43.2826	32.9228	134	0.691096	0.819472	213	0.73494	0.821029	26.0979	44.4479
183	2006	4943.91	21587666	68.1885	38.6337	29.5549	134	0.691096	0.815733	213	0.737264	0.817116	26.0979	44.4479
183	2007	5250.47	21546873	73.5762	42.8521	30.7241	134	0.691096	0.819154	222	0.740051	0.822429	26.0979	44.4479
183	2008	5675.42	21513622	73.9019	43.4707	30.4312	134	0.691096	0.816342	221	0.738811	0.818248	26.0979	44.4479
183	2009	5310.4	21480401	67.2437	36.6423	30.6014	130	0.685946	0.814539	222	0.740051	0.813922	26.0979	44.4479
183	2010	5233.16	21438001	76.1811	40.6792	35.5019	130	0.685946	0.814965	221	0.738811	0.815783	26.0979	44.4479
184	1992	268.505	6545100	23.8314	18.263	5.56841	104	0.759725	0.984826	121	0.771489	0.9586	30.0587	-1.95325
184	1993	266.208	6066268	25.679	20.5038	5.17525	104	0.759725	0.986541	136	0.756018	0.821649	30.0587	-1.95325
184	1994	140.254	5728464	71.0956	64.793	6.30259	104	0.759725	0.988705	128	0.747115	0.909205	30.0587	-1.95325
184	1995	191.821	5663838	30.9722	25.8214	5.15079	104	0.759725	0.987951	128	0.747115	0.906254	30.0587	-1.95325
184	1996	206.578	5929575	32.2301	26.1987	6.03137	104	0.759725	0.987676	156	0.760867	0.901595	30.0587	-1.95325
184	1997	215.523	6470628	33.4675	25.6701	7.79734	104	0.759725	0.987599	135	0.749923	0.91893	30.0587	-1.95325
184	1998	211.74	7169658	28.7945	23.2094	5.58506	105	0.763484	0.987904	144	0.75631	0.845016	30.0587	-1.95325
184	1999	207.971	7853015	30.7475	24.5254	6.22205	105	0.763484	0.988189	146	0.746983	0.819113	30.0587	-1.95325
184	2000	210.713	8395577	31.1982	24.8784	6.31982	121	0.771244	0.971774	144	0.764913	0.941097	30.0587	-1.95325
184	2001	219.454	8760003	32.755	24.2764	8.47855	121	0.771244	0.970988	150	0.766756	0.928989	30.0587	-1.95325
184	2002	242.797	8987523	30.7499	23.7146	7.03536	121	0.771244	0.970604	162	0.763587	0.893541	30.0587	-1.95325
184	2003	242.579	9126167	32	23.5466	8.4534	121	0.771244	0.970378	150	0.760133	0.903643	30.0587	-1.95325
184	2004	255.835	9254379	35.8836	24.7596	11.124	121	0.771244	0.970287	145	0.760715	0.935373	30.0587	-1.95325
184	2005	273.747	9429457	36.6414	25.217	11.4244	122	0.770251	0.969991	158	0.757462	0.863628	30.0587	-1.95325
184	2006	290.038	9660946	36.3413	25.2836	11.0577	122	0.770251	0.970226	179	0.754313	0.833074	30.0587	-1.95325
184	2007	303.775	9928143	36.7239	25.5594	11.1645	122	0.770251	0.969662	164	0.764848	0.881807	30.0587	-1.95325
184	2008	327.942	10222961	44.6499	30.1933	14.4565	125	0.767063	0.921616	157	0.767367	0.902721	30.0587	-1.95325
184	2009	338.27	10529668	39.6637	29.528	10.1356	125	0.767063	0.919378	191	0.751629	0.824477	30.0587	-1.95325
184	2010	352.412	10836732	40.6341	30.5879	10.0462	125	0.767063	0.920113	187	0.756143	0.832494	30.0587	-1.95325
185	1992	4601.4	148689000	110.577	48.2546	62.3225	126	0.681996	0.904995	193	0.729893	0.846793	37.6176	55.7558
185	1993	4207.31	148520000	68.6984	30.4938	38.2046	126	0.681996	0.905347	173	0.726731	0.902704	37.6176	55.7558
185	1994	3683.02	148336000	50.9537	23.1953	27.7584	126	0.681996	0.906857	171	0.727684	0.903302	37.6176	55.7558
185	1995	3535.06	148141000	55.1838	25.8943	29.2895	126	0.681996	0.907854	170	0.727921	0.912536	37.6176	55.7558
185	1996	3417.07	147739000	47.9231	21.8498	26.0733	126	0.681996	0.907235	218	0.754155	0.850057	37.6176	55.7558
185	1997	3475.15	147304000	47.2572	22.5272	24.73	126	0.681996	0.908366	194	0.718352	0.892523	37.6176	55.7558
185	1998	3300.04	146899000	55.7727	24.5513	31.2215	127	0.680739	0.90873	207	0.730737	0.848206	37.6176	55.7558
185	1999	3525.4	146309000	69.3938	26.1735	43.2203	127	0.680739	0.906607	207	0.728836	0.844611	37.6176	55.7558
185	2000	3878.1	146303000	68.0943	24.0336	44.0607	127	0.680739	0.905009	203	0.732591	0.84512	37.6176	55.7558
185	2001	4085.44	1.4595e+08	61.1107	24.2173	36.8934	126	0.681021	0.902203	211	0.736286	0.843053	37.6176	55.7558
185	2002	4298.38	1.453e+08	59.7077	24.4583	35.2493	133	0.679436	0.897426	208	0.730524	0.857837	37.6176	55.7558
185	2003	4634.31	1.44599e+08	59.1283	23.8783	35.25	133	0.679436	0.894297	210	0.729662	0.851123	37.6176	55.7558
185	2004	4992.76	1.4385e+08	56.5819	22.164	34.4179	134	0.679354	0.895109	223	0.735741	0.846779	37.6176	55.7558
185	2005	5337.07	143150000	56.7132	21.5102	35.2031	134	0.679354	0.894196	223	0.735741	0.845925	37.6176	55.7558
185	2006	5798.55	142500000	54.7334	21.0029	33.7305	134	0.679354	0.893535	223	0.735741	0.84768	37.6176	55.7558
185	2007	6311.18	142100000	51.7061	21.5421	30.1641	134	0.679354	0.894446	223	0.735741	0.847193	37.6176	55.7558
185	2008	6649.4	141950000	53.3825	22.0729	31.3096	134	0.679354	0.892377	224	0.737462	0.844863	37.6176	55.7558
185	2009	6131.09	141910000	48.4351	20.497	27.9381	135	0.682094	0.892331	224	0.737018	0.846688	37.6176	55.7558
185	2010	6385.66	142389000	50.3555	21.1399	29.2156	135	0.682094	0.891305	224	0.737018	0.849795	37.6176	55.7558
188	1992	7637.78	41360	130.637	68.9791	61.6579	79	0.695046	0.968926	132	0.736531	0.912922	-62.7309	17.3
188	1993	8053.59	41836	129.423	71.1027	58.3208	84	0.69898	0.968967	137	0.736397	0.913729	-62.7309	17.3
188	1994	8359.37	42363	119.182	64.5348	54.6467	84	0.69898	0.96661	136	0.734288	0.912798	-62.7309	17.3
188	1995	8559.9	42888	125.709	74.5554	51.1541	84	0.69898	0.967911	144	0.74222	0.914363	-62.7309	17.3
188	1996	9014.29	43391	128.341	78.6576	49.6833	84	0.69898	0.966418	144	0.742818	0.917336	-62.7309	17.3
188	1997	9516.23	43885	124.057	70.876	53.1806	84	0.69898	0.965469	147	0.743442	0.914416	-62.7309	17.3
188	1998	9515.34	44391	123.729	69.9613	53.7677	84	0.69898	0.966088	143	0.739239	0.916861	-62.7309	17.3
188	1999	9889.29	44938	113.918	66.926	46.9916	84	0.69898	0.966781	143	0.736567	0.917096	-62.7309	17.3
188	2000	9719.2	45544	95.8129	59.771	36.042	84	0.69898	0.964064	164	0.731665	0.904181	-62.7309	17.3
188	2001	10079.9	46214	86.6636	53.0897	33.5739	84	0.69898	0.964107	166	0.730127	0.896245	-62.7309	17.3
188	2002	10115.1	46934	85.7608	53.6613	32.0996	84	0.69898	0.963966	168	0.731912	0.896759	-62.7309	17.3
188	2003	9812.76	47679	91.2978	55.4757	35.8222	84	0.69898	0.963888	169	0.731188	0.897684	-62.7309	17.3
188	2004	10083.5	48421	87.5488	48.5679	38.9809	85	0.70463	0.964424	168	0.731886	0.89807	-62.7309	17.3
188	2005	10916.2	49139	94.4774	52.2226	42.2548	85	0.70463	0.964934	170	0.737437	0.89842	-62.7309	17.3
188	2006	11389.1	49823	87.4567	50.407	37.0497	84	0.699083	0.968905	170	0.737437	0.898805	-62.7309	17.3
188	2007	11559.1	50478	83.3849	49.7463	33.6386	84	0.699083	0.968342	168	0.731886	0.898735	-62.7309	17.3
188	2008	11944.1	51110	86.3756	55.1305	31.2451	84	0.699083	0.968749	168	0.731886	0.897009	-62.7309	17.3
188	2009	11091.2	51731	72.7929	48.906	23.8869	84	0.699083	0.969326	168	0.731886	0.8973	-62.7309	17.3
188	2010	10984.8	52352	74.7258	46.8686	27.8572	84	0.699083	0.970872	155	0.734651	0.906945	-62.7309	17.3
189	1992	4819.79	141934	144.29	76.5487	67.7411	117	0.754651	0.960049	161	0.761227	0.919317	-60.9832	14
189	1993	4886.72	143592	141.252	73.5931	67.6585	117	0.754651	0.959483	160	0.762064	0.917	-60.9832	14
189	1994	4899.19	145262	137.064	71.3724	65.692	117	0.754651	0.959895	161	0.761227	0.917404	-60.9832	14
189	1995	4999.08	147040	136.855	69.3103	67.545	117	0.754651	0.960297	161	0.761534	0.917224	-60.9832	14
189	1996	5201.9	148962	130.853	68.5064	62.3463	117	0.754651	0.959722	162	0.760703	0.918476	-60.9832	14
189	1997	5152.61	150994	127.887	68.5448	59.3421	117	0.754651	0.959304	173	0.761162	0.882589	-60.9832	14
189	1998	5405.78	153066	122.962	64.5339	58.4286	117	0.754651	0.960423	173	0.763748	0.917968	-60.9832	14
189	1999	5461.67	155073	119.443	64.2812	55.1619	117	0.754651	0.96613	183	0.763014	0.928668	-60.9832	14
189	2000	5468.14	156949	107.635	58.3352	49.2995	117	0.754651	0.966394	195	0.754784	0.894284	-60.9832	14
189	2001	5150.05	158650	103.138	56.8558	46.2822	117	0.754651	0.967091	193	0.75592	0.867172	-60.9832	14
189	2002	5105.35	160217	99.6026	55.4561	44.1465	117	0.754651	0.967243	188	0.757786	0.869719	-60.9832	14
189	2003	5281.43	161766	113.885	63.9549	49.9296	117	0.754651	0.968328	188	0.754862	0.900357	-60.9832	14
189	2004	5665.56	163460	112.383	58.2923	54.0905	132	0.744413	0.965717	194	0.753698	0.899589	-60.9832	14
189	2005	5492.86	165407	123.246	65.4716	57.7746	132	0.744413	0.967599	191	0.753385	0.900963	-60.9832	14
189	2006	5883.76	167658	113.52	69.948	43.5719	132	0.744413	0.965961	196	0.753135	0.867704	-60.9832	14
189	2007	5891.66	170149	107.053	66.425	40.6278	132	0.744413	0.967026	196	0.753879	0.870979	-60.9832	14
189	2008	6100.02	172734	116.419	70.4072	46.0116	132	0.744413	0.9664	199	0.751376	0.871794	-60.9832	14
189	2009	6035.63	175200	102.145	55.529	46.6157	132	0.744413	0.968416	199	0.751376	0.865383	-60.9832	14
189	2010	5974.41	177397	117.955	65.522	52.4332	132	0.744413	0.968423	186	0.748931	0.878866	-60.9832	14
191	1992	3345.93	108001	127.65	68.3534	59.297	96	0.740854	0.973701	129	0.758211	0.954999	-61.2653	13.2035
191	1993	3348.22	108097	117.85	67.8481	50.0023	96	0.740854	0.973647	133	0.760737	0.956452	-61.2653	13.2035
191	1994	3246.7	108129	116.576	70.3056	46.2705	96	0.740854	0.974587	133	0.760737	0.951867	-61.2653	13.2035
191	1995	3279.44	108122	116.639	65.4871	51.1522	96	0.740854	0.97467	133	0.760737	0.953452	-61.2653	13.2035
[truncated: 680 more rows]
