# Supplementary material for: Commercial Plant Production and Consumption Still Follow the Latitudinal Gradient in Species Diversity despite Economic Globalization
Source: PLoS One. 2016 Oct 5;11(10):e0163002. doi: 10.1371/journal.pone.0163002 (PMC5051709; doi:10.1371/journal.pone.0163002)
Supplement: S29 File — (XLSX) [file pone.0163002.s032.xlsx]

## Sheet: CountryData19922010WithBalanceC
id	year	gdpcapita	pop	openness	imports	exports	srp	psvp	ep	src	psvc	ec	longi	lati	nra	tbi
10	1992	24314.9	17500000	33.1074	16.4523	16.655	166	0.692472	0.477247	280	0.750113	0.402851	149.129	-35.282	0.0384783	0.0286834
10	1993	25068	17700000	35.4346	17.9051	17.5294	166	0.692472	0.480659	273	0.739702	0.411738	149.129	-35.282	0.0374961	0.0267783
10	1994	25808.2	17900000	36.4035	18.47	17.9335	161	0.6961	0.483242	272	0.740404	0.412508	149.129	-35.282	0.0377577	0.0283807
10	1995	26515.6	18100000	37.6591	19.8149	17.8442	161	0.6961	0.480237	262	0.724058	0.423804	149.129	-35.282	0.0349978	0.0261477
10	1996	27214.6	18300000	38.1594	19.3007	18.8586	161	0.6961	0.480216	270	0.741262	0.40883	149.129	-35.282	0.0356258	0.0277526
10	1997	27961.6	18500000	37.9176	18.806	19.1116	161	0.6961	0.480103	271	0.739216	0.407344	149.129	-35.282	0.0286977	0.0241268
10	1998	28923.6	18700000	39.9211	20.3546	19.5665	161	0.6961	0.481794	263	0.727819	0.420828	149.129	-35.282	0.0250483	0.0229348
10	1999	30011.7	18900000	38.8867	20.5709	18.3158	161	0.6961	0.481206	262	0.724077	0.425254	149.129	-35.282	0.021191	0.0204016
10	2000	30796.6	19200000	40.7754	21.3793	19.396	161	0.6961	0.48122	260	0.724886	0.42132	149.129	-35.282	0.0052114	-3.57e-06
10	2001	30961.3	19400000	43.9457	21.8781	22.0676	161	0.6961	0.481396	263	0.725709	0.42326	149.129	-35.282	0.0051743	-3.47e-05
10	2002	31782.5	19700000	41.2165	20.5831	20.6333	161	0.6961	0.484614	269	0.736329	0.417162	149.129	-35.282	0.0051261	-0.0001985
10	2003	32381.9	19900000	39.9126	20.9981	18.9145	161	0.6961	0.483132	268	0.738338	0.423478	149.129	-35.282	0.0051371	-0.0002451
10	2004	33336.2	20100000	36.6675	19.6277	17.0398	161	0.6961	0.486221	261	0.730356	0.439649	149.129	-35.282	0.0056054	-0.0002016
10	2005	33947.6	20400000	38.7585	20.6466	18.1119	161	0.6961	0.483545	274	0.745066	0.416381	149.129	-35.282	0.0049398	-0.0002905
10	2006	34468.2	20700000	40.8633	21.1698	19.6935	161	0.6961	0.486617	277	0.753207	0.419886	149.129	-35.282	0.0347905	-0.0014885
10	2007	35232.6	21000000	41.124	21.1116	20.0124	161	0.6961	0.488112	269	0.741625	0.424351	149.129	-35.282	0.0260425	-0.001005
10	2008	35930.5	21400000	41.8591	21.9656	19.8935	161	0.6961	0.491853	266	0.746363	0.429302	149.129	-35.282	0.0206415	-0.0006817
10	2009	35861.2	21800000	44.7787	22.1446	22.6341	161	0.6961	0.488609	265	0.746807	0.427672	149.129	-35.282	0.0173107	-0.0020802
10	2010	36134.5	22100000	39.6215	20.0337	19.5878	161	0.6961	0.487405	266	0.746363	0.430462	149.129	-35.282	0.0122134	-0.0020802
11	1992	28997.6	7840709	69.972	35.5297	34.4423	92	0.664682	0.478107	283	0.752485	0.396421	16.3798	48.2201	0.714997	-0.0956003
11	1993	28911	7905633	65.4594	32.7741	32.6853	92	0.664682	0.478764	277	0.736893	0.400119	16.3798	48.2201	0.799085	0.297263
11	1994	29491.8	7936118	68.2704	34.8636	33.4069	92	0.664682	0.480942	277	0.738797	0.400219	16.3798	48.2201	0.821491	0.0003271
11	1995	30232.3	7948278	70.6207	35.7859	34.8348	95	0.675746	0.500934	280	0.742897	0.410078	16.3798	48.2201	0.386685	-0.285871
11	1996	30936.2	7959017	72.5306	37.0414	35.4892	105	0.707666	0.481513	285	0.756606	0.413544	16.3798	48.2201	0.344879	-0.202648
11	1997	31614.6	7968041	79.0082	39.7602	39.2481	105	0.707666	0.481091	279	0.74158	0.419903	16.3798	48.2201	0.38987	-0.201295
11	1998	32775.4	7976789	81.2052	40.3143	40.8909	107	0.706435	0.48265	278	0.740228	0.417247	16.3798	48.2201	0.525882	-0.217504
11	1999	33869.4	7992324	82.9287	40.8774	42.0512	107	0.706435	0.485561	291	0.757461	0.409434	16.3798	48.2201	0.649097	-0.268918
11	2000	35027.3	8011566	90.6718	44.4622	46.2095	107	0.706435	0.490482	289	0.755193	0.40912	16.3798	48.2201	0.42333	-0.241701
11	2001	35192.6	8042293	93.9622	45.8838	48.0784	107	0.706435	0.483724	289	0.755193	0.415712	16.3798	48.2201	0.34373	-0.214455
11	2002	35613.1	8081957	92.6091	43.9245	48.6846	107	0.706435	0.487768	290	0.756344	0.415653	16.3798	48.2201	0.432901	-0.254689
11	2003	35746.9	8121423	92.9899	44.7486	48.2413	127	0.695309	0.477582	288	0.756679	0.430487	16.3798	48.2201	0.470896	-0.277551
11	2004	36445.8	8171966	99.1901	47.706	51.4841	127	0.695309	0.475338	288	0.756679	0.432977	16.3798	48.2201	0.396455	-0.266256
11	2005	37067.3	8227829	103.694	49.8547	53.8389	127	0.695309	0.475678	292	0.755292	0.42806	16.3798	48.2201	0.248658	-0.247591
11	2006	38237.9	8268641	107.662	51.3008	56.3618	127	0.695309	0.475419	293	0.756411	0.430677	16.3798	48.2201	0.21384	-0.210852
11	2007	39501.4	8300788	112.07	53.1704	58.8998	127	0.695309	0.476284	289	0.756346	0.430739	16.3798	48.2201	0.143166	-0.129493
11	2008	39895.1	8336926	112.778	53.5109	59.2672	126	0.695738	0.470507	289	0.756346	0.432971	16.3798	48.2201	0.0998311	-0.0835966
11	2009	38255.9	8365275	95.6264	45.562	50.0644	126	0.695738	0.467377	289	0.756346	0.435387	16.3798	48.2201	0.103728	-0.0782989
11	2010	38926.5	8389771	104.01	49.9067	54.1033	127	0.698207	0.473949	289	0.756346	0.43112	16.3798	48.2201	0.0657684	-0.033477
21	1992	3911.57	155000000	19.2534	8.38509	10.8682	171	0.742485	0.440921	260	0.756242	0.367155	-47.9292	-15.7801	-0.200794	-0.100512
21	1993	4031.13	157000000	19.5993	9.09605	10.5033	171	0.742485	0.443124	269	0.753557	0.360043	-47.9292	-15.7801	-0.138864	-0.225606
21	1994	4181.66	159000000	18.6746	9.16162	9.51301	171	0.742485	0.439049	278	0.753357	0.363834	-47.9292	-15.7801	0.101278	0.320855
21	1995	4300.07	162000000	16.0318	8.775	7.25681	171	0.742485	0.436857	286	0.754474	0.372997	-47.9292	-15.7801	0.0488174	-0.0622632
21	1996	4325.68	164000000	14.9329	8.3661	6.56674	171	0.742485	0.438867	286	0.755913	0.374669	-47.9292	-15.7801	0.0405389	-0.0835019
21	1997	4403.81	167000000	15.8411	9.02042	6.82066	171	0.742485	0.439428	286	0.754663	0.368172	-47.9292	-15.7801	0.106069	-0.0395566
21	1998	4339.17	169000000	15.865	8.93221	6.93278	171	0.742485	0.439081	286	0.754663	0.378587	-47.9292	-15.7801	0.0928623	-0.128454
21	1999	4286.17	172000000	20.2272	10.8161	9.41109	171	0.742485	0.435262	271	0.751194	0.382084	-47.9292	-15.7801	0.109819	-0.0229485
21	2000	4406.71	175000000	21.72	11.7418	9.97819	171	0.742485	0.435489	265	0.753997	0.393712	-47.9292	-15.7801	0.057926	-0.0561359
21	2001	4402.51	177000000	25.6783	13.4969	12.1814	171	0.742485	0.434991	261	0.757073	0.392484	-47.9292	-15.7801	0.0302249	-0.108826
21	2002	4458.33	179000000	26.6796	12.583	14.0966	171	0.742485	0.435059	266	0.754772	0.391011	-47.9292	-15.7801	0.0099618	-0.0806526
21	2003	4450.93	182000000	27.0621	12.0752	14.9869	171	0.742485	0.43548	268	0.750712	0.388553	-47.9292	-15.7801	0.0378674	-0.112658
21	2004	4647.53	184000000	28.9732	12.5481	16.4251	171	0.742485	0.434266	274	0.751913	0.382578	-47.9292	-15.7801	0.0679869	-0.102828
21	2005	4739.31	186000000	26.6484	11.52	15.1283	172	0.744122	0.439099	269	0.75086	0.387473	-47.9292	-15.7801	0.0437166	-0.106839
21	2006	4874.6	188000000	25.8342	11.4658	14.3684	172	0.744122	0.438441	274	0.752823	0.387431	-47.9292	-15.7801	0.0296706	-0.112378
21	2007	5121.03	190000000	25.2087	11.8443	13.3644	172	0.744122	0.436718	268	0.749651	0.383951	-47.9292	-15.7801	0.030508	-0.208733
21	2008	5336.08	192000000	27.1363	13.4731	13.6632	172	0.744122	0.434516	268	0.749651	0.380498	-47.9292	-15.7801	0.0189512	-0.0930047
21	2009	5271.14	193000000	22.1183	11.1393	10.979	172	0.744122	0.434619	266	0.754099	0.386147	-47.9292	-15.7801	0.0184405	-0.229123
21	2010	5618.32	195000000	22.7745	11.9029	10.8716	172	0.744122	0.437655	268	0.749651	0.391873	-47.9292	-15.7801	0.0092726	-0.153961
27	1992	2481.76	8540164	100.05	52.9382	47.1116	146	0.696249	0.452067	215	0.732315	0.420563	23.3238	42.7105	-0.314369	0.0304115
27	1993	2464.6	8472313	84.0415	45.8347	38.2068	163	0.700166	0.432729	241	0.724829	0.404029	23.3238	42.7105	-0.0281304	0.125098
27	1994	2517.95	8443591	90.7201	45.6726	45.0476	163	0.703774	0.441883	251	0.733637	0.391342	23.3238	42.7105	-0.232403	0.0209572
27	1995	2601.53	8406067	101.827	49.9061	51.921	165	0.702968	0.440985	251	0.732462	0.396774	23.3238	42.7105	-0.188294	-0.240802
27	1996	2378.84	8362826	116.197	56.8069	59.3902	163	0.703765	0.440681	226	0.734389	0.425512	23.3238	42.7105	-0.357089	-0.149886
27	1997	2353.99	8312068	112.094	53.4116	58.6823	163	0.703372	0.440572	238	0.73222	0.403857	23.3238	42.7105	-0.0905316	-0.0913889
27	1998	2484.95	8256786	117.178	58.0837	59.0944	163	0.703765	0.444538	241	0.731142	0.4018	23.3238	42.7105	0.0552861	-0.232326
27	1999	2548	8210624	116.559	60.5763	55.983	163	0.703765	0.444869	236	0.733828	0.407707	23.3238	42.7105	-0.0449452	-0.202984
27	2000	2706.57	8170172	106.262	55.7997	50.4624	163	0.703765	0.447383	238	0.730949	0.412137	23.3238	42.7105	0.021572	-0.151912
27	2001	2872.96	8020282	106.866	58.1442	48.7218	164	0.702865	0.450622	254	0.723711	0.402425	23.3238	42.7105	-0.0582229	-0.146373
27	2002	3066.02	7868468	102.98	55.5352	47.4452	164	0.702865	0.448837	255	0.73431	0.402315	23.3238	42.7105	-0.1032	-0.280682
27	2003	3253.22	7823557	107.385	58.8576	48.5271	166	0.702219	0.454911	247	0.733971	0.418039	23.3238	42.7105	0.1341	-0.145906
27	2004	3490.1	7781161	115.323	63.3921	51.9308	166	0.702219	0.452798	239	0.724398	0.43403	23.3238	42.7105	0.182531	-0.302625
27	2005	3733.26	7739900	96.164	55.6271	40.537	166	0.702219	0.452548	239	0.729705	0.43645	23.3238	42.7105	0.0374485	-0.39647
27	2006	3997.04	7699020	140.005	78.7961	61.2093	175	0.694275	0.437378	269	0.741111	0.398492	23.3238	42.7105	0.0022251	-0.248242
27	2007	4274.64	7659764	138.65	79.1834	59.4666	175	0.694275	0.439073	273	0.739765	0.40567	23.3238	42.7105	0.0336221	-0.213541
27	2008	4561.33	7623395	136.949	78.732	58.2174	174	0.694465	0.424652	267	0.741906	0.410045	23.3238	42.7105	0.0127232	-0.0124261
27	2009	4332.2	7585131	103.848	56.3408	47.5076	176	0.693905	0.434139	280	0.757868	0.405946	23.3238	42.7105	0.0149271	-0.0239142
27	2010	4378.88	7534289	116.715	59.3048	57.4104	176	0.693905	0.431631	276	0.743848	0.405952	23.3238	42.7105	0.007311	0.0120679
33	1992	25968.9	28500000	54.5593	27.4659	27.0934	92	0.705831	0.532976	273	0.740713	0.430936	-75.6919	45.4215	0.32874	-0.251732
33	1993	26286.9	28800000	60.4162	30.2087	30.2075	100	0.70977	0.524198	273	0.740713	0.436558	-75.6919	45.4215	0.266493	-0.245506
33	1994	27286.3	29100000	66.8257	32.8218	34.0039	100	0.70977	0.527417	273	0.740713	0.435422	-75.6919	45.4215	0.217392	-0.245272
33	1995	27821.2	29400000	71.456	34.1324	37.3236	100	0.70977	0.529074	273	0.740713	0.437072	-75.6919	45.4215	0.238335	-0.186567
33	1996	27968.7	29700000	72.7479	34.3608	38.3871	101	0.708721	0.531539	273	0.740713	0.440013	-75.6919	45.4215	0.168361	-0.201239
33	1997	28844.1	30000000	77.0193	37.5279	39.4914	101	0.708721	0.531402	273	0.740713	0.439673	-75.6919	45.4215	0.154564	-0.27485
33	1998	29767.2	30200000	80.8848	39.4406	41.4442	101	0.708721	0.530814	274	0.740364	0.439309	-75.6919	45.4215	0.18691	-0.272881
33	1999	31155	30500000	82.7084	39.5243	43.1841	101	0.708721	0.532738	274	0.740364	0.443327	-75.6919	45.4215	0.198544	-0.277984
33	2000	32497.2	30800000	85.4042	39.8257	45.5785	106	0.705777	0.522303	273	0.740751	0.442059	-75.6919	45.4215	0.234778	-0.327528
33	2001	32744.7	31100000	81.3411	37.7995	43.5417	111	0.702966	0.50755	273	0.740751	0.440249	-75.6919	45.4215	0.180504	-0.216715
33	2002	33401.3	31400000	78.713	37.1497	41.5633	123	0.702394	0.469984	272	0.741103	0.442852	-75.6919	45.4215	0.249088	-0.281988
33	2003	33692.3	31700000	72.4816	34.3608	38.1209	123	0.702394	0.467202	272	0.741103	0.444374	-75.6919	45.4215	0.289334	-0.283951
33	2004	34397.1	32000000	72.53	34.1089	38.4211	123	0.702394	0.466618	272	0.741103	0.442357	-75.6919	45.4215	0.240497	-0.246524
33	2005	35087.9	32300000	71.8935	34.0846	37.8088	123	0.702394	0.468112	272	0.741103	0.442062	-75.6919	45.4215	0.124403	-0.24432
33	2006	35786	32600000	69.7563	33.6233	36.133	123	0.702394	0.469184	272	0.741103	0.44181	-75.6919	45.4215	0.153901	-0.393354
33	2007	36182.9	32900000	67.9773	33.019	34.9583	123	0.702394	0.466772	266	0.741189	0.441597	-75.6919	45.4215	0.0969697	-0.255414
33	2008	36005.5	33300000	68.7113	33.5941	35.1172	122	0.707305	0.46089	266	0.741189	0.444115	-75.6919	45.4215	0.0801879	-0.219447
33	2009	34583.4	33700000	59.1801	30.4338	28.7463	122	0.707305	0.463513	266	0.741189	0.444152	-75.6919	45.4215	0.142484	-0.357715
33	2010	35277.3	34100000	60.7399	31.3093	29.4306	122	0.707305	0.463604	266	0.741189	0.444424	-75.6919	45.4215	0.123717	-0.331692
38	1992	757.187	17400000	72.8038	41.0334	31.7704	117	0.749768	0.450201	225	0.754033	0.37761	79.8528	6.92148	-0.0446044	-0.307087
38	1993	799.341	17600000	77.1475	43.3465	33.801	117	0.749768	0.449777	237	0.748995	0.351073	79.8528	6.92148	0.0838468	-0.354981
38	1994	832.545	17900000	79.4308	45.6179	33.8129	117	0.749768	0.447836	231	0.762824	0.364908	79.8528	6.92148	0.0999969	-0.432249
38	1995	866.47	18100000	81.6351	46.0374	35.5976	117	0.749768	0.447885	248	0.757487	0.360874	79.8528	6.92148	0.108905	-0.457473
38	1996	889.585	18300000	78.874	43.9006	34.9733	117	0.749768	0.447606	242	0.76691	0.368654	79.8528	6.92148	0.0287149	-0.345811
38	1997	934.74	18600000	80.1376	43.5994	36.5381	117	0.749768	0.446273	219	0.742299	0.392827	79.8528	6.92148	0.139112	-0.221333
38	1998	967.404	18800000	78.495	42.2512	36.2438	117	0.749768	0.446389	243	0.758005	0.364393	79.8528	6.92148	0.155109	-0.0544153
38	1999	994.606	19100000	78.7515	43.2678	35.4837	117	0.749768	0.445902	243	0.759688	0.366557	79.8528	6.92148	0.178401	-0.166283
38	2000	1051.74	19100000	88.6365	49.6208	39.0157	117	0.749768	0.444505	235	0.761304	0.373875	79.8528	6.92148	0.112241	-0.034982
38	2001	1052.29	18800000	80.8986	43.5674	37.3312	117	0.749768	0.44345	240	0.760045	0.371306	79.8528	6.92148	0.192145	-0.0374838
38	2002	1086.84	18900000	76.3351	41.4218	34.9133	117	0.749768	0.446359	234	0.756901	0.380409	79.8528	6.92148	0.168669	-0.185793
38	2003	1136.27	19200000	75.3363	40.6827	34.6535	117	0.749768	0.444799	243	0.76094	0.360611	79.8528	6.92148	0.036775	-0.0618524
38	2004	1181.99	19400000	79.483	44.152	35.3309	117	0.749768	0.44224	230	0.749235	0.383223	79.8528	6.92148	-0.0167576	-0.0094037
38	2005	1242.4	19600000	73.604	41.2671	32.3369	117	0.749768	0.443976	226	0.755312	0.373531	79.8528	6.92148	0.0021283	0.418438
38	2006	1323.25	19900000	71.2612	41.1326	30.1285	117	0.749768	0.441811	233	0.751777	0.359454	79.8528	6.92148	-0.100298	0.502277
38	2007	1400.43	20000000	68.6065	39.4915	29.115	117	0.749768	0.441864	242	0.755878	0.348808	79.8528	6.92148	-0.0362517	0.394445
38	2008	1470.7	20200000	63.369	38.5275	24.8415	117	0.749768	0.442054	236	0.761555	0.363904	79.8528	6.92148	-0.140345	0.664427
38	2009	1505.4	20500000	49.1491	27.8208	21.3284	117	0.749768	0.442745	239	0.760182	0.365697	79.8528	6.92148	-0.0722777	0.409085
38	2010	1610.09	20700000	53.0616	30.6847	22.3768	117	0.749768	0.444288	246	0.760951	0.349534	79.8528	6.92148	-0.148839	0.508581
40	1992	4816.61	13700000	57.9809	28.169	29.8119	121	0.697604	0.498953	211	0.743607	0.424741	-70.6475	-33.475	0.0992703	-0.153896
40	1993	5060.12	14000000	55.242	28.6189	26.6232	121	0.697604	0.499057	210	0.744012	0.428463	-70.6475	-33.475	0.0985892	-0.149055
40	1994	5256.19	14200000	54.8121	26.5742	28.2379	121	0.697604	0.498411	211	0.744519	0.429739	-70.6475	-33.475	0.100618	-0.152752
40	1995	5720.02	14400000	56.4054	27.1026	29.3028	121	0.697604	0.499494	226	0.740223	0.406505	-70.6475	-33.475	0.0791845	-0.123167
40	1996	6050.95	14700000	56.242	28.9652	27.2768	121	0.697604	0.499097	228	0.740177	0.4026	-70.6475	-33.475	0.0635282	-0.0911887
40	1997	6359.51	14900000	56.2868	29.2031	27.0838	121	0.697604	0.500951	242	0.736675	0.382081	-70.6475	-33.475	0.0849422	-0.119331
40	1998	6477.89	15100000	55.8659	29.566	26.2999	129	0.696423	0.468264	242	0.738782	0.380208	-70.6475	-33.475	0.0882287	-0.123082
40	1999	6347.27	15300000	56.9238	27.3258	29.598	129	0.696423	0.47229	246	0.760358	0.374547	-70.6475	-33.475	0.0958431	-0.121991
40	2000	6551.57	15500000	57.8652	28.5781	29.2872	129	0.696423	0.472417	249	0.759048	0.375833	-70.6475	-33.475	0.102372	-0.13299
40	2001	6690.89	15600000	61.4143	30.5423	30.872	129	0.696423	0.471734	229	0.741787	0.399136	-70.6475	-33.475	0.0587405	-0.0566126
40	2002	6757.99	15800000	61.9371	30.3938	31.5433	129	0.696423	0.469865	265	0.754484	0.351618	-70.6475	-33.475	0.0538738	-0.0509471
40	2003	6948.03	16000000	65.1224	31.2001	33.9222	129	0.696423	0.469848	261	0.755905	0.36095	-70.6475	-33.475	0.0487911	-0.04902
40	2004	7289.12	16200000	68.2588	30.4037	37.8552	130	0.699504	0.473925	265	0.759142	0.35632	-70.6475	-33.475	0.0266401	-0.0114
40	2005	7614.52	16300000	69.9674	31.585	38.3824	130	0.699504	0.474783	255	0.761452	0.371138	-70.6475	-33.475	0.0321077	-0.0146211
40	2006	7883.55	16500000	72.0652	29.5603	42.5049	130	0.699504	0.474652	249	0.756829	0.374292	-70.6475	-33.475	0.0506824	-0.0457338
40	2007	8164.9	16700000	75.8812	32.0003	43.8809	130	0.699504	0.476308	261	0.756823	0.363793	-70.6475	-33.475	0.0874968	0.082888
40	2008	8382.31	16800000	81.0414	39.5347	41.5067	130	0.699504	0.476201	259	0.75786	0.373782	-70.6475	-33.475	0.0334093	-0.0144764
40	2009	8217.06	17000000	66.7685	29.5975	37.1709	130	0.699504	0.476084	250	0.756158	0.380125	-70.6475	-33.475	0.052544	0.0200142
40	2010	8610.02	17200000	69.5696	31.7263	37.8433	130	0.699504	0.476781	264	0.755816	0.366268	-70.6475	-33.475	0.0312356	-0.0116297
44	1992	2928.36	34600000	33.4656	15.7571	17.7085	145	0.749709	0.392399	264	0.758302	0.341651	-74.082	4.60987	0.159655	0.195722
44	1993	2942.18	35300000	35.1883	18.7593	16.4289	145	0.749709	0.393725	252	0.754864	0.352147	-74.082	4.60987	0.168036	-0.139541
44	1994	3057.09	35900000	35.9175	20.9192	14.9984	144	0.750598	0.38916	255	0.753313	0.346462	-74.082	4.60987	0.104695	-0.378215
44	1995	3158.23	36600000	35.4972	20.9635	14.5337	143	0.751674	0.389007	262	0.753477	0.342729	-74.082	4.60987	0.0631878	-0.335299
44	1996	3165.84	37200000	36.0441	20.8446	15.1995	143	0.751674	0.383255	256	0.751324	0.360482	-74.082	4.60987	0.210954	-0.134834
44	1997	3216.97	37900000	35.5971	20.7555	14.8415	144	0.750589	0.395334	259	0.74994	0.363197	-74.082	4.60987	0.12544	-0.381785
44	1998	3179.37	38600000	35.9089	20.9016	15.0074	144	0.750589	0.394557	262	0.746844	0.35867	-74.082	4.60987	0.132893	-0.351276
44	1999	2994	39200000	36.1493	17.8027	18.3466	175	0.747295	0.403719	258	0.746527	0.367539	-74.082	4.60987	0.129259	-0.265151
44	2000	3074.32	39900000	32.6671	16.752	15.9151	175	0.747295	0.405772	262	0.747654	0.371389	-74.082	4.60987	0.196197	-0.225415
44	2001	3074.98	40600000	33.9011	18.514	15.3871	175	0.747295	0.406146	263	0.750872	0.36742	-74.082	4.60987	0.263103	-0.281029
44	2002	3101.69	41200000	32.9826	18.1671	14.8156	175	0.747295	0.406141	269	0.755047	0.36019	-74.082	4.60987	0.340828	0.0045227
44	2003	3172.74	41900000	36.5162	19.9409	16.5753	175	0.747295	0.40783	262	0.753907	0.373306	-74.082	4.60987	0.312637	-0.0164974
44	2004	3290.43	42500000	35.8634	19.0927	16.7707	175	0.747295	0.405773	257	0.75216	0.379081	-74.082	4.60987	0.183866	-0.140976
44	2005	3392.92	43200000	35.6342	18.7843	16.8499	175	0.747295	0.40603	257	0.75035	0.388463	-74.082	4.60987	0.199196	-0.155534
44	2006	3565.89	43800000	38.1739	20.5364	17.6375	175	0.747295	0.406396	267	0.762614	0.373101	-74.082	4.60987	0.12105	-0.173367
44	2007	3755.67	44500000	36.3299	19.7907	16.5392	175	0.747295	0.406068	259	0.756571	0.376706	-74.082	4.60987	0.103024	-0.203394
44	2008	3832.49	45200000	38.0521	20.2626	17.7895	175	0.747295	0.406367	263	0.751326	0.372853	-74.082	4.60987	0.209317	0.0859836
44	2009	3840.55	45800000	34.28	18.2492	16.0308	175	0.747295	0.407516	265	0.764383	0.367627	-74.082	4.60987	0.278296	0.104795
44	2010	3937.87	46400000	33.7009	17.7649	15.936	175	0.747295	0.411498	259	0.752887	0.3833	-74.082	4.60987	0.329822	-0.0049822
54	1992	37425.5	5171370	69.4611	31.6106	37.8505	74	0.634436	0.366716	287	0.754253	0.371146	12.5681	55.6763	0.431613	-0.0062204
54	1993	37267.6	5188628	68.0384	30.6728	37.3656	76	0.63291	0.359449	280	0.746203	0.375373	12.5681	55.6763	0.53908	-0.0930449
54	1994	39194.2	5206180	70.1364	32.4444	37.692	76	0.63291	0.363169	271	0.732534	0.393197	12.5681	55.6763	0.485425	-0.0442245
54	1995	40185.7	5233373	70.9664	33.4389	37.5274	76	0.63291	0.371781	281	0.747497	0.387327	12.5681	55.6763	0.373828	-0.0690555
54	1996	41091.6	5263074	70.751	32.9214	37.8296	75	0.629463	0.364872	281	0.747441	0.387659	12.5681	55.6763	0.279928	-0.195521
54	1997	42230	5284991	73.7968	35.0623	38.7345	76	0.636825	0.368775	266	0.73418	0.40795	12.5681	55.6763	0.298037	-0.178265
54	1998	42986	5304219	74.225	36.0552	38.1698	76	0.636825	0.369273	268	0.73354	0.401879	12.5681	55.6763	0.461348	-0.146071
54	1999	43940.9	5321799	76.2722	35.6117	40.6605	76	0.636825	0.366719	265	0.732684	0.407833	12.5681	55.6763	0.619161	-0.201777
54	2000	45339.7	5339616	86.9796	40.472	46.5076	78	0.653285	0.376004	275	0.747936	0.401827	12.5681	55.6763	0.361007	-0.214264
54	2001	45495.9	5358783	87.7479	40.5541	47.1938	78	0.653285	0.376477	287	0.755715	0.391038	12.5681	55.6763	0.283351	-0.180599
54	2002	45562.1	5375931	88.5374	41.3502	47.1873	78	0.653285	0.379649	280	0.746198	0.404496	12.5681	55.6763	0.355438	-0.221153
54	2003	45612.7	5390574	84.3555	39.0526	45.303	79	0.653703	0.386663	281	0.745973	0.423878	12.5681	55.6763	0.375697	-0.246943
54	2004	46539.8	5404523	85.7641	40.4461	45.318	86	0.658757	0.381476	280	0.7464	0.411306	12.5681	55.6763	0.330457	-0.226056
54	2005	47546.6	5419432	93.0725	44.0835	48.989	85	0.658448	0.380982	282	0.747253	0.404369	12.5681	55.6763	0.195892	-0.195215
54	2006	48999.4	5437272	100.962	48.8916	52.0698	86	0.658757	0.386275	282	0.747253	0.404187	12.5681	55.6763	0.165662	-0.162973
54	2007	49554.9	5461438	102.153	49.9343	52.2185	86	0.658757	0.38538	286	0.756265	0.392924	12.5681	55.6763	0.116123	-0.10783
54	2008	48878.4	5493621	106.297	51.5622	54.7348	86	0.658757	0.385659	276	0.742628	0.407948	12.5681	55.6763	0.089019	-0.0781925
54	2009	45862.8	5523095	91.3814	43.739	47.6425	86	0.658757	0.387428	276	0.742628	0.413677	12.5681	55.6763	0.0795372	-0.0543797
54	2010	46379.7	5547683	95.1502	44.7837	50.3665	89	0.659399	0.395534	285	0.755958	0.397553	12.5681	55.6763	0.0635994	-0.0318251
56	1992	2347.3	7540421	81.0694	43.9965	37.0729	135	0.735671	0.410094	171	0.756245	0.442991	-69.8908	18.479	0.127925	-0.743149
56	1993	2468.46	7688196	78.7874	42.0465	36.7408	135	0.735671	0.40936	174	0.754398	0.440629	-69.8908	18.479	0.158046	-0.691669
56	1994	2478.2	7834359	78.2681	41.5602	36.7079	135	0.735671	0.409316	180	0.752763	0.427112	-69.8908	18.479	-0.0095669	-0.48732
56	1995	2567.29	7977966	75.0864	39.3208	35.7656	131	0.738842	0.408257	172	0.755779	0.446	-69.8908	18.479	0.086451	-0.411144
56	1996	2702.74	8118570	73.355	38.1598	35.1951	131	0.738842	0.411091	172	0.755779	0.452302	-69.8908	18.479	0.125322	-0.428961
56	1997	2870.31	8256496	76.4164	40.2004	36.216	131	0.738842	0.407985	179	0.753264	0.427187	-69.8908	18.479	0.0848099	-0.434892
56	1998	3021.75	8392534	79.379	43.5526	35.8264	131	0.738842	0.408517	170	0.756765	0.446978	-69.8908	18.479	0.104945	-0.370356
56	1999	3173.49	8527881	79.8923	43.3241	36.5682	131	0.738842	0.410184	170	0.756765	0.446651	-69.8908	18.479	0.0583873	-0.437091
56	2000	3300.54	8663421	82.9143	45.8668	37.0475	131	0.738842	0.408261	170	0.756765	0.445788	-69.8908	18.479	0.199189	-0.446689
56	2001	3308.37	8799298	74.7223	40.9951	33.7272	131	0.738842	0.408817	170	0.756765	0.446857	-69.8908	18.479	0.0929555	-0.588305
56	2002	3446.61	8935261	72.8137	40.334	32.4797	131	0.738842	0.40979	197	0.745808	0.40568	-69.8908	18.479	0.0266206	-0.547996
56	2003	3386.31	9071318	86.4947	43.4166	43.0781	131	0.738842	0.410354	205	0.743412	0.392825	-69.8908	18.479	-0.243093	-0.508032
56	2004	3380.04	9207389	83.8833	41.5558	42.3276	131	0.738842	0.409081	207	0.742332	0.387707	-69.8908	18.479	0.0506437	-0.44474
56	2005	3639.38	9343362	65.5347	35.5041	30.0305	131	0.738842	0.409002	197	0.750031	0.417623	-69.8908	18.479	0.280948	-0.500716
56	2006	3970	9479269	67.9663	37.9752	29.9911	131	0.738842	0.407446	217	0.75882	0.381707	-69.8908	18.479	-0.0328078	-0.733159
56	2007	4245.64	9615015	66.6506	37.8737	28.7769	131	0.738842	0.407384	215	0.755517	0.385445	-69.8908	18.479	0.188328	-0.668258
56	2008	4406.82	9750195	64.7249	39.2388	25.4861	131	0.738842	0.40629	215	0.755517	0.385333	-69.8908	18.479	-0.0592948	-0.555248
56	2009	4497.19	9884265	52.5001	30.2521	22.248	132	0.737625	0.407048	217	0.75882	0.384456	-69.8908	18.479	0.0951151	-0.425805
56	2010	4781.67	10000000	57.2494	34.2176	23.0318	132	0.737625	0.40484	217	0.75882	0.384171	-69.8908	18.479	0.430435	-0.566144
58	1992	2693.44	10600000	44.8066	20.6728	24.1337	180	0.727977	0.424403	222	0.736856	0.394572	-78.5243	-0.229498	-0.137141	-0.0877125
58	1993	2686.23	10800000	43.1712	23.1354	20.0358	181	0.72736	0.430079	237	0.734069	0.38108	-78.5243	-0.229498	0.0443721	-0.143258
58	1994	2740.15	11100000	43.7777	23.4979	20.2798	181	0.72736	0.429226	235	0.733069	0.381809	-78.5243	-0.229498	-0.0006015	-0.216444
58	1995	2742.36	11300000	45.9113	24.6244	21.2869	182	0.726783	0.427291	243	0.730313	0.378905	-78.5243	-0.229498	0.0467173	-0.0949322
58	1996	2731.59	11600000	44.2157	21.9424	22.2733	182	0.726783	0.433548	256	0.740509	0.366289	-78.5243	-0.229498	-0.0012486	-0.0041035
58	1997	2791.32	11800000	45.0172	23.4823	21.5349	182	0.726783	0.425396	247	0.731926	0.37039	-78.5243	-0.229498	-0.0607914	-0.206439
58	1998	2824.3	12000000	43.3951	25.5032	17.892	182	0.726783	0.428666	243	0.736295	0.381466	-78.5243	-0.229498	0.0443789	-0.335622
58	1999	2636.9	12300000	49.2013	22.8237	26.3775	184	0.731912	0.4379	246	0.74292	0.382981	-78.5243	-0.229498	-0.129792	-0.0956663
58	2000	2613.35	12500000	59.4647	27.3372	32.1275	184	0.731912	0.436996	255	0.741731	0.374732	-78.5243	-0.229498	-0.0099291	-0.241896
58	2001	2665.59	12800000	50.7451	27.5223	23.2228	184	0.731912	0.436273	241	0.74308	0.395316	-78.5243	-0.229498	0.151735	-0.224944
58	2002	2721.73	13000000	49.3766	27.8842	21.4924	184	0.731912	0.438072	250	0.744964	0.391491	-78.5243	-0.229498	0.218749	-0.250452
58	2003	2743.26	13300000	47.2416	24.6432	22.5984	184	0.731912	0.437764	241	0.746861	0.395346	-78.5243	-0.229498	0.0453005	-0.0987242
58	2004	2913.81	13500000	50.6652	26.1109	24.5543	184	0.731912	0.437061	253	0.74036	0.386141	-78.5243	-0.229498	-0.0970806	-0.0128579
58	2005	3012.75	13800000	56.0998	28.4817	27.6182	184	0.731912	0.439977	233	0.762869	0.410757	-78.5243	-0.229498	-0.239462	-0.288949
58	2006	3090.16	14000000	59.7098	29.3767	30.3331	184	0.731912	0.437719	254	0.754637	0.380422	-78.5243	-0.229498	-0.237258	-0.378482
58	2007	3103.64	14300000	62.5871	30.6554	31.9318	184	0.731912	0.438279	251	0.741253	0.38248	-78.5243	-0.229498	-0.302882	0.10089
58	2008	3245.44	14500000	68.057	33.8933	34.1636	184	0.731912	0.43851	266	0.74635	0.369669	-78.5243	-0.229498	-0.24079	-0.444028
58	2009	3209.85	14800000	52.1048	26.8557	25.2491	184	0.731912	0.43858	264	0.757621	0.368344	-78.5243	-0.229498	-0.219155	-0.462438
58	2010	3247.48	15000000	61.3659	32.6705	28.6954	184	0.731912	0.440565	251	0.754144	0.387381	-78.5243	-0.229498	-0.20746	-0.389059
59	1992	895.691	58400000	59.3098	30.913	28.3968	173	0.670258	0.437733	235	0.721716	0.400575	31.2461	30.0982	-0.146603	-0.260912
59	1993	907.111	59300000	55.9278	30.0902	25.8376	173	0.670258	0.43815	231	0.711968	0.39993	31.2461	30.0982	-0.0746676	-0.165832
59	1994	928.682	60200000	50.6286	28.0571	22.5714	173	0.670258	0.440172	244	0.711571	0.406709	31.2461	30.0982	-0.033227	-0.213873
59	1995	956.917	61200000	50.2451	27.6961	22.549	173	0.670258	0.440568	239	0.708268	0.40516	31.2461	30.0982	-0.0118032	-0.119901
59	1996	989.207	62100000	46.9486	26.1988	20.7498	173	0.670258	0.439513	230	0.712244	0.42126	31.2461	30.0982	-0.0616244	-0.303868
59	1997	1027.47	63100000	43.7383	24.8966	18.8417	173	0.670258	0.437549	242	0.707461	0.398942	31.2461	30.0982	0.0676492	-0.325553
59	1998	1052.43	64100000	41.9276	25.7133	16.2143	173	0.670258	0.437754	246	0.717662	0.399349	31.2461	30.0982	0.104461	-0.345731
59	1999	1099.3	65100000	38.3615	23.3095	15.052	173	0.670258	0.438062	252	0.724023	0.397184	31.2461	30.0982	0.101012	-0.354337
59	2000	1140.12	66100000	39.0179	22.8168	16.2011	174	0.670003	0.441348	251	0.726274	0.39538	31.2461	30.0982	0.0364407	-0.444797
59	2001	1161.67	67200000	39.8104	22.3306	17.4798	174	0.670003	0.441409	246	0.713035	0.407448	31.2461	30.0982	-0.056268	-0.415889
59	2002	1170.08	68300000	40.9871	22.6709	18.3162	174	0.670003	0.443106	247	0.717404	0.413626	31.2461	30.0982	-0.157826	-0.322783
59	2003	1187.8	69400000	46.1796	24.3832	21.7964	174	0.670003	0.442163	261	0.740142	0.394277	31.2461	30.0982	-0.0510556	-0.021897
59	2004	1216.11	70600000	57.8199	29.5899	28.23	174	0.670003	0.44109	251	0.722518	0.400576	31.2461	30.0982	-0.0753887	-0.193299
59	2005	1249.49	71800000	62.9526	32.6091	30.3436	174	0.670003	0.44229	250	0.718968	0.406899	31.2461	30.0982	-0.0260274	-0.231716
59	2006	1312.82	73000000	61.5185	31.5687	29.9498	174	0.670003	0.443029	257	0.727094	0.398896	31.2461	30.0982	-0.0501121	-0.177215
59	2007	1382.41	74200000	65.0779	34.8281	30.2497	174	0.670003	0.443372	247	0.73402	0.410174	31.2461	30.0982	-0.0502146	-0.0272459
59	2008	1456.57	75500000	71.6806	38.6376	33.043	174	0.670003	0.444937	260	0.731283	0.400551	31.2461	30.0982	-0.0527076	-0.494114
59	2009	1499.34	76800000	56.5534	31.5966	24.9568	174	0.670003	0.445225	261	0.736324	0.403059	31.2461	30.0982	-0.0008822	-0.452263
59	2010	1550.24	78100000	47.4805	26.1313	21.3493	174	0.670003	0.446156	259	0.734927	0.403073	31.2461	30.0982	0.0116821	-0.22971
67	1992	25233.1	5041992	51.1247	25.1557	25.9689	59	0.686747	0.420867	234	0.730936	0.392682	24.9525	60.1608	1.26015	0.627843
67	1993	24907.7	5066447	59.0819	27.2648	31.8171	60	0.686586	0.42132	235	0.730713	0.393618	24.9525	60.1608	1.18051	0.626587
67	1994	25706.7	5088333	63.8908	29.0948	34.7959	67	0.683019	0.41141	250	0.746067	0.375671	24.9525	60.1608	1.24523	0.322873
67	1995	26623.5	5107790	65.4637	28.9911	36.4726	72	0.678029	0.400185	248	0.748652	0.386441	24.9525	60.1608	0.430772	0
67	1996	27483.5	5124573	67.4532	30.2267	37.2265	76	0.688688	0.399064	248	0.730502	0.391511	24.9525	60.1608	0.380071	-0.219001
67	1997	29102.4	5139835	70.1183	31.3578	38.7605	76	0.688688	0.395514	268	0.748266	0.370368	24.9525	60.1608	0.431873	-0.218026
67	1998	30485.6	5153498	69.0726	30.4962	38.5764	76	0.688688	0.39652	274	0.746263	0.363021	24.9525	60.1608	0.633234	-0.176748
67	1999	31603.6	5165474	68.5246	29.6932	38.8314	76	0.688688	0.397507	272	0.74203	0.364965	24.9525	60.1608	0.71555	-0.197155
67	2000	33217.1	5176209	78.0135	34.437	43.5765	76	0.688688	0.401062	277	0.746491	0.368472	24.9525	60.1608	0.427471	-0.249515
67	2001	33898.4	5188008	73.6467	32.1392	41.5075	76	0.688688	0.400945	276	0.74485	0.369646	24.9525	60.1608	0.3416	-0.211142
67	2002	34436.6	5200598	71.821	31.2936	40.5274	76	0.688688	0.399605	272	0.742809	0.37484	24.9525	60.1608	0.419707	-0.224371
67	2003	35045.9	5213014	70.5795	31.8791	38.7003	76	0.688688	0.403043	279	0.745633	0.370439	24.9525	60.1608	0.43583	-0.247891
67	2004	36385.7	5228172	73.2008	33.339	39.8618	76	0.688688	0.402475	266	0.727762	0.379627	24.9525	60.1608	0.410093	-0.255431
67	2005	37318.8	5246096	79.4295	37.6684	41.761	77	0.695051	0.398941	277	0.741042	0.374837	24.9525	60.1608	0.238415	-0.244606
67	2006	38815.5	5266268	86.2673	40.7734	45.4939	77	0.695051	0.400762	263	0.732412	0.389521	24.9525	60.1608	0.198177	-0.184768
67	2007	40712.8	5288720	86.5	40.6884	45.8116	77	0.695051	0.395164	268	0.74464	0.390309	24.9525	60.1608	0.102023	-0.0862411
67	2008	40642.7	5313399	89.9171	43.0823	46.8347	77	0.695051	0.391576	271	0.740268	0.383522	24.9525	60.1608	0.0879551	-0.073182
67	2009	36995	5338871	73.0574	35.7125	37.3449	77	0.695051	0.395029	280	0.756569	0.369425	24.9525	60.1608	0.0942868	-0.0710147
67	2010	38050.3	5363352	79.2753	39.0031	40.2722	77	0.695051	0.399221	284	0.75453	0.369946	24.9525	60.1608	0.0728847	-0.0397721
68	1992	28292.2	58800000	43.0226	21.2146	21.8081	135	0.679741	0.540506	291	0.755728	0.428525	2.35097	48.8566	0.639864	-0.250263
68	1993	27981.7	59100000	40.7771	19.5789	21.1982	135	0.679741	0.539018	291	0.755728	0.428235	2.35097	48.8566	0.618368	-0.230114
68	1994	28504.1	59300000	42.6708	20.6377	22.0332	135	0.679741	0.5374	292	0.756847	0.432422	2.35097	48.8566	0.524174	-0.197305
68	1995	28982.6	59500000	44.4369	21.4816	22.9553	135	0.679741	0.535481	290	0.757533	0.42797	2.35097	48.8566	0.423629	-0.210743
68	1996	29188.4	59800000	45.1549	21.7673	23.3876	135	0.679741	0.535817	291	0.757191	0.425483	2.35097	48.8566	0.302943	-0.262359
68	1997	29720.5	60000000	48.9774	23.0517	25.9257	135	0.679741	0.535793	292	0.756847	0.426202	2.35097	48.8566	0.344747	-0.27473
68	1998	30611.5	60200000	50.4015	23.9338	26.4677	135	0.679741	0.535528	292	0.756847	0.426055	2.35097	48.8566	0.451283	-0.267076
68	1999	31457	60500000	50.5761	24.2216	26.3544	135	0.679741	0.5356	292	0.756847	0.429294	2.35097	48.8566	0.522941	-0.296959
68	2000	32392.1	60900000	56.6322	27.8184	28.8138	123	0.679058	0.575837	291	0.757191	0.429504	2.35097	48.8566	0.336383	-0.269481
68	2001	32747.7	61400000	55.5839	27.2236	28.3603	132	0.699826	0.549721	291	0.755711	0.429918	2.35097	48.8566	0.289973	-0.23354
68	2002	32812.5	61800000	53.4835	25.979	27.5045	132	0.699826	0.549818	290	0.756056	0.426385	2.35097	48.8566	0.341872	-0.297703
68	2003	32874.1	62200000	50.9272	25.0162	25.911	132	0.699826	0.549576	290	0.756056	0.428934	2.35097	48.8566	0.380418	-0.319764
68	2004	33463.5	62700000	51.8829	25.7393	26.1436	132	0.699826	0.549246	290	0.756056	0.427831	2.35097	48.8566	0.322516	-0.301105
68	2005	33819	63200000	53.3525	26.9929	26.3596	130	0.700364	0.551366	290	0.756056	0.428706	2.35097	48.8566	0.182424	-0.26617
68	2006	34412.6	63600000	55.0925	28.069	27.0235	130	0.700364	0.554061	290	0.756056	0.428285	2.35097	48.8566	0.162247	-0.229811
68	2007	34982.1	64000000	55.261	28.4047	26.8564	130	0.700364	0.553187	286	0.755986	0.431944	2.35097	48.8566	0.133407	-0.191525
68	2008	34759.2	64400000	56.0025	29.0536	26.9489	140	0.701786	0.516542	286	0.755986	0.429963	2.35097	48.8566	0.0878289	-0.0884643
68	2009	33492.7	64700000	48.5651	25.1961	23.369	140	0.701786	0.517393	286	0.755986	0.432905	2.35097	48.8566	0.0924333	-0.0894943
68	2010	33898.4	65000000	53.3309	27.7968	25.5341	140	0.701786	0.519833	286	0.755986	0.435978	2.35097	48.8566	0.063239	-0.038719
79	1992	29445.1	80600000	48.4342	24.4194	24.0148	89	0.661	0.538206	282	0.741852	0.443283	13.4115	52.5235	0.575714	-0.146544
79	1993	28959	81200000	43.8105	21.8186	21.9919	89	0.661	0.531751	282	0.741852	0.442567	13.4115	52.5235	0.617918	-0.178484
79	1994	29572.1	81400000	45.335	22.5003	22.8347	89	0.661	0.527708	293	0.756411	0.426763	13.4115	52.5235	0.535795	-0.121536
79	1995	29979.8	81700000	46.8872	23.1463	23.7409	87	0.664576	0.52144	280	0.742915	0.435118	13.4115	52.5235	0.432863	-0.133011
79	1996	30129.5	81900000	48.6469	23.8432	24.8037	87	0.664576	0.522554	280	0.742915	0.436881	13.4115	52.5235	0.347623	-0.238235
79	1997	30608.1	82000000	53.5067	26.1084	27.3983	80	0.680457	0.552331	280	0.742915	0.436881	13.4115	52.5235	0.386222	-0.248476
79	1998	31173.3	82000000	55.7917	27.2088	28.583	80	0.680457	0.554579	280	0.742915	0.436541	13.4115	52.5235	0.525159	-0.235363
79	1999	31736	82100000	57.9282	28.5247	29.4036	80	0.680457	0.554789	287	0.75887	0.427248	13.4115	52.5235	0.619988	-0.263483
79	2000	32662.1	82200000	66.4615	33.0769	33.3846	80	0.680457	0.558108	281	0.742577	0.439034	13.4115	52.5235	0.394064	-0.251879
79	2001	33101	82300000	67.595	32.806	34.789	80	0.680457	0.553368	276	0.744279	0.442688	13.4115	52.5235	0.315145	-0.211111
79	2002	33048.8	82500000	66.8436	31.173	35.6707	80	0.680457	0.555086	287	0.75887	0.428235	13.4115	52.5235	0.407824	-0.279226
79	2003	32906.5	82500000	67.5208	31.8012	35.7197	87	0.665624	0.529665	282	0.743712	0.442686	13.4115	52.5235	0.429728	-0.288428
79	2004	33295.8	82500000	72.0549	33.505	38.5499	87	0.665624	0.529617	292	0.756965	0.43123	13.4115	52.5235	0.359014	-0.269804
79	2005	33542.8	82500000	77.4209	36.1032	41.3177	94	0.664276	0.50984	288	0.758363	0.435775	13.4115	52.5235	0.209211	-0.235091
79	2006	34823.1	82400000	85.4069	39.8933	45.5136	104	0.67006	0.506375	291	0.755847	0.433802	13.4115	52.5235	0.176742	-0.190495
79	2007	36009.6	82300000	87.3313	40.166	47.1653	104	0.67006	0.505331	288	0.756911	0.437447	13.4115	52.5235	0.141092	-0.161931
79	2008	36469	82100000	90.0053	41.853	48.1522	105	0.675462	0.509014	288	0.756911	0.434813	13.4115	52.5235	0.0922281	-0.084283
79	2009	34687	81900000	79.8547	37.4652	42.3896	105	0.675462	0.50951	288	0.756911	0.434581	13.4115	52.5235	0.0921325	-0.0718469
79	2010	36184.6	81800000	88.4456	41.4406	47.005	105	0.675462	0.510034	288	0.756911	0.436256	13.4115	52.5235	0.0661087	-0.0365853
81	1992	389.421	15500000	45.9936	28.7676	17.2259	118	0.753973	0.32509	147	0.767058	0.344349	-0.20795	5.57045	0.0015173	-0.424092
81	1993	397.128	15900000	56.6691	36.4152	20.2539	118	0.753973	0.326686	147	0.767058	0.353514	-0.20795	5.57045	-0.0174062	-0.463606
81	1994	399.386	16300000	62.0211	36.7625	25.2586	118	0.753973	0.326751	147	0.767058	0.356582	-0.20795	5.57045	-0.0641111	-0.487858
81	1995	405.351	16800000	57.4231	32.9267	24.4964	118	0.753973	0.338012	147	0.767058	0.360624	-0.20795	5.57045	-0.037319	-0.413547
81	1996	413.925	17200000	72.2049	40.0928	32.1122	146	0.751474	0.313244	215	0.766439	0.296405	-0.20795	5.57045	-0.053496	-0.326915
81	1997	421.492	17600000	85.4018	52.9915	32.4103	146	0.751474	0.31644	218	0.767451	0.290886	-0.20795	5.57045	-0.0238252	-0.294216
81	1998	431.471	18000000	80.5995	46.7282	33.8713	146	0.751474	0.319401	219	0.76647	0.310796	-0.20795	5.57045	-0.0169784	-0.26039
81	1999	440.276	18400000	81.7051	49.6268	32.0783	146	0.751474	0.319049	219	0.764158	0.320159	-0.20795	5.57045	-0.0171367	-0.279152
81	2000	445.877	18800000	116.048	67.2462	48.8023	146	0.751474	0.319546	224	0.769585	0.319806	-0.20795	5.57045	-0.049676	-0.505284
81	2001	452.455	19300000	110.046	64.8128	45.233	146	0.751474	0.320816	226	0.765949	0.326948	-0.20795	5.57045	0.0150518	-0.408892
81	2002	461.037	19800000	97.4892	54.873	42.6163	146	0.751474	0.323461	229	0.768053	0.336149	-0.20795	5.57045	0.0103166	-0.251405
81	2003	472.698	20300000	97.2871	56.6081	40.679	146	0.751474	0.322686	232	0.757061	0.342533	-0.20795	5.57045	-0.0370307	-0.34309
81	2004	486.38	20800000	99.6703	60.367	39.3033	146	0.751474	0.322452	220	0.751666	0.33524	-0.20795	5.57045	-0.0061958	-0.351278
81	2005	501.864	21400000	98.1715	61.7223	36.4492	146	0.751474	0.32327	242	0.765694	0.338116	-0.20795	5.57045	0.0499386	-0.543799
81	2006	520.268	21900000	65.923	40.7303	25.1927	146	0.751474	0.323798	234	0.768386	0.324537	-0.20795	5.57045	0.0191635	-0.313581
81	2007	539.667	22500000	65.3541	40.8291	24.525	146	0.751474	0.324597	235	0.752202	0.335846	-0.20795	5.57045	-0.0333601	-0.418738
81	2008	570.364	23100000	69.5142	44.4847	25.0294	146	0.751474	0.325576	238	0.768487	0.327114	-0.20795	5.57045	-0.0602137	-0.461237
81	2009	578.574	23700000	71.5928	42.3017	29.2911	146	0.751474	0.325272	245	0.764069	0.323952	-0.20795	5.57045	-0.0776636	-0.479831
81	2010	610.194	24300000	70.3593	41.0679	29.2914	146	0.751474	0.325901	251	0.758871	0.31089	-0.20795	5.57045	-0.0432775	-0.267698
97	1992	7222.96	10400000	63.7444	31.8846	31.8598	168	0.707146	0.435936	234	0.727407	0.436591	19.0408	47.4984	0.157961	-0.0615157
97	1993	7189.54	10400000	61.5549	34.7979	26.757	160	0.700365	0.448311	240	0.737361	0.421961	19.0408	47.4984	0.279654	-0.187099
97	1994	7411.56	10300000	64.8943	35.5888	29.3055	161	0.699893	0.448394	246	0.748996	0.415522	19.0408	47.4984	0.236888	-0.185814
97	1995	7532.44	10300000	90.125	44.9121	45.2128	160	0.700957	0.44296	243	0.745012	0.419278	19.0408	47.4984	0.0738322	-0.139591
97	1996	7557.53	10300000	97.267	48.3008	48.9663	156	0.696896	0.442812	237	0.732719	0.424418	19.0408	47.4984	0.0657691	0.0401603
97	1997	7809.59	10300000	109.491	54.135	55.3556	155	0.697423	0.439625	237	0.731171	0.423889	19.0408	47.4984	0.0653922	0.112136
97	1998	8146.64	10300000	124.769	63.0194	61.7497	155	0.697423	0.443653	245	0.722929	0.423895	19.0408	47.4984	0.257378	0.184113
97	1999	8430.99	10200000	131.75	67.1333	64.617	155	0.697423	0.444861	239	0.730289	0.431451	19.0408	47.4984	0.327986	0.147986
97	2000	8810.08	10200000	152.658	78.054	74.6044	155	0.697423	0.441715	248	0.730552	0.412722	19.0408	47.4984	0.259888	0.0318356
97	2001	9158.11	10200000	145.001	73.0167	71.9841	154	0.698502	0.437937	239	0.734486	0.425612	19.0408	47.4984	0.227512	-0.248713
97	2002	9598.07	10200000	128.353	65.1029	63.2501	154	0.698502	0.437374	267	0.746622	0.391414	19.0408	47.4984	0.445953	-0.0294585
97	2003	9996.23	10100000	126.656	65.2495	61.4065	164	0.704769	0.437769	242	0.733028	0.431709	19.0408	47.4984	0.428158	-0.18002
97	2004	10499	10100000	130.292	66.9462	63.3457	164	0.704769	0.435901	265	0.730582	0.40678	19.0408	47.4984	0.312405	0.189164
97	2005	10937	10100000	134.001	68.054	65.9471	164	0.704769	0.43645	268	0.743304	0.410766	19.0408	47.4984	0.207868	0.0453243
97	2006	11380.9	10100000	156.403	78.6591	77.7442	164	0.704769	0.436447	248	0.726596	0.435771	19.0408	47.4984	0.178177	0.0271191
97	2007	11411.6	10100000	161.718	80.4131	81.3046	164	0.704769	0.433781	266	0.743943	0.40765	19.0408	47.4984	0.141209	-0.0924302
97	2008	11533.8	10000000	162.865	81.2056	81.6598	164	0.704769	0.433613	258	0.741332	0.420154	19.0408	47.4984	0.0735672	0.0102527
97	2009	10766.3	10000000	150.323	72.7326	77.5907	164	0.704769	0.434529	250	0.74439	0.427636	19.0408	47.4984	0.0830595	-0.0046734
97	2010	10926.5	10000000	166.589	80.0438	86.5451	164	0.704769	0.427938	283	0.755334	0.39239	19.0408	47.4984	0.0686922	0.0408918
99	1992	37943.6	261057	60.6763	30.3758	30.3005	11	0.890145	0.555929	225	0.730603	0.331208	-21.8952	64.1353	3.09505	0.129408
99	1993	38053.1	263725	62.3831	29.6088	32.7743	11	0.890145	0.571542	222	0.731942	0.333911	-21.8952	64.1353	2.15913	-0.531998
99	1994	39086.1	266021	66.3818	30.6137	35.768	11	0.890145	0.571614	225	0.730791	0.332882	-21.8952	64.1353	1.79267	-0.619116
99	1995	38920	267468	67.4404	31.9134	35.527	11	0.890145	0.571989	245	0.750302	0.313472	-21.8952	64.1353	1.78931	0.241939
99	1996	40562.7	268916	71.9603	35.6762	36.2841	11	0.890145	0.572735	248	0.749017	0.319265	-21.8952	64.1353	1.22779	0.210116
99	1997	42208.5	271128	71.9437	35.7094	36.2343	11	0.890145	0.574939	247	0.749442	0.321783	-21.8952	64.1353	1.21185	-0.554315
99	1998	44396.7	274047	73.8745	39.1562	34.7182	11	0.890145	0.562619	244	0.75077	0.326009	-21.8952	64.1353	2.17743	-0.337881
99	1999	45658.9	277381	71.8578	38.2741	33.5837	11	0.890145	0.568137	229	0.729142	0.348743	-21.8952	64.1353	2.23152	-0.461613
99	2000	46985.7	281205	74.4313	40.855	33.5763	11	0.890145	0.569954	228	0.729392	0.356932	-21.8952	64.1353	1.49431	-0.335323
99	2001	48183.6	284968	78.6552	39.8555	38.7997	11	0.890145	0.574724	226	0.730503	0.363687	-21.8952	64.1353	1.21729	-0.0822136
99	2002	47821.7	287523	73.3078	35.8766	37.4312	11	0.890145	0.5804	249	0.748835	0.343308	-21.8952	64.1353	1.49503	-0.631275
99	2003	48647.9	289521	71.6428	37.3521	34.2906	11	0.890145	0.582531	235	0.73329	0.362903	-21.8952	64.1353	1.45658	-0.575454
99	2004	52001.3	292074	73.7643	39.6938	34.0705	11	0.890145	0.579761	228	0.729655	0.378756	-21.8952	64.1353	1.52826	-0.514624
99	2005	54885.3	296734	75.7317	43.9975	31.7341	11	0.890145	0.576558	245	0.749602	0.367381	-21.8952	64.1353	1.7815	-0.552254
99	2006	56136.4	303782	82.6957	50.4537	32.2421	11	0.890145	0.578775	242	0.730574	0.366791	-21.8952	64.1353	1.58976	0.71707
99	2007	58009.8	311566	79.9585	45.3128	34.6457	11	0.890145	0.585394	222	0.717761	0.39642	-21.8952	64.1353	1.21115	1.12659
99	2008	57617.5	317414	91.5709	47.1711	44.3998	11	0.890145	0.589217	239	0.740981	0.371595	-21.8952	64.1353	0.803725	-0.553197
99	2009	53651.3	318499	97.0704	44.2364	52.8339	11	0.890145	0.596966	246	0.749919	0.371355	-21.8952	64.1353	0.674981	-0.435664
99	2010	51526.7	318041	102.623	46.2666	56.3564	11	0.890145	0.593647	235	0.742838	0.377388	-21.8952	64.1353	0.618658	-0.41694
100	1992	413.11	904000000	18.1154	9.42489	8.69052	204	0.706024	0.443219	236	0.717992	0.425026	77.225	28.6353	-0.121766	-0.367573
100	1993	424.582	921000000	19.3129	9.64812	9.66473	204	0.706024	0.444516	245	0.729376	0.41183	77.225	28.6353	0.0105398	-0.289813
100	1994	444.484	938000000	19.7321	10.0144	9.71767	204	0.706024	0.443994	248	0.732513	0.410474	77.225	28.6353	0.0436043	-0.308627
100	1995	469.471	956000000	22.4733	11.8163	10.6571	204	0.706024	0.443413	248	0.724862	0.408863	77.225	28.6353	-0.0745109	-0.148829
100	1996	495.916	973000000	21.5515	11.3454	10.2062	204	0.706024	0.443706	261	0.735816	0.394047	77.225	28.6353	-0.0691094	-0.326161
100	1997	506.98	990000000	22.2295	11.7231	10.5065	204	0.706024	0.44346	260	0.735706	0.392377	77.225	28.6353	-0.0168413	-0.313794
100	1998	529.099	1010000000	23.291	12.4625	10.8286	204	0.706024	0.4437	254	0.724585	0.405299	77.225	28.6353	0.111387	-0.208414
100	1999	564.209	1030000000	24.5204	13.2046	11.3158	204	0.706024	0.444538	264	0.73411	0.398739	77.225	28.6353	0.0818303	-0.389852
100	2000	576.929	1040000000	26.5441	13.7193	12.8248	204	0.706024	0.445083	264	0.732601	0.398703	77.225	28.6353	0.0930186	-0.169787
100	2001	595.603	1060000000	25.627	13.2456	12.3814	204	0.706024	0.446144	265	0.731974	0.399988	77.225	28.6353	0.167693	-0.247085
100	2002	608.987	1080000000	29.065	15.0151	14.0499	204	0.706024	0.44535	278	0.749627	0.394838	77.225	28.6353	0.259641	-0.377935
100	2003	647.099	1090000000	30.1033	15.3944	14.7089	204	0.706024	0.445533	280	0.748772	0.39413	77.225	28.6353	0.155443	-0.385249
100	2004	687.307	1110000000	36.8575	19.3061	17.5513	204	0.706024	0.444023	263	0.735121	0.394993	77.225	28.6353	0.110881	-0.300581
100	2005	740.116	1130000000	41.3052	22.025	19.2801	204	0.706024	0.443528	266	0.735898	0.397127	77.225	28.6353	0.0661012	-0.35275
100	2006	797.26	1140000000	45.2978	24.2283	21.0695	204	0.706024	0.444457	259	0.732795	0.407109	77.225	28.6353	0.230737	-0.0379554
100	2007	863.465	1160000000	44.8762	24.4453	20.4309	204	0.706024	0.44381	263	0.736524	0.39735	77.225	28.6353	0.251932	-0.094098
100	2008	885.173	1170000000	52.2695	28.6682	23.6013	204	0.706024	0.444698	264	0.737775	0.396569	77.225	28.6353	-0.0477211	-0.184932
100	2009	947.748	1190000000	45.477	25.4273	20.0496	204	0.706024	0.443701	262	0.73467	0.397093	77.225	28.6353	0.155212	0.123486
100	2010	1034.24	1210000000	48.2389	26.3002	21.9387	204	0.706024	0.444236	263	0.738061	0.397905	77.225	28.6353	0.13896	0.0959664
101	1992	947.972	185000000	52.8498	24.9583	27.8914	168	0.739346	0.366641	286	0.757795	0.349909	106.83	-6.19752	-0.0663969	-0.279765
101	1993	999.962	188000000	50.5233	23.7686	26.7548	168	0.739346	0.365741	273	0.750605	0.368929	106.83	-6.19752	-0.0591161	-0.233395
101	1994	1058.1	191000000	51.8771	25.3657	26.5114	168	0.739346	0.365558	286	0.757667	0.357328	106.83	-6.19752	-0.0685514	-0.248464
101	1995	1129.06	194000000	53.9586	27.6464	26.3122	168	0.739346	0.365793	279	0.748577	0.368396	106.83	-6.19752	-0.107611	-0.253794
101	1996	1196.94	197000000	52.2647	26.4402	25.8245	168	0.739346	0.364064	277	0.749517	0.373952	106.83	-6.19752	-0.0953414	-0.15121
101	1997	1234.7	200000000	55.9939	28.1346	27.8593	168	0.739346	0.362716	277	0.749687	0.366724	106.83	-6.19752	-0.0578914	0.0195007
101	1998	1057.09	203000000	96.1862	43.2181	52.9681	168	0.739346	0.364263	278	0.750023	0.358681	106.83	-6.19752	-0.218216	-0.118034
101	1999	1050.16	206000000	62.9439	27.4298	35.5141	168	0.739346	0.363748	274	0.750771	0.371758	106.83	-6.19752	0.0501013	-0.0994265
101	2000	1086.05	209000000	71.4369	30.4596	40.9773	168	0.739346	0.363837	280	0.749309	0.377419	106.83	-6.19752	0.126474	-0.188326
101	2001	1109.52	212000000	69.7932	30.7611	39.0321	168	0.739346	0.36414	274	0.751533	0.3795	106.83	-6.19752	0.137988	-0.150101
101	2002	1142.9	215000000	59.0795	26.3918	32.6876	168	0.739346	0.3652	278	0.750125	0.374852	106.83	-6.19752	0.117515	-0.288405
101	2003	1180.48	218000000	53.6165	23.1388	30.4777	168	0.739346	0.364042	277	0.749627	0.386982	106.83	-6.19752	0.136737	-0.314346
101	2004	1222.23	221000000	59.7613	27.5446	32.2167	168	0.739346	0.365815	278	0.750123	0.381883	106.83	-6.19752	0.0566247	-0.116697
101	2005	1273.46	224000000	63.9879	29.9207	34.0673	168	0.739346	0.36534	275	0.751123	0.38908	106.83	-6.19752	0.0085504	-0.241384
101	2006	1324.47	228000000	56.6571	25.6224	31.0347	168	0.739346	0.36476	278	0.750123	0.386314	106.83	-6.19752	0.149342	-0.155702
101	2007	1388.61	231000000	54.8293	25.3935	29.4357	168	0.739346	0.365008	276	0.750042	0.384523	106.83	-6.19752	0.135187	-0.272999
101	2008	1451.56	234000000	58.5614	28.7531	29.8083	168	0.739346	0.365336	279	0.74971	0.37834	106.83	-6.19752	-0.117516	-0.0528714
101	2009	1498.01	237000000	45.5121	21.353	24.1591	168	0.739346	0.364162	277	0.749501	0.369604	106.83	-6.19752	0.0185345	-0.133001
101	2010	1570.15	241000000	47.4851	22.9045	24.5806	168	0.739346	0.362614	282	0.759503	0.357243	106.83	-6.19752	0.202032	-0.311933
106	1992	26150.4	56800000	36.3667	18.1495	18.2172	170	0.682631	0.497113	282	0.73992	0.413094	12.4823	41.8955	0.477535	-0.262282
106	1993	25911.5	56800000	39.3325	18.072	21.2604	164	0.681719	0.507937	293	0.753146	0.407123	12.4823	41.8955	0.475417	-0.234336
106	1994	26463.5	56800000	42.1406	19.346	22.7946	162	0.685916	0.518538	293	0.754624	0.411242	12.4823	41.8955	0.416947	-0.20096
106	1995	27227	56800000	47.588	21.8737	25.7143	161	0.683097	0.514134	292	0.753491	0.404633	12.4823	41.8955	0.361397	-0.241966
106	1996	27528.2	56900000	44.6417	19.9605	24.6811	158	0.677143	0.517583	294	0.754278	0.404365	12.4823	41.8955	0.266112	-0.225376
106	1997	28027.1	56900000	46.4929	21.2854	25.2076	158	0.677143	0.518518	293	0.754624	0.404431	12.4823	41.8955	0.30735	-0.251148
106	1998	28424.8	56900000	47.0857	21.9313	25.1543	158	0.677143	0.518895	293	0.754624	0.406425	12.4823	41.8955	0.34449	-0.292797
106	1999	28832.4	56900000	46.6413	22.3614	24.2799	159	0.676686	0.523139	293	0.754624	0.409776	12.4823	41.8955	0.386268	-0.340341
106	2000	29872.3	56900000	52.5842	25.8154	26.7688	159	0.676686	0.522926	294	0.756011	0.413538	12.4823	41.8955	0.26274	-0.276526
106	2001	30410	57000000	52.3328	25.4749	26.858	159	0.676686	0.522903	292	0.753475	0.414468	12.4823	41.8955	0.250381	-0.239742
106	2002	30450.9	57200000	50.0273	24.5452	25.4821	160	0.676351	0.52577	292	0.753475	0.419139	12.4823	41.8955	0.296258	-0.281493
106	2003	30200.4	57600000	48.2895	23.8747	24.4148	165	0.674478	0.522066	293	0.754874	0.423306	12.4823	41.8955	0.308913	-0.299063
106	2004	30421.7	58200000	49.6776	24.4877	25.1899	165	0.674478	0.521796	293	0.754874	0.422477	12.4823	41.8955	0.268187	-0.283268
106	2005	30478.8	58600000	51.8069	25.9336	25.8733	165	0.674478	0.520385	293	0.754874	0.424194	12.4823	41.8955	0.128326	-0.230983
106	2006	30972.3	58900000	56.0554	28.4353	27.6201	165	0.674478	0.522019	293	0.754874	0.426478	12.4823	41.8955	0.118143	-0.188004
106	2007	31263.5	59400000	57.953	29.1016	28.8514	165	0.674478	0.520704	290	0.754371	0.429437	12.4823	41.8955	0.102617	-0.124187
106	2008	30666	59800000	57.7446	29.2883	28.4563	165	0.674478	0.521876	290	0.754371	0.431244	12.4823	41.8955	0.102009	-0.0565668
106	2009	28807.5	60200000	48.0246	24.2777	23.7469	165	0.674478	0.522099	290	0.754371	0.428463	12.4823	41.8955	0.0969505	-0.0823282
106	2010	29163.2	60500000	55.1111	28.5299	26.5811	165	0.674478	0.522904	290	0.754371	0.429076	12.4823	41.8955	0.0740725	-0.0192324
114	1992	523.311	25000000	52.9309	26.6705	26.2604	218	0.753815	0.435	244	0.750289	0.40749	36.8126	-1.27975	0.0698584	1.1167
114	1993	508.855	25800000	72.8585	33.9549	38.9036	218	0.753815	0.435331	241	0.753728	0.414437	36.8126	-1.27975	-0.309022	0.257575
114	1994	506.654	26600000	71.2661	34.2259	37.0403	220	0.754634	0.440181	242	0.755334	0.417944	36.8126	-1.27975	0.0054561	-0.132331
114	1995	513.864	27400000	71.7457	39.154	32.5917	220	0.754634	0.439477	245	0.753915	0.417392	36.8126	-1.27975	-0.0176778	-0.11583
114	1996	520.588	28200000	57.3121	32.1115	25.2006	221	0.753857	0.438144	246	0.755832	0.402479	36.8126	-1.27975	-0.0086446	-0.0712801
114	1997	509.372	28900000	54.0571	31.3707	22.6864	221	0.753857	0.439715	247	0.753033	0.418578	36.8126	-1.27975	0.0416247	-0.219567
114	1998	512.694	29700000	48.8972	28.728	20.1693	221	0.753857	0.441787	250	0.751988	0.411352	36.8126	-1.27975	-0.0276765	0.0220321
114	1999	511.153	30500000	48.1923	27.3595	20.8327	221	0.753857	0.441538	255	0.754183	0.409768	36.8126	-1.27975	0.131064	-0.201666
114	2000	500.963	31300000	53.309	31.7215	21.5876	221	0.753857	0.442759	250	0.756182	0.41965	36.8126	-1.27975	0.0525842	-0.0719425
114	2001	506.285	32100000	55.9468	33.0153	22.9316	221	0.753857	0.441593	255	0.76677	0.400525	36.8126	-1.27975	0.157725	-0.131811
114	2002	495.569	33000000	55.1727	30.2747	24.898	221	0.753857	0.443261	259	0.764836	0.403487	36.8126	-1.27975	0.0683582	-0.123343
114	2003	496.493	33900000	54.1323	30.0454	24.0868	221	0.753857	0.445716	258	0.765617	0.397935	36.8126	-1.27975	0.085625	-0.0794316
114	2004	507.91	34800000	59.477	32.8667	26.6103	221	0.753857	0.44831	263	0.765349	0.400952	36.8126	-1.27975	0.0991301	-0.0396047
114	2005	523.614	35800000	64.4789	35.9698	28.509	221	0.753857	0.446515	270	0.762454	0.388928	36.8126	-1.27975	0.0570692	-0.161212
114	2006	542.042	36800000	64.9441	37.8324	27.1118	221	0.753857	0.444345	259	0.752898	0.399302	36.8126	-1.27975	0.0042873	0.141845
114	2007	564.667	37800000	64.4777	37.6992	26.7785	221	0.753857	0.444454	258	0.753188	0.411803	36.8126	-1.27975	-0.026149	-0.0515033
114	2008	558.193	38800000	69.3549	41.7479	27.607	221	0.753857	0.448849	255	0.754466	0.414425	36.8126	-1.27975	-0.0178789	-0.0185407
114	2009	558.32	39800000	61.6281	37.4761	24.152	221	0.753857	0.447909	255	0.754466	0.409635	36.8126	-1.27975	0.0047707	-0.0076764
114	2010	574.853	40900000	67.8547	40.0552	27.7995	221	0.753857	0.446962	257	0.753682	0.409723	36.8126	-1.27975	-0.0250526	0.450605
119	1992	3267.04	2614338	153.011	73.0664	79.9441	76	0.677778	0.411676	126	0.708907	0.41724	24.1048	56.9465	-0.454964	-0.0587839
119	1993	3166.07	2563290	130.218	56.9802	73.2379	76	0.677778	0.425336	226	0.728912	0.373529	24.1048	56.9465	-0.243978	-0.573208
119	1994	3290.01	2520742	90.8495	44.3917	46.4578	76	0.677778	0.417002	220	0.736902	0.38468	24.1048	56.9465	0.0676102	-0.47942
119	1995	3305.73	2485056	87.547	44.8742	42.6728	76	0.677778	0.419812	217	0.736848	0.383219	24.1048	56.9465	0.0316142	-0.275189
119	1996	3469.91	2457222	101.066	54.2505	46.8158	76	0.677778	0.419951	221	0.735089	0.383843	24.1048	56.9465	0.0514088	-0.159523
119	1997	3794.95	2432851	101.502	54.6549	46.8467	86	0.666599	0.42746	228	0.731244	0.390089	24.1048	56.9465	0.137706	-0.227084
119	1998	4011.83	2410019	106.797	59.6172	47.1803	85	0.66857	0.426304	239	0.73541	0.379468	24.1048	56.9465	0.480767	-0.261818
119	1999	4234.68	2390482	89.9671	49.599	40.3681	91	0.678186	0.416891	238	0.728053	0.379413	24.1048	56.9465	0.541324	-0.0768441
119	2000	4560.84	2372985	90.3161	48.6744	41.6418	91	0.678186	0.426829	240	0.726799	0.390951	24.1048	56.9465	0.379533	0.142702
119	2001	4965.3	2355011	92.6856	51.1082	41.5774	91	0.678186	0.434475	246	0.724567	0.391028	24.1048	56.9465	0.401579	-0.167989
119	2002	5323.73	2338624	91.4954	50.6206	40.8747	91	0.678186	0.425921	241	0.722133	0.388955	24.1048	56.9465	0.350099	0.290449
119	2003	5739.42	2325342	96.7169	54.646	42.0709	92	0.67696	0.430222	242	0.72169	0.396116	24.1048	56.9465	0.309464	0.326961
119	2004	6271.25	2312819	103.533	59.5726	43.9602	94	0.675762	0.435481	250	0.722813	0.400857	24.1048	56.9465	0.732155	-0.480683
119	2005	6973.16	2300512	110.083	62.2336	47.8491	94	0.675762	0.441414	245	0.728398	0.416348	24.1048	56.9465	0.20094	-0.214401
119	2006	7869.18	2287948	111.234	66.3495	44.8843	109	0.670532	0.389282	251	0.724463	0.408297	24.1048	56.9465	0.186969	-0.142965
119	2007	8699.39	2276100	104.726	62.3804	42.346	111	0.668576	0.394568	260	0.737395	0.397727	24.1048	56.9465	0.0945283	-0.0331898
119	2008	8367	2266094	99.2806	56.4646	42.816	110	0.6695	0.365167	268	0.738451	0.382475	24.1048	56.9465	0.0855108	-0.126928
119	2009	6898.99	2254834	89.2545	45.367	43.8875	110	0.6695	0.365145	268	0.74227	0.387384	24.1048	56.9465	0.0913818	-0.182435
119	2010	6923.89	2239008	109.047	55.2358	53.8115	110	0.6695	0.362879	271	0.740963	0.386364	24.1048	56.9465	0.070018	-0.0533969
126	1992	4969.27	3700114	43.2824	19.9295	23.3529	67	0.639503	0.433061	124	0.684417	0.427036	25.2799	54.6896	-0.450097	-0.696978
126	1993	4182.7	3682613	172.902	90.3572	82.5444	69	0.647873	0.45624	131	0.692825	0.443402	25.2799	54.6896	-0.197918	-0.578356
126	1994	3800.5	3657144	116.772	61.3961	55.3762	69	0.647873	0.456333	211	0.724343	0.371324	25.2799	54.6896	-0.154851	-0.456728
126	1995	3955.87	3629102	105.384	57.9719	47.4116	69	0.647873	0.458526	223	0.735689	0.363351	25.2799	54.6896	0.0246482	-0.286428
126	1996	4192.65	3601613	109.138	59.1695	49.9682	69	0.647873	0.464398	225	0.732915	0.378494	25.2799	54.6896	0.0607044	-0.304491
126	1997	4539.17	3575137	113.159	61.5802	51.5787	69	0.647873	0.468194	231	0.730464	0.378295	25.2799	54.6896	0.169777	-0.402298
126	1998	4920.98	3549331	101.465	56.4086	45.056	69	0.647873	0.460292	219	0.721372	0.398147	25.2799	54.6896	0.446894	-0.398941
126	1999	4902.82	3524238	87.278	48.6482	38.6298	74	0.644099	0.462527	229	0.72628	0.388856	25.2799	54.6896	0.46527	-0.173572
126	2000	5097.93	3499536	95.7697	51.0226	44.7471	74	0.644099	0.463357	233	0.728057	0.389876	25.2799	54.6896	0.272629	-0.148875
126	2001	5469.83	3481292	105.088	55.3029	49.7848	74	0.644099	0.470969	244	0.730425	0.380227	25.2799	54.6896	0.218065	-0.153661
126	2002	5865.85	3469070	111.128	58.4218	52.7059	75	0.650795	0.474725	235	0.72743	0.393599	25.2799	54.6896	0.376968	-0.0156091
126	2003	6494.73	3454205	108.136	56.9816	51.1547	90	0.659256	0.472845	245	0.723245	0.406488	25.2799	54.6896	0.392584	-0.425287
126	2004	7009.92	3435591	111.183	59.1308	52.0521	95	0.669314	0.464095	255	0.736868	0.397053	25.2799	54.6896	0.652582	-0.184519
126	2005	7603.97	3414304	122.178	64.6458	57.5322	96	0.674974	0.478987	250	0.727717	0.422587	25.2799	54.6896	0.230046	-0.0274315
126	2006	8249.34	3394082	128.345	69.2612	59.0838	96	0.674974	0.495413	262	0.729309	0.403988	25.2799	54.6896	0.235944	-0.004558
126	2007	9110.62	3375618	121.526	67.4348	54.0917	96	0.674974	0.490955	268	0.740997	0.398728	25.2799	54.6896	0.136779	-0.0559635
126	2008	9426.21	3358115	131.568	71.6903	59.8774	96	0.674974	0.491658	266	0.741926	0.405872	25.2799	54.6896	0.0872655	-0.165952
126	2009	8081.53	3339456	110.682	56.0525	54.6296	108	0.677388	0.449527	268	0.739725	0.41039	25.2799	54.6896	0.0965815	-0.21603
126	2010	8320.17	3286820	138.187	69.6105	68.5768	108	0.677388	0.452568	256	0.74328	0.43258	25.2799	54.6896	0.0709553	-0.032117
129	1992	293.114	12300000	41.051	24.6673	16.3838	195	0.74084	0.372791	215	0.742251	0.370657	45.7167	-20.4667	-0.0607205	-0.532763
129	1993	290.266	12600000	39.9329	24.6153	15.3175	195	0.74084	0.374134	214	0.743132	0.381889	45.7167	-20.4667	-0.0621926	-0.512525
129	1994	281.252	13000000	51.6311	29.5988	22.0323	195	0.74084	0.371673	212	0.740447	0.37292	45.7167	-20.4667	0.0139269	0.0299773
129	1995	277.29	13500000	55.8459	31.7115	24.1345	195	0.74084	0.373719	221	0.739519	0.370643	45.7167	-20.4667	-0.0738467	-0.338882
129	1996	274.473	13900000	46.4967	26.0043	20.4924	195	0.74084	0.373767	219	0.74052	0.3789	45.7167	-20.4667	-0.0309022	-0.346799
129	1997	275.74	14300000	51.8261	29.96	21.8661	195	0.74084	0.373337	213	0.744199	0.381865	45.7167	-20.4667	-0.0472906	-0.298784
129	1998	277.651	14800000	50.798	29.2774	21.5206	195	0.74084	0.374148	213	0.744616	0.38218	45.7167	-20.4667	0.0053151	0.0004189
129	1999	281.59	15300000	56.675	32.2096	24.4654	195	0.74084	0.374446	217	0.740019	0.370919	45.7167	-20.4667	0.0018679	-0.0719177
129	2000	285.963	15700000	68.6844	38.0051	30.6793	195	0.74084	0.374503	216	0.739906	0.369484	45.7167	-20.4667	0.0208813	-0.175267
129	2001	294.004	16200000	61.3707	32.2922	29.0786	195	0.74084	0.375477	218	0.740863	0.376173	45.7167	-20.4667	-0.0118591	-0.32661
129	2002	249.068	16700000	38.5822	22.5738	16.0084	195	0.74084	0.377621	210	0.740446	0.385935	45.7167	-20.4667	-0.0265415	-0.299265
129	2003	265.365	17200000	55.1592	32.0735	23.0857	195	0.74084	0.378202	222	0.738711	0.380788	45.7167	-20.4667	0.201783	0.7308
129	2004	271.168	17800000	80.1203	47.4839	32.6364	195	0.74084	0.379416	222	0.738896	0.381219	45.7167	-20.4667	0.194017	0.48432
129	2005	275.477	18300000	73.7757	45.5592	28.2164	195	0.74084	0.378811	222	0.743378	0.376689	45.7167	-20.4667	0.240242	1.01074
129	2006	281.08	18800000	75.506	45.774	29.732	195	0.74084	0.375257	222	0.741233	0.365901	45.7167	-20.4667	0.0180081	0.122084
129	2007	290.221	19400000	82.391	52.0673	30.3237	195	0.74084	0.376478	225	0.739824	0.367597	45.7167	-20.4667	0.0892958	-0.800384
129	2008	302.238	19900000	83.6157	57.0216	26.5941	195	0.74084	0.375062	220	0.739743	0.368761	45.7167	-20.4667	-0.0997852	-0.598195
129	2009	281.72	20500000	80.6836	52.1987	28.4849	195	0.74084	0.374027	221	0.734214	0.36619	45.7167	-20.4667	-0.0701637	-0.582503
129	2010	275.364	21100000	60.7529	36.9891	23.7638	195	0.74084	0.374572	225	0.73958	0.373823	45.7167	-20.4667	-0.0558211	-0.482083
131	1992	3559.52	19200000	150.611	74.6274	75.9839	127	0.721896	0.313455	274	0.757803	0.377729	101.684	3.12433	0.00892	-0.325246
131	1993	3813.19	19700000	157.941	79.0206	78.9207	127	0.721896	0.313269	274	0.75628	0.380553	101.684	3.12433	0.0298364	-0.287008
131	1994	4060.36	20200000	179.906	90.7546	89.1512	127	0.721896	0.313304	274	0.757823	0.381635	101.684	3.12433	0.0111177	-0.199355
131	1995	4347.82	20700000	192.114	98.0245	94.0896	127	0.721896	0.31251	273	0.756812	0.383381	101.684	3.12433	0.0117459	-0.181085
131	1996	4662.48	21300000	181.766	90.1905	91.5758	127	0.721896	0.31268	274	0.755235	0.39489	101.684	3.12433	0.0155835	-0.170519
131	1997	4878.61	21800000	185.665	92.3757	93.2894	127	0.721896	0.311825	275	0.756128	0.39024	101.684	3.12433	-0.0496457	-0.108282
131	1998	4408.53	22400000	209.492	93.7485	115.744	127	0.721896	0.313385	275	0.756128	0.383817	101.684	3.12433	0.0030971	-0.0525077
131	1999	4568.55	22900000	217.571	96.2595	121.311	127	0.721896	0.312233	275	0.75615	0.386168	101.684	3.12433	0.0091832	-0.0949342
131	2000	4861.86	23400000	220.407	100.597	119.81	127	0.721896	0.312549	275	0.757514	0.378418	101.684	3.12433	0.015834	-0.121998
131	2001	4783.88	23900000	203.365	92.9621	110.403	127	0.721896	0.311823	273	0.756931	0.385706	101.684	3.12433	0.0183471	-0.164473
131	2002	4940.99	24400000	199.356	91.0509	108.305	127	0.721896	0.312144	275	0.757444	0.386281	101.684	3.12433	0.0122249	-0.127146
131	2003	5126.86	24900000	194.195	87.2517	106.943	127	0.721896	0.31216	273	0.756768	0.383947	101.684	3.12433	0.0073992	-0.092759
131	2004	5372.23	25400000	210.374	95.0009	115.373	127	0.721896	0.31186	276	0.755639	0.392984	101.684	3.12433	0.0065069	-0.0963799
131	2005	5553.94	25800000	203.855	90.9555	112.899	127	0.721896	0.311333	276	0.75557	0.390047	101.684	3.12433	-0.125408	-0.215163
131	2006	5756.4	26300000	202.577	90.3917	112.186	127	0.721896	0.311659	276	0.75557	0.396089	101.684	3.12433	0.0103515	-0.272849
131	2007	6007.91	26800000	192.466	86.2975	106.169	127	0.721896	0.310206	276	0.757187	0.3922	101.684	3.12433	-0.0914796	-0.601088
131	2008	6185.5	27300000	176.668	77.1688	99.4996	133	0.729581	0.303492	274	0.756503	0.395238	101.684	3.12433	-0.122609	-0.482035
131	2009	5984.91	27800000	162.559	71.1422	91.4168	133	0.729581	0.306015	270	0.757948	0.390651	101.684	3.12433	-0.0546259	-0.351828
131	2010	6302.95	28300000	170.331	76.586	93.7453	133	0.729581	0.306393	270	0.758071	0.396417	101.684	3.12433	0.0638232	-0.351828
133	1992	347.266	8322743	48.2791	32.8452	15.434	126	0.72614	0.338628	155	0.746846	0.379447	-7.50034	13.5667	0.0039367	0.0149653
133	1993	331.372	8535338	47.0638	31.2255	15.8383	126	0.72614	0.344723	152	0.745659	0.401345	-7.50034	13.5667	-0.0042141	-0.0149835
133	1994	325.839	8759442	65.8739	42.8676	23.0062	128	0.733604	0.342164	149	0.747247	0.369808	-7.50034	13.5667	-0.0405067	-0.129572
133	1995	337.239	8988853	57.3499	36.2381	21.1118	128	0.733604	0.336764	150	0.746965	0.373096	-7.50034	13.5667	-0.0316017	-0.10318
133	1996	339.286	9222157	55.7854	35.7516	20.0338	128	0.733604	0.334697	177	0.746469	0.369555	-7.50034	13.5667	-0.0202426	-0.068438
133	1997	353.034	9462256	62.8749	36.757	26.1179	128	0.733604	0.332676	169	0.755134	0.365231	-7.50034	13.5667	-0.0295815	-0.0934026
133	1998	364.694	9712365	60.0329	35.2466	24.7864	128	0.733604	0.333456	177	0.751333	0.366328	-7.50034	13.5667	-0.0042088	-0.0155258
133	1999	378.919	9977308	64.6384	38.1875	26.4509	129	0.73316	0.339409	174	0.75161	0.361907	-7.50034	13.5667	-0.0090041	-0.0317057
133	2000	380.248	10300000	66.1651	39.3829	26.7822	129	0.73316	0.34123	191	0.745337	0.356386	-7.50034	13.5667	-0.0091281	-0.0304559
133	2001	414.063	10600000	83.5639	50.267	33.297	129	0.73316	0.337705	209	0.745505	0.330713	-7.50034	13.5667	0.0048055	0.0170785
133	2002	418.584	10900000	71.0983	39.2233	31.875	129	0.73316	0.337222	210	0.746982	0.331367	-7.50034	13.5667	-0.0024677	-0.0091333
133	2003	436.221	11200000	63.7835	37.3622	26.4213	129	0.73316	0.338328	215	0.742719	0.334979	-7.50034	13.5667	-0.005559	-0.0193348
133	2004	432.151	11600000	63.139	37.7638	25.3752	129	0.73316	0.338073	216	0.742154	0.341549	-7.50034	13.5667	0.0162332	0.0595006
133	2005	444.285	11900000	62.9291	37.3072	25.6219	129	0.73316	0.339762	226	0.759342	0.332577	-7.50034	13.5667	0.0035099	0.0131046
133	2006	467.356	12300000	69.3119	38.5448	30.7671	129	0.73316	0.343216	199	0.75053	0.377065	-7.50034	13.5667	-0.0329021	0.0131046
133	2007	472.119	12700000	61.7599	35.5813	26.1786	129	0.73316	0.350662	203	0.751009	0.365471	-7.50034	13.5667	-0.054747	0.0131046
133	2008	480.057	13100000	72.1982	42.9985	29.1997	129	0.73316	0.353325	200	0.753788	0.386496	-7.50034	13.5667	-0.0487327	0.0131046
133	2009	485.885	13600000	55.1088	31.3665	23.7424	129	0.73316	0.352134	188	0.743517	0.363624	-7.50034	13.5667	-0.03295	0.0131046
133	2010	498.475	14000000	65.8759	39.8814	25.9945	129	0.73316	0.354235	187	0.742021	0.361524	-7.50034	13.5667	-0.0564879	0.0131046
138	1992	6627.7	89800000	35.5093	20.2715	15.2378	232	0.737838	0.457665	287	0.761458	0.415341	-99.1276	19.427	0.413168	-0.0308461
138	1993	6617.21	91700000	34.4213	19.1737	15.2476	231	0.736854	0.454074	291	0.760314	0.410825	-99.1276	19.427	0.338512	-0.32633
138	1994	6772.73	93500000	38.3921	21.6034	16.7887	237	0.735433	0.454385	284	0.753043	0.427322	-99.1276	19.427	0.29682	-0.327825
138	1995	6228.35	95400000	58.0658	27.7034	30.3624	229	0.723744	0.464938	283	0.752112	0.423699	-99.1276	19.427	-0.150844	-0.408678
138	1996	6426.61	97200000	62.0954	30.0189	32.0765	230	0.725373	0.469265	283	0.749936	0.42493	-99.1276	19.427	-0.0309154	-0.168844
138	1997	6739.53	99000000	60.6403	30.3735	30.2669	236	0.734149	0.45656	275	0.740642	0.440304	-99.1276	19.427	0.0913769	-0.151009
138	1998	6950.1	101000000	63.5085	32.8141	30.6944	237	0.735433	0.457325	284	0.753043	0.432645	-99.1276	19.427	0.133401	-0.235882
138	1999	7103.73	102000000	63.0941	32.3566	30.7375	237	0.735433	0.458146	283	0.749936	0.429141	-99.1276	19.427	0.166102	-0.182958
138	2000	7459.22	104000000	63.8723	32.9332	30.9391	236	0.734149	0.455425	285	0.754236	0.427283	-99.1276	19.427	0.20051	-0.260158
138	2001	7343.84	105000000	57.3329	29.7739	27.559	237	0.735433	0.457581	284	0.753043	0.432085	-99.1276	19.427	0.190557	-0.393199
138	2002	7308.54	107000000	55.4617	28.6391	26.8226	237	0.735433	0.458871	292	0.761092	0.417864	-99.1276	19.427	0.183588	-0.307295
138	2003	7315.97	108000000	52.1712	26.8163	25.3549	236	0.736013	0.458793	292	0.761092	0.422239	-99.1276	19.427	0.0417948	-0.398106
138	2004	7520.28	109000000	54.979	28.3737	26.6053	236	0.736013	0.459271	275	0.740642	0.44611	-99.1276	19.427	-0.0367304	-0.346676
138	2005	7666.7	111000000	55.6545	28.5531	27.1014	237	0.735433	0.458995	282	0.75034	0.432675	-99.1276	19.427	0.100106	0.239067
138	2006	7961.97	112000000	57.1842	29.2158	27.9684	237	0.735433	0.459595	282	0.75034	0.432105	-99.1276	19.427	0.121806	-0.0254526
138	2007	8119.21	114000000	57.4355	29.508	27.9276	237	0.735433	0.457079	281	0.750645	0.436388	-99.1276	19.427	0.0974963	0.104189
138	2008	8113.1	115000000	58.3287	30.2808	28.0479	237	0.735433	0.456733	287	0.762886	0.424214	-99.1276	19.427	0.0950428	-0.0342444
138	2009	7534.72	116000000	56.6825	29.0755	27.607	236	0.736013	0.459822	286	0.763579	0.420482	-99.1276	19.427	0.103108	-0.0443432
138	2010	7834.14	118000000	61.876	31.5567	30.3193	237	0.735433	0.45569	280	0.75115	0.428457	-99.1276	19.427	0.0960006	-0.0002198
144	1992	175.888	14400000	56.9985	43.9439	13.0546	148	0.703913	0.328526	158	0.710642	0.355005	32.5713	-25.9664	-0.0229767	-0.200382
144	1993	184.146	14900000	60.189	47.2546	12.9344	148	0.703913	0.332751	158	0.710642	0.360254	32.5713	-25.9664	-0.0145304	-0.265672
144	1994	189.476	15500000	62.0747	48.002	14.0726	148	0.703913	0.330958	158	0.710642	0.36066	32.5713	-25.9664	-0.0273271	-0.395681
144	1995	188.164	16000000	56.6452	41.0441	15.6011	148	0.703913	0.330713	158	0.710642	0.362248	32.5713	-25.9664	0.0151071	-0.13725
144	1996	196.173	16500000	44.237	29.4505	14.7865	148	0.703913	0.331152	158	0.710642	0.365637	32.5713	-25.9664	0.0336196	-0.240422
144	1997	210.489	16900000	37.9643	24.6104	13.3539	148	0.703913	0.329494	158	0.710642	0.361437	32.5713	-25.9664	0.0376002	-0.239143
144	1998	227.324	17400000	36.8052	24.556	12.2492	148	0.703913	0.327722	158	0.710642	0.362198	32.5713	-25.9664	0.0531572	-0.296705
144	1999	239.6	17800000	46.883	33.7165	13.1665	148	0.703913	0.326074	158	0.710642	0.355939	32.5713	-25.9664	0.0568453	-0.316409
144	2000	235.885	18300000	53.4604	36.9802	16.4802	148	0.703913	0.325311	158	0.710642	0.35929	32.5713	-25.9664	0.0471166	-0.323034
144	2001	256.785	18800000	61.8701	38.4849	23.3853	148	0.703913	0.319153	158	0.710642	0.34944	32.5713	-25.9664	0.0435429	-0.359197
144	2002	271.7	19300000	76.1891	48.8504	27.3387	148	0.703913	0.317556	184	0.722942	0.331905	32.5713	-25.9664	0.0552506	-0.403163
144	2003	280.043	19900000	76.5052	47.6197	28.8855	148	0.703913	0.320423	191	0.720602	0.33265	32.5713	-25.9664	0.0933883	-0.189236
144	2004	296.177	20400000	72.666	41.7882	30.8778	148	0.703913	0.318185	193	0.725404	0.32112	32.5713	-25.9664	0.0941379	0.379715
144	2005	313.108	21000000	75.6725	43.9446	31.7279	148	0.703913	0.318458	193	0.725404	0.314261	32.5713	-25.9664	0.141683	0.249921
144	2006	324.003	21600000	85.5794	47.2215	38.3579	148	0.703913	0.317444	192	0.725856	0.318811	32.5713	-25.9664	0.0248392	0.145152
144	2007	338.44	22200000	80.5004	45.15	35.3504	148	0.703913	0.318393	194	0.734743	0.321254	32.5713	-25.9664	0.0194207	0.48203
144	2008	352.165	22800000	78.6199	46.3529	32.267	148	0.703913	0.3181	194	0.734743	0.319151	32.5713	-25.9664	0.038009	0.127264
144	2009	364.882	23400000	68.0951	43.3062	24.7888	148	0.703913	0.317723	194	0.734743	0.320652	32.5713	-25.9664	0.0452537	-0.283422
144	2010	380.849	24000000	70.7803	44.6803	26.1	148	0.703913	0.318254	195	0.724675	0.318626	32.5713	-25.9664	0.239088	0.149909
150	1992	30041.6	15200000	106.966	51.5895	55.3763	93	0.688489	0.484971	290	0.756224	0.409793	4.89095	52.3738	0.509321	-0.122781
150	1993	30208.2	15300000	103.739	49.1549	54.5837	93	0.688489	0.486507	288	0.755367	0.418316	4.89095	52.3738	0.563059	-0.138749
150	1994	30915.7	15400000	107.943	51.156	56.7868	93	0.688489	0.485854	290	0.756207	0.417281	4.89095	52.3738	0.49473	-0.124096
150	1995	31721.9	15500000	113.049	53.6839	59.3653	93	0.688489	0.494184	290	0.757688	0.418057	4.89095	52.3738	0.437132	-0.148384
150	1996	32651.5	15500000	113.982	54.3507	59.6313	92	0.689615	0.487067	286	0.759101	0.41812	4.89095	52.3738	0.395703	-0.161363
150	1997	33873.7	15600000	120.962	57.6454	63.3161	93	0.688813	0.487676	286	0.759101	0.422976	4.89095	52.3738	0.436227	-0.183182
150	1998	34986.3	15700000	120.445	57.8822	62.5624	94	0.687698	0.49164	290	0.757688	0.417343	4.89095	52.3738	0.522906	-0.193561
150	1999	36382.3	15800000	121.87	58.8297	63.0402	94	0.687698	0.492075	291	0.757341	0.418912	4.89095	52.3738	0.622784	-0.246033
150	2000	37546.8	15900000	134.618	64.5354	70.0823	94	0.687698	0.489842	290	0.757688	0.416308	4.89095	52.3738	0.42519	-0.204344
150	2001	37982.1	16000000	128.765	61.4889	67.2761	94	0.687698	0.490842	287	0.755646	0.417842	4.89095	52.3738	0.34117	-0.171361
150	2002	37769.2	16100000	121.785	57.632	64.1533	94	0.687698	0.492286	289	0.756555	0.422757	4.89095	52.3738	0.446176	-0.210833
150	2003	37717.6	16200000	119.728	56.7231	63.0048	94	0.687698	0.493907	289	0.756555	0.424562	4.89095	52.3738	0.474728	-0.230658
150	2004	38427.4	16300000	125.412	59.0194	66.3928	94	0.687698	0.49291	289	0.756555	0.426463	4.89095	52.3738	0.417931	-0.211889
150	2005	39122.3	16300000	130.723	61.0993	69.6237	93	0.688489	0.489024	289	0.756555	0.425659	4.89095	52.3738	0.2541	-0.218412
150	2006	40385.3	16300000	137.934	65.0978	72.8366	93	0.688489	0.49277	285	0.75797	0.430472	4.89095	52.3738	0.224313	-0.184279
150	2007	41877.4	16400000	140.172	65.9762	74.1954	94	0.687698	0.501174	281	0.757901	0.440218	4.89095	52.3738	0.132522	-0.101297
150	2008	42467.3	16400000	144.242	67.9664	76.2753	94	0.687698	0.49911	281	0.757901	0.438024	4.89095	52.3738	0.11649	-0.0337503
150	2009	40699.9	16500000	130.144	61.5774	68.567	94	0.687698	0.501824	285	0.756494	0.433743	4.89095	52.3738	0.114343	-0.0588105
150	2010	41151.4	16600000	148.279	70.0627	78.2167	94	0.687698	0.504293	285	0.756494	0.432295	4.89095	52.3738	0.0843299	-0.0058433
156	1992	19760.7	3531700	59.4449	28.5214	30.9235	152	0.703102	0.421447	275	0.752536	0.406259	174.776	-41.2865	0.0253681	-0.152879
156	1993	20780.3	3572200	57.6469	27.3782	30.2687	152	0.703102	0.42326	275	0.75448	0.411376	174.776	-41.2865	0.022747	-0.143423
156	1994	21533.6	3620000	58.7758	28.4567	30.319	152	0.703102	0.425687	280	0.752721	0.405851	174.776	-41.2865	0.0272784	-0.163249
156	1995	22106.6	3673400	56.5746	27.8896	28.6851	152	0.703102	0.423701	277	0.753782	0.408186	174.776	-41.2865	0.03356	-0.234155
156	1996	22465.7	3732000	54.861	27.1358	27.7251	150	0.704313	0.417029	274	0.754988	0.416924	174.776	-41.2865	0.0259504	-0.17366
156	1997	22775.7	3781300	54.9788	27.28	27.6988	150	0.704313	0.416138	276	0.754044	0.413835	174.776	-41.2865	0.0273709	-0.169511
156	1998	22870.3	3815000	57.6647	28.688	28.9767	150	0.704313	0.417009	277	0.753877	0.408477	174.776	-41.2865	0.0214999	-0.102973
156	1999	23914.8	3835100	61.04	30.8913	30.1487	150	0.704313	0.416406	281	0.757047	0.406835	174.776	-41.2865	0.0234695	-0.132314
156	2000	24311	3857700	68.3651	33.3486	35.0165	150	0.704313	0.416761	281	0.757047	0.404831	174.776	-41.2865	0.0161702	-0.0526909
156	2001	25033.7	3880500	66.8351	32.2549	34.5803	150	0.704313	0.418517	280	0.757477	0.40849	174.776	-41.2865	0.0154624	-0.0335427
156	2002	25804.2	3948500	62.2038	30.1629	32.0409	150	0.704313	0.419433	284	0.75602	0.405677	174.776	-41.2865	0.0217605	-0.131698
156	2003	26284.5	4027200	56.9994	28.3232	28.6762	150	0.704313	0.419716	284	0.75602	0.411234	174.776	-41.2865	0.0315936	-0.213291
156	2004	26806.2	4087500	57.8751	29.269	28.6061	150	0.704313	0.422248	281	0.756973	0.413766	174.776	-41.2865	0.0351092	-0.239402
156	2005	27357.9	4133900	56.9297	29.574	27.3558	150	0.704313	0.41967	279	0.757737	0.414713	174.776	-41.2865	0.0323305	-0.220309
156	2006	27483.2	4184600	58.7514	30.0816	28.6698	150	0.704313	0.416882	282	0.75667	0.412806	174.776	-41.2865	0.0057877	-0.0568461
156	2007	28168.2	4228300	57.2609	29.071	28.1899	157	0.697306	0.411466	277	0.756985	0.419274	174.776	-41.2865	0.0076292	-0.0397412
156	2008	27383.9	4268900	63.6046	32.4259	31.1788	157	0.697306	0.414038	270	0.754986	0.423415	174.776	-41.2865	0.0058759	-0.0581175
156	2009	27341.6	4315800	55.1718	26.7874	28.3843	157	0.697306	0.412408	278	0.756682	0.417816	174.776	-41.2865	0.0043981	0.0027871
156	2010	27080	4367800	58.3936	28.4585	29.9351	157	0.697306	0.412864	276	0.757511	0.422005	174.776	-41.2865	0.0055691	0.0041392
157	1992	894.98	4342319	70.5176	53.2664	17.2512	90	0.738898	0.337651	172	0.751943	0.313958	-86.2734	12.1475	-0.0216873	-0.235357
157	1993	869.835	4450371	68.286	47.858	20.4279	90	0.738898	0.347403	208	0.75207	0.324398	-86.2734	12.1475	0.0521068	-0.22271
157	1994	877.81	4557125	39.0812	25.9413	13.1399	90	0.738898	0.347208	221	0.7607	0.317322	-86.2734	12.1475	-0.103417	-0.279681
157	1995	909.287	4659458	44.0398	27.9447	16.0951	90	0.738898	0.343151	194	0.751577	0.3244	-86.2734	12.1475	-0.0877294	-0.414615
157	1996	947.22	4756631	48.4828	31.6355	16.8474	90	0.738898	0.344532	193	0.749589	0.330864	-86.2734	12.1475	-0.148491	-0.309318
157	1997	965.979	4849272	58.0055	38.586	19.4196	90	0.738898	0.345171	198	0.750312	0.346347	-86.2734	12.1475	-0.1518	-0.413987
157	1998	983.967	4937320	57.0137	37.6793	19.3344	90	0.738898	0.345779	205	0.747386	0.341054	-86.2734	12.1475	-0.117426	-0.473706
157	1999	1035.63	5021079	62.5376	44.0074	18.5303	90	0.738898	0.347881	213	0.743484	0.330382	-86.2734	12.1475	-0.0604564	-0.352023
157	2000	1061.23	5100920	61.2985	41.1903	20.1082	90	0.738898	0.348491	200	0.749871	0.332627	-86.2734	12.1475	-0.0083161	-0.468173
157	2001	1076.66	5176685	57.9801	38.9382	19.0419	90	0.738898	0.349457	208	0.741372	0.333927	-86.2734	12.1475	-0.0439867	-0.357451
157	2002	1069.92	5248577	58.0913	39.2441	18.8471	90	0.738898	0.349337	209	0.746268	0.32785	-86.2734	12.1475	-0.0342385	-0.378182
157	2003	1082.6	5317878	62.1751	41.4701	20.705	90	0.738898	0.350522	207	0.746605	0.336097	-86.2734	12.1475	-0.0882826	-0.23478
157	2004	1125.62	5386299	67.1953	44.1355	23.0599	90	0.738898	0.350047	208	0.739577	0.32201	-86.2734	12.1475	-0.0141863	-0.258913
157	2005	1159	5455219	71.6457	47.2636	24.3821	90	0.738898	0.349725	205	0.742528	0.347661	-86.2734	12.1475	-0.0849133	-0.424583
157	2006	1191.89	5524927	76.7588	49.72	27.0389	90	0.738898	0.351106	208	0.746272	0.341554	-86.2734	12.1475	-0.174104	-0.476126
157	2007	1236.03	5595533	82.761	53.685	29.0761	90	0.738898	0.351973	215	0.744634	0.334514	-86.2734	12.1475	-0.269879	-0.518223
157	2008	1268.99	5667983	88.4846	56.7012	31.7834	90	0.738898	0.351614	218	0.755593	0.329846	-86.2734	12.1475	-0.262655	-0.295411
157	2009	1225.06	5743329	78.0294	47.2105	30.8188	90	0.738898	0.351621	213	0.747661	0.331627	-86.2734	12.1475	-0.12587	-0.466721
157	2010	1252.24	5822209	89.1642	52.8805	36.2838	90	0.738898	0.347628	203	0.741785	0.347104	-86.2734	12.1475	-0.123012	-0.387925
159	1992	679.781	101000000	82.7397	40.5009	42.2388	163	0.755977	0.319143	203	0.763317	0.34177	7.48906	9.05804	-0.0247923	-0.381426
159	1993	677.54	103000000	97.3212	50.1999	47.1212	163	0.755977	0.320174	204	0.768158	0.338934	7.48906	9.05804	-0.0805565	-0.385996
159	1994	661.491	106000000	82.5175	40.7618	41.7557	155	0.741077	0.333257	174	0.745697	0.350389	7.48906	9.05804	0.140799	-0.294163
159	1995	661.319	108000000	86.4722	42.1844	44.2877	155	0.741077	0.333254	201	0.762297	0.338842	7.48906	9.05804	0.0333608	-0.552252
159	1996	672.746	111000000	75.5898	27.4448	48.145	155	0.741077	0.334354	201	0.762297	0.338492	7.48906	9.05804	-0.0609501	-0.534684
159	1997	673.857	114000000	82.7023	37.7508	44.9515	155	0.741077	0.334838	201	0.762297	0.337968	7.48906	9.05804	0.0057183	-0.603456
159	1998	669.558	117000000	71.592	38.067	33.525	155	0.741077	0.335063	201	0.762297	0.337432	7.48906	9.05804	0.0244839	-0.203253
159	1999	660.179	120000000	78.0302	41.1326	36.8976	155	0.741077	0.334779	201	0.762297	0.333907	7.48906	9.05804	0.0195853	0.0800111
159	2000	678.586	123000000	86.0048	32.0279	53.977	155	0.741077	0.334978	220	0.762798	0.320998	7.48906	9.05804	-0.0534788	0.977459
159	2001	682.253	126000000	75.2829	32.2887	42.9942	155	0.741077	0.334418	199	0.750892	0.355297	7.48906	9.05804	-0.0295226	-0.573405
159	2002	675.559	129000000	64.4209	32.5535	31.8674	155	0.741077	0.33532	220	0.763308	0.322156	7.48906	9.05804	-0.051759	-0.0396442
159	2003	726.447	133000000	83.1427	40.44	42.7027	155	0.741077	0.335416	220	0.770334	0.340525	7.48906	9.05804	-0.0874999	-0.201376
159	2004	783.074	136000000	75.0088	31.0573	43.9515	155	0.741077	0.334871	219	0.765583	0.320001	7.48906	9.05804	-0.0490618	-0.347084
159	2005	804.152	140000000	77.5841	31.0467	46.5374	155	0.741077	0.333432	219	0.767967	0.325395	7.48906	9.05804	0.0267369	-0.137168
159	2006	831.789	143000000	70.5971	27.7295	42.8676	155	0.741077	0.332431	219	0.768345	0.327185	7.48906	9.05804	0.0374922	0.176969
159	2007	862.142	147000000	66.9594	25.9394	41.02	156	0.743366	0.333439	230	0.764312	0.336609	7.48906	9.05804	-0.127059	0.274255
159	2008	889.433	151000000	73.9586	31.204	42.7546	156	0.743366	0.333731	227	0.772681	0.348013	7.48906	9.05804	-0.0317052	0.139043
159	2009	925.786	155000000	64.6597	29.6723	34.9874	156	0.743366	0.333998	224	0.772132	0.3387	7.48906	9.05804	0.221891	-0.512265
159	2010	972.546	160000000	65.099	29.8946	35.2043	156	0.743366	0.333957	227	0.7703	0.332022	7.48906	9.05804	-0.0081951	-0.512265
162	1992	47200.8	4286401	69.0068	31.1353	37.8715	65	0.686882	0.466822	255	0.745289	0.405427	10.7387	59.9138	2.2186	-0.685151
162	1993	48228.2	4311991	69.4372	31.521	37.9162	65	0.686882	0.466092	264	0.759177	0.380399	10.7387	59.9138	2.17323	-0.679955
162	1994	50376.8	4336613	70.1702	32.0497	38.1205	65	0.686882	0.464811	255	0.745435	0.391083	10.7387	59.9138	2.04324	-0.659837
162	1995	52214	4359184	69.7523	31.7932	37.9591	65	0.686882	0.465181	277	0.756953	0.374595	10.7387	59.9138	1.58559	-0.584981
162	1996	54599.3	4381336	72.6134	31.8326	40.7808	65	0.686882	0.461294	257	0.730942	0.389424	10.7387	59.9138	1.54808	-0.570964
162	1997	57232.5	4405157	74.5095	33.1491	41.3605	65	0.686882	0.459913	258	0.73221	0.386419	10.7387	59.9138	1.80865	-0.607898
162	1998	58419	4431464	73.4639	35.8173	37.6466	66	0.692502	0.466939	268	0.742621	0.380437	10.7387	59.9138	2.27069	-0.673033
162	1999	59195.7	4461913	71.4344	32.0435	39.3909	66	0.692502	0.47262	266	0.743342	0.382904	10.7387	59.9138	2.32319	-0.683906
162	2000	60726.2	4490967	75.964	29.4277	46.5363	66	0.692502	0.469777	268	0.74262	0.383468	10.7387	59.9138	1.68396	-0.57545
162	2001	61622.1	4513751	74.5868	28.8224	45.7645	67	0.697789	0.474738	260	0.731488	0.400649	10.7387	59.9138	1.56321	-0.56863
162	2002	62211.3	4538159	68.8776	27.7478	41.1298	67	0.697789	0.478857	266	0.750301	0.392611	10.7387	59.9138	2.22711	-0.657856
162	2003	62454.2	4564855	67.73	27.3989	40.3312	66	0.692777	0.471252	277	0.757394	0.377446	10.7387	59.9138	1.556	-0.584181
162	2004	64545.4	4591910	70.1981	28.399	41.7991	65	0.692924	0.464864	274	0.756753	0.378491	10.7387	59.9138	1.24039	-0.51927
162	2005	65767	4623291	71.9371	27.8459	44.0912	65	0.692924	0.462956	274	0.756753	0.377237	10.7387	59.9138	1.20564	-0.117419
162	2006	66739.2	4660677	73.5342	28.1626	45.3716	72	0.689045	0.452215	265	0.747622	0.395388	10.7387	59.9138	1.22345	0.422205
162	2007	67804.6	4709153	74.5717	30.4524	44.1194	72	0.689045	0.442535	270	0.759579	0.384895	10.7387	59.9138	0.630662	0.359675
162	2008	67010	4768212	76.2695	29.5066	46.7629	72	0.689045	0.42483	270	0.758403	0.386207	10.7387	59.9138	0.753065	0.425924
162	2009	65088.4	4828726	67.7605	27.7211	40.0394	72	0.689045	0.429937	274	0.756915	0.382843	10.7387	59.9138	0.937641	-0.0498247
162	2010	64590	4889252	69.0292	28.5472	40.482	72	0.689045	0.417968	270	0.758403	0.384786	10.7387	59.9138	0.945487	0.386743
165	1992	563.094	117000000	37.8879	20.5286	17.3593	196	0.693528	0.410078	260	0.754321	0.384454	72.8	30.5167	-0.0117222	-0.138152
165	1993	558.491	120000000	38.7473	22.4409	16.3065	196	0.693528	0.411589	251	0.725057	0.398499	72.8	30.5167	0.0007334	0.013209
165	1994	564.749	123000000	35.327	19.0445	16.2825	197	0.696116	0.413233	250	0.721996	0.386832	72.8	30.5167	-0.026359	-0.0176935
165	1995	577.621	127000000	36.1328	19.4228	16.71	197	0.696116	0.412018	243	0.724926	0.399424	72.8	30.5167	-0.0329861	-0.097782
165	1996	589.815	130000000	38.3301	21.427	16.9031	197	0.696116	0.41174	251	0.723478	0.389978	72.8	30.5167	-0.0453524	-0.0041285
165	1997	580.128	134000000	36.8523	20.7703	16.0819	197	0.696116	0.412685	253	0.727254	0.391437	72.8	30.5167	-0.09734	0.146748
165	1998	579.558	137000000	34.0117	17.5269	16.4848	197	0.696116	0.411216	250	0.723649	0.393872	72.8	30.5167	0.0072287	0.0100024
165	1999	586.064	141000000	32.32	16.9665	15.3535	197	0.696116	0.410026	257	0.722409	0.393727	72.8	30.5167	0.0870452	-0.13672
165	2000	597.218	144000000	28.1296	14.6883	13.4413	197	0.696116	0.410573	256	0.723763	0.392069	72.8	30.5167	0.123284	-0.229619
165	2001	596.512	147000000	30.3715	15.712	14.6595	197	0.696116	0.411302	250	0.725726	0.396898	72.8	30.5167	0.0077194	-0.0520251
165	2002	604.078	150000000	30.5376	15.314	15.2236	197	0.696116	0.409966	255	0.723833	0.391138	72.8	30.5167	-0.0506029	0.0827072
165	2003	622.025	152000000	32.8445	16.1255	16.719	197	0.696116	0.410411	253	0.720465	0.398582	72.8	30.5167	-0.0166902	-0.0829997
165	2004	656.101	155000000	30.3001	14.6332	15.6669	197	0.696116	0.408227	264	0.732026	0.385624	72.8	30.5167	-0.0058995	-0.117986
165	2005	693.796	158000000	35.2533	19.5638	15.6895	197	0.696116	0.408571	249	0.721861	0.401819	72.8	30.5167	-0.0124454	-0.1532
165	2006	723.222	161000000	38.4484	23.2186	15.2298	197	0.696116	0.408973	260	0.737329	0.390934	72.8	30.5167	-0.0507075	0.0502974
165	2007	750.231	164000000	35.5355	21.3421	14.1935	197	0.696116	0.408521	266	0.733366	0.382496	72.8	30.5167	-0.130509	-0.0781135
165	2008	748.149	167000000	36.7282	23.8802	12.8481	197	0.696116	0.408827	255	0.728419	0.398096	72.8	30.5167	-0.186643	-0.0791271
165	2009	760.986	170000000	33.2708	20.4117	12.8591	197	0.696116	0.40812	255	0.737212	0.396071	72.8	30.5167	-0.0526344	-0.133039
165	2010	774.072	173000000	33.0101	19.436	13.5741	197	0.696116	0.409413	260	0.738908	0.392949	72.8	30.5167	-0.0386803	-0.0502551
171	1992	953.111	65000000	63.1579	34.0282	29.1298	192	0.751524	0.401186	276	0.763665	0.386407	121.035	14.5515	0.210038	-0.170995
171	1993	951.033	66500000	71.1665	39.8069	31.3596	192	0.751524	0.401391	272	0.767899	0.389021	121.035	14.5515	0.283008	-0.257186
171	1994	970.386	68100000	73.9596	40.1339	33.8257	192	0.751524	0.401529	274	0.766919	0.393345	121.035	14.5515	0.207754	-0.200662
171	1995	993.084	69600000	80.5385	44.1812	36.3573	192	0.751524	0.403723	280	0.763653	0.388993	121.035	14.5515	0.312913	-0.332934
171	1996	1027.83	71200000	89.8	49.2933	40.5067	192	0.751524	0.405153	276	0.763773	0.394916	121.035	14.5515	0.410954	-0.378271
171	1997	1057.42	72800000	108.25	59.2938	48.9565	191	0.749871	0.402689	282	0.761877	0.389721	121.035	14.5515	0.388707	-0.350117
171	1998	1028.54	74400000	98.6623	53.898	44.7642	189	0.746482	0.403782	271	0.763667	0.403477	121.035	14.5515	0.170454	-0.222114
171	1999	1037.58	76000000	94.9095	49.4201	45.4893	190	0.74821	0.409132	279	0.761937	0.394791	121.035	14.5515	0.362191	-0.339993
171	2000	1060.55	77700000	104.73	53.3606	51.3693	190	0.74821	0.409625	282	0.762573	0.415188	121.035	14.5515	0.34173	-0.394996
171	2001	1068.59	79300000	98.9089	52.8821	46.0269	190	0.74821	0.408425	277	0.764379	0.412132	121.035	14.5515	0.318279	-0.367106
171	2002	1084.9	81000000	102.435	55.6881	46.747	190	0.74821	0.407341	274	0.765489	0.410199	121.035	14.5515	0.242962	-0.268448
171	2003	1116.06	82600000	101.849	54.6923	47.157	190	0.74821	0.407723	270	0.76427	0.419161	121.035	14.5515	0.136634	-0.18954
171	2004	1167.81	84200000	102.642	54.0699	48.5727	194	0.750171	0.41445	275	0.76485	0.421281	121.035	14.5515	0.0587347	-0.0195821
171	2005	1200.94	85800000	97.8786	51.7416	46.137	194	0.750171	0.414589	279	0.763487	0.421324	121.035	14.5515	-0.126566	0.133987
171	2006	1241.55	87400000	94.9408	48.3628	46.5781	194	0.750171	0.414402	286	0.760999	0.411632	121.035	14.5515	0.0089785	-0.0239676
171	2007	1301.22	88900000	86.6194	43.3586	43.2608	194	0.750171	0.41416	278	0.762533	0.42894	121.035	14.5515	0.145005	-0.0877633
171	2008	1332.83	90400000	76.2823	39.3702	36.912	194	0.750171	0.413623	286	0.760999	0.421128	121.035	14.5515	-0.0161513	0.0091995
171	2009	1325.9	91900000	65.5904	33.358	32.2323	194	0.750171	0.412324	285	0.761292	0.422365	121.035	14.5515	0.0599835	-0.0708219
171	2010	1403.31	93400000	71.4195	36.6162	34.8033	194	0.750171	0.410532	281	0.763328	0.427582	121.035	14.5515	0.216476	-0.260723
173	1992	4475.97	38400000	41.9344	20.2636	21.6708	117	0.663426	0.437847	198	0.702521	0.459928	21.02	52.26	-0.0173623	-0.385855
173	1993	4631.5	38500000	41.0522	20.0783	20.9739	117	0.663426	0.436329	216	0.730987	0.439409	21.02	52.26	0.142635	-0.172493
173	1994	4866.35	38500000	41.2698	19.6519	21.618	125	0.664222	0.410789	228	0.743025	0.427859	21.02	52.26	0.184599	0.0408693
173	1995	5197.6	38600000	44.2465	21.047	23.1995	130	0.662313	0.403876	265	0.745955	0.407336	21.02	52.26	0.0921403	-0.220409
173	1996	5517.67	38600000	46.0479	23.7395	22.3085	130	0.662313	0.408607	265	0.757611	0.414048	21.02	52.26	0.174344	-0.231574
173	1997	5904.8	38600000	50.7427	27.3347	23.408	130	0.662313	0.40911	243	0.742284	0.433116	21.02	52.26	0.179648	-0.163156
173	1998	6196.74	38700000	56.7941	30.8129	25.9813	130	0.662313	0.405817	261	0.759344	0.414196	21.02	52.26	0.341567	-0.184524
173	1999	6477.63	38700000	54.2951	30.1036	24.1915	132	0.660178	0.413648	262	0.758771	0.414418	21.02	52.26	0.268296	-0.166565
173	2000	6789.84	38500000	60.6708	33.5464	27.1244	132	0.660178	0.413218	239	0.743614	0.449284	21.02	52.26	0.12659	-0.331223
173	2001	6908.63	38200000	57.7768	30.7208	27.056	132	0.660178	0.413701	236	0.729087	0.442869	21.02	52.26	0.0952974	-0.258025
173	2002	7011.6	38200000	60.7328	32.0979	28.6348	132	0.660178	0.4151	254	0.749012	0.435941	21.02	52.26	0.0744013	-0.0156833
173	2003	7287.67	38200000	69.3185	36.0046	33.3139	146	0.687629	0.41542	235	0.729796	0.4586	21.02	52.26	-0.0155985	-0.343705
173	2004	7681.67	38200000	77.3355	39.8431	37.4924	146	0.687629	0.413714	279	0.744673	0.406051	21.02	52.26	0.595854	-0.0693663
173	2005	7963.02	38200000	74.9113	37.8262	37.085	146	0.687629	0.41894	274	0.742916	0.42564	21.02	52.26	0.314295	0.204972
173	2006	8464.28	38100000	82.5167	42.1617	40.355	146	0.687629	0.420296	273	0.741559	0.426961	21.02	52.26	0.278274	0.179824
173	2007	9043.51	38100000	84.3885	43.6312	40.7573	146	0.687629	0.421315	275	0.740852	0.427478	21.02	52.26	0.195962	0.117873
173	2008	9505.84	38100000	83.7633	43.8665	39.8968	146	0.687629	0.422459	271	0.742185	0.43697	21.02	52.26	0.122155	-0.109136
173	2009	9651.39	38200000	78.8057	39.3653	39.4404	146	0.687629	0.424243	285	0.754707	0.415246	21.02	52.26	0.126401	-0.193987
173	2010	10019.4	38200000	85.6872	43.4471	42.2401	146	0.687629	0.427135	281	0.756079	0.427305	21.02	52.26	0.0944035	-0.0244235
174	1992	14544.7	9969953	57.397	32.574	24.823	157	0.707437	0.486465	267	0.752657	0.39652	-9.13552	38.7072	0.409454	-0.212001
174	1993	14229.5	9982591	55.2232	31.2715	23.9516	160	0.705263	0.475917	267	0.749844	0.399226	-9.13552	38.7072	0.422258	-0.204294
174	1994	14335.9	10000000	58.2816	32.7737	25.5079	157	0.707437	0.479751	271	0.750297	0.395756	-9.13552	38.7072	0.371672	-0.174148
174	1995	14910.7	10000000	61.0681	33.8997	27.1684	157	0.707437	0.482	273	0.753103	0.400716	-9.13552	38.7072	0.321803	-0.221106
174	1996	15418.4	10100000	61.5837	34.3742	27.2096	157	0.707437	0.479941	270	0.751067	0.406039	-9.13552	38.7072	0.252534	-0.193746
174	1997	16044.8	10100000	63.6603	35.9049	27.7554	157	0.707437	0.481743	274	0.752576	0.403235	-9.13552	38.7072	0.281184	-0.207554
174	1998	16805.7	10100000	65.1107	37.1835	27.9271	157	0.707437	0.477375	268	0.751733	0.412843	-9.13552	38.7072	0.304598	-0.243725
174	1999	17416.9	10200000	64.4951	37.4117	27.0834	157	0.707437	0.479083	276	0.751728	0.405462	-9.13552	38.7072	0.354465	-0.308311
174	2000	18003.5	10200000	68.8603	39.9256	28.9347	157	0.707437	0.476944	275	0.752698	0.405845	-9.13552	38.7072	0.252011	-0.244909
174	2001	18239.2	10300000	66.3972	38.322	28.0752	157	0.707437	0.478261	277	0.752391	0.404393	-9.13552	38.7072	0.235262	-0.203692
174	2002	18245	10400000	63.5052	35.9044	27.6008	157	0.707437	0.47666	276	0.751159	0.409077	-9.13552	38.7072	0.276669	-0.247639
174	2003	17952.9	10400000	62.0463	34.4235	27.6228	160	0.705263	0.473254	268	0.74119	0.418343	-9.13552	38.7072	0.293895	-0.258263
174	2004	18127.3	10500000	64.4078	36.3628	28.045	162	0.704585	0.474719	276	0.751159	0.407958	-9.13552	38.7072	0.274263	-0.254167
174	2005	18185.6	10500000	64.7307	37.072	27.6587	162	0.704585	0.46932	276	0.751159	0.404439	-9.13552	38.7072	0.161122	-0.245
174	2006	18388.1	10600000	70.4967	39.5916	30.9051	162	0.704585	0.47435	277	0.752391	0.407524	-9.13552	38.7072	0.151807	-0.209099
174	2007	18780.5	10600000	72.3738	40.1872	32.1865	162	0.704585	0.476542	273	0.752232	0.414805	-9.13552	38.7072	0.117914	-0.139296
174	2008	18754	10600000	74.9647	42.5186	32.4461	161	0.705349	0.478948	274	0.752065	0.416119	-9.13552	38.7072	0.114568	-0.0462061
174	2009	18191.3	10600000	63.4626	35.4344	28.0282	161	0.705349	0.478353	270	0.753465	0.412521	-9.13552	38.7072	0.0997617	-0.0739463
174	2010	18535.1	10600000	70.3163	39.0138	31.3025	161	0.705349	0.478003	274	0.752065	0.410893	-9.13552	38.7072	0.084098	-0.0212868
183	1992	3099.6	22800000	63.9903	36.1988	27.7914	136	0.681092	0.440717	217	0.718201	0.402732	26.0979	44.4479	0.110826	-0.0360614
183	1993	3150.73	22800000	51.0037	27.9874	23.0163	137	0.680805	0.4471	222	0.721445	0.417157	26.0979	44.4479	0.328201	-0.252319
183	1994	3280.59	22700000	51.8671	26.9657	24.9014	137	0.680805	0.449843	254	0.736496	0.380254	26.0979	44.4479	0.297849	-0.258628
183	1995	3522.59	22700000	60.8293	33.2128	27.6165	137	0.680805	0.448293	248	0.744408	0.384768	26.0979	44.4479	0.157155	-0.217066
183	1996	3674.38	22600000	64.71	36.569	28.141	137	0.680805	0.450476	263	0.742121	0.367692	26.0979	44.4479	0.184162	-0.179331
183	1997	3460.09	22600000	65.4172	36.2404	29.1768	137	0.680805	0.454699	250	0.726639	0.381086	26.0979	44.4479	0.0460638	-0.215132
183	1998	3301.21	22500000	53.2701	30.6484	22.6216	137	0.680805	0.455023	245	0.724227	0.407865	26.0979	44.4479	0.583485	-0.444375
183	1999	3266.72	22500000	60.8684	32.8504	28.018	141	0.679321	0.471309	265	0.741989	0.378509	26.0979	44.4479	0.335836	-0.269325
183	2000	3339.64	22400000	70.5915	37.9001	32.6913	138	0.679258	0.476326	271	0.750634	0.38133	26.0979	44.4479	0.335591	-0.202882
183	2001	3579.61	22100000	74.4635	41.0694	33.3941	138	0.679258	0.482588	269	0.746462	0.399785	26.0979	44.4479	0.683652	-0.393632
183	2002	3818.91	21800000	76.4831	41.0806	35.4024	138	0.679258	0.477385	253	0.727548	0.414442	26.0979	44.4479	0.496775	-0.433773
183	2003	4028.78	21700000	76.8964	42.2015	34.6949	139	0.681984	0.4813	258	0.736367	0.412028	26.0979	44.4479	0.605415	-0.567949
183	2004	4378.7	21700000	80.9617	45.0346	35.927	143	0.688157	0.475677	257	0.736723	0.408726	26.0979	44.4479	0.691825	-0.0909832
183	2005	4572.05	21600000	76.2054	43.2826	32.9228	143	0.688157	0.467332	258	0.737949	0.411876	26.0979	44.4479	0.819915	-0.329578
183	2006	4943.91	21600000	68.1885	38.6337	29.5549	143	0.688157	0.469585	261	0.74265	0.412229	26.0979	44.4479	0.385696	-0.372435
183	2007	5250.47	21500000	73.5762	42.8521	30.7241	143	0.688157	0.468552	274	0.743252	0.400328	26.0979	44.4479	0.109239	-0.0603882
183	2008	5675.42	21500000	73.9019	43.4707	30.4312	143	0.688157	0.462919	273	0.742237	0.398349	26.0979	44.4479	0.0497973	-0.0517467
183	2009	5310.4	21500000	67.2437	36.6423	30.6014	139	0.682982	0.467792	270	0.744621	0.406553	26.0979	44.4479	0.0565316	-0.121596
183	2010	5233.16	21400000	76.1811	40.6792	35.5019	139	0.682982	0.468612	273	0.742237	0.403256	26.0979	44.4479	0.0331042	0.0023284
185	1992	4601.4	149000000	110.577	48.2546	62.3225	157	0.677813	0.41844	246	0.734616	0.410418	37.6176	55.7558	-0.445202	-0.0352976
185	1993	4207.31	149000000	68.6984	30.4938	38.2046	157	0.677813	0.419067	227	0.733056	0.435315	37.6176	55.7558	-0.197062	0.0157688
185	1994	3683.02	148000000	50.9537	23.1953	27.7584	157	0.677813	0.418702	217	0.719575	0.451446	37.6176	55.7558	0.0860567	-0.0455133
185	1995	3535.06	148000000	55.1838	25.8943	29.2895	157	0.677813	0.420093	215	0.72001	0.454829	37.6176	55.7558	0.243659	-0.358442
185	1996	3417.07	148000000	47.9231	21.8498	26.0733	157	0.677813	0.422208	274	0.739511	0.404512	37.6176	55.7558	0.290333	-0.371544
185	1997	3475.14	147000000	47.2572	22.5272	24.73	157	0.677813	0.424959	243	0.710415	0.431469	37.6176	55.7558	0.418922	-0.349194
185	1998	3300.04	147000000	55.7727	24.5513	31.2215	158	0.676802	0.429343	262	0.719386	0.425644	37.6176	55.7558	0.263484	-0.424273
185	1999	3525.4	146000000	69.3938	26.1735	43.2203	158	0.676802	0.426597	261	0.71816	0.42086	37.6176	55.7558	0.0107305	-0.0785596
185	2000	3878.1	146000000	68.0943	24.0336	44.0607	158	0.676802	0.423765	257	0.721339	0.424315	37.6176	55.7558	0.0337971	-0.238194
185	2001	4085.44	146000000	61.1107	24.2173	36.8934	157	0.677114	0.417523	265	0.724597	0.409341	37.6176	55.7558	0.167164	-0.318942
185	2002	4298.38	145000000	59.7077	24.4583	35.2493	164	0.675402	0.412862	260	0.720436	0.432295	37.6176	55.7558	0.194602	-0.499861
185	2003	4634.31	145000000	59.1283	23.8783	35.25	164	0.675402	0.415584	262	0.715256	0.429793	37.6176	55.7558	0.135916	-0.317336
185	2004	4992.76	144000000	56.5819	22.164	34.4179	165	0.675233	0.417094	275	0.721173	0.420086	37.6176	55.7558	0.24853	-0.2379
185	2005	5337.06	143000000	56.7133	21.5102	35.2031	165	0.675233	0.416558	275	0.721173	0.419729	37.6176	55.7558	0.127837	-0.237185
185	2006	5798.55	143000000	54.7334	21.0029	33.7305	165	0.675233	0.414509	286	0.73702	0.406046	37.6176	55.7558	0.207869	-0.340191
185	2007	6311.18	142000000	51.7061	21.5421	30.1641	165	0.675233	0.411641	274	0.725579	0.420539	37.6176	55.7558	0.17601	-0.405182
185	2008	6649.4	142000000	53.3825	22.0729	31.3096	165	0.675233	0.411564	283	0.738103	0.413755	37.6176	55.7558	0.240919	-0.40747
185	2009	6131.09	142000000	48.4351	20.497	27.9381	166	0.677811	0.412655	283	0.737785	0.416933	37.6176	55.7558	0.240014	-0.330206
185	2010	6385.66	142000000	50.3555	21.1399	29.2156	166	0.677811	0.413691	283	0.737785	0.422706	37.6176	55.7558	0.172258	-0.508387
198	1992	10787	1996498	119.33	56.1864	63.1433	80	0.702435	0.652635	234	0.748374	0.41978	14.5044	46.0546	0.676807	0.335471
198	1993	11120.2	1991746	116.416	57.6645	58.7521	77	0.708109	0.641073	219	0.735354	0.423918	14.5044	46.0546	0.601147	0.0675586
198	1994	11726.2	1989443	115.201	56.3078	58.8937	77	0.708109	0.640005	235	0.731627	0.38621	14.5044	46.0546	0.613337	0.333545
198	1995	12150.7	1989872	101.124	51.5309	49.5929	77	0.708109	0.632216	236	0.731339	0.39769	14.5044	46.0546	0.655063	0.31413
198	1996	12601.8	1988628	100.777	50.8707	49.9062	77	0.708109	0.624946	239	0.730297	0.408003	14.5044	46.0546	0.509066	0.292336
198	1997	13244.3	1985956	103.463	52.1631	51.2999	74	0.714501	0.615092	257	0.749952	0.373993	14.5044	46.0546	0.631129	0.524203
198	1998	13739.8	1981629	103.635	52.5639	51.0714	74	0.714501	0.620307	221	0.746428	0.401377	14.5044	46.0546	0.953861	0.467393
198	1999	14461.2	1983045	98.6458	51.4168	47.229	74	0.714501	0.629624	215	0.735549	0.428451	14.5044	46.0546	1.05554	0.334952
198	2000	15033.5	1988925	110.868	57.1691	53.699	95	0.709156	0.527161	232	0.73794	0.419577	14.5044	46.0546	0.764574	0.119962
198	2001	15451	1992060	111.189	56.0068	55.1821	93	0.709002	0.528381	244	0.752967	0.412081	14.5044	46.0546	0.712048	0.409507
198	2002	16022.5	1994530	108.988	53.9096	55.078	91	0.710512	0.526361	248	0.751815	0.406457	14.5044	46.0546	0.795089	0.590379
198	2003	16482	1995733	107.824	54.0266	53.7974	98	0.708332	0.521393	257	0.761124	0.394497	14.5044	46.0546	0.920099	0.389368
198	2004	17196.5	1997012	116.909	59.0998	57.8089	98	0.708332	0.525192	282	0.757723	0.381357	14.5044	46.0546	0.513741	0.464902
198	2005	17854.6	2000474	124.764	62.5861	62.178	111	0.697115	0.482714	254	0.730681	0.421231	14.5044	46.0546	0.419017	0.331683
198	2006	18838.8	2006868	133.598	67.0578	66.5405	113	0.697233	0.47304	263	0.731766	0.401188	14.5044	46.0546	0.352087	0.300229
198	2007	20020.8	2018122	140.837	71.2796	69.5573	113	0.697233	0.470287	269	0.74334	0.402305	14.5044	46.0546	0.185805	0.0102903
198	2008	20706.7	2021316	137.505	70.3629	67.1424	121	0.706702	0.459881	270	0.744696	0.414568	14.5044	46.0546	0.127241	-0.194093
198	2009	18877.1	2039669	115.343	56.9534	58.3895	121	0.706702	0.463919	267	0.742062	0.420231	14.5044	46.0546	0.141994	-0.23926
198	2010	19054.3	2048583	130.285	64.8601	65.4247	121	0.706702	0.467827	273	0.743608	0.409236	14.5044	46.0546	0.0878524	0.0084347
202	1992	4512.27	36700000	38.6454	17.3022	21.3433	176	0.716955	0.426266	277	0.751247	0.382874	28.1871	-25.746	0.054132	0.378966
202	1993	4472.49	37500000	40.294	17.8158	22.4782	176	0.716955	0.427414	276	0.749492	0.379025	28.1871	-25.746	0.0732893	0.323151
202	1994	4519.51	38300000	41.9624	19.8596	22.1028	176	0.716955	0.426665	276	0.749582	0.392628	28.1871	-25.746	0.213074	0.344206
202	1995	4560.64	39100000	44.8657	22.0932	22.7725	176	0.716955	0.427285	280	0.748245	0.395555	28.1871	-25.746	0.128236	0.253994
202	1996	4652.37	40000000	47.9252	23.1959	24.7294	176	0.716955	0.425286	282	0.75114	0.39713	28.1871	-25.746	0.0896627	0.0041469
202	1997	4667.48	40900000	48.0331	23.4375	24.5955	176	0.716955	0.426335	282	0.747615	0.39845	28.1871	-25.746	0.137525	0.279817
202	1998	4582.61	41900000	50.1634	24.5105	25.6529	176	0.716955	0.428447	281	0.74805	0.401783	28.1871	-25.746	-0.052346	0.0475073
202	1999	4578.79	42900000	48.0754	22.7407	25.3347	176	0.716955	0.428215	282	0.750792	0.400475	28.1871	-25.746	-0.0157551	0.0412795
202	2000	4652.34	44000000	52.7863	24.9154	27.8709	176	0.716955	0.431056	280	0.748112	0.400375	28.1871	-25.746	0.0519524	0.305907
202	2001	4682.78	44900000	56.2059	26.0784	30.1275	176	0.716955	0.43112	283	0.750291	0.396153	28.1871	-25.746	-0.0670934	0.209568
202	2002	4788.06	45500000	62.0105	29.0872	32.9233	176	0.716955	0.43561	282	0.750703	0.396266	28.1871	-25.746	-0.0432779	0.202226
202	2003	4866.92	46100000	53.4224	25.5423	27.8801	176	0.716955	0.435698	283	0.750291	0.395666	28.1871	-25.746	0.0381913	-0.104233
202	2004	5028.8	46700000	53.1437	26.7213	26.4225	178	0.721622	0.434833	286	0.75246	0.378552	28.1871	-25.746	0.0170532	-0.12676
202	2005	5234.31	47200000	55.2312	27.8508	27.3804	178	0.721622	0.435761	284	0.753254	0.386685	28.1871	-25.746	0.128986	0.153715
202	2006	5465.96	47700000	62.4594	32.4534	30.006	178	0.721622	0.434443	283	0.753733	0.392034	28.1871	-25.746	0.0530308	-0.0055329
202	2007	5706.28	48300000	65.6889	34.2123	31.4766	178	0.721622	0.435551	280	0.753227	0.389648	28.1871	-25.746	0.0342089	0.16677
202	2008	5848.04	48800000	74.8235	38.9427	35.8808	178	0.721622	0.435789	279	0.753622	0.391576	28.1871	-25.746	0.0240251	0.118047
202	2009	5697.23	49300000	55.4978	28.1877	27.3102	178	0.721622	0.436045	278	0.754041	0.386191	28.1871	-25.746	0.00337	0.018183
202	2010	5794.24	50000000	54.9272	27.5627	27.3645	178	0.721622	0.435886	280	0.753227	0.38109	28.1871	-25.746	0.0043799	0.0222575
203	1992	19362.2	39100000	35.9027	19.3019	16.6008	207	0.709013	0.459397	288	0.75489	0.406182	-3.70327	40.4167	0.430425	-0.182701
203	1993	19103	39200000	36.9271	18.7661	18.161	208	0.708816	0.462704	290	0.755801	0.409523	-3.70327	40.4167	0.469364	-0.195039
203	1994	19505.8	39300000	41.6365	20.8068	20.8297	210	0.708587	0.462675	279	0.742561	0.421874	-3.70327	40.4167	0.417602	-0.170919
203	1995	19996.8	39400000	44.7663	22.3819	22.3844	207	0.709322	0.46465	289	0.756029	0.409491	-3.70327	40.4167	0.355028	-0.199205
203	1996	20432.8	39500000	46.7143	23.09	23.6243	207	0.709322	0.462138	281	0.743632	0.422847	-3.70327	40.4167	0.245245	-0.190987
203	1997	21167.4	39600000	51.744	25.4391	26.3049	210	0.708654	0.460379	283	0.747959	0.417244	-3.70327	40.4167	0.257498	-0.183146
203	1998	22036	39700000	53.5529	26.8871	26.6658	210	0.708654	0.460366	292	0.756587	0.408395	-3.70327	40.4167	0.344701	-0.23655
203	1999	22963.2	39900000	55.1933	28.5222	26.6711	210	0.708654	0.460858	291	0.756922	0.411212	-3.70327	40.4167	0.409992	-0.299889
203	2000	23920.9	40300000	61.2309	32.1803	29.0506	212	0.708027	0.463731	293	0.756249	0.41161	-3.70327	40.4167	0.25094	-0.239796
203	2001	24520.2	40700000	59.5939	31.0602	28.5336	211	0.708459	0.463687	284	0.745996	0.427352	-3.70327	40.4167	0.247435	-0.205021
203	2002	24823	41300000	56.7744	29.448	27.3264	211	0.708459	0.464572	283	0.746416	0.434308	-3.70327	40.4167	0.267622	-0.235616
203	2003	25169.2	42000000	55.0089	28.6919	26.317	211	0.708459	0.463906	284	0.745996	0.436174	-3.70327	40.4167	0.288691	-0.259933
203	2004	25571.2	42700000	55.8664	29.9301	25.9364	211	0.708459	0.46154	284	0.745996	0.437423	-3.70327	40.4167	0.263319	-0.24692
203	2005	26056.4	43400000	56.6015	30.9347	25.6667	211	0.708459	0.463946	292	0.755111	0.42223	-3.70327	40.4167	0.166426	-0.228525
203	2006	26677	44100000	58.9449	32.6519	26.293	211	0.708459	0.464398	292	0.755111	0.426163	-3.70327	40.4167	0.151605	-0.19255
203	2007	27136.1	44900000	60.5273	33.6244	26.9029	211	0.708459	0.463606	288	0.755026	0.429942	-3.70327	40.4167	0.122533	-0.15766
203	2008	26971.3	45600000	58.8087	32.313	26.4957	210	0.706689	0.46432	288	0.755026	0.430796	-3.70327	40.4167	0.101938	-0.0716655
203	2009	25761.8	45900000	49.6972	25.7799	23.9172	210	0.706689	0.464639	288	0.755026	0.427121	-3.70327	40.4167	0.095371	-0.0725147
203	2010	25588.9	46100000	56.5572	29.375	27.1822	210	0.706689	0.465006	288	0.755026	0.428455	-3.70327	40.4167	0.0753824	-0.0210721
210	1992	29739.4	8668067	54.4426	26.313	28.1295	69	0.650175	0.451911	266	0.759219	0.40791	18.0645	59.3327	0.946386	-0.0565969
210	1993	28958.8	8718561	61.7731	29.0272	32.746	70	0.657204	0.453994	259	0.750722	0.415625	18.0645	59.3327	0.745436	-0.0464631
210	1994	29907.5	8780745	67.7036	31.6302	36.0734	69	0.659667	0.442835	245	0.738319	0.438599	18.0645	59.3327	0.646546	0.0303468
210	1995	30922.7	8826939	72.618	32.9172	39.7008	69	0.659743	0.43471	276	0.747479	0.412177	18.0645	59.3327	0.397387	-0.106378
210	1996	31371.3	8840998	70.5078	31.947	38.5608	68	0.661419	0.424106	289	0.755071	0.388991	18.0645	59.3327	0.35038	-0.243102
210	1997	32202.5	8846062	76.6506	34.58	42.0706	68	0.661419	0.422451	285	0.756511	0.392617	18.0645	59.3327	0.396087	-0.242366
210	1998	33538	8850974	79.4121	36.3626	43.0496	71	0.675877	0.437983	283	0.757259	0.398127	18.0645	59.3327	0.575518	-0.21174
210	1999	35073.4	8857874	79.6962	36.5977	43.0986	71	0.675877	0.440634	283	0.75725	0.39192	18.0645	59.3327	0.699997	-0.232153
210	2000	36576.2	8872109	86.6914	40.1686	46.5228	71	0.675877	0.445023	277	0.747308	0.411403	18.0645	59.3327	0.43404	-0.260733
210	2001	36938.6	8895960	85.898	39.5947	46.3033	71	0.675877	0.441731	277	0.747308	0.413946	18.0645	59.3327	0.345467	-0.230436
210	2002	37732.9	8924958	81.9929	37.6217	44.3712	71	0.675877	0.445281	266	0.732405	0.431834	18.0645	59.3327	0.430987	-0.276778
210	2003	38470.8	8958229	80.2161	36.694	43.5221	71	0.675877	0.445761	280	0.746198	0.41067	18.0645	59.3327	0.443989	-0.28826
210	2004	39942.6	8993531	83.7328	37.7754	45.9573	71	0.675877	0.443519	270	0.731025	0.424112	18.0645	59.3327	0.39009	-0.273977
210	2005	41040.7	9029572	89.0385	40.6073	48.4313	71	0.675877	0.442077	280	0.746198	0.408334	18.0645	59.3327	0.242102	-0.252524
210	2006	42564.2	9080505	94.1177	43.0107	51.107	71	0.675877	0.447622	280	0.746198	0.405675	18.0645	59.3327	0.211044	-0.198333
210	2007	43649.9	9148092	96.2794	44.4092	51.8702	71	0.675877	0.446583	285	0.756494	0.401486	18.0645	59.3327	0.10592	-0.0946143
210	2008	43045.6	9219637	100.306	46.7773	53.5289	71	0.675877	0.449213	285	0.756494	0.402187	18.0645	59.3327	0.0911336	-0.0816596
210	2009	40534.5	9298515	89.4348	41.4778	47.957	71	0.675877	0.44668	285	0.756494	0.401697	18.0645	59.3327	0.098532	-0.0794682
210	2010	42825.7	9378126	92.7791	43.298	49.4811	71	0.675877	0.4487	284	0.756909	0.402786	18.0645	59.3327	0.0681612	-0.0383279
211	1992	46601.2	6875364	67.4103	32.0804	35.33	98	0.66229	0.468072	262	0.761784	0.44135	7.44821	46.948	2.09041	0.180258
211	1993	46120.6	6938265	66.7201	30.9202	35.7999	98	0.66229	0.464792	267	0.759976	0.434037	7.44821	46.948	2.80036	0.308536
211	1994	46335.4	6993795	66.5739	31.0562	35.5177	99	0.661685	0.469627	267	0.759976	0.430682	7.44821	46.948	2.74058	0.0859239
211	1995	46248.1	7040687	66.3011	31.0844	35.2167	99	0.661685	0.469914	285	0.755118	0.419754	7.44821	46.948	1.76714	-0.189066
211	1996	46267.5	7071850	67.5959	31.7616	35.8344	98	0.662831	0.465792	282	0.75612	0.428577	7.44821	46.948	1.95064	0.352022
211	1997	47098.8	7088906	73.7472	34.5688	39.1784	98	0.662831	0.462446	286	0.754714	0.419926	7.44821	46.948	1.94931	0.262806
211	1998	48243	7110001	75.2863	35.5987	39.6876	98	0.662831	0.463121	286	0.754714	0.421743	7.44821	46.948	2.14192	0.136592
211	1999	48683.7	7143991	77.6872	36.4553	41.2319	98	0.662831	0.466078	286	0.754714	0.419725	7.44821	46.948	2.22866	0.122907
211	2000	50188.2	7184250	85.8264	40.3969	45.4295	98	0.662831	0.465659	287	0.754325	0.423088	7.44821	46.948	1.85669	-0.0347828
211	2001	50491.6	7229854	84.6787	40.0263	44.6525	98	0.662831	0.458989	287	0.754325	0.424428	7.44821	46.948	1.55437	0.0645128
211	2002	50204	7284753	80.3459	37.0737	43.2722	98	0.662831	0.457834	287	0.754325	0.421428	7.44821	46.948	1.8595	0.179657
211	2003	49843.4	7339001	79.3787	36.4674	42.9113	98	0.662831	0.455601	288	0.75549	0.42035	7.44821	46.948	1.59527	-0.0739361
211	2004	50700.4	7389625	83.3146	38.269	45.0455	111	0.67827	0.459128	287	0.754325	0.42216	7.44821	46.948	1.36586	-0.170907
211	2005	51734.3	7437115	88.5188	40.9374	47.5814	111	0.67827	0.457435	283	0.755723	0.426867	7.44821	46.948	1.32954	-0.0542031
211	2006	53339.4	7483934	93.6223	42.8014	50.8208	116	0.684946	0.461871	285	0.756375	0.42847	7.44821	46.948	0.976172	-0.0542031
211	2007	54897.8	7551117	98.8087	44.4434	54.3653	116	0.684946	0.461597	280	0.756776	0.4247	7.44821	46.948	0.481058	-0.0542031
211	2008	55377.8	7647675	97.4416	43.1737	54.2679	116	0.684946	0.459334	284	0.755387	0.4164	7.44821	46.948	0.646325	0.0625009
211	2009	53630.9	7743831	89.6887	39.3216	50.3671	138	0.704702	0.415279	268	0.759349	0.446138	7.44821	46.948	0.74267	-0.301376
211	2010	54685.4	7824909	92.1994	40.492	51.7075	138	0.704702	0.417853	273	0.757599	0.438347	7.44821	46.948	0.522881	-0.301376
215	1992	280.984	27200000	51.7954	39.3536	12.4418	171	0.759734	0.362886	184	0.761926	0.352569	35.7382	-6.17486	-0.170482	-0.665253
215	1993	275.071	28200000	65.6907	47.7076	17.9831	171	0.759734	0.365323	185	0.762888	0.360527	35.7382	-6.17486	-0.0641142	-0.562984
215	1994	270.634	29100000	64.239	43.625	20.614	175	0.761053	0.368199	187	0.765113	0.368658	35.7382	-6.17486	-0.0880006	-0.609073
215	1995	272.087	29900000	65.5824	41.5077	24.0747	179	0.758077	0.370485	232	0.7625	0.332238	35.7382	-6.17486	-0.240267	-0.333353
215	1996	276.724	30800000	51.8807	31.9435	19.9372	180	0.757329	0.371238	228	0.76295	0.340973	35.7382	-6.17486	-0.135301	-0.460862
215	1997	279.173	31600000	41.9076	25.6895	16.2181	190	0.760626	0.366238	229	0.767732	0.354502	35.7382	-6.17486	-0.146907	-0.504814
215	1998	282.442	32400000	37.4176	25.0199	12.3977	191	0.760068	0.374829	232	0.766639	0.354236	35.7382	-6.17486	-0.289282	-0.411338
215	1999	288.932	33200000	35.384	22.8543	12.5297	200	0.761878	0.368593	231	0.767134	0.373903	35.7382	-6.17486	-0.346983	0.258585
215	2000	295.724	34000000	33.4909	20.1259	13.3649	200	0.761878	0.36862	230	0.767427	0.363124	35.7382	-6.17486	-0.174163	-0.210802
215	2001	305.602	34900000	38.2903	21.2837	17.0066	200	0.761878	0.36431	237	0.764071	0.361102	35.7382	-6.17486	-0.145257	-0.113466
215	2002	319.161	35800000	37.4211	19.8403	17.5807	200	0.761878	0.365756	238	0.760304	0.356143	35.7382	-6.17486	-0.0768355	-0.400421
215	2003	332.283	36800000	41.3736	22.811	18.5626	200	0.761878	0.367007	237	0.761356	0.376851	35.7382	-6.17486	-0.0559038	-0.523033
215	2004	348.767	37800000	45.7171	26.0658	19.6513	200	0.761878	0.362223	248	0.760116	0.356333	35.7382	-6.17486	-0.170084	-0.514923
215	2005	364.253	38800000	50.5539	29.731	20.8228	200	0.761878	0.361605	247	0.760004	0.369047	35.7382	-6.17486	-0.0694639	-0.228613
215	2006	377.913	39900000	58.26	35.6976	22.5624	200	0.761878	0.366662	258	0.757463	0.358572	35.7382	-6.17486	0.121001	-0.523242
215	2007	393.332	41100000	65.3413	41.0996	24.2417	200	0.761878	0.366136	258	0.757416	0.351479	35.7382	-6.17486	-0.199572	-0.501794
215	2008	410.27	42400000	63.9296	38.7871	25.1425	200	0.761878	0.366684	248	0.757835	0.366408	35.7382	-6.17486	-0.0848886	-0.489899
215	2009	422.159	43600000	58.38	35.1521	23.2279	200	0.761878	0.368317	246	0.762291	0.371612	35.7382	-6.17486	0.0500994	-0.0237133
215	2010	438.492	45000000	66.4013	38.5681	27.8332	200	0.761878	0.366329	253	0.759438	0.35971	35.7382	-6.17486	0.034288	-0.404593
216	1992	1809.5	57700000	77.9547	40.9822	36.9725	186	0.734182	0.366417	263	0.750724	0.349409	100.521	13.7308	-0.0187184	-0.206918
216	1993	1945.02	58100000	80.1582	42.1987	37.9596	186	0.734182	0.368429	270	0.749523	0.342541	100.521	13.7308	-0.0926542	-0.0069451
216	1994	2104.54	58500000	82.5865	43.7148	38.8717	186	0.734182	0.368467	268	0.750522	0.346189	100.521	13.7308	-0.0723165	-0.140425
216	1995	2279.74	59000000	90.4294	48.5855	41.8439	186	0.734182	0.367818	264	0.756976	0.356506	100.521	13.7308	0.0680253	-0.355816
216	1996	2390.84	59600000	84.7779	45.5262	39.2517	186	0.734182	0.36742	263	0.755641	0.362791	100.521	13.7308	0.0622831	-0.222305
216	1997	2332.8	60200000	94.6039	46.5941	48.0098	186	0.734182	0.368187	274	0.753128	0.35256	100.521	13.7308	-0.0690825	-0.127415
216	1998	2063.76	60900000	101.868	42.9899	58.8779	186	0.734182	0.368818	267	0.755611	0.358185	100.521	13.7308	-0.01879	-0.205461
216	1999	2130.36	61600000	104.024	45.7259	58.2976	186	0.734182	0.368196	271	0.752357	0.360806	100.521	13.7308	0.0405428	-0.421789
216	2000	2205.78	62300000	124.922	58.1447	66.7776	187	0.733634	0.373469	271	0.752357	0.374059	100.521	13.7308	-0.0302621	0.0349869
216	2001	2227.65	63100000	125.223	59.3664	65.8566	189	0.737596	0.375415	277	0.754956	0.376064	100.521	13.7308	-0.0380138	0.138748
216	2002	2319.31	63800000	121.697	57.5027	64.1943	189	0.737596	0.375088	278	0.756417	0.380159	100.521	13.7308	0.0608749	-0.148518
216	2003	2458.3	64500000	124.58	58.899	65.6806	189	0.737596	0.374111	276	0.755435	0.377558	100.521	13.7308	0.0039478	0.0155266
216	2004	2590.19	65100000	136.538	65.8406	70.6971	189	0.737596	0.373808	271	0.743503	0.387399	100.521	13.7308	-0.0037823	-0.14137
216	2005	2689.95	65600000	148.255	74.6871	73.5677	189	0.737596	0.374049	279	0.754653	0.391608	100.521	13.7308	-0.0039025	-0.193536
216	2006	2813.03	65900000	143.804	70.157	73.6469	189	0.737596	0.37273	284	0.754355	0.386281	100.521	13.7308	-0.0392824	-0.435291
216	2007	2946.3	66100000	138.461	65.0365	73.4245	189	0.737596	0.37256	278	0.755232	0.38385	100.521	13.7308	0.135487	-0.337334
216	2008	3014.55	66200000	150.326	73.8815	76.4446	189	0.737596	0.370296	277	0.755633	0.385049	100.521	13.7308	-0.09531	0.0445256
216	2009	2940.22	66300000	126.157	57.8056	68.3517	189	0.737596	0.370905	281	0.758058	0.379188	100.521	13.7308	0.0802066	-0.323768
216	2010	3163.9	66400000	135.142	63.8558	71.2858	189	0.737596	0.371349	277	0.756247	0.38092	100.521	13.7308	0.0801803	-0.292717
217	1992	385.668	3985364	63.0862	36.1516	26.9345	121	0.768555	0.301614	200	0.751657	0.306459	1.2255	6.1228	0.0019424	0.0097988
217	1993	319.663	4082422	56.4784	32.0946	24.3839	123	0.766698	0.307028	185	0.758836	0.320097	1.2255	6.1228	-0.0077398	-0.0390838
217	1994	358.849	4181481	64.803	34.2545	30.5486	123	0.766698	0.307254	186	0.760933	0.31885	1.2255	6.1228	-0.0721265	-0.242732
217	1995	377.699	4284497	69.8465	37.4096	32.4369	123	0.766698	0.308491	168	0.770903	0.339896	1.2255	6.1228	-0.0251771	-0.113217
217	1996	400.995	4392177	77.4224	44.1404	33.282	123	0.766698	0.312939	178	0.765448	0.343367	1.2255	6.1228	-0.0223522	-0.0949959
217	1997	447.232	4504291	73.7806	44.8055	28.975	123	0.766698	0.309227	191	0.760303	0.320656	1.2255	6.1228	-0.0211147	-0.0907191
217	1998	425.937	4620710	72.9878	43.3015	29.6863	123	0.766698	0.308654	174	0.763397	0.362116	1.2255	6.1228	-0.0047126	-0.0225166
217	1999	425.435	4740974	67.8895	39.0148	28.8747	123	0.766698	0.310082	187	0.763028	0.330991	1.2255	6.1228	-0.0009102	-0.0045158
217	2000	411.362	4864753	81.9894	47.6058	34.3835	123	0.766698	0.309787	180	0.763379	0.367294	1.2255	6.1228	-0.0136859	-0.0624725
217	2001	394.337	4992225	82.2855	48.4842	33.8013	123	0.766698	0.308267	175	0.76376	0.367934	1.2255	6.1228	0.0034707	0.0161196
217	2002	380.677	5123674	85.593	49.0758	36.5172	123	0.766698	0.30418	165	0.762478	0.351084	1.2255	6.1228	-0.0097146	-0.0461681
217	2003	389.26	5258956	102.485	59.1163	43.3685	123	0.766698	0.304371	181	0.765956	0.352392	1.2255	6.1228	-0.01569	-0.0725096
217	2004	387.28	5397851	96.4341	57.8693	38.5647	123	0.766698	0.303623	174	0.766976	0.323867	1.2255	6.1228	0.002448	0.0121929
217	2005	381.782	5540214	98.6993	58.655	40.0443	123	0.766698	0.309875	178	0.755349	0.333366	1.2255	6.1228	-0.0008606	-0.0048665
217	2006	387.079	5685845	94.3174	56.1167	38.2007	123	0.766698	0.311257	191	0.75822	0.323387	1.2255	6.1228	-0.0465898	0.263363
217	2007	385.836	5834806	92.4106	54.4913	37.9193	123	0.766698	0.310721	173	0.764729	0.362234	1.2255	6.1228	-0.0593163	0.263363
217	2008	384.365	5987491	87.5369	51.9998	35.5371	123	0.766698	0.312216	173	0.764729	0.356054	1.2255	6.1228	-0.0392551	0.263363
217	2009	387.693	6144457	89.0887	52.3476	36.7411	123	0.766698	0.313467	167	0.768563	0.355584	1.2255	6.1228	-0.0239644	0.531592
217	2010	392.855	6306014	97.4729	57.309	40.1639	123	0.766698	0.312796	184	0.75867	0.333637	1.2255	6.1228	-0.0428549	0.164749
223	1992	5130.27	55800000	31.7374	17.3451	14.3922	194	0.702626	0.468244	248	0.731159	0.418347	32.3606	39.7153	0.229115	-0.367261
223	1993	5435.36	56700000	33.0171	19.3433	13.6738	194	0.702626	0.466931	255	0.733194	0.406232	32.3606	39.7153	0.262163	-0.262431
223	1994	5100.65	57600000	41.7458	20.3837	21.3621	197	0.707518	0.464186	265	0.748063	0.390527	32.3606	39.7153	0.076419	-0.28102
223	1995	5417.04	58500000	44.2426	24.351	19.8916	197	0.707518	0.466412	258	0.731896	0.407304	32.3606	39.7153	0.0393222	-0.35353
223	1996	5726.76	59400000	49.3693	27.8267	21.5427	197	0.707518	0.464961	267	0.744287	0.404496	32.3606	39.7153	0.142398	-0.322983
223	1997	6065.82	60400000	54.9703	30.3886	24.5817	197	0.707518	0.466178	268	0.745842	0.404123	32.3606	39.7153	0.189583	-0.486191
223	1998	6111.1	61300000	41.518	20.1803	21.3376	197	0.707518	0.469421	257	0.734017	0.414928	32.3606	39.7153	0.432405	-0.508342
223	1999	5816.68	62200000	38.7259	19.286	19.4399	197	0.707518	0.469513	261	0.732422	0.411542	32.3606	39.7153	0.254667	-0.535948
223	2000	6119.23	63200000	43.1921	23.0943	20.0979	197	0.707518	0.468986	259	0.740371	0.409361	32.3606	39.7153	0.234022	-0.371146
223	2001	5687.24	64100000	50.7562	23.3153	27.4409	197	0.707518	0.470479	258	0.741195	0.404467	32.3606	39.7153	0.0130832	-0.207791
223	2002	5952.18	65000000	48.8001	23.5828	25.2173	197	0.707518	0.472066	247	0.729628	0.428573	32.3606	39.7153	0.237853	-0.259799
223	2003	6178.54	65900000	47.0327	24.0381	22.9946	197	0.707518	0.474353	266	0.742922	0.398335	32.3606	39.7153	0.386947	-0.429545
223	2004	6665.31	66800000	49.7372	26.1856	23.5516	198	0.709444	0.474538	261	0.740847	0.4111	32.3606	39.7153	0.289969	-0.311049
223	2005	7129.59	67700000	47.2069	25.3515	21.8554	198	0.709444	0.473519	258	0.742003	0.424314	32.3606	39.7153	0.308856	-0.259937
223	2006	7522.97	68600000	50.251	27.5811	22.6699	199	0.711304	0.476552	282	0.755654	0.393245	32.3606	39.7153	0.335772	-0.171934
223	2007	7775.59	69500000	49.8071	27.4839	22.3232	199	0.711304	0.477758	278	0.756249	0.395464	32.3606	39.7153	0.265757	-0.0289435
223	2008	7730.38	70400000	52.2486	28.3407	23.9079	199	0.711304	0.476743	260	0.742681	0.428987	32.3606	39.7153	0.320439	-0.0623311
223	2009	7266.69	71200000	47.7382	24.4218	23.3164	199	0.711304	0.479072	264	0.741293	0.424366	32.3606	39.7153	0.39684	-0.135352
223	2010	7833.53	72100000	47.9689	26.7598	21.2091	199	0.711304	0.478872	263	0.741675	0.423505	32.3606	39.7153	0.346717	-0.233343
226	1992	201.353	18800000	33.0521	24.2911	8.76109	106	0.734191	0.402546	106	0.743748	0.42419	32.5729	0.314269	-0.0056773	-0.131505
226	1993	210.911	19400000	28.2398	21.1773	7.06252	106	0.734191	0.402333	109	0.741194	0.41605	32.5729	0.314269	-0.0015913	-0.0954214
226	1994	217.145	20100000	27.8394	19.0988	8.74053	106	0.734191	0.401864	174	0.739206	0.328944	32.5729	0.314269	-0.0042433	-0.125019
226	1995	234.466	20700000	32.6232	20.8312	11.792	106	0.734191	0.400427	176	0.737801	0.331711	32.5729	0.314269	-0.0007218	-0.135602
226	1996	247.77	21400000	35.3855	23.4244	11.9611	106	0.734191	0.399946	150	0.737786	0.36642	32.5729	0.314269	0.0003106	-0.137097
226	1997	252.425	22100000	34.1586	20.7991	13.3595	106	0.734191	0.401328	173	0.763359	0.316171	32.5729	0.314269	0.0082873	-0.112888
226	1998	256.718	22800000	30.0439	20.4049	9.63905	106	0.734191	0.402018	190	0.739649	0.303772	32.5729	0.314269	0.0087162	-0.138809
226	1999	268.811	23500000	36.0247	23.7731	12.2516	106	0.734191	0.400914	159	0.736388	0.349459	32.5729	0.314269	0.0066029	-0.139354
226	2000	268.487	24300000	32.749	22.0976	10.6514	106	0.734191	0.398971	194	0.753462	0.303205	32.5729	0.314269	0.0035356	-0.0744327
226	2001	273.26	25100000	35.33	23.8119	11.5181	106	0.734191	0.402397	179	0.734092	0.314114	32.5729	0.314269	0.0037686	-0.149839
226	2002	287.326	25900000	36.2778	25.0645	11.2133	106	0.734191	0.401217	189	0.737253	0.336411	32.5729	0.314269	0.0039575	-0.140697
226	2003	295.723	26800000	36.5857	25.199	11.3867	106	0.734191	0.400175	200	0.740513	0.314484	32.5729	0.314269	0.0033095	-0.145451
226	2004	305.291	27800000	35.4601	22.7632	12.6969	106	0.734191	0.400827	201	0.73744	0.324894	32.5729	0.314269	0.005655	-0.137034
226	2005	313.799	28700000	38.9943	24.8146	14.1797	106	0.734191	0.400201	219	0.73965	0.309055	32.5729	0.314269	0.0208271	-0.152867
226	2006	336.098	29700000	43.6333	28.3579	15.2754	106	0.734191	0.399667	191	0.739652	0.342246	32.5729	0.314269	-0.0653871	-0.304002
226	2007	352.309	30700000	46.7774	30.0524	16.7251	106	0.734191	0.404681	215	0.739168	0.317039	32.5729	0.314269	-0.178841	-0.324812
226	2008	370.336	31800000	56.2583	31.9781	24.2801	106	0.734191	0.401104	205	0.75368	0.312586	32.5729	0.314269	-0.239832	-0.0583238
226	2009	384.07	32900000	58.9062	35.1604	23.7459	106	0.734191	0.402051	224	0.742891	0.309415	32.5729	0.314269	-0.101753	0.0870237
226	2010	393.149	34000000	57.683	33.9192	23.7638	106	0.734191	0.39918	218	0.728248	0.318828	32.5729	0.314269	-0.20575	-0.328756
229	1992	25984.3	57600000	48.0453	24.289	23.7563	85	0.675419	0.459327	280	0.742915	0.431346	-0.126236	51.5002	0.684307	-0.197556
229	1993	26723.3	57700000	51.6281	25.8882	25.7399	85	0.675419	0.456716	290	0.756344	0.422962	-0.126236	51.5002	0.645769	-0.172414
229	1994	27875.3	57900000	53.4805	26.6328	26.8478	85	0.675419	0.448649	281	0.744211	0.436444	-0.126236	51.5002	0.581425	-0.130545
229	1995	28685.5	58000000	56.7617	28.0996	28.662	85	0.675419	0.450598	292	0.757115	0.425076	-0.126236	51.5002	0.49139	-0.149064
229	1996	29503.5	58200000	58.44	28.9963	29.4437	85	0.675419	0.45278	291	0.757461	0.427199	-0.126236	51.5002	0.354558	-0.271615
229	1997	30563.5	58300000	56.6411	27.9688	28.6723	85	0.675419	0.445828	292	0.757115	0.429692	-0.126236	51.5002	0.379592	-0.26027
229	1998	31545.7	58500000	53.8321	27.2241	26.608	85	0.675419	0.44729	292	0.757115	0.426103	-0.126236	51.5002	0.521745	-0.215642
229	1999	32436.3	58700000	53.733	27.592	26.141	85	0.675419	0.445157	291	0.757461	0.421782	-0.126236	51.5002	0.60987	-0.216503
229	2000	33689.6	58900000	57.2668	29.5538	27.7131	85	0.675419	0.44595	291	0.757461	0.42726	-0.126236	51.5002	0.389351	-0.237437
229	2001	34535.3	59100000	56.8452	29.559	27.2862	85	0.675419	0.449041	291	0.755981	0.429656	-0.126236	51.5002	0.350648	-0.22788
229	2002	35245.6	59300000	55.2462	28.985	26.2612	85	0.675419	0.449808	290	0.756328	0.428075	-0.126236	51.5002	0.422505	-0.295533
229	2003	36442.5	59600000	53.9522	28.1101	25.8422	85	0.675419	0.444717	290	0.756328	0.427648	-0.126236	51.5002	0.436181	-0.298743
229	2004	37313.4	59900000	53.801	28.2753	25.5257	85	0.675419	0.449038	290	0.756328	0.435082	-0.126236	51.5002	0.398472	-0.280288
229	2005	38121.6	60200000	56.7261	29.7663	26.9598	85	0.675419	0.451196	290	0.756328	0.433097	-0.126236	51.5002	0.272701	-0.279559
229	2006	38873.2	60600000	60.8629	31.7435	29.1194	85	0.675419	0.452216	290	0.756328	0.433754	-0.126236	51.5002	0.246862	-0.25968
229	2007	40027.1	61000000	56.5003	29.5822	26.9181	85	0.675419	0.454456	286	0.756265	0.441671	-0.126236	51.5002	0.16506	-0.188404
229	2008	39376.9	61400000	61.9179	32.1059	29.812	85	0.675419	0.455088	286	0.756265	0.438849	-0.126236	51.5002	0.113472	-0.117248
229	2009	37556.5	61800000	59.1302	30.2999	28.8303	85	0.675419	0.450406	286	0.756265	0.436566	-0.126236	51.5002	0.132499	-0.12245
229	2010	37949.8	62300000	63.2273	32.6876	30.5397	85	0.675419	0.451355	276	0.742628	0.456973	-0.126236	51.5002	0.0851621	-0.0612408
230	1992	2173.23	52200000	45.9709	21.99	23.9809	126	0.691634	0.450942	158	0.700588	0.459522	30.5038	50.4536	-0.455197	-0.354641
230	1993	1863.03	52200000	52.0688	26.1909	25.8779	126	0.691634	0.454953	164	0.705606	0.4672	30.5038	50.4536	0.0100193	-0.0518225
230	1994	1442.9	51900000	73.944	38.5551	35.3888	140	0.690757	0.4303	195	0.730872	0.426421	30.5038	50.4536	-0.0215202	-0.12106
230	1995	1276.92	51500000	97.2297	50.1564	47.0733	147	0.687827	0.429566	195	0.733808	0.446374	30.5038	50.4536	-0.379868	0.0616803
230	1996	1159.47	51100000	93.8566	48.2047	45.6519	147	0.687827	0.432113	195	0.733808	0.452777	30.5038	50.4536	-0.133343	-0.577407
230	1997	1134.98	50600000	84.2414	43.6502	40.5912	149	0.686765	0.438003	214	0.729793	0.424735	30.5038	50.4536	0.134846	-0.158311
230	1998	1123.41	50100000	86.0497	44.1619	41.8878	149	0.686765	0.43962	212	0.73036	0.431941	30.5038	50.4536	0.0944596	-0.130358
230	1999	1131.79	49700000	101.952	48.2479	53.7038	149	0.686765	0.436423	202	0.721734	0.440696	30.5038	50.4536	-0.11757	-0.151867
230	2000	1210.69	49200000	119.858	57.4134	62.4449	156	0.683114	0.436954	212	0.716669	0.436597	30.5038	50.4536	-0.191514	0.138493
230	2001	1335.43	48700000	109.295	53.8342	55.4606	156	0.683114	0.434278	222	0.729062	0.441874	30.5038	50.4536	-0.0283482	-0.306646
230	2002	1418.9	48200000	105.794	50.7068	55.087	157	0.682353	0.433022	242	0.7146	0.409998	30.5038	50.4536	-0.126768	-0.501301
230	2003	1564.92	47800000	112.933	55.1817	57.7511	167	0.680988	0.425938	255	0.726518	0.412462	30.5038	50.4536	-0.10195	-0.172839
230	2004	1767.64	47500000	114.909	53.6978	61.2112	167	0.680988	0.422898	247	0.721182	0.424212	30.5038	50.4536	-0.126898	-0.427373
230	2005	1828.72	47100000	102.119	50.6408	51.4783	167	0.680988	0.421693	258	0.725942	0.409956	30.5038	50.4536	0.0630099	-0.429296
230	2006	1975.53	46800000	96.0956	49.4714	46.6242	167	0.680988	0.4165	249	0.723132	0.428047	30.5038	50.4536	0.0626404	-0.121567
230	2007	2144.35	46500000	95.2067	50.3626	44.8441	167	0.680988	0.418395	266	0.737714	0.40772	30.5038	50.4536	-0.0323892	-0.0655592
230	2008	2205.58	46300000	101.834	54.9111	46.9233	167	0.680988	0.417654	264	0.732818	0.416032	30.5038	50.4536	-0.0238905	-0.468562
230	2009	1887.52	46100000	94.4248	48.0498	46.375	167	0.680988	0.416614	254	0.725204	0.435584	30.5038	50.4536	0.0462268	-0.375184
230	2010	1974.62	45900000	104.311	53.5644	50.7464	167	0.680988	0.416971	258	0.725831	0.418559	30.5038	50.4536	0.0135711	-0.380499
231	1992	32014.6	257000000	20.8055	10.6647	10.1409	158	0.705115	0.528679	284	0.75262	0.443066	-77.032	38.8895	0.142995	-0.0856884
231	1993	32502.8	260000000	20.8966	10.9374	9.95914	158	0.705115	0.528445	283	0.753032	0.445264	-77.032	38.8895	0.148413	-0.0854709
231	1994	33427.7	263000000	21.9367	11.6311	10.3056	158	0.705115	0.526009	284	0.75262	0.441344	-77.032	38.8895	0.123673	-0.0931248
231	1995	33874	266000000	23.3634	12.2997	11.0637	158	0.705115	0.526686	285	0.752267	0.439933	-77.032	38.8895	0.0760016	-0.0298091
231	1996	34749.8	269000000	23.6315	12.4369	11.1945	158	0.705115	0.526475	285	0.752267	0.443569	-77.032	38.8895	0.0864894	-0.0438073
231	1997	35881	273000000	24.3469	12.7875	11.5594	161	0.702855	0.525344	285	0.752267	0.443625	-77.032	38.8895	0.0941038	-0.0394102
231	1998	37026.1	276000000	23.6769	12.764	10.9129	161	0.702855	0.52459	286	0.753745	0.442616	-77.032	38.8895	0.112816	-0.0375712
231	1999	38385.5	279000000	24.091	13.4545	10.6365	162	0.702106	0.528857	286	0.753745	0.445148	-77.032	38.8895	0.140946	-0.0016214
231	2000	39545	282000000	25.9476	14.9038	11.0438	167	0.699564	0.524035	286	0.753745	0.444499	-77.032	38.8895	0.152023	0.0333403
231	2001	39583.6	285000000	23.7094	13.6673	10.0421	167	0.699564	0.523861	286	0.753745	0.445765	-77.032	38.8895	0.179933	-0.0825455
231	2002	39935	288000000	22.976	13.5049	9.47102	167	0.699564	0.522407	285	0.754101	0.44507	-77.032	38.8895	0.163412	-0.10093
231	2003	40603.8	290000000	23.3207	13.9332	9.38743	167	0.699564	0.524314	285	0.754101	0.446879	-77.032	38.8895	0.141258	-0.0766711
231	2004	41629.7	293000000	25.2513	15.2478	10.0036	168	0.698809	0.525501	285	0.754101	0.442041	-77.032	38.8895	0.145719	-0.0564021
231	2005	42516.4	296000000	26.5267	16.1394	10.3874	168	0.698809	0.525226	285	0.754101	0.444208	-77.032	38.8895	0.156732	-0.0052693
231	2006	43228.1	298000000	27.8741	16.826	11.0481	168	0.698809	0.524745	285	0.754101	0.445526	-77.032	38.8895	0.0849459	-0.0215384
231	2007	43635.6	301000000	28.911	17.0093	11.9018	168	0.698809	0.524855	278	0.75495	0.446287	-77.032	38.8895	0.0866974	-0.0642609
231	2008	43069.6	304000000	30.9671	17.9791	12.988	168	0.698809	0.526319	278	0.75495	0.448218	-77.032	38.8895	0.0351365	-3.45e-05
231	2009	41366.3	307000000	25.6406	14.219	11.4215	168	0.698809	0.525098	278	0.75495	0.447666	-77.032	38.8895	0.0517787	-0.046606
231	2010	42001	309000000	29.1309	16.3398	12.7911	168	0.698809	0.524025	278	0.75495	0.448322	-77.032	38.8895	0.0395491	-0.0284011
233	1992	279.041	9297116	28.374	19.5275	8.84648	126	0.726592	0.344236	173	0.749358	0.361528	-1.53395	12.3605	0.0012409	0.0058562
233	1993	280.982	9552473	29.6251	20.6735	8.95154	126	0.726592	0.347565	173	0.751755	0.373384	-1.53395	12.3605	-0.0031026	-0.0141305
233	1994	277.018	9816586	39.2292	25.0276	14.2016	126	0.726592	0.345196	202	0.750272	0.340984	-1.53395	12.3605	-0.0361618	-0.136669
233	1995	284.921	10100000	40.7475	26.6069	14.1406	126	0.726592	0.348286	188	0.759183	0.361717	-1.53395	12.3605	-0.0185261	-0.0750143
233	1996	307.685	10400000	38.1803	27.6167	10.5636	126	0.726592	0.344626	197	0.756115	0.351352	-1.53395	12.3605	-0.0130298	-0.0529809
233	1997	318.151	10700000	37.4164	26.6039	10.8125	126	0.726592	0.340516	188	0.758592	0.360843	-1.53395	12.3605	-0.0241739	-0.0840411
233	1998	331.974	11000000	40.9398	28.1317	12.8081	126	0.726592	0.341895	189	0.754026	0.364495	-1.53395	12.3605	-0.0037167	-0.0155427
233	1999	346.627	11300000	33.5247	24.0063	9.51837	126	0.726592	0.34352	202	0.754351	0.361767	-1.53395	12.3605	-0.0019445	-0.0078355
233	2000	343.114	11600000	34.2646	25.1878	9.07684	126	0.726592	0.348022	197	0.75411	0.371812	-1.53395	12.3605	-0.0155894	-0.0553521
233	2001	355.358	11900000	32.3692	23.1258	9.2434	126	0.726592	0.341871	215	0.750659	0.362099	-1.53395	12.3605	0.0048011	0.019501
233	2002	362.992	12300000	30.8729	21.6962	9.17669	126	0.726592	0.339283	203	0.750696	0.367586	-1.53395	12.3605	-0.004957	-0.0196627
233	2003	380.103	12700000	30.7325	22.0223	8.71021	126	0.726592	0.338361	217	0.753825	0.360955	-1.53395	12.3605	-0.0120668	-0.0455649
233	2004	385.695	13000000	37.1286	25.8001	11.3284	126	0.726592	0.340543	204	0.753628	0.375022	-1.53395	12.3605	0.0211929	0.0811751
233	2005	406.999	13400000	35.5357	25.7917	9.744	126	0.726592	0.332738	203	0.75203	0.35097	-1.53395	12.3605	0.0075964	0.0289379
233	2006	421.958	13800000	36.6084	25.2594	11.3491	126	0.726592	0.332329	203	0.749905	0.343745	-1.53395	12.3605	-0.0220676	0.0289379
233	2007	424.497	14200000	35.5055	24.9317	10.5738	126	0.726592	0.338282	203	0.749905	0.36911	-1.53395	12.3605	-0.0703065	0.0289379
233	2008	436.11	14700000	36.2858	26.403	9.88279	126	0.726592	0.333419	204	0.749126	0.343626	-1.53395	12.3605	-0.10214	0.0289379
233	2009	436.093	15100000	40.405	27.7913	12.6137	126	0.726592	0.336742	212	0.749703	0.367895	-1.53395	12.3605	-0.0870897	0.0289379
233	2010	457.229	15500000	41.9288	24.8788	17.05	126	0.726592	0.336342	200	0.753443	0.357826	-1.53395	12.3605	-0.0778025	0.0289379
255	1992	28803.9	10000000	125.359	61.4212	63.9382	90	0.67705	0.49678	288	0.755425	0.399177	4.36761	50.8371	0.407957	-0.254935
255	1993	28415.6	10100000	118.76	57.7581	61.0015	90	0.67705	0.499673	283	0.755672	0.399362	4.36761	50.8371	0.461553	-0.271178
255	1994	29242.3	10100000	123.356	59.8349	63.5208	90	0.67705	0.49331	290	0.757688	0.398937	4.36761	50.8371	0.405077	-0.228693
255	1995	29877	10100000	126.783	61.4254	65.3576	90	0.67705	0.493893	285	0.75797	0.401791	4.36761	50.8371	0.353851	-0.255805
255	1996	30243.6	10200000	128.105	62.4819	65.6231	90	0.67705	0.49266	289	0.756555	0.398228	4.36761	50.8371	0.261895	-0.253645
255	1997	31297.3	10200000	135.815	66.0247	69.7905	90	0.67705	0.486758	289	0.756555	0.397877	4.36761	50.8371	0.269434	-0.247882
255	1998	31833	10200000	135.604	65.9013	69.7023	90	0.67705	0.489455	290	0.757688	0.398655	4.36761	50.8371	0.352579	-0.280349
255	1999	32884.3	10200000	135.753	65.7954	69.9578	90	0.67705	0.488091	289	0.757983	0.400833	4.36761	50.8371	0.412067	-0.337196
255	2000	34008.5	10300000	153.355	75.2137	78.1411	88	0.675472	0.512047	289	0.756622	0.403625	4.36761	50.8371	0.279827	-0.273098
255	2001	34165.5	10300000	152.057	74.2074	77.8498	88	0.675472	0.506657	283	0.757262	0.411325	4.36761	50.8371	0.244285	-0.22637
255	2002	34475.1	10300000	147.646	70.9523	76.6938	88	0.675472	0.506451	284	0.756901	0.409707	4.36761	50.8371	0.270054	-0.276579
255	2003	34608.1	10400000	142.463	68.5291	73.9337	83	0.678226	0.525697	290	0.756328	0.403946	4.36761	50.8371	0.294625	-0.294399
255	2004	35586.9	10400000	146.96	71.0231	75.9368	83	0.678226	0.527325	290	0.756328	0.409105	4.36761	50.8371	0.27521	-0.279857
255	2005	36011.5	10500000	153.423	74.7448	78.6781	88	0.675472	0.509794	286	0.757739	0.413225	4.36761	50.8371	0.273471	-0.208489
255	2006	36728.6	10500000	157.716	76.9522	80.7637	88	0.675472	0.514453	290	0.756328	0.410457	4.36761	50.8371	0.226094	-0.172182
255	2007	37511.2	10600000	161.25	78.7035	82.5463	88	0.675472	0.512097	282	0.757668	0.42243	4.36761	50.8371	0.159164	-0.0988581
255	2008	37582.6	10700000	169.01	84.0774	84.9328	88	0.675472	0.509415	286	0.756265	0.419843	4.36761	50.8371	0.147684	-0.0913566
255	2009	36242.4	10800000	142.859	70.0662	72.7933	88	0.675472	0.511358	282	0.757668	0.421636	4.36761	50.8371	0.136998	-0.085783
255	2010	36780.4	10900000	157.552	77.6425	79.9095	88	0.675472	0.515089	286	0.756265	0.414392	4.36761	50.8371	0.0967808	-0.0434076
351	1992	562.727	1160000000	36.1131	17.4653	18.6478	260	0.738966	0.447342	260	0.738966	0.447342	116.286	40.0495	-0.19696	-0.218951
351	1993	634.176	1180000000	41.9763	22.3266	19.6497	261	0.738554	0.450005	261	0.738554	0.450005	116.286	40.0495	-0.115061	-0.126412
351	1994	709.192	1190000000	41.2172	19.9508	21.2664	261	0.738554	0.44957	261	0.738554	0.44957	116.286	40.0495	0.0708692	-0.203493
351	1995	777.994	1200000000	38.8076	18.5825	20.2251	261	0.738554	0.450302	261	0.738554	0.450302	116.286	40.0495	0.0638623	-0.147166
351	1996	846.871	1220000000	38.0576	18.0037	20.0539	263	0.737437	0.456538	263	0.737437	0.456538	116.286	40.0495	0.0437072	-0.107672
351	1997	916.205	1230000000	39.0126	17.2587	21.7539	263	0.737437	0.458131	263	0.737437	0.458131	116.286	40.0495	0.0714073	-0.198463
351	1998	978.237	1240000000	36.3933	16.0467	20.3466	263	0.737437	0.458591	263	0.737437	0.458591	116.286	40.0495	0.0966094	-0.167255
351	1999	1043.51	1250000000	37.6907	17.5208	20.1699	267	0.739186	0.458215	267	0.739186	0.458215	116.286	40.0495	0.0548535	-0.1339
351	2000	1122.29	1260000000	44.2436	20.9172	23.3264	267	0.739186	0.456864	267	0.739186	0.456864	116.286	40.0495	0.0816947	-0.149652
351	2001	1206.64	1270000000	43.0806	20.4803	22.6002	267	0.739186	0.456798	267	0.739186	0.456798	116.286	40.0495	0.044919	-0.0080592
351	2002	1307.65	1280000000	47.6953	22.562	25.1333	267	0.739186	0.453292	267	0.739186	0.453292	116.286	40.0495	0.0358314	-0.0525286
351	2003	1429.48	1290000000	56.9135	27.3574	29.5561	267	0.739186	0.453447	267	0.739186	0.453447	116.286	40.0495	0.0674117	-0.0456727
351	2004	1564.54	1300000000	65.3521	31.4003	33.9517	267	0.739186	0.453289	267	0.739186	0.453289	116.286	40.0495	0.0650277	-0.0752973
351	2005	1731.12	1300000000	68.6329	31.5516	37.0812	267	0.739186	0.452959	267	0.739186	0.452959	116.286	40.0495	0.0592733	-0.115485
351	2006	1940.12	1310000000	70.5671	31.4333	39.1338	267	0.739186	0.452711	267	0.739186	0.452711	116.286	40.0495	0.165381	0.265457
351	2007	2204.07	1320000000	68.028	29.614	38.414	267	0.739186	0.454383	267	0.739186	0.454383	116.286	40.0495	0.110051	0.0012768
351	2008	2403.31	1320000000	62.2438	27.2643	34.9795	267	0.739186	0.454238	267	0.739186	0.454238	116.286	40.0495	-0.0565812	-0.114037
351	2009	2611.4	1330000000	49.0157	22.303	26.7127	267	0.739186	0.454444	267	0.739186	0.454444	116.286	40.0495	0.151549	-0.187633
351	2010	2869.09	1340000000	57.3131	26.6985	30.6146	267	0.739186	0.454766	267	0.739186	0.454766	116.286	40.0495	0.270728	-0.0553214
